# Supplementary material for: Concurrent mapping of multiple epigenetic marks and co-occupancy using ACT2-seq
Source: Cell Biosci. 2021 Dec 4;11:198. doi: 10.1186/s13578-021-00711-4 (PMC8642990; doi:10.1186/s13578-021-00711-4)
Supplement: Supplementary file 1 — Additional file 1: Oligonucleotide adapters used in this study. [file 13578_2021_711_MOESM1_ESM.xlsx]

## Sheet: Sheet1
*Note: barcode sequences are in bold font.
Name	Type	Sequence
pMENTS	---	5Phos-CTGTCTCTTATACACATCT
A2R1-1	Tn5 Adapter A	CCTACACGACGCTCTTCCGATCTAACCGCGGAGATGTGTATAAGAGACAG
A2R1-2	Tn5 Adapter A	CCTACACGACGCTCTTCCGATCTGGTTATAAGATGTGTATAAGAGACAG
A2R1-3	Tn5 Adapter A	CCTACACGACGCTCTTCCGATCTCCAAGTCCAGATGTGTATAAGAGACAG
A2R1-4	Tn5 Adapter A	CCTACACGACGCTCTTCCGATCTTTGGACTAGATGTGTATAAGAGACAG
A2R1-5	Tn5 Adapter A	CCTACACGACGCTCTTCCGATCTCAGTGGATAGATGTGTATAAGAGACAG
A2R1-6	Tn5 Adapter A	CCTACACGACGCTCTTCCGATCTTGACAAGAGATGTGTATAAGAGACAG
A2R1-7	Tn5 Adapter A	CCTACACGACGCTCTTCCGATCTCTAGCTTGAGATGTGTATAAGAGACAG
A2R1-8	Tn5 Adapter A	CCTACACGACGCTCTTCCGATCTTCGATCCAGATGTGTATAAGAGACAG
A2R1-9	Tn5 Adapter A	CCTACACGACGCTCTTCCGATCTCCTGAACTAGATGTGTATAAGAGACAG
A2R1-10	Tn5 Adapter A	CCTACACGACGCTCTTCCGATCTTTCAGGTAGATGTGTATAAGAGACAG
A2R2-1	Tn5 Adapter B	TTCAGACGTGTGCTCTTCCGATCTAGCGCTAAGATGTGTATAAGAGACAG
A2R2-2	Tn5 Adapter B	TTCAGACGTGTGCTCTTCCGATCTGATATCGAAGATGTGTATAAGAGACAG
A2R2-3	Tn5 Adapter B	TTCAGACGTGTGCTCTTCCGATCTCGCAGACAGATGTGTATAAGAGACAG
A2R2-4	Tn5 Adapter B	TTCAGACGTGTGCTCTTCCGATCTTATGAGTAAGATGTGTATAAGAGACAG
A2R2-5	Tn5 Adapter B	TTCAGACGTGTGCTCTTCCGATCTAGGTGCGAGATGTGTATAAGAGACAG
A2R2-6	Tn5 Adapter B	TTCAGACGTGTGCTCTTCCGATCTGAACATACAGATGTGTATAAGAGACAG
A2R2-7	Tn5 Adapter B	TTCAGACGTGTGCTCTTCCGATCTACATAGCAGATGTGTATAAGAGACAG
A2R2-8	Tn5 Adapter B	TTCAGACGTGTGCTCTTCCGATCTGTGCGATAAGATGTGTATAAGAGACAG
A2R2-9	Tn5 Adapter B	TTCAGACGTGTGCTCTTCCGATCTCCAACAGAGATGTGTATAAGAGACAG
A2R2-10	Tn5 Adapter B	TTCAGACGTGTGCTCTTCCGATCTTTGGTGAGAGATGTGTATAAGAGACAG
A2RB-1	Tn5 Blocking Adapter	CCTACACGACGCTCTTCCGATCTCGCGGTTCAGATGTGTATAAGAGACAG
A2P1-U	Read 1 PCR Primer	AATGATACGGCGACCACCGAGATCTACACTCTTTCCCTACACGACGCTCTTCCGATCT
A2P2-1	Read 2 PCR Primer	CAAGCAGAAGACGGCATACGAGATAGTAGAGAGTGACTGGAGTTCAGACGTGTGCTCTTCCGATCT
A2P2-2	Read 2 PCR Primer	CAAGCAGAAGACGGCATACGAGATCAGTAGGCGTGACTGGAGTTCAGACGTGTGCTCTTCCGATCT
A2P2-3	Read 2 PCR Primer	CAAGCAGAAGACGGCATACGAGATGACGAGAGGTGACTGGAGTTCAGACGTGTGCTCTTCCGATCT
A2P2-4	Read 2 PCR Primer	CAAGCAGAAGACGGCATACGAGATTATAACCTGTGACTGGAGTTCAGACGTGTGCTCTTCCGATCT
A2P2-5	Read 2 PCR Primer	CAAGCAGAAGACGGCATACGAGATAGACTTGGGTGACTGGAGTTCAGACGTGTGCTCTTCCGATCT
A2P2-6	Read 2 PCR Primer	CAAGCAGAAGACGGCATACGAGATAAGGATGAGTGACTGGAGTTCAGACGTGTGCTCTTCCGATCT
A2P2-7	Read 2 PCR Primer	CAAGCAGAAGACGGCATACGAGATGAGTCCAAGTGACTGGAGTTCAGACGTGTGCTCTTCCGATCT
A2P2-8	Read 2 PCR Primer	CAAGCAGAAGACGGCATACGAGATTGACGAATGTGACTGGAGTTCAGACGTGTGCTCTTCCGATCT
A2P2-9	Read 2 PCR Primer	CAAGCAGAAGACGGCATACGAGATCTGTATTAGTGACTGGAGTTCAGACGTGTGCTCTTCCGATCT
A2P2-10	Read 2 PCR Primer	CAAGCAGAAGACGGCATACGAGATACTTACATGTGACTGGAGTTCAGACGTGTGCTCTTCCGATCT
