# Supplementary material for: Concurrent mapping of multiple epigenetic marks and co-occupancy using ACT2-seq
Source: Cell Biosci. 2021 Dec 4;11:198. doi: 10.1186/s13578-021-00711-4 (PMC8642990; doi:10.1186/s13578-021-00711-4)
Supplement: Supplementary file 2 — Additional file 2: Mapping statistics and sub-libraries used in each figure. [file 13578_2021_711_MOESM2_ESM.xlsx]

## Sheet: mapping_statistics
Cells	Library number	Replicate	Antibody 1	Ab1 Adapter A	Ab1 Adapter B	Antibody 2	Ab2 Adapter A	Ab2 Adapter B	Antibody 3	Ab3 Adapter A	Ab3 Adapter B	Adapter combination	Sub-library name	total reads	# reads w/these barcodes	% reads w/these barcodes	mapped reads	unique reads	mappability	redundancy
GM12878	1	1	H3K4me3	A2R1-1	A2R2-1	H3K27ac	A2R1-4	A2R2-4	---	---	---	A2R1_1_and_A2R2_1	H3K4me3-and	44611680	8080260	18.1124	6601399	2501847	81.6979	62.1013
GM12878	1	1	H3K4me3	A2R1-1	A2R2-1	H3K27ac	A2R1-4	A2R2-4	---	---	---	A2R1_1_or_A2R2_1	H3K4me3-or	44611680	23381714	52.4116	19513925	7179593	83.4581	63.2078
GM12878	1	1	H3K4me3	A2R1-1	A2R2-1	H3K27ac	A2R1-4	A2R2-4	---	---	---	A2R1_4_and_A2R2_4	H3K27ac-and	44611680	18636105	41.774	16041442	5962635	86.0772	62.8298
GM12878	1	1	H3K4me3	A2R1-1	A2R2-1	H3K27ac	A2R1-4	A2R2-4	---	---	---	A2R1_4_or_A2R2_4	H3K27ac-or	44611680	34837793	78.0912	29691449	10882650	85.2277	63.3475
GM12878	1	1	H3K4me3	A2R1-1	A2R2-1	H3K27ac	A2R1-4	A2R2-4	---	---	---	AcoArich	H3K4me3-and-H3K27ac	44611680	14017595	31.4214	11965366	4433450	85.3596	62.9476
GM12878	2	2	H3K4me3	A2R1-1	A2R2-1	H3K27ac	A2R1-4	A2R2-4	---	---	---	A2R1_1_and_A2R2_1	H3K4me3-and	48551802	8464794	17.4346	6625086	2081595	78.2664	68.5801
GM12878	2	2	H3K4me3	A2R1-1	A2R2-1	H3K27ac	A2R1-4	A2R2-4	---	---	---	A2R1_1_or_A2R2_1	H3K4me3-or	48551802	24985106	51.4607	19795140	6088797	79.2278	69.241
GM12878	2	2	H3K4me3	A2R1-1	A2R2-1	H3K27ac	A2R1-4	A2R2-4	---	---	---	A2R1_4_and_A2R2_4	H3K27ac-and	48551802	21012932	43.2794	17027572	5329206	81.0338	68.7025
GM12878	2	2	H3K4me3	A2R1-1	A2R2-1	H3K27ac	A2R1-4	A2R2-4	---	---	---	A2R1_4_or_A2R2_4	H3K27ac-or	48551802	38491478	79.2792	30925578	9547658	80.344	69.127
GM12878	2	2	H3K4me3	A2R1-1	A2R2-1	H3K27ac	A2R1-4	A2R2-4	---	---	---	AcoArich	H3K4me3-and-H3K27ac	48551802	15319592	31.5531	12332475	3826992	80.5013	68.9682
GM12878	3	1	H3K4me3	A2R1-1	A2R2-1	RNA Pol II	A2R1-4	A2R2-4	---	---	---	A2R1_1_and_A2R2_1	H3K4me3-and	10304463	7210566	69.9752	5658206	1337546	78.471	76.361
GM12878	3	1	H3K4me3	A2R1-1	A2R2-1	RNA Pol II	A2R1-4	A2R2-4	---	---	---	A2R1_1_or_A2R2_1	H3K4me3-or	10304463	9310551	90.3545	7280738	1682430	78.1988	76.892
GM12878	3	1	H3K4me3	A2R1-1	A2R2-1	RNA Pol II	A2R1-4	A2R2-4	---	---	---	A2R1_4_and_A2R2_4	PolII-and	10304463	770759	7.47986	529562	121993	68.7066	76.9634
GM12878	3	1	H3K4me3	A2R1-1	A2R2-1	RNA Pol II	A2R1-4	A2R2-4	---	---	---	A2R1_4_or_A2R2_4	PolII-or	10304463	2357888	22.8822	1780610	414159	75.5172	76.7406
GM12878	3	1	H3K4me3	A2R1-1	A2R2-1	RNA Pol II	A2R1-4	A2R2-4	---	---	---	AcoArich	H3K4me3-and-PolII	10304463	1456137	14.1311	1160680	274812	79.7095	76.3232
GM12878	4	2	H3K4me3	A2R1-2	A2R2-2	RNA Pol II	A2R1-5	A2R2-5	---	---	---	A2R1_2_and_A2R2_2	H3K4me3-and	10087600	7302579	72.3916	5886899	1432213	80.614	75.6712
GM12878	4	2	H3K4me3	A2R1-2	A2R2-2	RNA Pol II	A2R1-5	A2R2-5	---	---	---	A2R1_2_or_A2R2_2	H3K4me3-or	10087600	9467365	93.8515	7620184	1832700	80.489	75.9494
GM12878	4	2	H3K4me3	A2R1-2	A2R2-2	RNA Pol II	A2R1-5	A2R2-5	---	---	---	A2R1_5_and_A2R2_5	PolII-and	10087600	418671	4.15035	298611	75857	71.3235	74.5967
GM12878	4	2	H3K4me3	A2R1-2	A2R2-2	RNA Pol II	A2R1-5	A2R2-5	---	---	---	A2R1_5_or_A2R2_5	PolII-or	10087600	2045082	20.2732	1620702	399968	79.2488	75.3213
GM12878	4	2	H3K4me3	A2R1-2	A2R2-2	RNA Pol II	A2R1-5	A2R2-5	---	---	---	AcoArich	H3K4me3-and-PolII	10087600	1526052	15.128	1247279	307764	81.7324	75.3252
GM12878	5	1	H3K4me3	A2R1-2	A2R2-2	H3K9me3	A2R1-5	A2R2-5	---	---	---	A2R1_2_and_A2R2_2	H3K4me3-and	99722708	2602139	2.60937	1941622	1074273	74.6164	44.6714
GM12878	5	1	H3K4me3	A2R1-2	A2R2-2	H3K9me3	A2R1-5	A2R2-5	---	---	---	A2R1_2_or_A2R2_2	H3K4me3-or	99722708	15488251	15.5313	11348699	6278638	73.273	44.6753
GM12878	5	1	H3K4me3	A2R1-2	A2R2-2	H3K9me3	A2R1-5	A2R2-5	---	---	---	A2R1_5_and_A2R2_5	H3K9me3-and	99722708	78118400	78.3356	53742638	29684121	68.7964	44.7662
GM12878	5	1	H3K4me3	A2R1-2	A2R2-2	H3K9me3	A2R1-5	A2R2-5	---	---	---	A2R1_5_or_A2R2_5	H3K9me3-or	99722708	95871532	96.1381	66250511	36295187	69.1034	45.2152
GM12878	5	1	H3K4me3	A2R1-2	A2R2-2	H3K9me3	A2R1-5	A2R2-5	---	---	---	AcoArich	H3K4me3-and-H3K9me3	99722708	12271313	12.3054	8978656	5011724	73.1679	44.1818
GM12878	6	2	H3K4me3	A2R1-2	A2R2-2	H3K9me3	A2R1-5	A2R2-5	---	---	---	A2R1_2_and_A2R2_2	H3K4me3-and	143831810	3712664	2.58125	2741420	1596659	73.8397	41.758
GM12878	6	2	H3K4me3	A2R1-2	A2R2-2	H3K9me3	A2R1-5	A2R2-5	---	---	---	A2R1_2_or_A2R2_2	H3K4me3-or	143831810	22049025	15.3297	15705149	9203010	71.2283	41.4013
GM12878	6	2	H3K4me3	A2R1-2	A2R2-2	H3K9me3	A2R1-5	A2R2-5	---	---	---	A2R1_5_and_A2R2_5	H3K9me3-and	143831810	112944014	78.5251	75710809	44160474	67.0339	41.6722
GM12878	6	2	H3K4me3	A2R1-2	A2R2-2	H3K9me3	A2R1-5	A2R2-5	---	---	---	A2R1_5_or_A2R2_5	H3K9me3-or	143831810	138023625	95.9618	92769251	53752219	67.2126	42.0582
GM12878	6	2	H3K4me3	A2R1-2	A2R2-2	H3K9me3	A2R1-5	A2R2-5	---	---	---	AcoArich	H3K4me3-and-H3K9me3	143831810	17458784	12.1383	12366751	7329511	70.834	40.7321
GM12878	7	1	RNA Pol II	A2R1-3	A2R2-3	H3K9me3	A2R1-6	A2R2-6	---	---	---	A2R1_3_and_A2R2_3	PolII-and	149595668	3380706	2.2599	2331586	1225358	68.9674	47.4453
GM12878	7	1	RNA Pol II	A2R1-3	A2R2-3	H3K9me3	A2R1-6	A2R2-6	---	---	---	A2R1_3_or_A2R2_3	PolII-or	149595668	12550606	8.38969	8922479	4787740	71.092	46.3407
GM12878	7	1	RNA Pol II	A2R1-3	A2R2-3	H3K9me3	A2R1-6	A2R2-6	---	---	---	A2R1_6_and_A2R2_6	H3K9me3-and	149595668	128807621	86.1038	88243274	47702942	68.5078	45.9416
GM12878	7	1	RNA Pol II	A2R1-3	A2R2-3	H3K9me3	A2R1-6	A2R2-6	---	---	---	A2R1_6_or_A2R2_6	H3K9me3-or	149595668	144967865	96.9065	99086258	53382161	68.3505	46.1256
GM12878	7	1	RNA Pol II	A2R1-3	A2R2-3	H3K9me3	A2R1-6	A2R2-6	---	---	---	AcoArich	PolII-and-H3K9me3	149595668	8730738	5.83622	6324144	3456798	72.4354	45.3397
GM12878	8	2	RNA Pol II	A2R1-3	A2R2-3	H3K9me3	A2R1-6	A2R2-6	---	---	---	A2R1_3_and_A2R2_3	PolII-and	124509662	3211407	2.57924	2222479	1207258	69.2058	45.6797
GM12878	8	2	RNA Pol II	A2R1-3	A2R2-3	H3K9me3	A2R1-6	A2R2-6	---	---	---	A2R1_3_or_A2R2_3	PolII-or	124509662	10566975	8.48687	7475697	4128936	70.7459	44.7685
GM12878	8	2	RNA Pol II	A2R1-3	A2R2-3	H3K9me3	A2R1-6	A2R2-6	---	---	---	A2R1_6_and_A2R2_6	H3K9me3-and	124509662	106191039	85.2874	73299083	40740053	69.0257	44.4194
GM12878	8	2	RNA Pol II	A2R1-3	A2R2-3	H3K9me3	A2R1-6	A2R2-6	---	---	---	A2R1_6_or_A2R2_6	H3K9me3-or	124509662	120222486	96.5568	82762078	45954639	68.8408	44.4738
GM12878	8	2	RNA Pol II	A2R1-3	A2R2-3	H3K9me3	A2R1-6	A2R2-6	---	---	---	AcoArich	PolII-and-H3K9me3	124509662	6932798	5.56808	4990758	2809433	71.9876	43.7073
GM12878	9	1	H3K4me3	A2R1-3	A2R2-3	H3K27ac	A2R1-6	A2R2-6	H3K9me3	A2R1-7	A2R2-7	BCWLK009_S9_A2R1_3_and_A2R2_3	H3K4me3-and	143757340	4615395	3.21055	3324295	1796528	72.0262	45.9576
GM12878	9	1	H3K4me3	A2R1-3	A2R2-3	H3K27ac	A2R1-6	A2R2-6	H3K9me3	A2R1-7	A2R2-7	BCWLK009_S9_A2R1_3_or_A2R2_3	H3K4me3-or	143757340	28118057	19.5594	19960059	10732627	70.9866	46.2295
GM12878	9	1	H3K4me3	A2R1-3	A2R2-3	H3K27ac	A2R1-6	A2R2-6	H3K9me3	A2R1-7	A2R2-7	BCWLK009_S9_A2R1_6_and_A2R2_6	H3K27ac-and	143757340	9038964	6.28765	6642606	3609211	73.4886	45.6657
GM12878	9	1	H3K4me3	A2R1-3	A2R2-3	H3K27ac	A2R1-6	A2R2-6	H3K9me3	A2R1-7	A2R2-7	BCWLK009_S9_A2R1_6_or_A2R2_6	H3K27ac-or	143757340	39218048	27.2807	28455553	15289926	72.5573	46.2673
GM12878	9	1	H3K4me3	A2R1-3	A2R2-3	H3K27ac	A2R1-6	A2R2-6	H3K9me3	A2R1-7	A2R2-7	BCWLK009_S9_A2R1_7_and_A2R2_7	H3K9me3-and	143757340	78612520	54.6842	51661916	27352482	65.7172	47.0548
GM12878	9	1	H3K4me3	A2R1-3	A2R2-3	H3K27ac	A2R1-6	A2R2-6	H3K9me3	A2R1-7	A2R2-7	BCWLK009_S9_A2R1_7_or_A2R2_7	H3K9me3-or	143757340	118678175	82.5545	79544463	42064411	67.0254	47.1184
GM12878	9	1	H3K4me3	A2R1-3	A2R2-3	H3K27ac	A2R1-6	A2R2-6	H3K9me3	A2R1-7	A2R2-7	BCWLK009_S9_AcoArich_A2R1_3_and_A2R2_6	H3K4me3-and-H3K27ac	143757340	8078491	5.61953	5977528	3204044	73.9931	46.3985
GM12878	9	1	H3K4me3	A2R1-3	A2R2-3	H3K27ac	A2R1-6	A2R2-6	H3K9me3	A2R1-7	A2R2-7	BCWLK009_S9_AcoArich_A2R1_3_and_A2R2_7	H3K4me3-and-H3K9me3	143757340	14570901	10.1358	10138703	5564060	69.5819	45.1206
GM12878	9	1	H3K4me3	A2R1-3	A2R2-3	H3K27ac	A2R1-6	A2R2-6	H3K9me3	A2R1-7	A2R2-7	BCWLK009_S9_AcoArich_A2R1_6_and_A2R2_7	H3K27ac-and-H3K9me3	143757340	20601334	14.3306	14948115	8127834	72.559	45.6264
GM12878	10	2	H3K4me3	A2R1-3	A2R2-3	H3K27ac	A2R1-6	A2R2-6	H3K9me3	A2R1-7	A2R2-7	BCWLK010_S10_A2R1_3_and_A2R2_3	H3K4me3-and	149303756	5600782	3.75127	3937175	2267738	70.2969	42.4019
GM12878	10	2	H3K4me3	A2R1-3	A2R2-3	H3K27ac	A2R1-6	A2R2-6	H3K9me3	A2R1-7	A2R2-7	BCWLK010_S10_A2R1_3_or_A2R2_3	H3K4me3-or	149303756	31436823	21.0556	21854795	12534938	69.5197	42.6444
GM12878	10	2	H3K4me3	A2R1-3	A2R2-3	H3K27ac	A2R1-6	A2R2-6	H3K9me3	A2R1-7	A2R2-7	BCWLK010_S10_A2R1_6_and_A2R2_6	H3K27ac-and	149303756	9210835	6.16919	6663546	3863827	72.3446	42.0155
GM12878	10	2	H3K4me3	A2R1-3	A2R2-3	H3K27ac	A2R1-6	A2R2-6	H3K9me3	A2R1-7	A2R2-7	BCWLK010_S10_A2R1_6_or_A2R2_6	H3K27ac-or	149303756	39905377	26.7276	28461904	16315832	71.3235	42.6748
GM12878	10	2	H3K4me3	A2R1-3	A2R2-3	H3K27ac	A2R1-6	A2R2-6	H3K9me3	A2R1-7	A2R2-7	BCWLK010_S10_A2R1_7_and_A2R2_7	H3K9me3-and	149303756	74360291	49.8047	46877646	27325610	63.0412	41.7087
GM12878	10	2	H3K4me3	A2R1-3	A2R2-3	H3K27ac	A2R1-6	A2R2-6	H3K9me3	A2R1-7	A2R2-7	BCWLK010_S10_A2R1_7_or_A2R2_7	H3K9me3-or	149303756	122100145	81.7797	79558283	44815725	65.1582	43.6693
GM12878	10	2	H3K4me3	A2R1-3	A2R2-3	H3K27ac	A2R1-6	A2R2-6	H3K9me3	A2R1-7	A2R2-7	BCWLK010_S10_AcoArich_A2R1_3_and_A2R2_6	H3K4me3-and-H3K27ac	149303756	9150407	6.12872	6641851	3796105	72.5853	42.8457
GM12878	10	2	H3K4me3	A2R1-3	A2R2-3	H3K27ac	A2R1-6	A2R2-6	H3K9me3	A2R1-7	A2R2-7	BCWLK010_S10_AcoArich_A2R1_3_and_A2R2_7	H3K4me3-and-H3K9me3	149303756	15703074	10.5175	10674709	6245849	67.9785	41.4893
GM12878	10	2	H3K4me3	A2R1-3	A2R2-3	H3K27ac	A2R1-6	A2R2-6	H3K9me3	A2R1-7	A2R2-7	BCWLK010_S10_AcoArich_A2R1_6_and_A2R2_7	H3K27ac-and-H3K9me3	149303756	20003639	13.3979	14214924	8249970	71.0617	41.9626

## Sheet: Libraries used in Figures
Figure	Library name	sub-library name
Figure 1B	1	H3K4me3-or
Figure 1B	1	H3K27ac-or
Figure 1B	3	PolII-or
Figure 1C	5	H3K9me3-or
Figure 1D	1	H3K4me3-or
Figure 1D	2	H3K4me3-or
Figure 1D	1	H3K27ac-or
Figure 1D	2	H3K27ac-or
Figure 1D	5	H3K9me3-or
Figure 1D	6	H3K9me3-or
Figure 2A	3	H3K4me3-or
Figure 2A	3	PolII-or
Figure 2A	5	H3K4me3-or
Figure 2A	5	H3K9me3-or
Figure 2A	10	H3K4me3-or
Figure 2A	10	H3K27ac-or
Figure 2A	10	H3K9me3-or
Figure 2B	10	H3K4me3-or
Figure 2B	10	H3K27ac-or
Figure 2B	10	H3K9me3-or
Figure 2C	1	H3K4me3-or
Figure 2C	1	H3K27ac-or
Figure 2C	3	PolII-or
Figure 2C	5	H3K9me3-or
Figure 3B	1	H3K4me3-or
Figure 3B	1	H3K27ac-or
Figure 3B	1	H3K4me3-and-H3K27ac
Figure 3C	5	H3K4me3-or
Figure 3C	5	H3K9me3-or
Figure 3C	5	H3K4me3-and-H3K9me3
Figure 3D	1	H3K4me3-and-H3K27ac
Figure 3D	2	H3K4me3-and-H3K27ac
Figure 3D	5	H3K4me3-and-H3K9me3
Figure 3D	6	H3K4me3-and-H3K9me3
Figure 3E	10	H3K4me3-and-H3K27ac
Figure 3E	10	H3K4me3-and-H3K9me3
Figure 3E	10	H3K27ac-and-H3K9me3
Figure 4A	1	H3K4me3-and
Figure 4A	1	H3K27ac-and
Figure 4A	1	H3K4me3-and-H3K27ac
Figure 4B	1	H3K27ac-and
Figure 4B	1	H3K4me3-and-H3K27ac
Figure 4C	5	H3K4me3-and
Figure 4C	5	H3K9me3-and
Figure 4C	5	H3K4me3-and-H3K9me3
Figure 4E	5	H3K4me3-or
Figure 4E	5	H3K9me3-or
