# Supplementary material for: Concurrent mapping of multiple epigenetic marks and co-occupancy using ACT2-seq
Source: Cell Biosci. 2021 Dec 4;11:198. doi: 10.1186/s13578-021-00711-4 (PMC8642990; doi:10.1186/s13578-021-00711-4)
Supplement: Supplementary file 3 — Additional file 3: Scripts used in data analysis and partitioning. [file 13578_2021_711_MOESM3_ESM.gz]

Archive with 47 entries (43 files):
- supp_code
- supp_code/Readme
- supp_code/script_mv1
- supp_code/example_Act2
- supp_code/example_Act2/script_get_sim_and_map
- supp_code/example_Act2/example_Act2_A2R1_1_or_A2R2_1_hg19.bam
- supp_code/example_Act2/script_get_AR
- supp_code/example_Act2/A2R1_1_R2.txt
- supp_code/example_Act2/example_Act2_R2.fastq
- supp_code/example_Act2/script_get_enrich
- supp_code/example_Act2/A2R2_4_R2.txt
- supp_code/example_Act2/example_Act2_A2R1_4_or_A2R2_4_hg19_60_0_mapq10.bed
- supp_code/example_Act2/A2R1_1_or_A2R2_1.txt
- supp_code/example_Act2/example_Act2_A2R1_1_and_A2R2_1_hg19_60_0_mapq10.bed
- supp_code/example_Act2/A2R1_4_and_A2R2_4_R1.fastq
- supp_code/example_Act2/example_Act2_R1.fastq
- supp_code/example_Act2/example_Act2_A2R1_4_and_A2R2_4_hg19_60_0_mapq10.bed
- supp_code/example_Act2/A2R2_4_R1.txt
- supp_code/example_Act2/AcoArich.txt
- supp_code/example_Act2/example_Act2_A2R1_4_or_A2R2_4_hg19.bam
- supp_code/example_Act2/script_run
- supp_code/example_Act2/A2R1_4_R1.txt
- supp_code/example_Act2/example_Act2_A2R1_1_or_A2R2_1_hg19_60_0_mapq10.bed
- supp_code/example_Act2/A2R1_4_or_A2R2_4_R1.fastq
- supp_code/example_Act2/script_get_all_signal
- supp_code/example_Act2/A2R1_4_and_A2R2_4.txt
- supp_code/example_Act2/A2R1_4_or_A2R2_4.txt
- supp_code/example_Act2/A2R1_1_R1.txt
- supp_code/example_Act2/example_Act2_AcoArich_hg19.bam
- supp_code/example_Act2/A2R1_1_and_A2R2_1.txt
- supp_code/example_Act2/A2R1_1_and_A2R2_1_R1.fastq
- supp_code/example_Act2/A2R1_4_R2.txt
- supp_code/example_Act2/example_Act2_A2R1_1_and_A2R2_1_hg19.bam
- supp_code/example_Act2/AcoArich_R1.fastq
- supp_code/example_Act2/A2R1_1_or_A2R2_1_R1.fastq
- supp_code/example_Act2/A2R2_1_R2.txt
- supp_code/example_Act2/example_Act2_AcoArich_hg19_60_0_mapq10.bed
- supp_code/example_Act2/A2R2_1_R1.txt
- supp_code/example_Act2/example_Act2_A2R1_4_and_A2R2_4_hg19.bam
- supp_code/data
- supp_code/data/adapter_in_library.txt
- supp_code/src
- supp_code/src/RemoveRedudantReads
- supp_code/src/sh_script_run
- supp_code/src/Act2_initial.m
- supp_code/src/Act2_sublibrary_mapping.m
- supp_code/src/chipseq_pipeline_SEQ_hg19
