# Supplementary material for: Concurrent mapping of multiple epigenetic marks and co-occupancy using ACT2-seq
Source: Cell Biosci. 2021 Dec 4;11:198. doi: 10.1186/s13578-021-00711-4 (PMC8642990; doi:10.1186/s13578-021-00711-4)
Supplement: Supplementary file 3 — Additional file 3: Scripts used in data analysis and partitioning. [file 13578_2021_711_MOESM3_ESM.gz › supp_code/Readme]

##############################
# These scripts are for the generation of fastq sub-files based on the barcodes and mapping
# Download fastq files to the current folder
# Need to change the used adapters for the libraries in "./data/adapter_in_library.txt"
# Need to chnage the path in "./src/Act2_initial.m"
# Need to change the path in "./src/Act2_sublibrary_mapping.m"
# Need to change the path in ./src/chipseq_pipeline_SEQ_hg19"
# Then type the following commands
###############################

run('./src/Act2_initital.m') # matlab
sh script_mv1 #terminal
run('./src/Act2_sublibrary_mapping.m') # matlab
sh ./src/sh_script_run  # terminal
