# Supplementary material for: Concurrent mapping of multiple epigenetic marks and co-occupancy using ACT2-seq
Source: Cell Biosci. 2021 Dec 4;11:198. doi: 10.1186/s13578-021-00711-4 (PMC8642990; doi:10.1186/s13578-021-00711-4)
Supplement: Supplementary file 3 — Additional file 3: Scripts used in data analysis and partitioning. [file 13578_2021_711_MOESM3_ESM.gz › supp_code/example_Act2/script_get_sim_and_map]

cat /data/kuw/biocore/wlku/pipeline/run1373_KZ2316_KZ2317_Ben_Act2/supp_code/example_Act2/A2R1_1_and_A2R2_4.txt /data/kuw/biocore/wlku/pipeline/run1373_KZ2316_KZ2317_Ben_Act2/supp_code/example_Act2/A2R1_4_and_A2R2_1.txt|sort|uniq > /data/kuw/biocore/wlku/pipeline/run1373_KZ2316_KZ2317_Ben_Act2/supp_code/example_Act2/AcoArich.txt
rm /data/kuw/biocore/wlku/pipeline/run1373_KZ2316_KZ2317_Ben_Act2/supp_code/example_Act2/A2R1_1_and_A2R2_4.txt
rm /data/kuw/biocore/wlku/pipeline/run1373_KZ2316_KZ2317_Ben_Act2/supp_code/example_Act2/A2R1_4_and_A2R2_1.txt
grep -A 3 --no-group-separator -Fwf /data/kuw/biocore/wlku/pipeline/run1373_KZ2316_KZ2317_Ben_Act2/supp_code/example_Act2/A2R1_1_and_A2R2_1.txt /data/kuw/biocore/wlku/pipeline/run1373_KZ2316_KZ2317_Ben_Act2/supp_code/example_Act2/example_Act2_R1.fastq > /data/kuw/biocore/wlku/pipeline/run1373_KZ2316_KZ2317_Ben_Act2/supp_code/example_Act2/A2R1_1_and_A2R2_1_R1.fastq
grep -A 3 --no-group-separator -Fwf /data/kuw/biocore/wlku/pipeline/run1373_KZ2316_KZ2317_Ben_Act2/supp_code/example_Act2/A2R1_4_and_A2R2_4.txt /data/kuw/biocore/wlku/pipeline/run1373_KZ2316_KZ2317_Ben_Act2/supp_code/example_Act2/example_Act2_R1.fastq > /data/kuw/biocore/wlku/pipeline/run1373_KZ2316_KZ2317_Ben_Act2/supp_code/example_Act2/A2R1_4_and_A2R2_4_R1.fastq
grep -A 3 --no-group-separator -Fwf /data/kuw/biocore/wlku/pipeline/run1373_KZ2316_KZ2317_Ben_Act2/supp_code/example_Act2/A2R1_1_or_A2R2_1.txt /data/kuw/biocore/wlku/pipeline/run1373_KZ2316_KZ2317_Ben_Act2/supp_code/example_Act2/example_Act2_R1.fastq > /data/kuw/biocore/wlku/pipeline/run1373_KZ2316_KZ2317_Ben_Act2/supp_code/example_Act2/A2R1_1_or_A2R2_1_R1.fastq
grep -A 3 --no-group-separator -Fwf /data/kuw/biocore/wlku/pipeline/run1373_KZ2316_KZ2317_Ben_Act2/supp_code/example_Act2/A2R1_4_or_A2R2_4.txt /data/kuw/biocore/wlku/pipeline/run1373_KZ2316_KZ2317_Ben_Act2/supp_code/example_Act2/example_Act2_R1.fastq > /data/kuw/biocore/wlku/pipeline/run1373_KZ2316_KZ2317_Ben_Act2/supp_code/example_Act2/A2R1_4_or_A2R2_4_R1.fastq
grep -A 3 --no-group-separator -Fwf /data/kuw/biocore/wlku/pipeline/run1373_KZ2316_KZ2317_Ben_Act2/supp_code/example_Act2/AcoArich.txt /data/kuw/biocore/wlku/pipeline/run1373_KZ2316_KZ2317_Ben_Act2/supp_code/example_Act2/example_Act2_R1.fastq > /data/kuw/biocore/wlku/pipeline/run1373_KZ2316_KZ2317_Ben_Act2/supp_code/example_Act2/AcoArich_R1.fastq
/data/kuw/biocore/wlku/pipeline/run1373_KZ2316_KZ2317_Ben_Act2/supp_code/src/chipseq_pipeline_SEQ_hg19 /data/kuw/biocore/wlku/pipeline/run1373_KZ2316_KZ2317_Ben_Act2/supp_code/example_Act2/A2R1_1_and_A2R2_1_R1.fastq 200 75 /data/kuw/biocore/wlku/pipeline/run1373_KZ2316_KZ2317_Ben_Act2/supp_code/example_Act2/example_Act2_A2R1_1_and_A2R2_1_hg19 hg19 60 0
/data/kuw/biocore/wlku/pipeline/run1373_KZ2316_KZ2317_Ben_Act2/supp_code/src/chipseq_pipeline_SEQ_hg19 /data/kuw/biocore/wlku/pipeline/run1373_KZ2316_KZ2317_Ben_Act2/supp_code/example_Act2/A2R1_4_and_A2R2_4_R1.fastq 200 75 /data/kuw/biocore/wlku/pipeline/run1373_KZ2316_KZ2317_Ben_Act2/supp_code/example_Act2/example_Act2_A2R1_4_and_A2R2_4_hg19 hg19 60 0
/data/kuw/biocore/wlku/pipeline/run1373_KZ2316_KZ2317_Ben_Act2/supp_code/src/chipseq_pipeline_SEQ_hg19 /data/kuw/biocore/wlku/pipeline/run1373_KZ2316_KZ2317_Ben_Act2/supp_code/example_Act2/A2R1_1_or_A2R2_1_R1.fastq 200 75 /data/kuw/biocore/wlku/pipeline/run1373_KZ2316_KZ2317_Ben_Act2/supp_code/example_Act2/example_Act2_A2R1_1_or_A2R2_1_hg19 hg19 60 0
/data/kuw/biocore/wlku/pipeline/run1373_KZ2316_KZ2317_Ben_Act2/supp_code/src/chipseq_pipeline_SEQ_hg19 /data/kuw/biocore/wlku/pipeline/run1373_KZ2316_KZ2317_Ben_Act2/supp_code/example_Act2/A2R1_4_or_A2R2_4_R1.fastq 200 75 /data/kuw/biocore/wlku/pipeline/run1373_KZ2316_KZ2317_Ben_Act2/supp_code/example_Act2/example_Act2_A2R1_4_or_A2R2_4_hg19 hg19 60 0
/data/kuw/biocore/wlku/pipeline/run1373_KZ2316_KZ2317_Ben_Act2/supp_code/src/chipseq_pipeline_SEQ_hg19 /data/kuw/biocore/wlku/pipeline/run1373_KZ2316_KZ2317_Ben_Act2/supp_code/example_Act2/AcoArich_R1.fastq 200 75 /data/kuw/biocore/wlku/pipeline/run1373_KZ2316_KZ2317_Ben_Act2/supp_code/example_Act2/example_Act2_AcoArich_hg19 hg19 60 0
