# Supplementary material for: Concurrent mapping of multiple epigenetic marks and co-occupancy using ACT2-seq
Source: Cell Biosci. 2021 Dec 4;11:198. doi: 10.1186/s13578-021-00711-4 (PMC8642990; doi:10.1186/s13578-021-00711-4)
Supplement: Supplementary file 3 — Additional file 3: Scripts used in data analysis and partitioning. [file 13578_2021_711_MOESM3_ESM.gz › supp_code/example_Act2/script_get_AR]

grep -B 1  AACCGCGGAG /data/kuw/biocore/wlku/pipeline/run1373_KZ2316_KZ2317_Ben_Act2/supp_code/example_Act2/example_Act2_R1.fastq|grep @|awk '{print $1}'>/data/kuw/biocore/wlku/pipeline/run1373_KZ2316_KZ2317_Ben_Act2/supp_code/example_Act2/A2R1_1_R1.txt
grep -B 1  AACCGCGGAG /data/kuw/biocore/wlku/pipeline/run1373_KZ2316_KZ2317_Ben_Act2/supp_code/example_Act2/example_Act2_R2.fastq|grep @|awk '{print $1}'>/data/kuw/biocore/wlku/pipeline/run1373_KZ2316_KZ2317_Ben_Act2/supp_code/example_Act2/A2R1_1_R2.txt
grep -B 1  AGCGCTAAGA /data/kuw/biocore/wlku/pipeline/run1373_KZ2316_KZ2317_Ben_Act2/supp_code/example_Act2/example_Act2_R1.fastq|grep @|awk '{print $1}'>/data/kuw/biocore/wlku/pipeline/run1373_KZ2316_KZ2317_Ben_Act2/supp_code/example_Act2/A2R2_1_R1.txt
grep -B 1  AGCGCTAAGA /data/kuw/biocore/wlku/pipeline/run1373_KZ2316_KZ2317_Ben_Act2/supp_code/example_Act2/example_Act2_R2.fastq|grep @|awk '{print $1}'>/data/kuw/biocore/wlku/pipeline/run1373_KZ2316_KZ2317_Ben_Act2/supp_code/example_Act2/A2R2_1_R2.txt
grep -B 1  TTGGACTAGA /data/kuw/biocore/wlku/pipeline/run1373_KZ2316_KZ2317_Ben_Act2/supp_code/example_Act2/example_Act2_R1.fastq|grep @|awk '{print $1}'>/data/kuw/biocore/wlku/pipeline/run1373_KZ2316_KZ2317_Ben_Act2/supp_code/example_Act2/A2R1_4_R1.txt
grep -B 1  TTGGACTAGA /data/kuw/biocore/wlku/pipeline/run1373_KZ2316_KZ2317_Ben_Act2/supp_code/example_Act2/example_Act2_R2.fastq|grep @|awk '{print $1}'>/data/kuw/biocore/wlku/pipeline/run1373_KZ2316_KZ2317_Ben_Act2/supp_code/example_Act2/A2R1_4_R2.txt
grep -B 1  TATGAGTAAG /data/kuw/biocore/wlku/pipeline/run1373_KZ2316_KZ2317_Ben_Act2/supp_code/example_Act2/example_Act2_R1.fastq|grep @|awk '{print $1}'>/data/kuw/biocore/wlku/pipeline/run1373_KZ2316_KZ2317_Ben_Act2/supp_code/example_Act2/A2R2_4_R1.txt
grep -B 1  TATGAGTAAG /data/kuw/biocore/wlku/pipeline/run1373_KZ2316_KZ2317_Ben_Act2/supp_code/example_Act2/example_Act2_R2.fastq|grep @|awk '{print $1}'>/data/kuw/biocore/wlku/pipeline/run1373_KZ2316_KZ2317_Ben_Act2/supp_code/example_Act2/A2R2_4_R2.txt
