# Supplementary material for: Concurrent mapping of multiple epigenetic marks and co-occupancy using ACT2-seq
Source: Cell Biosci. 2021 Dec 4;11:198. doi: 10.1186/s13578-021-00711-4 (PMC8642990; doi:10.1186/s13578-021-00711-4)
Supplement: Supplementary file 3 — Additional file 3: Scripts used in data analysis and partitioning. [file 13578_2021_711_MOESM3_ESM.gz › supp_code/example_Act2/example_Act2_R2.fastq]

@A00941:609:HJ7N2DRXY:1:2101:1127:1000 2:N:0:NAATACAG
NGCAGACAGATGTGTATAAGAGACAGCTTTACCTGGGTTTGCTGCATCTCTTCAGGACCTCAAAGTCTGGAGGAGCTAAAAGTGGCGTCATCAGACGAGGTCATGTCCTGGGTGGCTGGGTGACCTCCTGTTACGCTCCCAGTGTGCTGC
+
#,FFFFFFF:FFFF:FF:FFFFFFF:F:,,FFF:F:F,FF:F:FF,:FFF::F,,:FFF:F:F,F,F:F:::FF,F:,F,,:,FFFFFFFFFFF:FFFFF,F:,F,FFFFF:FF:FFFFF,FFFF,F:FF,FFFFF,FFFFFFF:FFFFF
@A00941:609:HJ7N2DRXY:1:2101:1886:1000 2:N:0:NAATACAG
NCATAGCAGATGTGTATAAGAGACAGGATTAGATATATTGTCTGACATTGTTCAGATAGCAAGAAGCAGATTCAAGATGCAAGCATAGACCAGAGACCATTATTTGAGACCCTGTCTCTTATACACATCTCAAGCTAGAGATCGGAAGAG
+
#,FFF:FFFFFFFFFFFFFFFFFFFFFFFFFFFFFFFFF:FFFFFFFF,FFFFFFFFFFFFFFFFFFFFFF:FFF,FFFFFFFFFFFFFFFFFFFFFFFFFFFFFFFFFF:FFFFFFFFFFFFFFFFF,FFFFFFFFFFF:F:FFFF:FF
@A00941:609:HJ7N2DRXY:1:2101:2031:1000 2:N:0:NAATACAG
NCATAGCAGATGTGTATAAGAGACAGGGAATAGGGCTGGTAGGAAAGCAGCTGATTTTTGTCAGTTGATAATGGAGTAAACATATAGAAGTGGTAACAGTTAATGGAAACTGTGAGAATATTTCCTGTGAACAGAAGGAGAGGCATGCAG
+
#:FFFFFFFFFFFFFFFFFFFFFFFFFFFFFFFFFFFFFFFFFF:FFFFFFFFFFFFFFFFFFFF:FFFFFFFFFFFFF:FFFFFFFFFFFFFFFFFFFFFFFFFFFFFFFFFFFFFFFFFFFFFFFFFFFFFFFF:FFFFFFF:FF,FF
@A00941:609:HJ7N2DRXY:1:2101:2248:1000 2:N:0:NAATACAG
NCATAGCAGATGTGTATAAGAGACAGGTTGATGGTTTTGGCGGACATGTGCTGGCAGCTTTTAACCCTTCTGCGGTGAGAAGGATGTGTATGAGAGAAGCCAGATCCAGGGTCAGTGGATGAGCTATCACCTGTGCAAGTTCTGTCTCTT
+
#,:FFFFFFFFFFFFFFFFFFFFFFFFFFFFFFF,FFFF,,,,F,F:,FFFF,F,F:F,F,,FFFF,F:FFFF::FFFFFF::FF,:::FF:F,F,FFF::F,F,F:FF,FFFF::F,FFFF,FF,FFF:F,F,F:FF::FF:,F:FF:F
@A00941:609:HJ7N2DRXY:1:2101:2356:1000 2:N:0:NAATACAG
NCATAGCAGATGTGTATAAGAGACAGTCTTTATTGCGTGTGGTTAGTCCTTTCCGCTACGCTTCTCCTACATAAACCTTCTGTTTGAGCTTGAATTCTAGTGAAACTCATCTAGTTGCTTTCCCAGAACTGTTGTACTTTCATGCCCTAA
+
#:FFFFFFFFFFFFFFFFFFFFFFFFFF:FFFFFFFFFFFFFFFFFFFFFFFFFFFFFFFFFFFFFFFFFFFFFFF:FFFFFFFFFFFFFFFFFFFFFFFFFFFFFFFFFFFFFFFFFFFFFFFFFFFFFF:FFFFF:FFFFFFF:FFFF
@A00941:609:HJ7N2DRXY:1:2101:2392:1000 2:N:0:NAATACAG
NCATAGCAGATGTGTATAAGAGACAGTTCATTACCTCTGCAAAATACCTTCCCAGTAGGTCCTACGTGAGTGTTTCATTGAATAATAATAAGAAAGTTTGTCTATGCCACACAGTCCAGTTTCATTCTCCTACATGTGGCTTGCCAATGA
+
#,FFFFFFF:FFFFFFFFFFFFFFFFFFFFF:FF:FFFFFFFFFFFFFFFFFFFFF,FFFFFFFFF:FFFFFFFFFFFFFFFFFFFFFFFFFFFFFFFFF:FFFFFFFFFFFFFF:F:FFFFFFFFFFFFFFFFFFFF:FFFFFFFFFFF
@A00941:609:HJ7N2DRXY:1:2101:3188:1000 2:N:0:NAATACAG
NCATAGCAGATGTGTATAAGAGACAGTTTGTACAAATAGAATCAGGCTGGGCACGGTGGCTCATGCCTGTAATCCCAGCACTTCAGAAGGCTGATCACCTGAGCCCAGGAGTTCAAGACCAGCCTGGTTAACATGGCAAGACCCTGTCTC
+
#FFFFFFFFFFFFFFFFFFFFFFF:FFFFFFFFFFFFFFFFFFFFFFFFFFFFFFFFFFFFFFFFFFFFFFFFFFFFFFFFFFFFFFFFFFFFFFFFFFFFFFFFFFFFFFFFFFFFFFFFFFFFFFFFFFFFFFFFFFFFFFF:FFFFF
@A00941:609:HJ7N2DRXY:1:2101:3351:1000 2:N:0:NAATACAG
NGCAGACAGATGTGTATAAGAGACAGGGAGAAGAGAGAAGGAAGAAGTTTCCCTGTACAGAGAGAGGGAGAGGGGCTCCAAAGCCGAAAGAGGAAGTCCTCACCTGATGCAGATACCAGCTAGGTATATATGCAGAGGCTGGATGAGGCA
+
#,FFFFFFFFFFFFFFFFFFFFFFFFFFFFFFFFFFFF:FFF:FFFFFFFFFFFFFFF,FFFFF:FFFFFFFFFFFFFFFFFFFFFFFFFFFFF:FFFFFFFFFFFFFFFFFFFFFFFFFFFFFFFFFFFFFFFFFFFFFFFFFFFFFF:
@A00941:609:HJ7N2DRXY:1:2101:3405:1000 2:N:0:NAATACAG
NAACATACAGATGTGTATAAGAGACAGCACCTGAGATGATCAGTGCAGGGAAAGCCTGCCTGTGTTGGCCTCCCTCACAGCTAAGGCTGTCTCTTATACACATCTCTTGTCAAGATCGGAAGAGCGTCGTGTAGGGAAAGAGTGTAGATC
+
#FFFFFFFFFFFFFFFFFFFFFFFFFFFFFFFFFFFFFFFFFFFFFFFFFFFFFFFFFFFFFFFFFFFFFFFFFFFFFFFFFFFFFFFFFFFFFFFFFFFFFFFFFFFFFFFFFFFFFFFFFFFFFFFFFF,FFFFF,:FFFFFFFF:FF
@A00941:609:HJ7N2DRXY:1:2101:3604:1000 2:N:0:NAATACAG
NAACATACAGATGTGTATAAGAGACAGATAATAGTCATGGTCAAAAATGGGTCAAATATGGTCAAACTCCAAAACATTGGGACAATGCATTTCCTGGCATGGGTAGGCACAGAAAAACTCCACTTTTACCCTCTTAGGGTCCCAGCTGGG
+
#FFFFFFFFFFFFFFFFFFFFFFFFFFFFF,FFFFFFFFFFFFFFFFFFFFFFFFFFFFF:FFFFFFFFFFFFFFFFFFFF:FFFFFFFFFFFFFFFFFFFFFFFFFFFFFFFFFF:FFFFFFFFFFFFFFF:FF,:FFFFF::FFFFF:
@A00941:609:HJ7N2DRXY:1:2101:3640:1000 2:N:0:NAATACAG
NGCAGACAGATGTGTATAAGAGACAGGTCTGCAAGTGGATATTTGGACGTCTTTGAGGCCTTCGTTGGAAACGGGATTTCTTCATATAACGCTACACAGAAGAATTCTCAGTAACTTCTTTGTGTTGTGTGTATTCAACTCACAGAGTTG
+
#,FFFFFFFFFFFFF:F:FFFFFFFFFFFFFFF:FFFFFFFFFFFFFF:FFFFFFFFFF,FFFFFF:FFFFFFFFF:FFF:FFF:FFFFFFFFFF:FFFFFFFFF::F,FFF:,FFF:FFFF:F:FFFFFFF:FFFFFFFFF,FF:FFFF
@A00941:609:HJ7N2DRXY:1:2101:3658:1000 2:N:0:NAATACAG
NCATAGCAGATGTGTATAAGAGACAGGTAATCTTGCCTATCTTAGTCATAGAACTTGTGAGAGACTCCGTGAGTATTTCTACCCTGGGGGATCTCCACCTCTGTCAGCCTTCTTGAGAGCCCTGGTGCTCCCACTGGTCAGAACAAGGCT
+
#:FFFFFFFFFFFFFFFFFFFFFFFFFFFFFFFFFFF:FFFFFFFFFFFFFFFFFFFFFFFFFFFFFFFFFFFFFFFFFFFFFFFFFFFFFFFFFFFFFFFFFFFFFFFFFFFFFFFFFFFFFFFFFFFFFFFFFFFFFFFFFFFFFFFF
@A00941:609:HJ7N2DRXY:1:2101:3911:1000 2:N:0:NAATACAG
NCATAGCAGATGTGTATAAGAGACAGGGTCAGGAGTTCAAGAGCAGTCTGGCCAACATAGCAAAACCCTGTCTCTACTAAAAATACACAAATGAGCTGGGTGTGGTCGTGGGTGCCTGTAATCCCAGCTACTCCGGAGACTGAGGCACGA
+
#,FFFFFFFFFFFFFFFFFFFFFFFFFFFFF:FFFFFFFFFFF:FF:F:,,FFFFFF:FFFF,FFFF:F:F,,FFFF::FFF:FFFFFFFF:FF:,F:F::FFF::,FFFFFFF:FFFFFFF::FFF,FF,:,,FFFFFFFFFFFFFFFF
@A00941:609:HJ7N2DRXY:1:2101:3983:1000 2:N:0:NAATACAG
NCATAGCAGATGTGTATAAGAGACAGGTTTGTGGTCATTTGTTCTGGGAGCCCCAGGAAACTAATACAATGGGGTAAGAAAATCTTGAACCCTTCAAGAAGAGGCAGCTCTCAGCCTTCTCCACACACACCATTCACATCTCAGGTCCTC
+
#,FFFFFFFFFFFFFFFFFFFFFFFFFFFFFFFFFF:FFFFFFFFFFFFFFFFFFFFFF,FFFFFFFFFFFFFFFFFFFFFFFFFFFFFFFFFFFFFFFF:FFFFFFFFFFFFFFFFFFFFFFFFFFF:FFF:FFFF:FF:FF:FFFFFF
@A00941:609:HJ7N2DRXY:1:2101:4056:1000 2:N:0:NAATACAG
NGCAGACAGATGTGTATAAGAGACAGTTCCTGTTGCGCGGCTACGCTTCAGGAGTTCTTGTGAACGATGGGAATGGCAACTATCAGAGCCAAGGGGGAAAAGAAAGAGCTGGAGCTGTCTCTTATACACATCTCTTGTCAAGATCGGAAG
+
#:FFFFFFFFFFFFFFFFFFFFFFFFFFFFFFFFFFFFFFFFFFFFFFFFFFFFFFF:FFFFF:FFFFFFF::FFFFFFFFFFFFFFFFFFFFFFFFFFFFFFFFF:F:FFFFFFFFFFFFFF,FFFFFFFFFFFFFFFFFF:FF,FF:F
@A00941:609:HJ7N2DRXY:1:2101:4833:1000 2:N:0:NAATACAG
NCATAGCAGATGTGTATAAGAGACAGACCATGGCGGCACATTGTCTTCCGTGTCTAAAAGATGGCCGGACAAGGCAGCCCGTCTTCTCCGCCTTCGCCTGATGCGCTGCATCCAGCCTCTGTTTTCATCACCCCTGCTTTGCCCCCAAGG
+
#FFFFFFFFFFFFFFFFFFFFFFFFFFFFFFFFFFFFFFFFFFFFFFFFFFFFFFFFFFFFFFFFFFFFFFFFFFFFFFFFFFFFFFFFFFFFFFFFFFFFFFFFFFFFFFFFFFF:FF,FFF:FFFFFFFFFFFFFF:FF:FFFF:FFF
@A00941:609:HJ7N2DRXY:1:2101:4887:1000 2:N:0:NAATACAG
NCATAGCAGATGTGTATAAGAGACAGGTGATGTAGCTGCCCAGCTACCACAGGCTGCAAATGATGCTGGGCCCTGAAGGCACTCCTGCTACTGTCTCTTATACACATCTCAAGCTAGAGATCGGAAGAGCGTCGTGTAGGGAAAGAGTGT
+
#FFFFFFFFFFFFFFFFFFFFFFFFFFFF:FFFFFFFFFFFFFFFFFFFFFFFFFFFFFFFFFFFFFFFFFFFFFFF:FF:FFFFFFFFFFFFFFFFFFFFFF:FFFFFFFFFFFFFFFFFFFFFFFFFFFFFF:F,FF:F,F:FFF::F
@A00941:609:HJ7N2DRXY:1:2101:5014:1000 2:N:0:NAATACAG
NAACATACAGATGTGTATAAGAGACAGGTGTAAACGTGCCTTGATTTATTCAGCAGGTTTATCTCTCCAAAATTCAATAGATATAATACCATGAAAAAAAAACATACTGACATGTAAAAAATATTTTGCATTTAGACACAGTTATATATA
+
#F:FF,FFF,FFFFF:FFFFFFFFFF:,FFFFF,F:FF,F:F,FF,FF::FF,,FF,,FFFF:F,FFFFF:F,,FFFFFFFFFFFFFF:,F,,FFFF:FFF:FFFF:F:F:FF,F:FFFF::FFF:FFFFFFFFF:,,:F:::FF,FFFF
@A00941:609:HJ7N2DRXY:1:2101:5032:1000 2:N:0:NAATACAG
NCATAGCAGATGTGTATAAGAGACAGGGTATATATTCATTCAACAGACATGTTTTGAGCACCTACAAAGTGCACGGCACATTGCAGATACTGGCAATAAAACAGAGGACAAAACAGCTTATGGGGATGGGGGAAAACCAATAAAATGCAT
+
#:FFFFFFFFFFFFFFFFFFFFFFFFFFFFFFFFFFFFFFFFFFFFFFFFFFFFFFFFFFFFFFFFFFFFFFFFFFFFFFFFFFFFFFFFFFFFFFFFFFFFFFFFFFFFFFFFFFFFF,FFFFFFFFFFFFFFFF,F:FFFFFFFFF,F
@A00941:609:HJ7N2DRXY:1:2101:5629:1000 2:N:0:NAATACAG
NGCAGACAGATGTGTATAAGAGACAGCATGGCAGTAGTACATGACTCATGGCAGTAGTACATGACTCATTTTGGGGTACCAGTCTTGTTCCCCGGTACAGCCCCTGTCTCTTATACACATCTCTTGTCAAGATCGGAAGAGCGTCGTGTA
+
#,F:FFFFFFFFFFFFFFFFFFFFFFFFFFFFFFFFFFFFFFFFFFFFFFFFFFFFFFFFFFFFFFFFFFFFFFFFFFFFFFFFFFFFFFFFFFFFFFFFFFFFFFFFFFFFFFFFFFFFFFFFFFFFFFFFFFFFF:FFFFFFFF:F,F
@A00941:609:HJ7N2DRXY:1:2101:5773:1000 2:N:0:NAATACAG
NCATAGCAGATGTGTATAAGAGACAGAAAGTAGAGACTAGAATGACGGCTATCAGGGGCTTGTGGAAAAGGGGTTGGGGCGATATTAGTCAAAGGATACAAAATTTCAGTTACATATGAGGAATTCATTCAAGAGATCTATTGTACAACA
+
#,FFFFFF:FFFFFFFFFFFFF:FFFFFFFFFFFFFFFFFFFFFFFFFFFFFFFFFFFFFFFFFFFF:FFFFF:FFFFFFFFFFFFFFFFFFFFFFFFFFFFFF,FF:FFFFFFFF,FFFFFFFFFFF:FFFFFFFFFFFFFFFFFFFFF
@A00941:609:HJ7N2DRXY:1:2101:5791:1000 2:N:0:NAATACAG
NCATAGCAGATGTGTATAAGAGACAGTTTCCTTTTCTGCCGTTGACCTTAAAGCGCTTGAAATCTACACTTGCAAATTGCACAAATAGAGTGTTTCAAATCTGCTCTGTCTAAGGGAACGTTCAACTCTGTGAGTTGAATGCACACAACA
+
#:FFFFFFFFFFFFFFFFFFFFFFFFFFFFFF:FFFFF:FFF:FFFFFFFFF:F:::FFFFFFF:F:FFF::FF:FFFFFFFFFF:FFFF::F:FFFFFFF,F,FFFFFFF:F:::F::F,,FF:FF:F,F::FF,:FF,:,F:F:F:F:
@A00941:609:HJ7N2DRXY:1:2101:5864:1000 2:N:0:NAATACAG
NCATAGCAGATGTGTATAAGAGACAGGTTTTAGTGTTATTCAGAATTCTGGTTTCTTAAAAATAAGTTCAATGTGTTCTCTCTTGAGTTATGATTGAGTCAGTTTTAGTAACAGCAAAACTATACCTGTCTCTTATACACATCTCAAGCT
+
#FFFFFFFFFFFFFFFFFFFFFFFFFFFFFF,FFFFFFFFFFFFFFFFFFFFFFFFFFFFFFFFFFFFFFFFFF:FFFFFFFFFFFFFFFF:FFFFFFFFFF:FFFFFFFFFFFFFFFFFFFFFFFFFF:FFFFFFFFFFFFFFFFFFFF
@A00941:609:HJ7N2DRXY:1:2101:6099:1000 2:N:0:NAATACAG
NCATAGCAGATGTGTATAAGAGACAGCTTCAAGAACTGTAGGAACTAATTTTAGAAAAAGACTCTTCAGAACAGATGACACATGAAATGTGAGTTTATGTAAACATGTAAATTTGAGTAGCATTAGTTTGTTTTCTGTTTAGGAACTGTA
+
#FFFFFFFFFFFFFFFFFFFFFFFFFFFFFFFFFFFFFFFFFFFFFFFFFFFFFFFFFFFFFFFFFFFFF:FFFFFFFFFFFFFFFFFFFFFFFFFFFFFFFFFFFFFFFFFFFFFFFFFFF,FFFFFFFFFFFFF:,:FF,FFFFFF:F
@A00941:609:HJ7N2DRXY:1:2101:6316:1000 2:N:0:NAATACAG
NCATAGCAGATGTGTATAAGAGACAGCCCCCACGTATACCATTCCCTAATCCTAGAGTGCTTTTCTCTCCGTTCTTCACACGAATTTCTCTTTCTGATCCCTTAGGGCTTAGAGACCACTCTTAAAAATTGGCCCCTCCGGTTACTGTCT
+
#FFFFFFFFFFFFFFFFFFFFFFFFFFFFFFFFFFFFFFFFFFFFFFFFFFFFFFFFFFFFFFFFFFFFFFFFFFFFFFFFFFFFFFFFFFFFFFFFFFFFFFFFFFFFFFFFFFFFFFFFFFFFF:FFFFFFFFFFFFFFFFFFFFFFF
@A00941:609:HJ7N2DRXY:1:2101:6497:1000 2:N:0:NAATACAG
NCATAGCAGATGTGTATAAGAGACAGCCCTGCTCCTTCCCCGTCCCTGGGCCGTTCACCAGGCCCAGTTCCTGCGAGGGTGCCCCGACGGTGTTGGTCACCACCCCAGCTCTGTCTGTCTCAGGCAGGGTCCCCACTGCAGCCCTGGCAG
+
#FFFFFFFFFFFFFFFFFFFFFFFFFFFFFFFFFFFFFFFFFFFFFFFFFF,FF,FFFFFFFFFFFFFFFFFFFFFFFFFFFFFFFFFFFFFFFFFFFFFFFFFFFFFFFFFFFFFFFFFFFFFFFFFF:FFFFFFFFF:FFF,F:FFFF
@A00941:609:HJ7N2DRXY:1:2101:6750:1000 2:N:0:NAATACAG
NAACATACAGATGTGTATAAGAGACAGCACTTTAGCTCCTTCGGATAGTCCCTCTATTCTTTTTCTTCCTTTCTTTTTTTTTTTTTTTTTTTTTTTTTGTGACGGAGTGTCGGTCGGTTGCCCAGGGGGGGGTGGAGTGGCGGGTTCACA
+
#FFFFFFFFFFFFFFFFFFFFFFFFFFFFF,:FFFFFFF:FFFFFFFFFFFFF:F,F:F,FFFF:,FF::,FFF:FF,F:FFFFFFF:FFFFFFFFFF,,,,,:F,F:,,,,,:,,:FFF,:F,:F,,FF,:,:,,::FF,F,,,F,,,F
@A00941:609:HJ7N2DRXY:1:2101:6949:1000 2:N:0:NAATACAG
NCATAGCAGATGTGTATAAGAGACAGTTCCTGTAACGTCCGTACTGCTGCGCCCGTCTTCACGTTGAAAACGGCAATGAATTAAGGCTGTCTCTTATACACATCTCTTGTCAAGATCGGAAGAGCGTCGTGTAGGGAAAGAGTGTAGATC
+
#FFFFFFFFFFFFFFFFFFFFF:FFFFFFFFFFFFFFFFFFFFFFFFFFFFFFFFFFFFFFFFFFFFFFFFFFFFFFFF:FFFFFFFFFFFFFFFFFFFFFFFFFFFFFFFFFFFFFFFFFFFFFFFFFFF,FFFF,,:FFF:FFFFFFF
@A00941:609:HJ7N2DRXY:1:2101:7039:1000 2:N:0:NAATACAG
NGCAGACAGATGTGTATAAGAGACAGGTGCTAACCCCTAGTATCTTAAAATGTGACTGTATTTGTACATAAGATCTTCAAAAAAATAACTAATTCAAAATGAAGCCATTAAGGTGGGCCCTAACCATCTGACCTGTCTCTTATACACATC
+
#FFFFFFFFFFFFFFFFFFFFFFFFFFFFFFFFFFFFFFFFFFFFFFFFFFFFFFFFFFFFFFFFFFFFFFFFFFFFFFFFFFFFFFFFFFFFFFFFFFFFFFFFF:FFFFFFFFFFFFFFFFF:FFFFFFFFFFFFFFFFFFFFFFFFF
@A00941:609:HJ7N2DRXY:1:2101:7111:1000 2:N:0:NAATACAG
NAACATACAGATGTGTATAAGAGACAGCCTTAAAAGGATGCTGGTAACACTCTAGCATTATTACAGCCTAACATGGCAAAAGGGCTCATGATCATTAAAAAGCTGAGAAACTTAACCTTATTTTCTCTAATATACATTCCCAGTTTCATT
+
#FFFFFFFFFFFFFFFFFFFFFFFFFFFFFFFFFFFFFFFFFFFFFFFFFFFFFFFFFFFFFFFFFFFFFFFFFFFFFFFFFFFFFFFFFFFFFFFFFFFFFFFFFFFFFFFFFFFFFFFFFFFFFFF,FFFFFFFFFF:FFFF,FFFFF
@A00941:609:HJ7N2DRXY:1:2101:7129:1000 2:N:0:NAATACAG
NCATAGCAGATGTGTATAAGAGACAGACTCAGAGAGTTGAACGTTCCCTTAGACAGAGCAGATTTGAAACACTCTATTTGTGCAATTTGCAAGTGTAGATTTCAAGCGCTTTAAGGTCAATGGCAGAAAAGGAAATATCTTCGTTTCAAA
+
#FFFFFFFFFFFFFFFFFFFFFFFFFFFFFFFFFFFFFFFFFFFFFFFFFFFFFFF:FFFFFFFFFFFFFFFFFFFFFFFFFFFFFFFFFFFFFFFFFFFFFFFFFFFFFFFF,FFFFF,FFFFFFF,:FFFFFFFFFFFFFFFFFFFFF
@A00941:609:HJ7N2DRXY:1:2101:7166:1000 2:N:0:NAATACAG
NCATAGCAGATGTGTATAAGAGACAGGAAAGTGGATAATTGGATAGCTTTGTGGATTTCATTGGAAACGGGATGACGTATAAAATCTAGAGAGAAGCATTCTCAGGAACTTCTTTCTGATGTTTGCATTCAAGTCACAGAATTGAACATT
+
#FFFFFFFFFFFFFFFFFFFFFFFFFFFFFFFFFFFFFFFFFFFFFF:FFFFFFFFFFFFFFFFFFFFFFFFFFFFFFFFFFFFFFF:FFFFFFFFFFFFFFFFFFFFFFFFFFFFFF:FFFFFFFFFFFFFFFFFFFFFFFFF,FFF:F
@A00941:609:HJ7N2DRXY:1:2101:7220:1000 2:N:0:NAATACAG
NCATAGCAGATGTGTATAAGAGACAGCATATATCCCTGTGCTTTACTCATTATTCATGAATGGGGGATAAGCTTTCTGAATCCTATATGTCTGAAAATGACTTGATTTTGTCCTTACAGTTGTTTGATAACATAGCTAGACATAAAATTC
+
#:F,FFFFFFFFFFFFFFFFF:FFFFFFFFFFFFFFFFFFF::FFFFFFFFFFF:FFFFFF:FFFFF,FF:FF:::FF,:FFFFFFFF:FFFFFFFFFFFFFFFFF:FFFFFFF,FF:,FFFFFFFF,:FFF:FFFFFFFFFFF,FFFF,
@A00941:609:HJ7N2DRXY:1:2101:7690:1000 2:N:0:NAATACAG
NCATAGCAGATGTGTATAAGAGACAGCAACTGTTCTACCCTGTTACTATCAATTGGACTTTTTTAGATTCCACTTGTGAGGTCATACAGTAATTGTCTTTTAGTGTCTGTCTTATTTCACCTAGCATAATGTCTTCCAGGTTCATCCATG
+
#FFFFFFFFFFFFFFFFFFFFFFFFFFFFFFFFFFFFFFFFFFFFFFFFFFFFFFFFFFFFFFFFF:FFFFFFFFFFFFFFFFFFFFFFFFF,FFFFFFFFFFFFFFFFFFFFFFFF:FFFFFFFFFFFFFFFFFFFFFFFFFFFFFFFF
@A00941:609:HJ7N2DRXY:1:2101:8034:1000 2:N:0:NAATACAG
NCATAGCAGATGTGTATAAGAGACAGGACGGGCTCTGCGTTCGGCAACCATCTCACGTAGCCGCCGCTCAAAATCCTGATGCTGAATACGTTTACGCTGCCAGCGGGCAATTTTCGGTGGTGCACTGTCCCACTCGCGCAATGACCAGGC
+
#FFFFFFFFFFFFFFFFFFFFFFFFFFFFFFFFFFFFFFFFFFFFFFFFFFFFFFFFFFFFFFFFFFFFFFFFFFFFFFFFFFFFFFFFFFFFFFFFFFFFFFFFFFF:,:FFFFFFFFFFFFFFFFFFFFFFFFFFFFF:FFFFFFFFF
@A00941:609:HJ7N2DRXY:1:2101:8070:1000 2:N:0:NAATACAG
NCATTAGCAGATGTGTATAAGAGACAGGGGCAGCCCTGAGCACCTGCGGACAGTGGGGCTGGTACTGTAGGCGGGCCCTCCCTCCCCCACACCAATGCCAGGGCTGGCCCCAACTCTGGCCCGGTCACCACTGGGCTCAGAGCCCCACTG
+
#FFFFFFFFFFFFFFFFFFFFFFFFFFFFFFFFFFFFFFFFFFF:FFFFFFFFFFFFFFFFFFFFFFFFFFFFFFFFFFFFFFFFFFFFFFFFFFFFFFFFFFFFFFFFFFFFFFFFFFFFFFFFFFFFFFFFFFFFFFFFFFFFFFFFF
@A00941:609:HJ7N2DRXY:1:2101:8124:1000 2:N:0:NAATACAG
NGCAGACAGATGTGTATAAGAGACAGGGCTGGGATTACAGGCACACGCCACTGCGCCTGGCTAATTTTTGTATTTTTAGTAGAGATGGGGTTTTGCCATGTTGGCCAGGCTGGTCTTGAACTCCTGACCCCAGCCTCCCAAAGTGCTGGG
+
#,FFFFFFFFFFFFFFFFFF:FFFFFFFFFFFFFFFFFFFFFFFFFFFFFFFFFFFFFFFFFFFFFFFFF:FFFFFFFFFFFFFF,FFFFFFFFFFFFFFFFFFFFFFFFFFFFFFFFFFFFFFFFFFFFFFFFFFFFFFFFFFFFFFFF
@A00941:609:HJ7N2DRXY:1:2101:8232:1000 2:N:0:NAATACAG
NCATAGCAGATGTGTATAAGAGACAGGTCTCGGACTCATGCAGTAGCCTCCATGTATCCTTTTCTTCTTCTGGAATGCCTGTCTCCCTCTTAAACACTTTAAAATCCTGCCTGGTCCAGCTAAAATGTCATCATTGAAGTAAACTATAAT
+
#FFFFFFFFFFFFFF:FFFFFFFFFFFFFFFFFFFF:FF:FFFF:FFFFFFFFFFFFFFF:FFF,FFF,FFFFFFFFFFFFFFFF:FFFFFFF,FFFFFFF::FFFFFFFFFFFFF:FFFFFFF,FFF:FFFFFFF,:FFFF,FF:FF,F
@A00941:609:HJ7N2DRXY:1:2101:8703:1000 2:N:0:NAATACAG
NCATAGCAGATGTGTATAAGAGACAGAGGTTACACTCTGTGAGTTGAACACACACATCACAAAGGAGTTTCTGAGAATCATTCTGTCTAGTTTTTATACGAAGATATTTCCTTTTCTACCATTGACCTCAAAGCGGCTGAAATCTCCACT
+
#FFFFFFFFFFFFFFFFFFFFFFFFFFFFFFFFFFFFFFFFFFFFFFFFFFFFFFFFFFFFFFFFFFFFFFFFFFF:FFFFFFFFFFF,FFFF,FFFFFFFF:F:FFFFFFFFFFFFFFF,FFFFFFFFFFFF:FFFFFFFFFFFFFFFF
@A00941:609:HJ7N2DRXY:1:2101:8793:1000 2:N:0:NAATACAG
NCATAGCAGATGTGTATAAGAGACAGCCATTATTTCATGTGGCTGTGTTGCTGCTGTTGTTGTTTTAATCAGTTTATAAGGTGAAATACCAGTTGGGATGCATTTCCAGTTTAGGGGGTCCGATGTCAGGTAAGTTTGTGCTCTGATTTT
+
#::FFFFFFFFFFFFFFFFFFFFFFFF:FFFF:,FFFFFFF:FFFFFFFFF:FF:FFFFF:FFFFFFFF,FF:FFF,FFFFFFFFFFFFFFF:FFF,FFFFFFFF:FFF,FFFF:FFFFFFFFF,::F,,FFF,:F::FF:FFF,F,:FF
@A00941:609:HJ7N2DRXY:1:2101:8847:1000 2:N:0:NAATACAG
NCATAGCAGATGTGTATAAGAGACAGGAATGATACAGTGGACTTTGGGGACTCATGGGGAAGGGTGGGAGCAGGGTGGAGGATACAAGGGTACACATTGGGTACAGCTGTCTCTTATACACATCTCAAGCTAGAGATCGGAAGAGCGTCG
+
#FFFFFFFFFFFFFFFFFFFFFFFFFFFFFFFFFFFFFFFFFFFFFFFFFFFFFFFFFFFFFFFFFFFFFFFFFFFFFFFFFFFFFFFFFFFFFFF,FFFFFFF:FFFFFFFFFFFFFFFFFFFFFFFFFFFFFFF:FFFFFFFFFFFFF
@A00941:609:HJ7N2DRXY:1:2101:8883:1000 2:N:0:NAATACAG
NCATAGCAGATGTGTATAAGAGACAGCTTGGTGCTAGCGCAGCAGTCTGAGATTGACCTGTGACACTGGAGCTTGGCAGGGGAGGGGCATCCACTATTACTCACGCTTGAGTAGGCAGTTCTATGCTCACGGTGTAAACAAAGTGGCAGG
+
#:FFFFFFFFFFFFFFFFFFFFFFFFFFFFFFFFFFFFFFFFFFFFFFFFFF:FFFFFFFFFFFFFFFFFFFFFFFFFFFFFFFFFFFFFFFFFFFFFFFFFFFFFFFFFFFFFFFFFFFFFFFFFFFFFFFFFF:FFFFFFFFFFFFFF
@A00941:609:HJ7N2DRXY:1:2101:9209:1000 2:N:0:NAATACAG
NCATAGCAGATGTGTATAAGAGACAGACTGCAACCTCCGCCTCCCGGATTCAAGCAATTCTCCTGCCTCAGCCTCCTGAGTAGTTGGGGCTAATTTTTGTATTTTTAGTAGAGACGGGGTTTCACCATGTTGGCCAGGATGGTCTCGATC
+
#FFFFFFFFFFFFFFFFFFFFFFFFFFFFFFFFFFFFFFFFFFFFFFFFFFFFFFFFFFFFFFFFFFFFFFFFFFFFFFF,FFFFFFFFFFFF:FFFFFFFFFFFFFFFFFFFFFFFFFFFFFFFFF,FFFFFFFFFFFFFFFFFFFFFF
@A00941:609:HJ7N2DRXY:1:2101:9245:1000 2:N:0:NAATACAG
NCATAGCAGATGTGTATAAGAGACAGTCATGACTGTTTGGGAGAAACCTACCTCTCGTGCCCAAATCATTGCCCAGTAGAGAATACATTCAAATATTTGTTACCTGTTTATCCATTTTCATCTCTGGGGCTCAAATTAGATAATCCCAAT
+
#FFFFFFFFFFFFFFFFFFFFFFFFFFFFFFFFFFFFFFFFFFFFFFFFFFFFFFFFFFFFFFFFFFFFFFFFFFFFFFFFFFFFFFFFFFFFFFFFFFFFFFFFFFFFFFF:FFFFFFFFFFFFF,FFFFFFF:FFFFFFFFFF,FF:F
@A00941:609:HJ7N2DRXY:1:2101:9372:1000 2:N:0:NAATACAG
NCATAGCAGATGTGTATAAGAGACAGATGTCCTCCAGCTTTATCCATGTTGTTGCAAATGGCAGGATTTCTTTCTTTTTTATGGTTGAATAATATTTTATTGTAAATACATAGACACACTTCTTTTATTCATTCATCTAACAATAGACAC
+
#:FFFFFFFFFFFFFFFFFFFFFFFFFFFFFFFFFFFF:FFFFFFF,FFFFFFFFFF,FFFFFFFFFFF,:FFFFF::FFFFFFFFFFFFFFF,FFFFFFFFFFFFFFFFFFFFFFF:F:F,FFFFFFFFFFFFFFFF:FFF:FFFFFF:
@A00941:609:HJ7N2DRXY:1:2101:9462:1000 2:N:0:NAATACAG
NGCAGACAGATGTGTATAAGAGACAGGTTTACAGATGGGAAAATGAGAAATGAGAGTTTAAGTAACTTGTCCAAGATCACAAAACTAGTAAGTGGCAGAACCAGGATCTGAACCAGGATCTGAATTTGTTCTCTTAACTATTACAGCATG
+
#,FFFFFFF:FFFFFFFF:FFFFFFFFFFFFFFFFFFFFFFFFF,:FFFFFFFFFFFFFFFFFFFFFFFFF,FFF:FFFFFFF:FFFFFFFF:FFFFFFFFF:FFFFFFFFFFFFFFFFFFFFFFF:FFFFFFF:F:FFFFFFFFFFF,,
@A00941:609:HJ7N2DRXY:1:2101:9552:1000 2:N:0:NAATACAG
NCATAGCAGATGTGTATAAGAGACAGCATTTAAAGTCACCAGCTGCATTAGCCCCAAATGGGAATCAGCCTGTCCTTTGAAGTTTGAAGCCAGGCATTGACTTCTCTCTAGCTGTGAAACTCCAAGGTGGCATTTTCTTTCAAGAAAAAG
+
#:FFFFFFFFFFFFFFFFFFFFFFFFFFFFFFFFFFFFFFFFFFFFFFFFFFFFFFFFFFFFFFFFFFFFFFFFFFFFFFFFFFFFFFFFFFFFFFFFFFFFFFFFFFFFFFFFFFFFFFFFFFFFFFFFFFFFFFFFFFFFFFFF:,FF
@A00941:609:HJ7N2DRXY:1:2101:9769:1000 2:N:0:NAATACAG
NCATAGCAGATGTGTATAAGAGACAGCAAGCAGAGAGCCAAATCATGAGTGTACTACCGTTCACAATTGCTACAAAACAAACAAACAAAAAAACCCAGGAATACATCTTATAAGGCTGTCTCTTATACACATCTCAAGCTAGAGATCGGA
+
#:FFFFFFFFFFFFFFFFFFFFFFFFFFFFFFFFFFFFFFFFFFFFFFFFFFFFFFFFFFFFFFFFFFFFFFFFFFFFFFFFFFFFFFFFFFFFFFFFFFFFFFFFFFFFFFFFFFFFFFFFFFFFFFFFFFFFFFFFFFFFFFFFFFFF
@A00941:609:HJ7N2DRXY:1:2101:10059:1000 2:N:0:NAATACAG
NCATAGCAGATGTGTATAAGAGACAGTACAAGGGATGTGAAGGACCTCTTCAAGGAGAACTACAAACCACTGCTCAAGGGAATAAGAGAGGACACAAACAAATGGAAAAGCATTCCATGCTCATGGATAGGAAGAATCAGTATCTGTCTC
+
#FFFFFFFFFFFFFFFFFFFFFFFFFFFFFFFFFFFFFFFFFFFFFFFFFFFFFFFFFFFFFFFF:FFFFFFFFFFFFFFFFFFFFFFFFFFFFFFFFFFFFFFFF:FFFFFFFFFFFFFFFFFFFFFFFFFFFF:FFFFFFFFFFFFFF
@A00941:609:HJ7N2DRXY:1:2101:10149:1000 2:N:0:NAATACAG
NCATAGCAGATGTGTATAAGAGACAGCAAGTATTCCTTGAAATAATTGGGAAAGAAAACATTGTCAACATACGGATTTCCTGATGTCTGTCAAGCAAAATGGAATTCAAGCTGTACTGGCTTGGGATATTTAAAGGAAGTGTGACACTAT
+
#FFFFFFFFFFFFFFFFFFFFFFFFFFFFFFFFFFFFFFFFFFFFF:FFFF,,FFFFFFFFFFFFFFFFFFFFFFFFFFFFFFFFFFFFFFFFFFFFFFFFFFFFFFFFFFFFFFFFFFFFFFFFFFFFFFFFFFFF:FFFFFFFFFFFF
@A00941:609:HJ7N2DRXY:1:2101:10221:1000 2:N:0:NAATACAG
NGCAGACAGATGTGTATAAGAGACAGGAATTGGTGCTAGATAAATACTATACGAATTATAAAATAATGGGGCTGAGGGTATGAAGCATAGTGTGTTTGTAACATCATCCATGTCAAATGTTTCTTGGTTAGCCTCATTTTCATGAAAATG
+
#,FFFFFFFFFFFFFFFFFFFFFFFFFFFFFFFFFFFFFFFFFFFFFFFFFFFFFFFFFFFFFFFFFFFFF:FFFFFFFFFFFFFFFFFFFFFF:FFFFFFFFFFFFFFFFFFFFF:FFFFFFFFFFFFF,FFFFFFFFFFFFFFFFFFF
@A00941:609:HJ7N2DRXY:1:2101:10565:1000 2:N:0:NAATACAG
NAACATACAGATGTGTATAAGAGACAGGTACAGACATTTCAAAAGTATGCTCAAAACATTGTTCCAGTTCTTGATTTATTGTAAGTGAGCTCAAGATTAGTATCTTACTCCCAATTATAAGAAAGGACCAGAAACTCTGTGCCTAAGAGA
+
#FFFFFFFFFFFFFFFFFFFFFFFFFFFFFFFFFFFFFFFFFFFFFFFFFFFFFF:FFFFFFFFFFFFFFFFFFF:FFFFFFFFFFFFFFFFF:FFFFFFFFFFFFFFFFFFFFFFFF:FFFFFFFFFFFFF:FFFFFFFFF:F:FFFFF
@A00941:609:HJ7N2DRXY:1:2101:10999:1000 2:N:0:NAATACAG
NCATAGCAGATGTGTATAAGAGACAGACATTACAGTGAAAGAGCAAAGTGAATAGTAAGTAGCTATTACTTACCTCCTTAGGGAGGTGTGTTGTTTGTCTGTACATCCCCCACAGCACCTAGCACAGTACCTTGCATCTCACCTGCCACT
+
#:FFFFFFFFFFFFFFFFFFFFFFFFFFFFFFFFFFF:FFFFFFFFFFFFFFFFFFFF:FFFFFFF,FFFFFFFF,FF:FFFFFFF:FFFFFFFFFFFFFFFFFFFFFFFFFFFFFFF:FF:FFFF:FFFF:FFFFFFFFFFFF:FFFFF
@A00941:609:HJ7N2DRXY:1:2101:11017:1000 2:N:0:NAATACAG
NCATAGCAGATGTGTATAAGAGACAGTGGTGGTTCGTACCTGTAATCCCAGCTACTCAGGAGGCTGAGGCAGGAGAATCGCTCGAACTCGGGAGGCAGAGGTTGCAGTGAGCTGAGATGGTGCCATTGCACTCCAGCGGGGGTGACAGAG
+
#FFFFFFFFFFFFFFFFF:FFFFFFFFFFFFFFFFFFFFFFFFFFFFFFFFFFFFFFFFF:FFFFFFFFFFFFFFFFFFFFFFFFFFFFFFFFFFFFFFFF:FFFFF:FFFFFF:FFFFFFF:FFFFFF:FFFFFFFFFFFFFFFFFF,F
@A00941:609:HJ7N2DRXY:1:2101:11035:1000 2:N:0:NAATACAG
NGCAGACAGATGTGTATAAGAGACAGGAATATATGATTCCAGGTTCAACGTGGCTGAGAAGGGTCTTTCGTGCTTTTGCCTTTCAGGGTGCTGGTGGGGGCTGAGGGTTGCGGTGGGAAGGGGGCAGACAGCTTACCCTGTGTCTGCCAG
+
#,FFFFFFFFF:FF,:F:,FFFFFFFFFF,FFFFFFFF:FFF,F,:FFF,:F:,,,F:,FF,FF,F:F:F,:F,FFF,:F,F,F,:F,F:F:F::FFFF:::F,FF,FFF:,,,FFFF:,,FFFFFFFFFFF,FF,F,,,,F:FFF:FFF
@A00941:609:HJ7N2DRXY:1:2101:11198:1000 2:N:0:NAATACAG
NAACATACAGATGTGTATAAGAGACAGAAAGATTACAATACAATTGAAAGGCAACCATGTGAGCAAATATGGAATGATTATCCAGTAACGTACCTTTAGTATAAATGATGTAGTCAAGTGCTGAAAAGGAAACTAAGATAATAAATGAAG
+
#FFFFFFFFFFFFFFFFFFFFFFFFFFFFFFFFFFFFFFFFFFFFFFFFFFFFFFFFFFFFFFFFFFFFFFFFFF:FF::FFFFFFFFFF,FFFFFFF:FFFFF:FFFFFFFFFFFF,FFFFFFFFFFFFFFFFFFFFFFFFFFF:FFFF
@A00941:609:HJ7N2DRXY:1:2101:11288:1000 2:N:0:NAATACAG
NAACATACAGATGTGTATAAGAGACAGTTATTAGATTGTCCTTTCTGTACTTTGGAATATGTTTCTTGCAAAGTCAGATGAAAAAGAAGACTAATATCATAGCAATAGGTGAGAAATGTTAGCCTTTGAATACAGCTGAGGTCATTGTGC
+
#F,FFFFFFFFFFFFFFF,FFFFFFFFFFF,FFF:F,:FFFFFFF:F:FFFF:FFFFFFFFFF::FFFFFFFFFFFF,:FF,FF,FF,FFFFF:F:FFF:FFFF,FF,:FFFFF,:FFFFFFF,F,FFF,FFFFFFFFFFFFFFFFFFFF
@A00941:609:HJ7N2DRXY:1:2101:11342:1000 2:N:0:NAATACAG
NCATAGCAGATGTGTATAAGAGACAGGTCTCGAACTCCTGACCTCAGGTGATCCACCTGCCTCGGCCTCCCAAAGTGCTGGGATTACAGGCTGTCTCTTATACACATCTCAAGCTAGAGATCGGAAGAGCGTCGTGTAGGGAAAGAGTGT
+
#:FFFFFFFFFFFFFFFFFFFFFFFFFFFFFFFFFFFFFFFFFFFFFFFFFFFFFFFFFFFFFFFFFFFFFFFFFFFFFFFFFFFFFFFFFFFFFFFFFFFFFFFFFFFFFFFFFFFFFFFFFFF:FFFFFFFFFF,FFFFFF:FFFFFF
@A00941:609:HJ7N2DRXY:1:2101:11776:1000 2:N:0:NAATACAG
NCATAGCAGATGTGTATAAGAGACAGAGTCTCTTCTGCCTGACTTATCATTGGGTCATTAGCCCAGAGTCACTGGAAACCCTCTGACAATCACCTAGGCACTGTCTCTTATACACATCTCAAGCTAGAGATCGGAAGAGCGTCGTGTAGG
+
#FFFFFFFFFFFFFFFFFFFFFFFFFFFFFFF:FFFF:F:FFF:FFFFFFFFFFFFFFFFFF:FF:FFF:FFFFFFF,FFFFF,FFFFFFFFFF:FFFFFFFFFFFF,FF,FFFFFFFFFF:FFF,:FF,FFFF::F,F:FFFFFF:,FF
@A00941:609:HJ7N2DRXY:1:2101:11975:1000 2:N:0:NAATACAG
NAACATACAGATGTGTATAAGAGACAGGTTCTATTATGCTCCTGATAGCAGAGATGGGGAATAATCAAAAATAGCTTTAGGGATGGTGACTTAGGAACATCAATCAGCACTAAAGAAGAACCTTCAAATTAAAAAAATAAAAACAAAACA
+
#FFFFFFFFFFFFFFFFFFFFFFFFFFFFFFFFFFFFFFFFFFFFF:FFFFFFF:FFFF:FFFFFFFFFFFFFFFF:FFFFFFFFFFFFFFFFFFFFFFFFFFFFFFFFFFFFF::FFFFFFFFFFFFFFFFF:FFFFF,FFFFFF:FFF
@A00941:609:HJ7N2DRXY:1:2101:12391:1000 2:N:0:NAATACAG
NAACATACAGATGTGTATAAGAGACAGGTTTTCAACTACTGCCCATTTCGCATGTGTGCCGGGTAAGCCTATCAGCACTGGCATACCCTGATGGATCGCGTTTTGCAGGGCCGGTTCCATCGAGATAGCACCGAAGATTTGTGTCTCTTC
+
#FFFFF:FFF,FFFFF:FFFFFFFFFFFFFFFFFFFFFFFFFFFFFFFF:::FFFFFFFFFFFFFFFFFFFFFF:FFFFFFFFFFFFFFFFFFFFFFFFFFFF:F:FFFFFFFFFFFFFFFFFFFF:FFFFFFFFFFFFFFFFFFFFFFF
@A00941:609:HJ7N2DRXY:1:2101:12518:1000 2:N:0:NAATACAG
NCATAGCAGATGTGTATAAGAGACAGAATATCTACTGTCTTTTTATTTCCTTACAGTTTGTCTACTCAGGTGAATAGAAACAGTTTGTACCAGATCTGGAAAATGGAGGAAAAAAATAACTGGCAATCATTAGCTCATTTCAAAGGACTT
+
#,FFFF:FFFFFF:FFFFF,FFFFFFFFFFFFFFFFFF::FFFFFFF,FFFFFFFFFFF:FFFFFFFFFFF:F::F,FFFFFFFFFF:F,FF,FFFFFFFFFFFF,F:FFFF,FF:FFFFF::,FFFFFFFFF:FFF:FF,FFFFFFFF,
@A00941:609:HJ7N2DRXY:1:2101:12771:1000 2:N:0:NAATACAG
NCATAGCAGATGTGTATAAGAGACAGGCTTTTAAGTTGACAAGTTTTATTTCAAGACTCTTGTTAAATTCTCTTTGTACCCTTATGTGCTTCATCCAAAAGAGACTCACAGAATGCATGGCGAATACAGTTACCACCTTTGGTAACTCAC
+
#F:FFFFFFF,FFFF,FFFFFFFF,FF:FFFFF:FFFFFFFF:F:FFFFFFFFFFF:FFFFFFFFFFFFFFFF,FFFFFFFFFFFFFFFFFFFFFFFF:FFFFF,FFF,FFFFFFF:FFF,FFFFFF:F:FFFFFFFFFFFFF,FFF:FF
@A00941:609:HJ7N2DRXY:1:2101:13331:1000 2:N:0:NAATACAG
NCATAGCAGATGTGTATAAGAGACAGCCTTGATGTTTTATACGGTTTTTCTCATTTCCATTTAATTCAGTTCAGCTCTAATTTTTGTTATTTTCTTCTGCTACTTTTGATATTGGTTTCCTCTTCTTTTTCAAGTTCCTCTAGGTGTGAT
+
#:FFFFF:FFFFFFFFFFFFFFFFFFFFFFFF,FF:FFFFFFFFFFFFFFFF:,FFFFFF:FFFFFFFFFFFFF:F,F,,FFFFFFFF:FFFF:FFFFFF,F:FFFFFF:,FFFFFFFFFFFFFFFFFFFFFFFFFF,F:F:FFFF:F,F
@A00941:609:HJ7N2DRXY:1:2101:13440:1000 2:N:0:NAATACAG
NCATAGCAGATGTGTATAAGAGACAGTTTGTTACCCCCCTCCCCAAGTACAAGCTTATGGCTGCTCATGTGAAGTTGGAGACAAGGCAAAGTACACTCTCAAATCACCTTCCCATGTAACTGTGCTTATTTTGGGGAACAGCTGTACACC
+
#:FFFFFFFFFFFFFFFFFFFFFFFFFFFFFFFFFFFFFFFFFF:FFFFFFFF,FFFFFFFFFFFFFFFFFFFFFFFFFFFFFFFFFFF:FFFFF:FFFFFFFFFFF:FFFFFFFFFFF::FFF:FFFFFFFF:FFFFFFFFFFFFFFF:
@A00941:609:HJ7N2DRXY:1:2101:13711:1000 2:N:0:NAATACAG
NCATAGCAGATGTGTATAAGAGACAGTCCCTCCACTCCTACAATGTCAGCATCAATGTCCTGCTCCTGATGGCATGCTGTAATTGTATAAGATGTAGCCATTGGAGGAAACTGGCTGAAGGGTACAAGGGCTGTCTCTTATACACATCTC
+
#FFFFFFFFFFFFFFFFFFFFFFFFFFFFFFFFFFFFFFFFFFFFFFFFFFFFFFFFFFFFFFFFFFFFFFFFFFFFFFFFFFFFFFFFFFFFFFFFFFFFFFFFFFFF:FFFFFFFFFFFFF:FFFFFFF:FFFFFFFFF:FFF,FFFF
@A00941:609:HJ7N2DRXY:1:2101:13783:1000 2:N:0:NAATACAG
NCATAGCAGATGTGTATAAGAGACAGGTGCAGGAGCAGTGATCACAGCCAGCAGAGCAGAAAGTCAGTCACAAAAAGCAACGCAACCCAGGAGATCCCAGGCTGGTCCAAGAAGTTGATGCAGTCCCTGTTTTCACTTGGGCTCCCACAG
+
#:FFFFFFFFFFFFFFFF:FFFFFFFFFFFFFFFFFF:FFFFFFFFFFFFFFFFFFFFFFFFFFFFFFFFFFFFFFFFFFFFFFFFFFFFFFF:FFFFFFFFFFFFFFFFFF:FFFFFFFFFFFFFFFF,F,FFFFFFFFFFFFFFFFFF
@A00941:609:HJ7N2DRXY:1:2101:13819:1000 2:N:0:NAATACAG
NGCAGACAGATGTGTATAAGAGACAGACAATATACACCCTCTTTAGAAATCATTTAAGTAATAGTCATGTTCCTCAACATTTCCAAGCTTCCAATAGTATTTACAGTTTCCTGAATTTGGGAACACAAACTGTGGAAAAAATTAAAAGGA
+
#FFFFFFFFFFFFFFFFFFFFFFFFFFFFFFFFFFFFFFFFFFFFFFFFFFFFFFFFFFFFFFFFFFFFFFFFFFFFFFFFFFFFFFFFFFFFFFFFFFFFFFFFFFFFF,FFFFFFFFF:FFFFFFF:FFFFFFFFFFFF:F::FFF,:
@A00941:609:HJ7N2DRXY:1:2101:14199:1000 2:N:0:NAATACAG
NGCAGACAGATGTGTATAAGAGACAGCAGTTTCACCATGTTGGTCAGGCTGGTCTCAAACTCCTGACCTTAAGTGATCCGCCCGCCTTGGCTTCCCAAAGTACTGAGATTACAGCCATGTGCCACTACACCCAGATAATTTTCTATTTTT
+
#:FFFFFFFFFFFFFFFFFFFFFFFFFFFFFFFFFFF:FFFFFFFFFFFFFFF:FFFFFFFF:FFFFFF:FFFFFFFFFFFFFFFFFFFFFF:FFFFFF:FFFFFFFFFFFFFFF:FFFFFF:FFFFFFFFFFFFF,FFFFFF,FFF,FF
@A00941:609:HJ7N2DRXY:1:2101:14470:1000 2:N:0:NAATACAG
NCATAGCAGATGTGTATAAGAGACAGCCTTTATCTCAGTGAAGTTCATTATTACCCACCTCCTGAAGCCTGCTCCTGTCATTTCAGCCATCTCAGCCTCAGACCAGTTCTGTGCTCTTGCTGGAGAGGTATTGCAGTCATTTGGAGAAGA
+
#FFFFFFFFFFFFFFFFFFFFFFFFFFFFFFFFFFF,FFFFFFFFFFFFFFFFFFFFFFF:FFFFFFFFFFFFFFFFFFFFF:FFFFFFFF:FFF:FFFFF:FFFFF,:FFFFFF:FFF:FFF:F::FF,FFF:FF,::,F,FFFF,F:F
@A00941:609:HJ7N2DRXY:1:2101:14488:1000 2:N:0:NAATACAG
NAACATACAGATGTGTATAAGAGACAGTTCCCACAGAAGATAAGTTTGCTAAATGTGCTGAAATTAGAAGCATTGTATAAGGCCCGGTGCAGTGGCTCATGCCTGTAATCCTAGCACTTTGGGAGACCTCGGAGGTGCCCGAGCCCAGGA
+
#FFF:FFFFFFFFFFFFFFFFFFFFF:FFFFFFFFFFFFFFFFFFFFFFFFFFFFFFFFFFFFFFFFFFFFFFFFFFFFFFFFFFFFFFFFFFFFFFFFFFFFFFFFFFFFFFFFFFFFFFFFFFFFFFFFFFFFFFFFFFFFFFFFF:F
@A00941:609:HJ7N2DRXY:1:2101:14615:1000 2:N:0:NAATACAG
NCATAGCAGATGTGTATAAGAGACAGCTTGGGTACCTCCCTCTGCACTAGGGCACCAGGCAGAGTTGCTTTATGTCTTACAGTGACTCTTTTATCATAGTTGCAATCCTTTATACTCCACTTCCCCAGTAGACCCACTGTGTGCTTTCTA
+
#FFFFFFFFF,FFFF:F,FFFFFF,FF:FFFFF,FFFFFFFFFFFFFFFFFFFFFFFFFF,FFFFFFF:FFFFFFFF,FFFFFFFFFFFFFFF,FFF,FFFFFF:F,F,FFFFFFFFFFFFFFFFFF,FF,FFFFFFFFFFFFFFFF:FF
@A00941:609:HJ7N2DRXY:1:2101:14651:1000 2:N:0:NAATACAG
NCATAGCAGATGTGTATAAGAGACAGCCCAGCATCAGTGCTGAGATGACCACCTCAAGTTTGGCCAGTTGTGCTGAGGCTTGGGTGTCATCCTTTATCAGGGACATCCTAGCTAAGGGAGGGAAGGCAGCAGCATCCCACTGCGCTCCAT
+
#:,F:FF:FFFFFFF,FF,FFFFF:FFFFFFFFFFFFFFFFFFFFF:FFF,FFFF::FFFF:FF:FFF:FFFFF:F:FFFF:FFFFFFFFF,F,F,F:FFFFFFFFF,FFFFFFFFFFFFFF:FFFF:FFFFF:FFFF::FFFFFFFFF:
@A00941:609:HJ7N2DRXY:1:2101:14742:1000 2:N:0:NAATACAG
NCATAGCAGATGTGTATAAGAGACAGCTACAGAAAGTGTGTTTGGAAACTGCGCCATCTAAAGGAATGTTCAGCTCTGTTAGTTCAATCCAATGATCACTAAGAATTGTCTGTGAATGCTTCCGTTTGGTTTTTAGATGAAGTTATTTCC
+
#FFFFFFFFFFFFFFFFFFFFFFFFFFFFFFFFFFFFFFFFFFFFFFFFFFFFFFFFFFFFFFFFFFFFFFFFFFFFFFFFFFFFFFFFFFFFFFFFFFFFFFFFFFFFFFFFFFFFFF:FFF:F:FFFFFFFFFFFFFF:FFFFFFFFF
@A00941:609:HJ7N2DRXY:1:2101:14959:1000 2:N:0:NAATACAG
NGCAGACAGATGTGTATAAGAGACAGCATCCCAAAGAAGTTTCTGAGAATCATTCTGTCTAGTTTTTATAGGAAGATATTTCCTTTTCTACCATTGACCTCAAAGCGGCTGAAATCTCCACTTGCAAATTCCACAGAAAGAGTGTTTCAA
+
#,FFFFFFFFFFFFF:FFFFFFFFFFFFFFF:FFFFFFFFFFFFFFFFFFFFFFF:FFFF,FFFFFFFFFFFF::FFFFFFFF:FFF,FFFFF:::FFFFFFFF:F:FFFFFFFFFFF,FFFFFFFFFFFF:FFFFFFFF:FFFFFFFFF
@A00941:609:HJ7N2DRXY:1:2101:15429:1000 2:N:0:NAATACAG
NCATAGCAGATGTGTATAAGAGACAGTGCTTAATAAGTATTATTCTAGTGCTAGGCTCTGCAAGACTGAAGTCCACCTGCCCAAAAAGAGGTTGAAATTTGGCAAACTGTGTTTAGGCTGGAAAATTCCCTACACTTTTTGATACAAGCG
+
#FFFFFFFFFFFFFFFFFFFFFFFFFFFFFFFFFFFFFFFFFFFFFFFFFFFFFFFFFFFFFFFFFFFFFFFFFFFFFFFFFFFFFFFFFF,FFFFFFFFFFFFFFFFFFFFFFFFFFFFFFFFF:FFFFFFFFFFFFFFFFFFFFFFFF
@A00941:609:HJ7N2DRXY:1:2101:15465:1000 2:N:0:NAATACAG
NCATAGCAGATGTGTATAAGAGACAGAACTAAAACATGATGACATGATGGCTGGAGCATAGAGAGCATTAAGTTATTTTTTGTTGAATCAATCACATCTACTTTACATCTATCAATTAATACCTCAGTGAGTCTTTCCTATGTTTACATA
+
#FFFFFFFFFFFFFFFFFFFFFFFFFFFFFFFFFFFFFFFFFFFFFFFFFFFFFFFFFFFFFFFFFFFFFFFFFFFFFFFFFFFFF:FFFFFFFFFFFFFFFFFFFFFFFFFFFFFFFFFFFFFFFFFFFFFFFFFFFFFFFFFFFFFFF
@A00941:609:HJ7N2DRXY:1:2101:15736:1000 2:N:0:NAATACAG
NGCAGACAGATGTGTATAAGAGACAGTTTCAAAACTGCTCAATCATAGGAAAAGTTCAACTCTGTGAGTTGAATGCACACAACACAAAGAAGTTTCTGAGAATGCTTGTGTCTAGTTTTTATGTGAAGATATTTCCTTTTACACCATAGG
+
#FFFFFFFFFFFFFFFFFFFFFFFFFFFFFFFFFFFFFFFFFFFFFFFFFFFFFFFFFFFFFF:FFFFFFFFFFFFFFFFFFFFFFFFFFFFFFFFFFFFFFFFFFFFFFFF:FFFFFFFF::FFFFFFFFFFFFFFFFFFFFF:FFFFF
@A00941:609:HJ7N2DRXY:1:2101:15971:1000 2:N:0:NAATACAG
NCATAGCAGATGTGTATAAGAGACAGTCATTTAGCACAATGTTTTTGAGGTTCATCCATACCATCACATGTATCAGTTCTTCCCTTTTTTTAAATTGCCAAGCAATATTCTTTTAAGCACTTCCTTACTTTCTTGCACCACAGTGTTCTA
+
#FFFFFFFFFFFFFFFFFFFFFFFFFFFF:FFFFFFFFFFFFFFFFFFFFFFFFFFFFFFFFF,FFFFFFFFFFFFFFFFF:FFFFFFFFFFF:FFFFFFFFF::FFFFFFFFFFFFFFFFFFFF:FFFFFFFFFFFFFFFFFFFFFFFF
@A00941:609:HJ7N2DRXY:1:2101:15989:1000 2:N:0:NAATACAG
NAACATACAGATGTGTATAAGAGACAGGGCGGAGGTTGCAGTGAACCAAGATCATGCCACTGCACTCCAGCCTGGGTGACACAGTGAGACTCCATCTCAAAAAATAAGTAAATAAAAATTAGTAATGGAACAAATAATCATGAGGAGAGC
+
#FFFFFFFFFFFFFFFFFFFFFFFFFFFFFFFFFFFFFFFFFFFFFFFFFFFFFFFFFFFFFFFFFFFFFFFFFFFFFFF,FFFFFFFFFFFFFFFFFFFF:FFFFFFFFFFFFFF:FFFFFFFFFFFF:FFFF:FFFFFFFFFF:FFFF
@A00941:609:HJ7N2DRXY:1:2101:16134:1000 2:N:0:NAATACAG
NCATAGCAGATGTGTATAAGAGACAGGGGTAGGCTCTGCCCTCTCCCCTGCCCCTCTCCAGGCTCTCTGAGTACTTCACTTGTTGAGCTGTCTCTTATACACATCTCAAGCTAGAGATCGGAAGAGCGTCGTGTAGGGAAAGAGTGTAGA
+
#:FFFFFFFFFFFFFFFFFFFFFFFFFFFFFFFFFFFFFFFFFFFFFFFFFFFFFFFFFFFFFFFFFFFFFFFFFFFFFFFFFFFFFFFFFFFFFFFFFFFFFFFFFFFFFFFFFFFFFFFFFFFFFFFFFFF:FFFFFFFFFFFFFF,F
@A00941:609:HJ7N2DRXY:1:2101:16459:1000 2:N:0:NAATACAG
NCATAGCAGATGTGTATAAGAGACAGAAACTCTAGACAGAAGCATTCTCAGAAACTTCTTTGGGATGTTGCATTCAAGTCACAGAGTAGAACATTCCCATTCATCTGTCTCTTATACACATCTCAAGCTAGAGATCGGAAGAGCGTCGTG
+
#FFFFFFFFFFFFFFFFFFFFFFFFFFFFFFFFFFFFFF,FFFFFFFFFFFFFFFFFFFFFFFFFFFFFFFFFFFFFFFFFFFFFFFFFFFFFFFFFFF:FFF:FFFFFFFFFFFFFFFFFFFFF:FFFFFFFFFFFFFFFFFFFFFF,F
@A00941:609:HJ7N2DRXY:1:2101:16984:1000 2:N:0:NAATACAG
NGCAGACAGATGTGTATAAGAGACAGGTTGGGGACTTTATTTTGTTATATTTTGCAGTTATAAATTATCAAAATTAAGTCCATGTGCGGTGGCTCACACCTGTAATCCCAGCACATTGGGAGGCTGAGGTGAGAGGATCACTTGAGCCCA
+
#FFFFFFFFFFFFFFFFFFFFFF:FFFFFFFFFFFFFFFFFFFFFFF:FFFFFF,FFFFFFFFFFFFFFFFFFFFFFFFFFFFFFFFFFFFFFFFFFFFFFFFFFFFFFFFFFFFFFFFFFFFFFFFFFFFFFFFF:FFFFFFFFFFFFF
@A00941:609:HJ7N2DRXY:1:2101:17056:1000 2:N:0:NAATACAG
NCATAGCAGATGTGTATAAGAGACAGTCTCTCCTCTGCCCAAGTTCTCAGAGGGCAACAGACTCCACCAGGGTCAAAGTCCCAGTCCCCACCACGGCCTGTCTCTTATACACATCTCAAGCTAGAGATCGGAAGAGCGTCGTGTAGGGAA
+
#FFFFFFFFFFFFFFFFFFFFFFFFFFFFFFFFFFFFFFFFFFFFFFFFFFFFFFFFFFFFFFFFFFFFFFFFFFFFFFFFFFFFFFFFFFFFFFFFFFFFFFFFFFFFFFFFFFFFFFFFFFFFFFFFFFFFFFFFFFFFFF,FFFF:F
@A00941:609:HJ7N2DRXY:1:2101:17363:1000 2:N:0:NAATACAG
NCATAGCAGATGTGTATAAGAGACAGGGTGATGGGGGCAGACCCCTCATGAATGGCTCAGTGCCCTTCTAGGTCAGTGAGTTCTCACCCTTATTACTGGCTCAGTTCTCGAGTGCATGGATTCATTTCCTTGAGAGGGGGTTGCTATAAA
+
#:FF:FFFFFFFFFFFFFFFF:FFFFFFFFFFFFFFFFFFFFFFFFFFF::FFFFFF:F:FFFFFF:FFFF:FFFFFFF,FFFFFFFFFF,FFF:FFFFFF:F:FFFFFFFFFFFFFFFFFFFFFFFFFF:F:FFFFFFFFFFFFFFFFF
@A00941:609:HJ7N2DRXY:1:2101:17562:1000 2:N:0:NAATACAG
NCATAGCAGATGTGTATAAGAGACAGCTATAACTGCTTGATTAAGAATGGACCATGCAGGAGTTCAGAGTAGGTACAAGGCTATGTTAGGAGCCTATTACAATAATTCACAATGGACTTACCTTTCTTCTTATACAATGGCATTGAGATT
+
#FFFFFFFFFFFFFFFFFFFFFFFFFFFFFFFFFFFFFFFFFFFFFFFFFFFFFFFFFFFFFFFFFFFFFFFFFFFFFFFFFFFFFFFFFF:FF,F:FFFFFFFFFFFFFFFFFFFFFFFFFFF:FFFFFF:FFFFFFFFFFFFF:FFFF
@A00941:609:HJ7N2DRXY:1:2101:18014:1000 2:N:0:NAATACAG
NCATAGCAGATGTGTATAAGAGACAGGTACAAGAATGTTTCTTTTATTTTTATTATAATTTCCAAAGCTTAGGAAAATACTGAAGTTTGTCAATTAGTGATTGGATTTTTAAAAATTCTGATAAATCCCTACAGTGGAATACTACTTAGC
+
#FFFFFFFFFFFFFF:FFFFFFFFFFFFFFFFFFFFFF,F:FFFFF,,FFF,:FFFFFFFFFFFF:FFFFFFFFFF,F:FF,,:FFFFFFFFFFFFF:F:FFFFF,F,FFFF::FFFFFFFFFFFFFF::F:FFFFFFF:FFFFFFF:FF
@A00941:609:HJ7N2DRXY:1:2101:18864:1000 2:N:0:NAATACAG
NCATAGCAGATGTGTATAAGAGACAGATATACTGGACATCAAAAGGCCTGGGAGTATCCTAAATGGCCACTTGTGTTACCGTAAGTAAATCACTTAATTTCTCTGGCCTTCCATTTTCTCATTTACAAAATACAGGTATTGAACAAGATG
+
#,FFFFFFFFFFFFFFFFFFFFFFFFFFFFFFFFFFFFFFFFFFFFFFFFFFFFFFFFFFFFFFFFFFFFFFFFFFFFFFFFFFFFFFFFFFFFF:FFFFFFFFFFFFFFFFFFFFFFFFFFFFFFFF:FFFFFFFFFFFFFFFFFFFFF
@A00941:609:HJ7N2DRXY:1:2101:18973:1000 2:N:0:NAATACAG
NGCAGACAGATGTGTATAAGAGACAGCTTTTCATTCATCATCTCCACTTTCCGATTCACTGCCTGCACGGCCTTCTTCTCCAGCTCAACGTGACGCCGGGACTTGAGGTGGTTCTCGTAGGCGTTGAAAGAGGCAAACTTCTTACTGCAA
+
#:FFFFFFFFFFFFFFFFFFFFFFFFFFFF:FFFF,::FFF:FFFFFFFF:F::FFFFFFFFFFFF:FFFF,F:FFFFFFFFFFFF,FFFFFFFF,F:FF:FFFFF:FFFFF:FF:FFFFFFFF,FFFFFFFFF:,FFF:FFFFFFFFFF
@A00941:609:HJ7N2DRXY:1:2101:19063:1000 2:N:0:NAATACAG
NAACATACAGATGTGTATAAGAGACAGGTCCTCTCCTGCCCACTCTAATGGAAGGTCGCCCTGCACACGAGTCACACCCTTTAGTAAGCATTAAGATGAGATGCTGCCTGGGGAAGGGAGTCCAAGAAGCTCCGAGGTTCCAGCTCATCC
+
#FFFFFFFF:FFF:F:FFFFFFFFFFFFF:FFFFF:FFFF:FFFF:,:FF,:FFFFFFFFF:FFFFFFFFF,FFFFFFFFF::F,FF:FF:F:FFFFFFFFFFFFFFFFFFFFFFFFFFFFFFFFFFFFFFF,FF:,::FFFFFFFFFFF
@A00941:609:HJ7N2DRXY:1:2101:19316:1000 2:N:0:NAATACAG
NCATAGCAGATGTGTATAAGAGACAGATTCTAAGGCCAGAACATCCTCAAAAATAATAATAATAATAATAATAATATGTATGTATTTATTTATTTATTGAGTGTTTACTATGAGCCAAACTGTGTCTCTGATGGCTTTCTTTACGTGTTC
+
#FFFFFFFFFFFFFFFFFFFFFFFFFFFFFFFFF:FFFFFFFFFFFFFFFFF:FFFFFFFFF:FFFFFFFFFFFFFFFFFFFFFFFFFFFFFFFFFFFFFFFFFFFFF:FFFFFFFFFFFFFFFFF:FFFFFFF:FFFFFFFFFFFFFFF
@A00941:609:HJ7N2DRXY:1:2101:19497:1000 2:N:0:NAATACAG
NAACATACAGATGTGTATAAGAGACAGTCCATGCTCTCTACACTTACTGGGTAAGTGACCCAGAAAAAAATGATAGATATATGTTAGGTTTTAGAGAACCCATTAAAAAAAAAAAAAGAATATTGCTTGAGTCCAGGAGTTCGATATCAG
+
#FFFFFFFFF:FFFFFFFFFFFFFFFFFFFFFFFFFFFFFFFFFFFFFFFFFFFFFFFFFFFFFFFF,FFFFFFFF,FFFFFFFFFFFFFFFF,FF:FFFFFFFFFFFF,FFFFF,:,FFFFFFFFFFFF:FF::::FFFFFF,,,FFFF
@A00941:609:HJ7N2DRXY:1:2101:19696:1000 2:N:0:NAATACAG
NCATAGCAGATGTGTATAAGAGACAGTGTTTCCACTCCTGCTCTCCTATATTCCATCCTTCATAAGTAGGGTGGACTTTAAAAATGTAAATCAGATCATGTCTCCTTCCATACCCAAATGACTATAAATCATGCTGCTGTCTCTTATACA
+
#FFFFFFFFFFFFFFFFFFFFFFFFFFFFFFFFFFFFFFF:FFFFFFFFFF:FFFFFFFFFFFFFFFFFFFFFFFFFFFFFFFFFF:FFFFFFFFFFF:FFFFFFFFFFFFFFFFFFFFF:FF,FFFFFFFFFFFF:FF:FFFF::FFFF
@A00941:609:HJ7N2DRXY:1:2101:19840:1000 2:N:0:NAATACAG
NAACATACAGATGTGTATAAGAGACAGGTGTTTTATTCTGCTTGGGCTGCCATAACAAAATACCACAGACCAGGTGGCTTAGGCAATATAAATTAGTTTTCTCATAGTTCTGGAGGCGGGGAAGTTCAAGGTGCCAGGAGGGTTGGTATC
+
#FFFFFFFFFFFFFFFFFFFFFF,FFFFFFFFFFFFFFF:FFFFFFFFFFFFFFFFFFF:FFFFF:,:FFFFFFFFFFFFFFFFF:FFFFF::FFF:FFFFFF:FF::FFFFF:FFFFFFFF:F,FFF,F:FFFF,:F:F:F:FFFFFFF
@A00941:609:HJ7N2DRXY:1:2101:19859:1000 2:N:0:NAATACAG
NCATAGCAAGATGTGTATAAGAGACAGAGTGTAGACAGGGTGGATATGCTGGCCAGGCAGGTAGTGTAGACGGGGTGGATCTGCTGGAAAAGCAGGTAGTGTAGACAGTGTGGATCTGCTGGAAAAGCAGGTAGTGTAGACAGTGTTGAT
+
#FFFFFFFFFFFFFFFF,FFFFFFFFFFFFFFFFFFFFFFFFFF:FFFFFFFFFFFFF:FFFFFFFFFFFFFFFFFFFFFFF:F:FFFFF:FFFFF:FF:FFFFFFFFFFFFFFFFFFFFFFFF:FFFFFFFFFFFFFFFFFFFFFFFF:
@A00941:609:HJ7N2DRXY:1:2101:19877:1000 2:N:0:NAATACAG
NAACATACAGATGTGTATAAGAGACAGCAATCAATGTTCTGAGAATGCTTCTGTCTAAATTTTCTATGAAGGCATTCCCGTTTCCAAGGAAATCCTCACAGCCTGTCTCTTATACACATCTCTTGTCAAGATCGGAAGAGCGTCGTGTAG
+
#:FFFFFFFFFFFFFFFFFFFFFFFFFFFFFFFFFFFFFFFFFFFFFFFFFFFFFFFFFFFFFFFFFFFFFFFFFFFFFFFFFFFFFFFFFFFFFFFFFFFFFFFFFFFFFFFFFFFFFFFFFFFFFFFFFFFFFFFFFFFFFFFFFFFF
@A00941:609:HJ7N2DRXY:1:2101:20057:1000 2:N:0:NAATACAG
NCATAGCAGATGTGTATAAGAGACAGCATTACCTCCCTGACTTCCTGTCCAGCCAGCCAGGAGGCAGGGCTGTGCAGCCGGGCTGCCGGGTTCAAAGCCAGTTCTTTTTTTTTTTTTTTTTTTTTTGTAACAGGGTCTCTCTGTCAAACA
+
#:FFFFFFF:FFFFF:FFFFFFF,FFFFF:FFFFFFFFFFFFFF:FF:FFF,FFFFFFFF,FFFFF,,FF,F:FFF:FF:,FFFFF:::FFFFF,FFFFFFF:,FFFFFFFFF:FFFFF:FFF::F:,FF::FF::,,,F:,,F,F,,,,
@A00941:609:HJ7N2DRXY:1:2101:20094:1000 2:N:0:NAATACAG
NGCAGACAGATGTGTATAAGAGACAGGGCTGGGGATGGTAGAGGCATGTTCTCTGCCTCAGAGAACTCAGTTCATGGACCGGTTAGGGATACCACATTTAGGGCACATGAAACAATTAGTGACCCACTCATGACAGTACATCATTATTAA
+
#FFFFFFFFFFFFFFFFFFFFFFFFFFF,:FFFFFFFFF:FFFFFFFFFFFFFFFFFFFFFFFFFFFFFFFFFFFFF,FFFFFFFFFFFFFFFFFFFFFFFFFFFFFFFFFFFFFFFFF:F:FFFFFFFF:FFFFFFFFFFFF:FFF:,:
@A00941:609:HJ7N2DRXY:1:2101:20311:1000 2:N:0:NAATACAG
NGCAGACAGATGTGTATAAGAGACAGATAAAGACCCAAGCTATGGATTAAACCCAAGGTCTAAAATTTATCATTAAAAATTATAAAAGGATAAATAATTTATATGCTTTCTTCTAAAAATGAGATCTTGTCCATTTTTTTACTATAGTCT
+
#:FFFFFFFFFFFFFFFFFFFFFFFFFFFFFFFFFFFFFFFFFFFFFFFF:FFFFFFFFFFFFFFFFFFFFFFFFFFFFFFFFFFFFFFFFFFFFFFFFFFFFFFFFFFFFFFFFFFFFFFFFFFFFFFFFFFFFFFFFF,FFFFFF:FF
@A00941:609:HJ7N2DRXY:1:2101:20329:1000 2:N:0:NAATACAG
NCATAGCAGATGTGTATAAGAGACAGGAAGTATACAGATGTCATAATAACTTTTTTGTTAACGGAAAGCTGAAAGTTTGTAAAAATTATTCTTACAAAGTTGAAACTGACATCCTTTTATAGATATGATGAAGAAGTTTTACCCATTCTC
+
#FFFFFFFFFFFFFFFF:FFFFFFFFFFFFFFFFFFFFFF:FFFFFF,:FFFFFFFFF,FFFFFFF,FFFFFFFFFFFFF,FFFFFFFFFFFFFFFFFFFFFFFFFFFFFFFFFF,FFFFFFFFFFFFFFFFFFFFFFFFFFFFFFF:FF
@A00941:609:HJ7N2DRXY:1:2101:20401:1000 2:N:0:NAATACAG
NCATAGCAGATGTGTATAAGAGACAGTTGGTGTGGAGTCAGGCAATGGGCTCTCTTCTTTTTCCAGATTATCTGTTCTCAAAGCTCTTCCTTGATACTATTCTTTGAGACATTTGATTCCTTTTGCTTTTGTCCTGAACTTAAGAATTTT
+
#FFFFFFFFFFFFFFFFFFFFFFFFFFFFFFFFFFFFFFFFFFFFFFFFFFFFFFFFFFFFFFFFFFFFFFFFFFFFFFFF:FFFFFFFFFFFFF,FFFFFFFFFFFFFFFFFFFFFFFFFFFFFFFFFFFFFFFF:FFFFFF:FFFFFF
@A00941:609:HJ7N2DRXY:1:2101:20455:1000 2:N:0:NAATACAG
NCATAGCAGATGTGTATAAGAGACAGAATGAAGACAGAAGCAGAGATGGGAATGATGGAGCTACAAGTCAAGAATCACCTGGGGCTGCCAGAAGCTGAAAGAACATGAACTGTCTCTTATACACATCTCAAGCTAGAGATCGGAAGAGCG
+
#FFFFFFFFFFFFFFFFFFF:FFFFFF:FFFFFFFFF:FFFFFFF:FFFFFFFFF,FFFFFFFFFFFFFFFF:FFFFFFFFFFFFFFFFFFFFFFFFF:FF:FFFFFFFFFFFFFFFFFFFFFFFFFFFFFFFF:FFFFFFFFF,FFFFF
@A00941:609:HJ7N2DRXY:1:2101:20509:1000 2:N:0:NAATACAG
NAACATACAGATGTGTATAAGAGACAGTCTCAGACGACAGTGGAATAAAATTGGAAATCAACTCCAACAGGAACTCTCAAAACCAGGCAAATAAATAAAACATAAATAACGTGCTCCTGAATGATTACTGGGTCAACAATGAAATTAAGT
+
#FFFFFFFFFFFFFFFFFFFFFFFFFFFFFFFFFFFFFFFFFFFFFFFFFFFFFFFFFFF:FFFFFFFFFFF:FFFFFFFFFFFFFFFFFFFFFFFFFFFFFFFFFFFFFFFFFFFFFFFFFFF:FFFFFFFFFFFFFFFFFFFFF:FFF
@A00941:609:HJ7N2DRXY:1:2101:20690:1000 2:N:0:NAATACAG
NCATAGCAGATGTGTATAAGAGACAGCTGCAGGACTGCAAGGAGCAAGCGAGAGCCTTGGGCTGCTGCAGCCCAGGGAGGCCACTACCAAGGCCATCAGAGGCTGTCTCTTATACACATCTGGACTTGGAGATCGGAAGAGCGTCGTGGA
+
#FFFFFFFFFFFFFFFFFFFFFFFFFFFFFFFFFFFFFFFFFFFFF:FFFFFFFFFFFFFFF:FFFFFFFFFFFFFFFFFFF:FFFFFFFFFFFFFFFFFFFFFFFFFFFFFFFFFFFFFFFFFFFFFF:FFFFFFF,FFFFFFFF:F,F
@A00941:609:HJ7N2DRXY:1:2101:20889:1000 2:N:0:NAATACAG
NCATAGCAGATGTGTATAAGAGACAGCCACAGAACAGAACCTCAAATGGTTGAGCTTTATACATGATAGTGCATAGGTGAACTCTTTCAGAGAGGGGATGGCTGGAGACAGGTGGGATTAAAAGGATAGAGTAGGAGAGATTTTTCTAGT
+
#FFFFFFFFFFFFFFFFFFFFFFFFFFFFFFFFFFFFFFFFFFFF,FFFFFFFFFFFF:FFFFFFFFFFFFFFF,FFFFFFFFFFFFF:FFF:FFFFFFFFFFFFFFFFFFFFFFFF,FFFFFFFFFFFFFFFFFFFFFFFF:FF:FFFF
@A00941:609:HJ7N2DRXY:1:2101:21287:1000 2:N:0:NAATACAG
NCATAGCAGATGTGTATAAGAGACAGCTCCTATAGGAGGAGATTTCTATCTGAACCTTCTTTGTATCCTACCTGGTACCTAAGTCAGACATTACATTGTAGATACTTATATAAAAATGTGGCTTTAGTAGTGATCTGTCTCTTATACACA
+
#FFFFFFFFFFFFFFFFFFFFFFFFFFFFFFFFFFFFFFFFFFFFFFFFFFFFFFFFFFFFFFFFFFFFFFFFFFFFFFFFFFFFFFFFFFFFFFFFFFFFFFFFFFFFFFFFFFFFFFFFFFFFFFFFFFFFFFFFFFFF:FFFFFFFF
@A00941:609:HJ7N2DRXY:1:2101:21377:1000 2:N:0:NAATACAG
NCATAGCAGATGTGTATAAGAGACAGGCTTGAATGCTTCTGAATTTATAAGATAAGCCAGGCAACCCTAATACAAGTGTGGACAGATAACTTAATCTCAGCAATAAGTTGTACCAATATATCAAATCTGTCTCTTATACACATCTCAAGC
+
#FFFFFFFFFFFFFFFFFFFFFFFFFFFFFFFFFFFFFFFFFFFFFFFFFFFFFFFFFFFFFFFFFFFFFFFFFFFFFFFFFFFF,:FFFFFFFFFFFFFFFFFFFFFFFFFFFFFFFFFFFFFFFFFFFFFFFFFFFFFFFFFFFFFFF
@A00941:609:HJ7N2DRXY:1:2101:21432:1000 2:N:0:NAATACAG
NCATAGCAGATGTGTATAAGAGACAGAATCAGGACCTGTATTTAAAAAAAAAATTAACAAAACAGAGGAACAGCTAGACTAATAAAGAAGAGCGAAGATTCAAATAAACACTATCAGAAGTGACAAAGGGGATATATTACCACTGACCCT
+
#FFFFFFFFFFFFFFF:FFFFFFFFFF,FFFF:FFFF:FFF:FFFFFFF:,FFFFFFFFFFFFFFFFFF:FFFFFFFFFFFFFFFFFFFF:F,FF,FFFFFF:FFFFFFFFFFFFFFFFFFF:FFFFF:FFF:FFFFFFFFF:FFFF,FF
@A00941:609:HJ7N2DRXY:1:2101:22426:1000 2:N:0:NAATACAG
NCATAGCAGATGTGTATAAGAGACAGCACACACATCACCTGGCTAACTTTTTTTTTTTTTTTTGAGACGAACACCAGGGCCGGTTGTGGGGTGGTGGGAGGTGGGAGGGATAGCATTAGGAGATATACCTAATGTAAATGATGAGTTAAT
+
#FFFFFFFFFFFFFFFFFFFFFFFFFFFFFFFFFFFFFFFFFFFFFFFFFFFFFFFFFFFFFF,FFF:FFFFF:F:FFFFF,F:FFFFFFF,FFFFFF:FFFFFF,FFFFF:FF:,F:FFF:FFFFF,F:FFFFF:FFFF,F:FF:FF:F
@A00941:609:HJ7N2DRXY:1:2101:22498:1000 2:N:0:NAATACAG
NAACATACAGATGTGTATAAGAGACAGGAAGCAGAGCCTGGGTCCCCGAGGAAGAAAGTGTCTTCGCATCAGCCCTTGCGCTGGGCCCCGGGGACCCTGGTGTCCCAGTTTCGAACCTGTCTCGTATACACATCTGGACTTGGAGATCGG
+
#FFFFFFFFFFFFFFFFFFFFFFFFFFFF:F:FF:FFF:FFFFFFFFFFFFFF:FF:FFFFFFFFFFF:FF:FF,:FFF:FF,FFFFFFFFFFFFF,FFFFFFFF,FFF:F:FFFFF,F,,FF,::F,:F:,F,FFF,:F,:,FFF:FFF
@A00941:609:HJ7N2DRXY:1:2101:22589:1000 2:N:0:NAATACAG
NAACATACAGATGTGTATAAGAGACAGCCTCTACTCACCCTGAGTTGTTGCCTCATCTAGGGGAACGGACTGCTGGTCTTCATTTCAAAGCTACTATGGGAAGCACCAGGGCTATGGAAACTATGATACCAACACATAAAGGCATCTACC
+
#FFFFFFFFFFFFFFFFFFFFFFFFFFFFFFFFFFFFFFFFFFFFFFFFFFFFFFFF:FFFFFFFFFFFFFFFFFFFFFFFFFFFFF:FFFFFFF,FFFFFFFFFFFFFFFFF::FFFFFFF:FFFF:FFFFFFFFFFFFFFFF:FFFFF
@A00941:609:HJ7N2DRXY:1:2101:23294:1000 2:N:0:NAATACAG
NCATAGCAGATGTGTATAAGAGACAGAACCTGTACACTGTCACCCACTCATTCACTACAGTGGGAGCCTCTTCACTGTCAATCACTCATTCATCACAGTGGGAACCTGTTCCTGTCTCTTATACACATCTCAAGCTAGAGATCGGAAGAG
+
#FFFFFFFFFFFFFFFFFFFFFFFFFFFF,FFFFFF:FFFFFF:FFF:FFFFFFFF,,F:FFFF:FFF:FFFFFFFFFFFF:F:FFFFFFF::FFFF::FFFFFFF:,FFFFFF,F,F,:FFFFFFFF,:FFF,::FFFFFFF,FF,FF:
@A00941:609:HJ7N2DRXY:1:2101:23330:1000 2:N:0:NAATACAG
NCATAGCAGATGTGTATAAGAGACAGGGTTTTCTGTGAAGAATAAGTCAGTTATCATGTTCAAGAGTGCTCTGAAATGCAAAATGGTACAACACAGACGTGAGGTCCTCTTACATCTGTAAGTGGCTCCTCTTAATGGAAGAAACTTAGA
+
#FFFFFFFFFFFFFFFF,F:F:::,FFFFFFF,:F:F:FFF:FF:FFFFFFFFFFF:FFFFFFF,FFFFFF,FF,FFFFFF,F,FF:FFF:F:FFF:FFFFFFFFF,FFFF:F:FFFFFF:FFFFFFFFFFFFF,,FFF,FFF:FF::FF
@A00941:609:HJ7N2DRXY:1:2101:23529:1000 2:N:0:NAATACAG
NNATAGCAGATGTGTATAAGAGACAGTCTGTATGCTTCCTGAGGTTACCTCCCAAATACACCACCAGCAACTCAAAACCTTGCTTCAGGGACTGTTTGGGGAGAGCCCGCCTAAGACAGAGGCCCTCTAAGTCCAGCTGCATCAGTGTGC
+
##FFFFFFFFFFFFFFFFFFFFFFFFF,F,FFFFFFFFFFFFF::FFFFFF:FF,FFFF,FFFFFFFFFFFFF:F,FFFFFFFFFFFFF:FFFF,FFFFFFF:FFFF:FFFFF:FFFFFFFFFFFFFF,:FFFFFFFFFFFFFF,FFFFF
@A00941:609:HJ7N2DRXY:1:2101:23728:1000 2:N:0:NAATACAG
NNATAGCAGATGTGTATAAGAGACAGCCTACCCCTCTGCTCAGCACAGAGTGAGGAGGTAAAAAACCCAGCTTTAAGATTCTCTCTGGAGAAAGCGTTGATCCATGTGTCCAGTGCTCCAACTTTTCCAGGGATGCTCAAAGATCTAGTA
+
##FFFFFFFFFFFFFFFFF:FFFFFFF:FFFFFFFFFF:FFFFF,FFFFFFFFFFFFFFFF:FFFFFFFFFFFFFFFFFFFFFFF:FFFFFF,FFFFFFFFFFFFFFFFFFFFFFFFFFFFFFF:FFFFFFFFFFFFFFFFFFFFFFF,F
@A00941:609:HJ7N2DRXY:1:2101:24108:1000 2:N:0:NAATACAG
NNATAGCAGATGTGTATAAGAGACAGATAAAGAACGAATCCTAAAACAACAAGAGAAAAGAAACATATAACATAAAATGCATCTCCAATACATCAAGTCTGTTATTGATGGGCATTTAGATTGACTCCATGTCTTTTCTATTGTGAATAG
+
##FFFFFFFFFFFFFFFFFFFFFF:FF:FFFFFFFFF,FFFFFFFFFFFFFFFFFFFFFFFFFFFFFFFFFFFFF:FFFFF,FFFFFFFFFFFFFFFFFFFFFFFFFFFFFFFFFFFFFFFFFFFFFFFF:FFF:FFFFFFF:FFFFFFF
@A00941:609:HJ7N2DRXY:1:2101:24542:1000 2:N:0:NAATACAG
NNATAGCAGATGTGTATAAGAGACAGTCTTCAAATTGGTTGCTGGAATAAAAGATCTGCAAAACATCTTAAGGGATCCTTAAGCAAAAGCCTATCTAGTGTGAGAGATCCTGTGTATAGAAACAATGGAGATGCAAATCAACTCTTAAAT
+
##FFFFFFFFFFFFFF:FFFFFFFFFFFFFFFFFFFF:FFFFFFFFF,FFFFFF,FFFFFFFFFFFFFFFF,F:FFFFFFFFFFFFFFFFF:,:FFFFFFFFFFFFFFFFF,FFFFF:,FFFFFFFF:FFFFF:FFFFFFFFFFFFFF,:
@A00941:609:HJ7N2DRXY:1:2101:24578:1000 2:N:0:NAATACAG
NNATAGCAGATGTGTATAAGAGACAGATATGGATCCCCAAATCCATAGACATTCACTTCTCTGCCTGGGTGTCCTATCTTCAGTTCCTTGGGTTGGGGGAGAGTGGGGAGAGACTTGTTCCCCAGGAGTGGTCCTGTCTCTTATACACAT
+
##FFFFFFFFFFFFFFFFFFFFFFFFFFFFFFFFFFFFFFF:FFFFF:FFFFFFFFFF:FFFFFFFF::FF:F:FFFFF:FFFFF,:F,FF:,FF:FFFFFFFFF:FF:F:FFF,FFFF,FF:FFFFFFFF,FF:FFFF:F,F:F:FFFF
@A00941:609:HJ7N2DRXY:1:2101:24704:1000 2:N:0:NAATACAG
NNACATACAGATGTGTATAAGAGACAGACTGTACGCAGACTACAAAGTACTTCCATCTACATTATCTCATTTGAGCCCTGTACTTGCTCTCCCAGGGGTAAGAAAAATAAATATTTAATAAGCCATATGCCAAACACCTGTCTCTTATAC
+
##FFFFFFFFFFFFFFFFFFFFFFFFFFFFFFFFFFFFFFFFFFFFFFFFFFFFFFFFFFFFFFFFFFFFFFFFFFFFFFFFFFFFFFFFFFFFFFFFFFFFFFFFFFFFFFFFFFFFFFFFFFFFFFFFFFFFFFFFFFFFFFFFFFFF
@A00941:609:HJ7N2DRXY:1:2101:24740:1000 2:N:0:NAATACAG
NNATAGCAGATGTGTATAAGAGACAGATATCATTCAGGGCTAAAACGGAATGAGCCGTCAAACCATGACACAGGGCTTGCAGGAACCTTAAATGCTGTCTCTTATACACATCTCAAGCTAGAGATCGGAAGAGCGTCGTGTAGGGAAAGA
+
##FFFFFFFFFFFFFFFFFFFFFFFFFFFFFFFFFFFFFFFFFFFFFFFFFFFFFFFFFFF:FFFFFFFFFFFFFFFFFFFFFFFFFFFFFFFFFFFFFFFFFFFFFFFFFFFFFFFFFFFFFFFFFFFFFFFFFFFF:FF:FFF:::FF
@A00941:609:HJ7N2DRXY:1:2101:24758:1000 2:N:0:NAATACAG
NNATAGCAGATGTGTATAAGAGACAGGCCGGGAGCAGCTCATGCCTATAATCCCAGCACTTTGGGAAGCTGAGGCGAGATTATTGCTTGAGTCCAGGAGTTCAAGACCAGCCTGGGCTACGTAATGACACCCTGTCTCTACAAAAACAAA
+
##FFFFFFFFFFF:FFFFFFFFFFFFFFFFF,FFFFFFFFFFFFFFF:FFFFFFF,FF:,FFFFFF,::FFFFFFFFFF::FFFF:FFF:FFFFFFFFFFFFFFFFFF:FFFFFFFFFFFFFFFFFFFF:FFFFFFFFFFFFFFF:F:FF
@A00941:609:HJ7N2DRXY:1:2101:24849:1000 2:N:0:NAATACAG
NNATAGCAGATGTGTATAAGAGACAGGTGAGATCCTCGCCAGTCTCTCTCACGTCTTCACCCCCAGCCCTTACGGACCCTCCAGTCTGTCCCAGCTACTCTCCAACCACGCCCACATTTCAGCGCGGGTCAGTTCCAGGAACCCTGGGAT
+
##FFFFFFFFFFFFFFFFFFFFFFFFFFFFFFFFFFFFFFFFFFFFFFFFFFFFFFFFFFFFFFFFFFFFFFFFFFFFFFFFFFFFFFFFFFFFFFFFFFFFFFFFFFFFFFFFFFFFFFFFFFFFFFFFFFFFFF:FFFFFFFF:FFFF
@A00941:609:HJ7N2DRXY:1:2101:24957:1000 2:N:0:NAATACAG
NNACATACAGATGTGTATAAGAGACAGGGTGGCTGAGGCTAAGTGGGTGGGAGGATGTGGTGGGAAGGAGGAAAGGGGAAGGGAAACTGAGCATGGGGTGGACCCTGTCTCTTATACACATCTGGACTTGGAGATCGGAAGAGCGTCGTG
+
##FFFFFFFFFFFFFFFFFFFFFFFFFFFFFFFFFFFFFFFFFFFFFFFFFFFFFFFFFFFFFFF:FFFFFFFFFFFFFFFFFF:FFFFFFF:FFFFFFFFFFFFFFFFFFFFFFFFFFFFFFFFFFFFFFFFFFFFFFFFFFFFFFFFF
@A00941:609:HJ7N2DRXY:1:2101:25102:1000 2:N:0:NAATACAG
NNATAGCAGATGTGTATAAGAGACAGGTCTAAGATGGGATGCTGTGTCTTTAGAAATGGCCATAGGTTAGCGTCTGTCTCAGATGGGATGCTGTGTCTTTAGACTGTCTCTTATACACATCTCTTGTCAAGATCGGAAGAGCGTCGTGTA
+
##FFFFFFFFFFFFFFFFFFFFFFFFF:FFF::FFFFFFFFFFFFFFFF,FFFF,:F::F:,,FFFFFFFFFFF:FFF,FFFFFFF:FFFF::FFFFFF,FF:FFFF:FFF:FF::FFFFFFF,FFF:F,FFFF:FF,FFF,FFFF,F:F
@A00941:609:HJ7N2DRXY:1:2101:25156:1000 2:N:0:NAATACAG
NNATAGCAGATGTGTATAAGAGACAGTTATTATAATCACATTTTTCAAAGATCTATAGCTTTACTGTAACAATAAGATTTTCTAAGTGATACAGCTAACCCCTTGACAATAAAAAGGCAAAATCTGCAATTTGTAAGAATAGATGTTTAC
+
##FFFFFFFFFFFFFFFFFFFFFFFFFFFFFFFFFFFFFFFFFFFFFFFFFFFFFFFFFFFFFFFFFFFFFFFFFFFFFFFFFFF:F:FFFFFFFFFFFFF::FFFFFFFF::FFFFFFFFFFFFFFFFF,FFFFFFFF:FFF:FFFFFF
@A00941:609:HJ7N2DRXY:1:2101:25536:1000 2:N:0:NAATACAG
NNATAGCAGATGTGTATAAGAGACAGTTCCATTCCATTGCTTTCCATTCCATTCCATTCCCCTGCACTCGTGTTGATTCCATTCCCTTCCATTCCTGTCTCTTATACACATCTCAAGCTAGAGATCGGAAGAGCGTCGTGTAGGGAAAGA
+
##FFFFFFFFFFFFFFFFFFFFFFFFFFFFFFFFFFFFFFFFFFFFFFFFFFFFFFFFFFFFFFFFFFFFFFFFFFFFFFFFFFFFFFFFFFFFFFFFFFFFFFFFFFFFFFFFFFFFFFFFFFFFFFFFFFFFFFFFFFFF:FFFF:FF
@A00941:609:HJ7N2DRXY:1:2101:25807:1000 2:N:0:NAATACAG
NNACATACAGATGTGTATAAGAGACAGAGATATGATCTTATTGTTTTTAATGGCTGCATAGTATTCCATGGTGTATATATACCACATTTTCTTTATCCAATCTGTCATTGATGGACATCTAGGTTGATTCCATGTCTTTGCTATTGTAAA
+
##FFFFFFFFFFFFFFFFFFFFFFFFFFFFFFFFFFFFFFFFFFFFFFFFFFF:FF:FFFFFFFFFFFFFFFFF:FFFFFFFFF:FF:FF:F:FFFFFFFFFFFFFFFFFFFFFFFFFFFFFFFFFFFF:FFFFFFFFFFFFFFFFFFFF
@A00941:609:HJ7N2DRXY:1:2101:25916:1000 2:N:0:NAATACAG
NNATAGCAGATGTGTATAAGAGACAGACTCTGATGTATTCAACAAACTTTGATGGAACTTATCAACCAATCATTTTCTATCCACATTTTTCACCACTTTTTTGTCTCCTCCTAAATTCCTGTCTCTTATACACATCTCAAGCTAGAGATC
+
##FFFFFFFFFFFFFFFFFFFFFFFFFFFFFFFFFFFFFFFFFF:FFFFFFFFFFF:FFFFFFFFFFFFFFFFFFFFFFFFFFFFFFFFFFFFFFFFFFFFFFFFFFFFFFFFFFF:FFFFFFFFFFFFFFFFFFFFFFFFFF:FFFFFF
@A00941:609:HJ7N2DRXY:1:2101:25970:1000 2:N:0:NAATACAG
NNACATACAGATGTGTATAAGAGACAGGCCTCACCCTCCCTCTGCCAGAGCTCATCTGCCCTCCCGCTCCAGGCTAAACCACCTACCTCCCCACAGGCATTATCTGGATGCAGTGTGGGTTTGGGAGGCGAGAAAAACGGGGTCCCACAC
+
##FFFFFFFFFFFFFFFFFFFFFFFFFFFFFFFFFFFFFFFFFFFF:FFFFFFF,F:FFFFFFF:FFFFFFFFFFFFFFFFFF:FFF:FFFFFFFFFF:,FFFF:FFFF,FFF,F,FFF,FFFFF,FFFFF::FFFFFFFFF,FFFFF:F
@A00941:609:HJ7N2DRXY:1:2101:1190:1016 2:N:0:NAATACAG
ACATAGCAGATGTGTATAAGAGACAGCTGAAGTAGTGACAGAGAGGAGTAAAGGAAGGCAGACCTGTACATAGAAGGAAGTCAGCTCATTTCCAAATGAGGGAAAAACCTCAACTTTTACGTTGGTCTATAAATCACCTCTCCTGCAGAC
+
FF,FFFF,FFFFFFFFFFFFFFFFFFFFFF,FFFFFFFF,FFF:FFFFF:::FFF,FFFFFFFFFFF,F::FFF:FF:F:FF:FF:FFFFFFF,FFFFFFF:F,F:FFFFFFFFF:,:F,F::FF,F:,:,,FFFFFFF:F:FFF::F,F
@A00941:609:HJ7N2DRXY:1:2101:1859:1016 2:N:0:NAATACAG
ACATAGCAGATGTGTAATAAGAGACAGCTCACAGATACTGGCAGTGAACCAGAGGGACAGAAAACATAAGATCACTTCCTTATACACATACACCTACAGACTAGGACCTGTCTCTTATACACATCTCAAGCTAGAGATCGGAAGAGCGTC
+
FFFFFFFFFFFFFFFFFFFFFFFFFFFFFFFFFF:FFFFFFFFFFFF,FFFFFFFFFFFFFFFFFFFFFFFFFFFFFFF:FFFFFFFFFFFFFFFFFFFFFFFFFFFF:FFFFFFFFFFFFFF:FFFF,FF:,FFFFFFFFFFFFFFF,F
@A00941:609:HJ7N2DRXY:1:2101:1877:1016 2:N:0:NAATACAG
ACATAGCAGATGTGTATAAGAGACAGGAATTGCCTCAAGCAAAGATATTCAAGGTTGAATCCTGCATGAGGGTGTCACCGAGAAGACCACTTCAAGGGGCGTCTTTTCCTCATTAGCACAAAGGGGCCATATGCTCACCAAGCTGTGCAT
+
FFFFFFF:FFFFFFFFFF:FFFFFFFFFFFF::FFFFFFFFFFFFFFF:FFFFFFFFFFFFF:FFFFFFFFFFFFFFFFFFFF:,FFF:FFFFFFF:FFFFFFFFFFFFFFFFFFFFFFFFFF:FF:FFFFFF:F,FFFFF,FFFFFFFF
@A00941:609:HJ7N2DRXY:1:2101:1895:1016 2:N:0:NAATACAG
ACATAGCAGATGTGTATAAGAGACAGCACCCAGGACACTGCAAATGCTGTTAATTCATTCCTTTTTATGGCTGAGTAGTATTCCATTGTATATATATATACCACAGTTTCTTTATACACTCATTGACTGATGGGCGTTTGGGTTGGTTCC
+
FFFFF:FFFFFFFFFFFF:FFFFFFFFFFFFF,:,F:,F:FFFF,FF:,,F,:FFFFFFFFFFF:F:,F,FFFFF,,,,FF:FFF::,,F:FF:,F,F:FFFFFFFFFFF:FFF:,FFFF:FFF,FFFF::F:,FF:F,FFFF,,F:FFF
@A00941:609:HJ7N2DRXY:1:2101:2311:1016 2:N:0:NAATACAG
ACATAGCAGATGTGTATAAGAGACAGCCACCACGCCCGGCTAATTTTTTTGTATTTTTAGTAGAGACGGGGTTTCACCGTGTTAGCCAGGATGGTCTCGATCTCCTGACCTCGTGATCTGCCCACCTTGGCCTCCCAAAGTGCTGGGATT
+
FFFFFFFFFFFFFFFFFFFFFFFFFFFFFF:FFFFFFFFFFFF,FFFFFFFFFF:FFFFFFFFFFFFFFFFFFFFFFFFFFFFFFFFFFFFFF:FFFFFFF:F:FFFFFFFFFFFFF:F,FFFFFFFFFFFFFFF:,FFFFFF:FFFFFF
@A00941:609:HJ7N2DRXY:1:2101:2528:1016 2:N:0:NAATACAG
CGCAGACAGATGTGTATAAGAGACAGATGTTATATTTCAAAATAAACTATTTTAATTTGTATTAAAGAACAAATGCAGGGGAAAATGATATACTTATCATCAATGTAAAATATAACTGTCTGACCAAAATTCTGCTGATAAATTATGCTG
+
FFFFFFF,FFFFFFFFFFFFFFFFFFFFFFFFFFFFFFFFFFFFFFFFFFFFFFFFFFFFFFFF:F:FFFFFFFF:FFFFFFFFFFFFFFFFFFFFFFFFFFFFFFFFFFFFFFFFF:FFFFFF:FFFFFFFFFFFFF:FFFFFFF:FFF
@A00941:609:HJ7N2DRXY:1:2101:2564:1016 2:N:0:NAATACAG
ACATAGCAGATGTGTATAAGAGACAGGGGCAGCTTTCTTTCCATCCTCTACAAGACTCTGCCAGTTTCCCCCTTTTATCACTGCTGAGTCCCTGCGGTGAGCTCCTCACCAATCTCCTACTCCCCAGCATCCCCCCATTCCCTCCTCCCA
+
FFFFFFFFFFFFFFFFFFFFFFFFFFFFF::FFF,F:FFFFFFF:,FFFFFFFFFFFFFFFF,FFFFFFFFFFFFF,FFFFFFF:FFF:F,FFFFFFFFFFFFFFFFFF:,FFFF:FFFFFFFFF::F:FFFFFFFF:FF:FFF,:FFF:
@A00941:609:HJ7N2DRXY:1:2101:2654:1016 2:N:0:NAATACAG
ACATAGCAGATGTGTATAAGAGACAGGCTCTTCCGATCTACATAGCAGATGTGTATAAGAGACAGGATATAGAGGCATAGAGATGGAAAAGTGGTATAAGAAAATAATTTGATGTAATTGTGGCTGCTTCTAATATTCACTGACAAACCT
+
FFFFFFFFFFFFFFFFFFFFFFFFFFFFFFFFFFFFFFFFFFFFFF:FFFFFFFFFFFFFFFFFFFFFFFF:FFF:FFFFFFFFFFF:FF,F:FFFFFFF:FFFFFFFFFFFFFFFFFFFFFFFFFFFFFF,FFFFFFFFFFFFFF,FFF
@A00941:609:HJ7N2DRXY:1:2101:2799:1016 2:N:0:NAATACAG
GAACATACAGATGTGTATAAGAGACAGCTTTGGAAGGCTGAGGTGGGTGGATCGCTTGAACCCAGGAGTTCAAGACCAGGCCGGGCAACATGGCAAAACCCCATCTCTACCAAAAATACGAAAATTAGCCAGGCAGGGCGGCACACACCT
+
:FFFFFFFFFFFFFFFFFFFFFF:FFFFFFFFFFFFFFFFFFFFFFFFFFFFFFFFFFFFFFFFFFFFFFFFFFFFFFFFFFFFFF:FFFFFFF,FFFFFFFFFFFFF,FF:FFFFFFFFFFFFFFFFFFFFFFFFFFFFFF:FFFFFF,
@A00941:609:HJ7N2DRXY:1:2101:3305:1016 2:N:0:NAATACAG
ACATAGCAGATGTGTATAAGAGACAGGGTCCTTCCCCTTCCTAAGATTTGGGCTTCTATGACGGCTGTTGATGCTGCCTGATCTCCCTTCGAGAGCCTTTCTGGGGCTGTCTCTTATACACATCTCAAGCTAGAGATCGGAAGAGCGTCG
+
FFFFFFFFFFFFFFFFFFFFFFFFFFFFFFFFFFFFFFFFFFFFFFFFFFFFFFFFFFFFFFFFF:FFFFFFFFFFFFFFFFFFFFFFFFFFFFFFFFF:F:FFFFFFFFFFFFFFFFFFFFFFFFFFFFF,FFFFFFFFFFFFFFFFFF
@A00941:609:HJ7N2DRXY:1:2101:3323:1016 2:N:0:NAATACAG
ACATAGCAGATGTGTATAAGAGACAGTTTCAAAGGATAGAGAAAAACAAGTCAGTGCCCCCCGAGAACCCCCAGAGAGATGAAGGAGATCTTCATATGGAAACACAAAATCTGTCTCTTATACACATCTCAAGCTAGAGATCGGAAGAGC
+
FFFFFFFFFFFFFFFFFFFFFFFFFFFFFFFFFFFFFFFFFFFFF:FFFFFFFFF:FFFFFFFFFFFFFFFFFFFFFFFFFFFFFF:F,FFF::FFFFFFFFFF:FFFFFFFFFF:FFFFFFF:FF:FFFFF:FFF:FFFFFFFF,FFF:
@A00941:609:HJ7N2DRXY:1:2101:3522:1016 2:N:0:NAATACAG
ACATAGCAGATGTGTATAAGAGACAGGAATGGAATGGAACGGAATGGAATGGAATGGAATGAAATGGAATGGAATCGACGCGACTGCAGGGGAATGGAATGGTATGGAAGGGAATGGAAGGGAATGATCGGGACAGGTGGGGAATGGCAT
+
FFFFFFFFFFFFFFFFFFFFFFFFFFFFFFFFFFFFFF,,FFFFFFFFFFFFFFFF:F,:,,F,FFFF:,FFFFF,:F:,,FF,FF,F,,FFF,FFF,F,::,:F,,,F,,,F:,,:FF:F,F,,,,F,:F,:,,F:,,,F:,,:FF,,,
@A00941:609:HJ7N2DRXY:1:2101:3830:1016 2:N:0:NAATACAG
ACATAGCAGATGTGTATAAGAGACAGCCTTAGGAAAGCAGTAAAGATCAAGGTGAATAACGTGTGAGTGTGCCTTATGTGTGCAGCCTGAGGCATCCCTGCGTCCCCCAGTGAGGCCTGTGTGCGGGAGGGGTGCGATCAGTACTGCTGA
+
FFFFFFFFFFFFFFFFFFFFFFFFFFFFFFFFFFFFFFFFFFFFFFFFFFFFFFFFFFFFFFFFFFFFFFFFFFFFFFFFFFFFFFFFFFFFFFFFFFFFFFFFFFFFFF:FFFFFFFFFFFFFFFFFFFFFFFFFFFFFFFFFFFF,FF
@A00941:609:HJ7N2DRXY:1:2101:3848:1016 2:N:0:NAATACAG
ACATAGCAGATGTGTATAAGAGACAGAGAGTGAACAGGCAACCTACAGAATGGGAGAAAATTTTTGCAATCTACTCAACTGACAAAGGGCTAATATCCAGAATCTACAATGAACTCATACAAATTTACAAGACAAAAACAAACAACCCTA
+
:FFFFFFFFFFFFFF:FFFFF,F,FFFFFFFFFFF::FFFFFFFFFFFFFFFFF,FFFFFFF:FFFFFFFFFFFFFFFFF:,FFFFF:FFFF:FFF,FFFFFFFFFFFF::FFFFFFFFFFF:FFFFFFFFFFFFF,FFF:F,FFFFFF,
@A00941:609:HJ7N2DRXY:1:2101:4155:1016 2:N:0:NAATACAG
ACATAGCAGATGTGTATAAGAGACAGGCTCTTCTCTGTTGAACCCCACGCCCTGCTACAGTTAGCCTCAGCCGAGGGGAGGTAGGAGGCCGTGATCAAGATTCAAAGAGAAGGCCAGGCGCGGTGGCTCACGCATGTAATCCCAGCACTT
+
FFF,FFFF::F:F:FFFFF,F,FFF:FFFFFFFFF,FFF,FFFFFFFFFFFFF:,FFFFFF:FFFFFFF:FFFFFF,FFFFFFFFFFFFFF,F:F:FFFFFFFF,FFFFFFFF:FFF:FFFFFF:F::FF:FFFFF:F,:FFFFFFFF,F
@A00941:609:HJ7N2DRXY:1:2101:4209:1016 2:N:0:NAATACAG
GAACATACAGATGTGTATAAGAGACAGCTATCACAAGGACAAAAAACCAAATACCGCATGTTCTCACTCATAGGTGGGGATTGAACAATGAGAACACATGGACACAGGAAGGGGAACATCACACTCTGGGGCCTGTTGTGGGGTGGGGGT
+
FFFFFFFFFFFFFFFFFFFFFFFFFFFFFFFFFF:FFFFFFFFFFFFFFFFFFFFFFFF:FFFFFFFFFF:FFFFFFFFFFFF::FFFFFFFFFFFFFFFFFFFFFFFF:FFFFFFFFFFFFFFFFFFFFFFF,FFFFFF:F:,FFFF:F
@A00941:609:HJ7N2DRXY:1:2101:4390:1016 2:N:0:NAATACAG
GAACATACAGATGTGTATAAGAGACAGACTTATAACTGAGTACAAATTAATTGCATTAGTCAACACAACATTTTAAATGTAGAAATTATACTCTGTCATTCCAACTGAGTTTCTTGTCTACCTTAACATCTATAAGAGCAAATACAAATG
+
FFFFFFFFFFFFFFFFFFFFFFFFFFFFFFFFFFFFFFFFFFFFFFFFFFFFFFFFFFFFFFFFFFFFFFFFFFFFFFFFFFFFFF:FFFFFFFFFFFFFFFFFFFFFFFFFFFFFFFFFFFFFFFFFFFFFFFFFFFFFFFF:FFFFFF
@A00941:609:HJ7N2DRXY:1:2101:4444:1016 2:N:0:NAATACAG
CGCAGACAGATGTGTATAAGAGACAGGTCTTCAGTTTTATGCAGGAAAAATCCAAGTTAACATCTGGCTTAACCAAGAAGACAAACCACTAGGAGGACTTAGTTACAGCATCAGAAAGCAATCGATTAATATTCAGAATGAAAAAAGGAA
+
F:FF:FFFFFFF:FFFFFFFFFFFFFFF,FF,FFFF:FFF:FFF,FFF,FFF,FFFF:FFFFFFFF,FF:FFFF:F,,FFF,:F:,FF:FF,,FF,FFF:FFFFF,F:FFFF:,FFF:F:FF,,,FF:FFFF,FF:FF:,FFF:FF,FFF
@A00941:609:HJ7N2DRXY:1:2101:4517:1016 2:N:0:NAATACAG
ACATAGCAGATGTGTATAAGAGACAGGTCTCCATTTCTATGAGAGTTCTTTGTTAATTTTTTTCTTCCCATTTTGGACCTTCTCTTTTATCTATTAGTTTTCCCCAAATGTCTGTTATCCTTGGCTTTCCGTTCATATATTAGGATGAGG
+
FFFFFFFFFF:FFFFFFFFFFFFFFFFFFFFFFFFFFFFFFFFFFFFFFFFFFFFFFFFFFFFFFFFFFFFFFFFFFFFFFFFFFFFFFFFFFFFFFFFFF:F:FFFFFFFFFFFFFFFFFFFFFFFFFFFFFFFFFFFFFFFFF:FF,F
@A00941:609:HJ7N2DRXY:1:2101:4679:1016 2:N:0:NAATACAG
ACATAGCAGATGTGTATAAGAGACAGGAGCAAGGGGGAAGCTGGTTGGAGGTTCTCCAGTGAGCCCTTTTTACTTGGCTGTCTCATTCCCCCCTCTAAAGAAGTACACCTAACTGCCTTTAGAAGGATAAGGATAAAGATAAGGATAAGG
+
FFFFFFFFFFFFFFFFFFFFFFFFFFFFFFFFFFFF:F,FFFFFFFFFFFFFFFFFFFFFFFFFFFFFFFFFFFFFFFFFFFFFFFFFFFFFFFFFFFFFFFF,FFFFFF,FFFFF,FFFFFFFFFFFFFFFFFFFFFF:FF:FF:FFFF
@A00941:609:HJ7N2DRXY:1:2101:4788:1016 2:N:0:NAATACAG
ACATAGCAGATGTGTATAAGAGACAGCCTATAGTCCCAGCTCCTTGATAGGCTGAGGCAGGAGAATTGCTTGAACCCGGGAGGCAGAGGTTACAGTGAGCCAAAATCATGCCATTACACTCCAGCCTGGGCAACAGAGTGAGACTCCATC
+
FFF:FFFFFF,FFFFFFFFFF:F:FFFFFFFF:FFF:F,FFFFF:F:,FFF:FFF,,F::FFFFF:FFFFFFFF,,F,F,F,F,F,F:FFF::FF,:F::FFFF:,FFFF,FFFFF,FFFFFF::F,,:F,FFF::F,FFF::FFF:FFF
@A00941:609:HJ7N2DRXY:1:2101:5005:1016 2:N:0:NAATACAG
ACATAGCAGATGTGTATAAGAGACAGGGACAGGCTCAGATACCTCAGGGATCAGGCAGATAATACAAATAAATGAAACAGGCAAAAAAAGAGTACAGTCTTGCCAAGAGAGGCAATCCCTACTTAACTCCAACTGATTGTTCTCGTTTGA
+
FFFFFFFFFFFFFFFFFFFFFFFFFFFFFFFFFFFFFFFFFFFFF:FFFFFFFFFFFFFFFFFFFFFFFFFFFFFFFFFFFFFFFFFF:FFFFFFFFFFFFFFFFFFFFFFFFFFFFFFFFFFFFFFFFFFFFFFFF:FFFFFFFFFFFF
@A00941:609:HJ7N2DRXY:1:2101:5095:1016 2:N:0:NAATACAG
GAACATACAGATGTGTATAAGAGACAGGGATTCCATTTAGATTGTTCTCAGCTGCAGAGCTCAATTAGGTATTTTTGTCTTGACCTGGCATGAAACGGAAGTGCTAGAGTCATTGTTTGAGTCTTTAATTTTTCCCCAGAACCTTTGTAC
+
FFFFFFFFFFFFFFFFFFFFFFFFFFFFFFFFFFF:FFFFFFFFFFFFFFFFFFFFFFFFFFFFFFFFFFFFFFFFFFFFFFFFFFFFFFFFFFFFFFFFFFFFFFFFF:FF,FFFFFFFFFFFFFFFFFFFFFFFFFFFFFFFFFFFFF
@A00941:609:HJ7N2DRXY:1:2101:5132:1016 2:N:0:NAATACAG
ACATAGCAGATGTGTATAAGAGACAGTGCATATTCCAGCTTTGTATTGATAAACCGCAAGCATCAGGCCTCCTATACGTAATTTGTCTGTGCACCTGATTCTCGTAAATCCAAGAGAAGCCCCCAAACACAGGGCCTTTGCTAGCACTCC
+
FFFFF,FFFFFFFFFFFFFFFFFFFFFFF::FFFF,FFFFFFFFFFFFF,F,F:FFFFFFFFFFFFFF::,:FFFFFFFFFFFF,,,FF:::FFFF:,F:FFFF:FFFFF:FFFFFFF:FF,FFF:FFFFF,FF:FF,:F::,FFFFFFF
@A00941:609:HJ7N2DRXY:1:2101:5168:1016 2:N:0:NAATACAG
ACATAGCAGATGTGTATAAGAGACAGCTCCAAGATTCCTTGTCAATCTTTTCTTTTTTTAATTTTTTTCTTCGAGATGGAGTTTCACTCTTCTTGCCGAGGCTGGAGTGCAATGGTGCGATCTCAACTCACTGCAACCCCGGCCTCCTGG
+
:FF:,:FFFFFFFFFFF,FFFFFFFFFF:FFFFF,FFFFFFFFFFFFFFF:,FFFFFF:F,FFFFF:FFF,:FFFF::FFFFF,F:FF:FFFFFFFFFFFFFFFFFFFFF::FFFFFFF::FF::FF,FFFFFFFFFFFFFFFFFFF,FF
@A00941:609:HJ7N2DRXY:1:2101:5186:1016 2:N:0:NAATACAG
ACATAGCAGATGTGTATAAGAGACAGACGTAAGGCGCAACTGCTTAGCCAGATCCAGCAACAACGGCTGGATCTTTCTGCCAGTCGTCGTGAATGGCTGGAGGCAACAGGCTGTCTCTTATACACATCTCAAGCTAGAGATCGGAAGAGC
+
FFFFFFFFFFFFFFFFFFFFFFFFFFFFFFFFFFFFFFFFFFFFFFFFFFFFFFFFFFFFFFFFFFFFFFFFFFFFFFFFFFFFFFFFFFFFFFFFFFFFFFFFF:FFFFFFFFFFFFFFFFFFFFFFFF:FFFFFFFFFFFFFFFFF:F
@A00941:609:HJ7N2DRXY:1:2101:5348:1016 2:N:0:NAATACAG
ACATAGCAGATGTGTATAAGAGACAGCTCAAACAAGGTTGAATTTAGGACAAATGTATTAAAAGGGTGCAACTTACAGCGAACATCCAAAAATTACAAATGCCTTTGCACCAAATCTGTCTCTTATACACATCTCAAGATAGAGATCGGA
+
FFFFFFF:FFFFFFFFFFFFFFFFFFFFFFF:FFFFFFF,:F,FFFFFF,F,:FFFFFFFFFFFFF:FFFF:F,FFFFF,:FFFF:FF:FFF,FFFFFFFFFFFFF,FFFFFFF,FFFFFFFFFFFFFFFFF:FF:FF,FFFFFF:FF,,
@A00941:609:HJ7N2DRXY:1:2101:5728:1016 2:N:0:NAATACAG
GAACATACAGATGTGTATAAGAGACAGCATTTGCAACTAGAGGAGCACACTCAAACCTGAAACGAAACAAAAACTATCCTCTGGTGTCCCTTCAATATCCTCTGCTGACAATGTTAAACAAGGCCCATGTCGTTATCACAGAGCAGGAAA
+
FFFFFFFFFFFFF:FFFFF:FFFFFFFFFFFFFFFFFF:,FFFFFFFFFFFFFFFFFFF::FFFFFFFFFFF:FFFF:FFFFFFFFFFFFF,FFFFFFF,F:FFFFFFFFFFF:FFFFFFFF,FFF:FFFFFFFF:FFF:FFFF,FFFFF
@A00941:609:HJ7N2DRXY:1:2101:6198:1016 2:N:0:NAATACAG
ACATAGCAGATGTGTATAAGAGACAGGTGTGTATTCAACTCACAGAGTTGAACCTTGCTTTAGAGAGAGCAGATTTGAAACACTCTTGCTGTGGCATTTTCAGGTGGAGATTTCAAGCGATTTGAGGACAATTGCAGAAAAGGAAATATC
+
FFFFFFFFFFFFFFFF:FFFFFFFFFFFFFFFFFFFFFFFFFFF,FFFFFFFFFFFFFFFFFFFFFFFFFFFFFFFFFFFF:FFFFFFFFFFFFFFFFFFFFFFFFFFFFFFFFFF:FFFFFFF:FFFFFF,FF,FFFF,FFFFFFFFF:
@A00941:609:HJ7N2DRXY:1:2101:6289:1016 2:N:0:NAATACAG
ACATAGCAGATGTGTATAAGAGACAGCCATTAGGTTGGTGCAAAAGTAATTGCAGGTTTTGCCATTACTTTTACTCTTTCTCTATCTCTATATAAATAGAGATAGAGATGATGTAGATATAGCTATATTAGGTTGGTGCAAAAGTAATTC
+
FFFFFFFFFFFFFFFFFFFFFFFFFFFFF::FFFFFFFFFFFFFFFFFFFFFFFFFFFFFFFFFFFFFF:FFFFFFFFFFFFFFFFFFFFFFFFFFFFFFFFFFFFFFFFFFFFFFFFFFFFFFFFFFFF:FFFFFFFFF:FFFFFFFF:
@A00941:609:HJ7N2DRXY:1:2101:6686:1016 2:N:0:NAATACAG
ACATAGCAGATGTGTATAAGAGACAGCTGATGTATTTGTCCATTGATACTGGTTTTAGACTGAGTCCTCATCTGGACTGTCAGTTGAAACACTTACTGTCTTAGTTCTTTCAGGCTGCTACTGTCTCTTATACACATCTCAAGCTAGAGA
+
FFFFFFFFFFFFFFFFFFFFFFFFFFFFFFFFFFFFFFFFFFFFFFFFFFFFFFFFFFFFFFFFFFFFFFFFFFFFFFFFFFFFFFFFFFFFFFFFFFFF:FFFFFFFFFFFFFFFFFFFFFFFFFFFFFFFFFFFFFFFFFFFF,FFFF
@A00941:609:HJ7N2DRXY:1:2101:6922:1016 2:N:0:NAATACAG
ACATAGCAGATGTGTATAAGAGACAGGTCTAGGAGTTTGAGACCACCCTGGGCAACATAGCAAAACCCCGTCTCTAATCAAAATGCACATTAGCGGGGTGTAATGACGCGTGCCTGTAATCCCAGCTACTTGAGAGGTTGAGGTGGGAGA
+
FFFFFFFFFFFFFFFFFFFFFFFFFFFFFFFFFFFFFFFFFFFFFFFFFFFFFFFFFFFFFFFFFFFFFFFFFFFFFFFFFFFFFFFFFFFFFFFFFFFFFFFFFFFFFF:FFFFF:FFFFFFFFFFFFFFFFFFFFFFFFFFFFFFF:F
@A00941:609:HJ7N2DRXY:1:2101:7030:1016 2:N:0:NAATACAG
ACATAGCAGATGTGTATAAGAGACAGGGTCTAATGTGAAACAGTGATTATCCATCGTCTTTGGGGTCAAATAGCAAAGAATCCTGTTCCTTAAATTATTCGACCAAACAAACTTCACTTGCTCAGAGATGTATGTAAATTGTGTGCTTCT
+
FFFFFFFFFFFFFFFFFFFFFFFFFFFFFFFFFFFFFFFFFFFFFFFFFFFFFFFFFFFFFFFFFFFF,FFFFFFFFF:FFFFFFFFFFF:FFFFFFFFFFFFFFFFFFFFFFFFFFFFFFFFFFFFFFFFFFFF:FFFFFFFFFFFFFF
@A00941:609:HJ7N2DRXY:1:2101:7283:1016 2:N:0:NAATACAG
ACATAGCAGATGTGTATAAGAGACAGGCCAGCATCTATGTATGGCAAGCTAATTTGTTAGCTTACAAAATGAAAGTCTCAGAATCTTCACATTCCTGACAAATATGACATAACAATTATACGTTAATAATTATGGACAATGCAACTTGAT
+
FFFFFFFFFFFFFFFFFFFFFFFFFFFFFFFFFFFFFFFFFFFFFFFFFFFFFFFFFFFFFFFFFFFFFFFFFFFFFFFFFFFFFFFFFFFFFFFFFFFFFFFFFFFFFFFFFFFFFFFFFFFFFFFFFFFFFFFFFFF:FFF:FFFFFF
@A00941:609:HJ7N2DRXY:1:2101:7771:1016 2:N:0:NAATACAG
NCATAGCAGATGTGTATAAGAGACAGCTGCACTCTGGCCCTCGGCCTAGAACATGATTCTTTTGCAGTTGCTGTTGGGGAAGAGGCCCTTGGGCATTAACCTGCGAACGGCATCCCATAAATGCTTGGGCTGCAGCGGGGGCGTCTCTAC
+
#:FF,:FFFF,:FF:F::FFFFFF,F:F:F,,FFFF,F:F:,::FF:FFFF,:,,F,FFF:F::FFF,FFF::FFFF,FFF,FFFFF,F:FF:,,FFFFFFF,::FFF,FF,FFF,,FFFFF,F,,F::FF,FFFFF::F:F,FF,FF,F
@A00941:609:HJ7N2DRXY:1:2101:8151:1016 2:N:0:NAATACAG
NAACATACAGATGTGTATAAGAGACAGTGGCAGGACTCTAAGCCTTCCTGTAGGAAATAAGGAAATGTGGAGAGAATGAAGGTTTTGGTAAGATGATAGAATGACAAAGAAAACTCCAGTAGCAGCTGAGAATTCTGCAGGAAGGAAATC
+
#FFFFFFFFFFFFFFFFFFFFFFFFFFFFFF:FFFFFFFF:FFFFF:F,F:FFFFF:FFFFFFF:FFFFFFFFFF,FFFFFF:F:FFFFFFFFFFFFFFF,FFFFFFFFFFFF:FFFFFFFFFFFF,FFFFFFFFFFFFFF:FFFFFFFF
@A00941:609:HJ7N2DRXY:1:2101:8440:1016 2:N:0:NAATACAG
NCATAGCAGATGTGTATAAGAGACAGGATTACAGGTCCCTGCCACCACGTCCTGCTAATTTTTTGTATTTGCAGTAGAGACGGGGCTTCACTATGTTGGCCAGGCTGGTCTTGAACTCTTAACCTCGTGATCTGACTGCCTTGGCCTCCC
+
#:FFFFFFFFFFFFFFFFFFFFFFFFFFFFFFFFFFFFFFFFFFFFFFFFFFFF:FFFFFFFFF:FFFFFFFFFFFF:FFF,FFFFFFFFFF:FFFFFFFFFFFFFFFFFFFFFF:FFFFFF:FFFF,FFFFFFFFFFFFFFFFFFFFFF
@A00941:609:HJ7N2DRXY:1:2101:8856:1016 2:N:0:NAATACAG
NCATAGCAGATGTGTATAAGAGACAGGATATCTACAAAATAGCTTTCTGGGATTCGTATTGGGATTGCAATGAAACTATAGTTCAAGTTGGGAATAAAAAATATTTTAATAATGTTGTTTGGTGGTTTGTTCCCTTTTTATTATTTTTTT
+
#:FFFFFFFFFFFFFFFFFFFFFFFFFFFF,FF,,,FFF,F:F,,,,,FF,F:,,,,FF,,F,:F,FFF,:FFF,,FFFF,,,F:F:FF,,FFFFF:,,FFFF,,FFF,FF:FF:F:,,,,,::,FFFF,F:,:FFFFF,:F,FF,:F,,
@A00941:609:HJ7N2DRXY:1:2101:8929:1016 2:N:0:NAATACAG
NCATAGCAGATGTGTATAAGAGACAGCATAATCGTTAAGGGAAAAGGTACTCCATTGTAATCTAATTTAAAATTCTCTCTGATAGATGGATGTTTTGTTTGTTCTTGTTTTGTTACGTTAGAGGTAGTGTGGTGATGGGCTGGGTGCGGT
+
#FFFFFFFFFFFFFFFFFFFFFFFFFFFFFFFFFFFFFFFFFFF:FFFFFFFFFFFFFFFFFFFFFFFFFFFFFFFFFFFFFFFFF::FFFFFFFFFFFFFFFFFFFFFFFFFFFFFFFFFFFFFFFFFFFFFFFFFFFFFFFFFFFFFF
@A00941:609:HJ7N2DRXY:1:2101:9001:1016 2:N:0:NAATACAG
NCATAGCAGATGTGTATAAGAGACAGCTTCATAGGGTTGTTATGAGGATTAATGATGAATACAAAACACTTAACATAGTACGTGGCATGTAATATTAGTTGTAAAGTTAATGTATTCATTATCATCATTCTGTTTCAAATCAGCAATGAA
+
#FFFFFFFFFFFFFFFFFFFFFFFFFFFFFFFFFFFFFFFFFFFFFFFFFFFFFFFFFFFFFFFFFFFFFFFFFFFFFFFFFFFFFFFFFFFFFFFFFFFFFFF:FFFFFFFF:FFFFFFFFFFFFFFFFFFFFFFFFF:FFFFFFFFF:
@A00941:609:HJ7N2DRXY:1:2101:9073:1016 2:N:0:NAATACAG
NCATAGCAGATGTGTATAAGAGACAGACCCAATGGTATGCTGTCTTCAAGAGACCTATCTCACACGCAATGACACCCAAAGGTTCAAAATAAAGGGATAGAAGAAAATCTACCAAGCAGATGGAAAATAGAAAAAAGCAGGGGTTGCAGT
+
#,FFFFFFFFFF:FFF,FFFFFFFFFFFFFFFFFFFFFFFFFFFFFFFFFFFFFFFFFFFFFFFF::FFFFFFFFFFFFFFFFFFFFFFFFFF:FFF:FFFFFFF:FFF:FFFFFFFFFFFFFFFFFFFFFFFFFFFFFFFFFFFF:FFF
@A00941:609:HJ7N2DRXY:1:2101:9146:1016 2:N:0:NAATACAG
NCATAGCAGATGTGTATAAGAGACAGGCTAGTGGGAATGTAAACTAATACAGTCACTATGGAAAACAGTATAGAGATTTCTCCAAAAATTACAAATAGAACTACCAGCCAATTCATCAATCCCACTACCGGATATTTATCTAAAGGAAAA
+
#,FFFFFFFFFFFFFFFFFFFFFFFFFFFFFFFFFFFFFFFFFFFFFFFFFFFFFFFFFFFFFFFFFFFFFFF:FFFFFFFFFFFFFFFFFFFFFFF:FFFFFFFFFFFFFFFFFFFFFFFFFFFFFFFFFFFFFFFFFFFFFFFFFFFF
@A00941:609:HJ7N2DRXY:1:2101:9435:1016 2:N:0:NAATACAG
NCATAGCAGATGTGTATAAGAGACAGGTGTGTGTGAGATGTATTTTGTGAATGGTGTGCTTGTGGTATGTGGTGTATTTAGCGTGTTGTGTGCTGTGTGTTGTATACGTGTGTATGCGTGTGTGCTGTATTTTGTGTGGTGAGTGGCATG
+
#:FFFFFFFF::FFFFFFFFF,F:FFF,F:F,FFFFFFFFFFF,F:FFFFFF::FFFFFFFFFFFFF,:FFFFFFFF:FFFFFFFF,FFFF:FFFFFFFFFFFFFF:FFFFFFFFFFF,FFFFF,:FF,F,FFFFFFFFFFFFF::,F:F
@A00941:609:HJ7N2DRXY:1:2101:9579:1016 2:N:0:NAATACAG
NCATAGCAGATGTGTATAAGAGACAGGGCTAGGCTGGTCTCGAACTCCAGACCTCAAGCTATCACTCACCTTACCTTTCCAAAGTGTTGGGATTACGGGCATGAGCCACCCAGCCCAGCCTGAGATAGATAATTCCATTTTTTTTTTTTT
+
#,FFFFFFFFFFFFFFFFFFFFFFFFFFFFFFFFFFFFFFFFFFFFFFFFFFFFFFFFFFFFFFFFFFFFFFFFFFFFFFFFFFFF:FFFFFFF:FFFFFFFFFFFFFFFFFFFFFFFFFFFFFFFFFFFFFFFFFFFFFFFFFFFFFFF
@A00941:609:HJ7N2DRXY:1:2101:9760:1016 2:N:0:NAATACAG
NCATAGCAGATGTGTATAAGAGACAGGTTTGCCCCGGCACGCAGTTGGTCGCCCTTCTGGCTGTACATGTCTGCCATCAGGTCCGGCATTGCCCACATGCCTTTACCAATTTGCGCTTTACCGCGCAGCCCACAGAACAGACCTGTCTCT
+
#:FFFFFFFFFFFFFFFFFFFFFFFFFFFFFFFFFFFFFFFFFFFFFFFFFFFFFFFFFFFFFFFFFFFFFFFFFFFFFFFFFF:FFFFFFFFFFFFFFFFFFFFFFFFFFFFFFFFFFFFFFFFFFFFFFFFFFFFFFFFFFFFFFFFF
@A00941:609:HJ7N2DRXY:1:2101:9796:1016 2:N:0:NAATACAG
NCATAGCAGATGTGTATAAGAGACAGTATGTGGTCTATTCCACAAATGTTCTTTGCCCAGTCTGAAGGAAAAGACTAGTATGAAGATGATAGTTCCTCCCAGGGTTGATGATCAAAGAACCAGAGTCTGTCTACACTGGATCTGGTTGCA
+
#:FFFFFFFFFFFFFFFFFFFFFFFF,FF:F,:FFFFFFFF,FF::FF,,:FFFFFFFF,F:F:F:F:F,FF,FFFF,FF:FF:FFFFFFF,FFF:FFFF:,:FFF:F,F:FF:,,:FFFFFF:,FFF,FFFFFF:FF,FFF:FFFF,FF
@A00941:609:HJ7N2DRXY:1:2101:9815:1016 2:N:0:NAATACAG
NCATAGCAGATGTGTAAAGAGACAGCGGTGGGGCCCACCTCTGCCTCTTGGAGCAGACCCTGCAGAGTTGCTCTTGGCGGCCTCAGGCCTTCCCTGGGAGCTGTCTCTTATACACATCTCAAGCTAGAGATCGGAAGAGCGTCGTGTAGG
+
#FFFFFFFFFFFFFFFFFFFFFFFFFFFFFFFFFFFFFFFFFFFFFFFFFFFFFFFFFFFFFFFFFFFFFFFFFFFFFFFFFFFFFFFFFFFFFFFFFFFFFFFFFFFFFFFFFFFFFFFFFFFFFFFFFFFFFFFFFFFFFFF,FFFFF
@A00941:609:HJ7N2DRXY:1:2101:9887:1016 2:N:0:NAATACAG
NAACATACAGATGTGTATAAGAGACAGCAGATGGTATGAAGATAATAAAATAAACGAAATCTGCATCTGTTCCTTCATGTCTAGAATAAATTATAATTTATCTGGGTAAATAGGTGAGCAGTAATTAGAGAGGCTGAATTAATATGCCTT
+
#FFFFFFFFFFFFFFFFFFFFFFFFFFFFFFFFFFFFFFFFFFFFFFFFFFFFFFFFFFFFFFFFFFFFFFFF:FFFFFFFFFFFFFFFFFFFFFFFFFFFFFFFFFFFFFFFFF:FFFFFFFFF:FFFFFFFFFFFFFFFFFFFFFFFF
@A00941:609:HJ7N2DRXY:1:2101:10031:1016 2:N:0:NAATACAG
NAACATACAGATGTGTATAAGAGACAGCAGATGGTATGAAGATAATAAAATAAACGAAATCTGCATCTGTTCCTTCATGTCTAGAATAAATTATAATTTATCTGGGTAAATAGGTGAGCAGTAATTAGAGAGGCTGAATTAATATGCCTT
+
#:FFFFFFFFF:FF:FFFFFFFFFFFFFFFFFFFFFFFFFFFFFFF:FFFFFFFF:FFFFFF:FFF,,F:F:FFF,FF:FFF:FFFFFFFFFFFFFFFFFFFFF,FFFF,FFFFFF:F:FFFFFFFFFFFFF,FFFFFFFFF:FF:F,FF
@A00941:609:HJ7N2DRXY:1:2101:10267:1016 2:N:0:NAATACAG
NCATAGCAGATGTGTATAAGAGACAGCACAAAGAGTAAACTCTAATGTTAACTATGTACATTAGTTGATGATAACACATCAATATCGGCTCATTATTTATAACAGGAACACAGCTAGTTGTAACCACATCTTTAGTGATTTTCAGGCAAA
+
#,FFF:F,:F:FFFFFF,:FFFFFFFFFFFFFFF:FFFFFFFFFF:F:FFFFFFFFFFFF,FF,F:FFFF,FFFFFFFFFFFF,FFF,,:FFFFFFFFFFFFFFFF:FFF:FFFF:FFFFFF:FFFFFFFFFF:FFFFFF:,F,FFF:F,
@A00941:609:HJ7N2DRXY:1:2101:10303:1016 2:N:0:NAATACAG
NCATAGCAGATGTGTATAAGAGACAGGAATAATACTGGGAAACTTTAACACCCCACTGTCAACATTAGACAGATCAACGAGACAGAAAGTTAACAAAGATATCCAGGAATTGAACTCAGCTCTGCACCAAGCAGGCCTCATAGAAATCTA
+
#,FFF:F:FFFFFFFF:FFFFFFFFFFF:FFFFFFFFFFFFFFFFF:FFFFFFFFFFFFFFFFFFFFFFFFFFFFFFFFFFFFFF:F,FFFFFFF,FFFFFFFFFFFFFFFF:FFFFFFFFFFFFFFFF:FFFFFFFFF::FF::FF:F,
@A00941:609:HJ7N2DRXY:1:2101:11279:1016 2:N:0:NAATACAG
NGCAGACAGATGTGTATAAGAGACAGGAAAATGTTTTATTGGTTTCATTTCCTTGATTGAAAAACTCTTCTCCCTCTTAAAAGATCTCTTCTATGTTGATAGTGTCTTGAAAAACAATATCCTTATGCCTTCATGTAAAAAGCTTAATGT
+
#:FFFFFFFFFFFFFF:FFFFFFFFFFFFFFFFFFFFFFFFFFFFFFFFFFFFFFFFFFFFFFFFFFFFFFFFFFFFFFFFFFFFFFFFFFFFFFFFFFFFFFFFFFFF:FFFFFFFFFFFF,FFF:FFFFF:FFFFFFFFFFF:FFFFF
@A00941:609:HJ7N2DRXY:1:2101:11496:1016 2:N:0:NAATACAG
NAATAGCAGATGTGTATAAGAGACAGTCATAGGGCATCATGGAGAACAAAGAACCCCAGATGCGAATTGACTATTTTTATTTTGATTTAACTTCTAACCAAACTTCACACACTGTCCATGTGCCATGAGTGTCAGGCAGGAAGGGCTTAA
+
#,FFF:F:FF,FFF,,,,,FFFFFFFFFFFFFFFFF,FFFFFFFFF,F,:FFFFFFFFF:::::FF,FF,:FFFF,F:FF:FFFF:FFF,F::FFFF:FF:FFF,F:FFF:F:F,FF,FFFFF,,FF:FFFF,,FF:,FF,,FFFF:,,:
@A00941:609:HJ7N2DRXY:1:2101:11659:1016 2:N:0:NAATACAG
NAACATACAGATGTGTATAAGAGACAGTCATGGAGCTGAGTGGAACAGCAGCAGCCAGGCATATGACCTCGGTGAGAAAGCACCATGTTGCACGAGGCTTCATAAATTCTGGTTCTCCCTGGAGTCTCTGCTTCTAGAACACATTAGCCA
+
#FFFFFFFFFFFFFFFFFFFFFFFFFFFFFFFFFFFFFFFFFFFFFFFFFFFFFFFFFFFFFFFFFFFFFFFFFFFFFFFFFFFFFFFFFFFFFFFF:FFFFFFFFFFFFFFFFFFFFFFFFFFFFFFFFFFFFFFFFFFFF:FFFFFFF
@A00941:609:HJ7N2DRXY:1:2101:11695:1016 2:N:0:NAATACAG
NCATAGCAGATGTGTATAAGAGACAGCTGCCTGGGTTCAAATCCCAGCTTCACCACTTACTAGCAGCGTGCCCTTGGGCAAGTTACTAAATCTCTCTGTGCCTCAGTTCCCTTGTTTATACAATGAGAACGGCAATAGAGCCTATTTCAA
+
#FFFFFFFFFFFFFFFFFFFFFFFFFFFFFFFFFFFFFFFFFFFFFFFFFFFFFFF,F:FFFFFFFFF:FFFFFFFFFFF:FFFFFFF:FFFFFFFFFFFFFFFFFFFFFFF,FFFFFFFF,FFFFFFFFFFFF,FFFFFF:FFFFFF,,
@A00941:609:HJ7N2DRXY:1:2101:11858:1016 2:N:0:NAATACAG
NAACATACAGATGTGTATAAGAGACAGGTTCCTCCCATGACATATGAGAATTATGGGGATTACAATTCAAGATAAGATTTGAGTGGGGACACAGAGTCAAACCATATCAATGCTGTAGGGAAAACACAGTATCTGAACCTGTCTCTTATA
+
#FFFFFFFFFFFFFFFFFFFFFFFFFFFFFFFFFFFFFFFFFFFFFFFFFFFFFFFFFF:FFFFFFFFFFFFFFFFFFFFF:FFFFFFFFFFFFFFFFFFFFFFFFFFFFFFFFF:FFFFFFFFFFFFFFFFFFFFFFFFFFFFFFFFFF
@A00941:609:HJ7N2DRXY:1:2101:12038:1016 2:N:0:NAATACAG
NCATAGCAGATGTGTATAAGAGACAGAAGGAGGTGTGTCTAGGAGCCCACCAGGTCATCCTGCTGCCTCTGGAGAAAAAGCCTCCACCAGGGAGGGACTGAGGCAGACCCCAGCACAGCCATCAGCTCACTTGTGCTGTTGTCACAGTTG
+
#,FFFFFFFFFFFFFF:FFFFFFFFFFFFFFFFFFFFFFFFFFF:FFFFFFFFFFFFFFFFFFFFFFFFFFFFFFFFFFFFFFFFFFFFFFFFFFFFFFFFFFFFF,FFFFFF:FFF:FFFFFF:FFFF:::F:FF:FFFFFFFFFFFFF
@A00941:609:HJ7N2DRXY:1:2101:12780:1016 2:N:0:NAATACAG
NCATAGCAGATGTGTATAAGAGACAGGCTAACAGCACAATGATACTCCTCTAGAAGAGCAACCCCAAGACACATAATTGTCAGATTTGCCACAGTTGAAATGAAGGAAAAAATGTTAAGGGCAGCCAGAGAGAAAGGTTGGGTTACCCAG
+
#FFFFFFFFFFFFFFFFFFFFFFFFFFFFFFFFFFFFFFFFFFFFFFFFFFFFFFFFFFFFFFFFFFFFFFFFFFFFFFFFFFFFFFFFFFFFFFFFF:FFFFFFFF,F:FFFFFFFFFFFFFFFFFFFFFFFF:FFFFFFFF:FFFFFF
@A00941:609:HJ7N2DRXY:1:2101:12924:1016 2:N:0:NAATACAG
NCAAATCAGATGTGTATAAGAGACAGCATCTGAGCCCCGACTTCACAACCTGTAACCTCTCCCGACACTCCTAGCTCACAAGGTAAACTTAACTCCAAACCTCTGCAGCATCCAGGCCACGCAGCCCTTTCCATTCTCCAAGCACGAGTC
+
#,,,,,FFFFFFFFFFFFFFFFFFFFF,,FFFF,:,:F,:F::F,,,:,F,F:,:FFF,,,,,,,,,:,,::,,,,:,,,,,FF,,,,F::FFFF:,:,F:,F,,,,,:,F,:,,,:,,FF,,F,,:,::,:F,FFF:,,:F,:,,,F,,
@A00941:609:HJ7N2DRXY:1:2101:12943:1016 2:N:0:NAATACAG
NCATAGCAGATGTGTATAAGAGACAGGATGTGTGGTGAACCGGCCCAGAGAAGCCTCACAGGTGCTATCAGCCACCTTAGGAGCTGGGAAGGATTATAAGGTTTTAAGGGAGGGGTGGTGGTGAAATGAGATCTGATTGATGGCTTTGAA
+
#FFFFFFFFFFFFFFFF:FFFFFFFFFFFFFFFFF:FFFFFFFFFFFFFFFFFFFFFFFFFFFFFFFFFFFFFFFFFF,FFFF:FFFF:,FFF,:FFFFFFFFFF:FFFF,FFFF:FFFFFFFFFFFFFFFFFFFFFFFF:FFFFFFFFF
@A00941:609:HJ7N2DRXY:1:2101:13196:1016 2:N:0:NAATACAG
NAACATACAGATGTGTATAAGAGACAGGCCCGTGGCTGTGGCCATGGCCATGGCCGGTCTGCATGTGGAGGAAAAGATGGTGAGGTGAGACCCTGAGAAACAACTCTCTGATCTCATCCACCTCTCCCCTCCCTGTCTCTTATACACATC
+
#FFFFFFFFFFFFFFFFFFFFFFFFFFFFFFFFFFF:FFFFFF:FFFFFFFFFFFFF:F:FFFFFFFFFFFFF:FFFFFFFFFFFFFFFF:FFFFFFFF:FF:FFFFFFF,FFFFFFFFFFFFFFFFFFFFFFFFFF,FFFFFFFFFF:F
@A00941:609:HJ7N2DRXY:1:2101:13268:1016 2:N:0:NAATACAG
NCATAGCAGATGTGTATAAGAGACAGATGGGAGAATATTTGCAAACTATGCATCGTGGTATCTTTATGCTTGAATCATTAATTCAACAAAGTAAGTTAAGTGTCGTACTGTGCCTTTGGCCTGTCTCTTATACACATCTCAAGCTAGAGA
+
#FFFFFFFFFFFFFFFFFFFFFFFFFF,FFF:FFFFFFFFFFFFFFFFFFFFFFFFFFFFFFFFF:FFFFFFFFFFFFFFFFFFFFFFFFFFFFFFFFFFFFFFFFFFFFFFFF:FFFFFFFFFFFFFFFFFFFFFFFFFFFFFFFFFF:
@A00941:609:HJ7N2DRXY:1:2101:14208:1016 2:N:0:NAATACAG
NAACATACAGATGTGTATAAGAGACAGGCTCCGGGCCTCCTCCCGCGCAAGTTCCCGAGAAGAGCAGGTCCGGCCCGCGCAGACGTGCACGGTCCCCAGCCATTAGGAGGAGCAGACGGTCCCCACCCCCACAATCAGTCATCTCTCGGG
+
#FFFFFF,FFFFFFFFF:FF:F,FFFFFF:FF::F:F,FF:FFFFF:FFF,:FFFFFFFFF,FFFFF:FF,F::FF,,F:FFF:FFFFFF:FFFF,FF,FFF,FFF,FFFFFFFFFFFFFF:,FFFF,FFFFFFFFFF,:FFFFF:FF:F
@A00941:609:HJ7N2DRXY:1:2101:14226:1016 2:N:0:NAATACAG
NAACATACAGATGTGTATAAGAGACAGCAGTTGTAGTTCTTGTGTCTAATGGATCAGCAGCCCCTTCTTGTGAGGAGCAGGATCTGATTTGTCATGGTGGCTGTGTCACTCAGGTAATCCTCCAGAAGACAGAAGAGGCTGTCTCTTATA
+
#FFFFFFFFFFFFFFFFFFFFFFFFFFFFFFFFFFFFFFFFFFFFFFFFFFFFFFFFFFFFFFFF,FFFFFFFFFFFFFFFFFFFFF:FFFFFFFFFFFFFFFFFFFFFFFFFFFF,FFFFFF:FFFFFFFFFFFFFFFFFFFFFFFFFF
@A00941:609:HJ7N2DRXY:1:2101:14317:1016 2:N:0:NAATACAG
NCATAGCAGATGTGTATAAGAGACAGTTTCTGAGGGCTCTGTTCTGTTCCATTGATCTATATCTCTGTTTTGGTACCAGTACCATGCTGTTTTGGTTACTGTAGCCTTGTAGTATAGTTTGAAGTCAGGTAGCGTGATGCCTCCAGCTTT
+
#,FFFFFFFFFFFFFFFFFFFFFFFFFFFFFFFFFFFFFFFFFFFF:FFFF:FFFFFFFFFFFFF:FFFFFFFFFFFFFFFF:FFFF:F,FFFFFFFFFFFFFFFFF:FFFFFF:FFF,FFFFFFFFFFFF,FFFFFFFFFFFF,FF,FF
@A00941:609:HJ7N2DRXY:1:2101:14570:1016 2:N:0:NAATACAG
NAATAGCAGATGTGTATAAGAGACAGTCCTTATCTCCAACAGCCCCACCATGCAACCAAGGTACCTCGAGCTACTGTACCTTTGGTCTGAGCTCCAACTGCATGAAATTCACTGTGATGTTTCCCTGGAAACCTGCTGTGTGCCACACAG
+
#,FFFFFFFF,FFFFFFFFFF:FFFFFFFF,FFF,,FFFFF:F:FFFFFFFFFF:FFF,:FFFF:FF,FFFFFFFF,FFF,FF:,FFFFFFF:FFF,F,FFFFFFFF:,FF::F,F:FFFFFFF:FF,FFFFFF:F:F:FFFFF,FFFF,
@A00941:609:HJ7N2DRXY:1:2101:14588:1016 2:N:0:NAATACAG
NCATAGCAGATGTGTATAAGAGACAGCAAAATAGAATTGTAAAAAAATACATACCTTAGGCCCCTGAAATCACTAAACTAAAGGGAAATGTCAAGCTGGGAACTGCTAAGACAAACCTGCCTCCCATTCTATTCAAAGTCACCCCTCTGG
+
#FFFFFFFFFFFFFFFFFFFFFFFFFFFFFFFFFFFF:FFFF:FFFFFFFFFFFFFFFFFFFFFFFFFFFFFFFFFFFFFFFFFFFFFFFFFFFFFFFFFFFFFFFFF,FFFFF:FFF:FFFFFFFF:FFFFFFFFFFFFFFFFFFF,FF
@A00941:609:HJ7N2DRXY:1:2101:14950:1016 2:N:0:NAATACAG
NCATATCAGATGTGTATAAGAGACAGCTCCACAGGTCTTAAGTGGACATCCTCTGCTCATTGTTTGATAGATGAGGAGAGTAAGTGCCTCTAGAGGTTGAGTGACTCATCTGAGATGATTCTTAGTAACAGAGGTGCAATGGGTGGGGTG
+
#:FFFFFFFFFFFFFFFFFFFFFFFFFFFFFFFFFFFFFFFFFFFFFFFFFFFFFFFFF:FF::FFFFFF:FFFFFFFFFFFFFFFFFFFFFFFFFFFFFFFFFFFFFFFFFFFF:FFFFFFFFFFFFFFFFFFFFFF:FFFFFFFFF:F
@A00941:609:HJ7N2DRXY:1:2101:15094:1016 2:N:0:NAATACAG
NCATAGCAGATGTGTATAAGAGACAGCCTTAGCCCGGCTTCCCATGATCCAAAACAACTAAAATAAAATATATCAAAGAATGAGATAGATATGCTTGCTTTAACCAAGGAGACTGTTCATTAATTCTCCCACAAATGAATCACTACAATA
+
#FFFFFFFFFFFFFFFFFFFFFFFFFFF,FFFFFFFFFFFFFFFFFFFFFFFFFFFFFFFFFFFFFFFFFFFFFFFFFFFFFFFFFFFFFFFFFFFFFFFFFFFFFFFFFFFFFFFFFFFFFFFFFFF:FFFFF:FFFFFFFFF,FFFFF
@A00941:609:HJ7N2DRXY:1:2101:15239:1016 2:N:0:NAATACAG
NCATAGCAGATGTGTATAAGAGACAGGGGTTGTTTTGCTCCTTTTTAAAAAGAGATTGTTACCAAATTATGGCAAAAGTTTGGGACTATCTCTGGTGGATAGAGGTAGAGACATCGAGGTGAATGTGCTGAAGTAAGAGGTAGATGGAAG
+
#,FFFFFFFFFFFFFFFFFFFFFFFFFFFFFFFFFFFFFFFFFFFFFFFFFFFFFFFFFFFFFFFFFFFFFF:FFFFFFFFFFFFFFFFFFF:FFFFFFFFFFFFFFFFFFFFFFFFFFFFFFFFFFFFFFFFFFFFFFF::FFFFFFFF
@A00941:609:HJ7N2DRXY:1:2101:15275:1016 2:N:0:NAATACAG
NAACATACAGATGTGTATAAGAGACAGGGCCTATCTTGGAATAAGGGCTTCTTTTAACATCTAGAACACATCAAGTTCTTGTCTACTGGCAAGGCTTAGCACAGTACTTGACACACCATTAGGATTCAATGAATATTTGTTAAAGGAAAG
+
#FFFFFFFFFFFFFFFFFFFFFFFFFFFFFFFFFFFFFFFFFFFFFFFFFFFFFFFFFFFFFFFFFFFFFFFFFF:FFFFFFFFFFFFFF:FFF:FFFFFFF:FFFFFFFFFFF:FFF,FFFFFFFFFFFF:,F:FFFFFFFF,FFFFFF
@A00941:609:HJ7N2DRXY:1:2101:15546:1016 2:N:0:NAATACAG
NCATAGCAGATGTGTATAAGAGACAGGATTCTAAGGATTGAATCTATTCAATGAAAACTAAAAAATAATTTCTAAGTTTTACACTGTAAAGCATGCAATTTTGAGCCAAGTTTATTTGCACTCCCCTTAGGCTGACTAATACAGATTAAA
+
#FFFFFFFFFFFFFFFFFFFFFFFFFFFFFFFFFFFFFFFFFFFFFFFFFFFFFFFFFFFFFFFFFFFFFFFFFFFFFFFFFFFFFFFF:FFFFFFFFFFFFFFF:FFFFF,FFFFFFFFFFFFFF,FFFFFFFFFFFFFFFFFFFFFFF
@A00941:609:HJ7N2DRXY:1:2101:15582:1016 2:N:0:NAATACAG
NCATAGCAGATGTGTATAAGAGACAGATTCAGTTATCTGGGGGAAGATTGTGCAGCAGAGAGGACTGCAGGAGCAAGGGCCTTGAAGTAGGAATACACCTGGCATGTTCAAGAAATAGCAAAGAGGTCAGTGTGGATGAAAGGCAACAGG
+
#FFFFFFFFFFFFFFFFFFFFFFFFFFFFFFFFFFFFFFFFFFFFFFFFFFFFFFFFFFFFFFFFFFFFFFFFFFFFFFFF:FFFFFFFFFFFFFFFFFFFFFF:FFFFFFFFFFFFFFFFFFFFFFFFFFFFFFFFF:FFFFFFFFFFF
@A00941:609:HJ7N2DRXY:1:2101:16016:1016 2:N:0:NAATACAG
NCATAGCAGATGTGTATAAGAGACAGATCCTACACTTATTTAAACCTTTTACTTTTTATTTCTAAAATGGTGTTGATGCTAAAAATATTTGAATGAATGAAATTCTGCTGAATTTTGAATCAGTAGGCCCTGATCCACAAACCAGTTCTT
+
#,FFFFFFFFFFFFF:FFFFFFFFFFFFFFFFFFFFFFFFFFF:FFFFF:FFFFFFFF:FF:FFFF:FFFFFFFFFFFFFFFFFFFFFFFFFFF:FFFFFFFFFFFFFFF:FFFFFFFFFFFFFFFFFFFF:FFFFFFFFFFFFFFFFFF
@A00941:609:HJ7N2DRXY:1:2101:16197:1016 2:N:0:NAATACAG
NCATAGCAGATGTGTATAAGAGACAGCCTGTATACAACTAGAATAATAGCTCGGGGATCTTAAACTGGGATATTCTTATTCCTAAAATTCCTGATTCCTGGTTTCAGTGCTGTTTCTACATTGAGTCAAGTCTTCAGGACGCATGTAATA
+
#,FFFFFFFFFFFFFFFFFFFFFFFFFFFFFFFFFFFFFFFFFFFFFFFFFFFFFFFFFFFFFFFFFFFFFF,FFFFFFFFFFFFFFFFFFFFFFFFFFFFFFFFF:FFFFFFFFFF:FFFFF:FFFFFFFFFFFFFFFFFFFFFFFFFF
@A00941:609:HJ7N2DRXY:1:2101:16450:1016 2:N:0:NAATACAG
NCATAGCAGATGTGTATAAGAGACAGGGACAGAGACAAGGACGCTGGCTGTTAGCCTCTGGAATGTAGACACATCTCTGGAGGGGGAGGTAAGACTAGTAGCTTTTTTTTTTTCTTTTCCAAGAGACAGGGTCCAGCTCTGTCACCCAGA
+
#,FFFFFFFFFFFFFFFFFFFFFFFFFFFFFFFFFFFFFFFFFFFFFFFFFFFFFFFFFFFFFFFFFFFFFFFFFFF:FFFFFFFFFFFFFFFFFFFFFFFFFFFFFFF:FFFFF:FFFFFFFFFFFFFFFFFFFFFFFFFFFF:FFFFF
@A00941:609:HJ7N2DRXY:1:2101:16667:1016 2:N:0:NAATACAG
NAACATACAGATGTGTATAAGAGACAGCCCCATCAGTGTTCCCAAATTAGGGAACCACTAAAGGCACCACCAACAAACTGGGAAATGACAAAGCCTGACAGGTCCCCAGATGGCAATCACTGCCCCCTAATAGTCAGCATCTTGATCTAG
+
#FFFFFFFFFFFFFFFFF,FFFF:FFFFFFFFF:FFFFFFFFFFFFFFF:FFF:FFFFFFFFFFFFF:FFFF:F,FFFFFFFFFFFF:FFFFFFFFFFFFFF,FFF:FFFFF,F:,FFFFFFFFFFFFFFFFFFFFFFFFFFF:FFFF:F
@A00941:609:HJ7N2DRXY:1:2101:16848:1016 2:N:0:NAATACAG
NCATAGCAGATGTGTATAAGAGACAGGGACTGAGATGGGAGAACCAGGTAGTCCTGGTAGACTTAGGCCTCAGCTGCAGCAGCAGGAGGGAGCCAGGTTAGATGGCAGAGAGCACTTCCATTAAGATGGGGACTTGAAGCAAGGGTTGTC
+
#,FFFFFFFFFFFFFFFFFFFFFFFFFFFFFFFFFFFFFFFFFFFFFFFFFFFFFFFFFFFFFFFFFFFFFFFFFFFFFFFFFFFFFFFFFFFFFFFFFFFFFFFFFFFFFFFFFFFFFFFFFFFFFFFFFFFFFFFFFFFFFFFFFFFF
@A00941:609:HJ7N2DRXY:1:2101:16938:1016 2:N:0:NAATACAG
NCATAGCAGATGTGTATAAGAGACAGCAACTTAATATGATATCAAAGAAAAGATAAGCAAATCCAGACATCTTCCTGTATGAAACTTTCTCCAGTCCTTCCAGGCAGAAATAACAACTCTCTTCCTTGAACTCACATAAAACTTTATTTT
+
#,FFFFFFFFFFFFFFFFF:FFFFFFFFFFFFFFFFFFFFFFFFF,FFFFFFFFFFFFFF:FFFFFFFFFFFFFFFFFFFFFFFFFF,FFFFFFFFFFFFFFFFFFFFFFFFFFFF:FFFFFFFFFFFFFFFF:FFFF,FFFFFF:FFFF
@A00941:609:HJ7N2DRXY:1:2101:17029:1016 2:N:0:NAATACAG
NCATAGCAGATGTGTATAAGAGACAGCCTAATGGTTGTTCAAGAGTGTGTTGTTTAGTTTCTGCATTTTTGTAAATGTTTCTGTTTTCTTTGTTATTGACTTCTAATTTTATTCCATTGTGGTCTGAGAAGATACTTGGCATTATATCAA
+
#:FFFFFFFFFFFFFFFFFFFFFFFFFFFFFFFFFFFFFFFFFFFFF,F:FFF:FFFFFFFFFFFFFFFFFFFFFFF,FFF:FFFFFFFFFFFFFFFFFFFFFFFFFFFFFFFFFFFFFFFFFFFFFFFFFFFFFFFFFFFFFFFFFFFF
@A00941:609:HJ7N2DRXY:1:2101:17390:1016 2:N:0:NAATACAG
NCATAGCAGATGTGTATAAGAGACAGGTCTAGCATTATATGAGGAAATCCCGTTTCCAGCGAAGGGCTCAAAGACGGCCAATTATCCACTTGCAGACTTTACAAAAAGAGTGTTTCCTAACTGCTCGATTAAAGGAATGTTAAACTCTGT
+
#,FF:FFFFFF:FFFFFFF:F:,,FFFFFFF:FFFFFFFFFFFFFFFF:FFFFFFFFFFFFFFFF,F:FFFFF,FFFFF,FFFFFFFFFFFFFFF:FFFFFFFF:FFFFFFFFFFFFF,FFFFFFF:FFF:FF,FFF:FFFF:FFFF,FF
@A00941:609:HJ7N2DRXY:1:2101:17427:1016 2:N:0:NAATACAG
NCATAGCAGATGTGTATAAGAGACAGAATTTCTTATGCCTGTCTTTACTGCAATCTCTGAACATAAGTTGTGAAGATTTCATGGACATTTATCACTTCCCCAATCAATACTCTTATAATTTCCTATGCCTGTCTTTAATCTCTTAATCCC
+
#FFFFFFFFFFFFFFFFFFFFFFFFFFFFFFFFFFFFFFFFFFFFFFFFFFFFFFFFFFFFFFFFFFFFFF:FFFFFFFFFFFFFFFFFFFFFFFFFFFFFFFFFFFFFFFFFFFFFFFFFFFFFFFFFFFFFFFFFFFFFFFFFFFFF:
@A00941:609:HJ7N2DRXY:1:2101:17716:1016 2:N:0:NAATACAG
NCATAGCAGATGTGTATAAGAGACAGGCCTCCCAAAGTGCTAGGATTACAGATGTGACCCGTTGCACCTGGTCTCCTTGTATTTTCATTTGTTCTCAGGCTCTGGACAATTTTTAAGTCTTCTGGAGAAATAAGGCTCTCTATATACTGT
+
#FFFFFFFFFFFFFFFFFFFFFFFFFFFFFFFFFFFFFFFFFFFFFFFFFFFFFFFFFFFFFFFFFFFFFFFFFF:FFFFFFFFFFFFFFFFFFFFFFFFFFFFFFFFFFFFFFFFFFFFFFFFFFFFFFFFFFFFF:FFFFFFFFFFFF
@A00941:609:HJ7N2DRXY:1:2101:17897:1016 2:N:0:NAATACAG
NCATAGCAGATGTGTATAAGAGACAGAGGTGGGAGAATCGCTTGAAGCCGGGAGGCGGAGGTTGCAGTGAACTGAGATCACGCCACTGCACTCTAGCCTGGGCGACAGTGAGACTCTGTCTCAAAAAAAAAAAAATGGTGTTTAACACCA
+
#FFFFFFFFFFFFFFFFFFFFFFFFFFFF:FFFFFFFFFFFFFFFFFFFFFF:FFFFFFFFFFFFFFFFF,FFFFFFFFFFFFFFFFFFFFFFFFFFFFFFFF:FFFFFFFF:FFFFFFFFFFFFFF:FFF:FFFFFF:FFFFF:FFFFF
@A00941:609:HJ7N2DRXY:1:2101:17933:1016 2:N:0:NAATACAG
NCATAGCAGATGTGTATAAGAGACAGGTGTACATATAAAGTGAAAACATTATTGTTTACCGCTTTATCCAGTTAAATATTTATTCGTGTAGGGCGGTAACAGTGTACCCAATTTAATGACTCCTTCTTGTAAGCTATCACTAATAGAACG
+
#FFFFFFFFFFFFFFFFFFFFFFFFFFFFFFFFFFFFFFFFFFFF:FFFF:FFFFFFFF:FFFF:FFFFFFFFF::FF:F:FFFFFFFFFFFFFFFFFFFFFFFFFFFFFFFFFFFFFFFFFFF,FFFFFFFFFFFFFFFFFFFFFFFF,
@A00941:609:HJ7N2DRXY:1:2101:18132:1016 2:N:0:NAATACAG
NCATAGCAGATGTGTATAAGAGACAGGATTAGGGTCCAGTTTCATTCTTCTACATGTTGATATCCAGTTGTCCCAACACTGTTATTGAGAAGACTGTTTTTTTCCCATTATGTGTTCTTAGGGCCTTTGTCAAAAATGAGTTGACCATGG
+
#FFFFFFFFFFFFFFFFFFFFFFFFFFFFFFFFFFFFFFFFFFF:FFFFF:FFF,F:FFFFFFFFFFFFFFFFFFFFFFFFFFFFFFFFFFF:FFFFFFFFFFFFFFF,FFFFFFFF:FFFFFF:F,FFFFFFFFFFFFFF::FFFFFF:
@A00941:609:HJ7N2DRXY:1:2101:18168:1016 2:N:0:NAATACAG
NCATAGCAGATGTGTATAAGAGACAGAAACTGCAGAACACCAAAGTCAAAGGGAAAATCTTGAAAGAAGACAGGGAAAAAGATCTTACCTATAGAGAACAAGGATAAGAATGACAGTGGATTTTCCCATTAGCAACATGCTGTCTCTTAT
+
#:FFFFFFFFFFFFFFFFFFFFFFFFFFFFFFFFFFFFFFFFFFFFFFFFFFFFFFFFFFFFFFFFFFFFFFFFFFFFFFFFFFFFFFFFFFFFFFFFFFFFFFFFFFFFFFFFFFFFFFFFFFFFFFFF:FFFFFFFFFFFFFFFFFFF
@A00941:609:HJ7N2DRXY:1:2101:18222:1016 2:N:0:NAATACAG
NCATAGCAGATGTGTATAAGAGACAGGATCCACCCACCTCGGCCTCCCAAAGTGCTAGGATTACAGGTGTGAGCCATTGTGCCTGGCCCTCATTTGGTTTTCAACTTGGCACAGTCCTGCTCCAAAGTGGCAGTGGGTATGAGGAGGAAT
+
#FFFFFFFFFFFFFFFFFFFFFFFFFFFFFFFFFFFFFFFFFFFFFFFFFFFFFFFFFFF:FFFFFFFFFFFFFFFFFFFFFFFFFFFF:FF,FFFFFFFFFFFFFFFFFFFFFFFFFFFFFFFFFFFFFFFFFFFFF,:FFFFFFFF:F
@A00941:609:HJ7N2DRXY:1:2101:18927:1016 2:N:0:NAATACAG
NAATAGCAGATGTGTATAAGAGACAGCTTTAATGCTTCTCACTCCAGGGGTCCCCTTTTGATGTGTTTCTGCCCTCATTTTCCAAGAGTTAAATCTACACCTGTGTTTCTTCTCAGAAAGTTCATCATTCTACTTTGTAGCTTGAGACTG
+
#,FFFFFFFFFFFFFFFFFFFFFFFFFFFFFFFFFFFFFFFFFFFFFFFFFFFFFFFFFFFFFFFFFFFFFFFFFFFFFFFFFFFF:FFFFFF:FFFFFFFFFFFFFFFFFFFFFFFFFFFFFFF:FFF,FFFFFFFFFFFFFFFFFFFF
@A00941:609:HJ7N2DRXY:1:2101:19054:1016 2:N:0:NAATACAG
NCATAGCAGATGTGTATAAGAGACAGATTCTATGTGATGATTCCATTCCTTTCCATTTGAAGATGATTCCATTCGAGACAATTCGATGATTGCATTCAATTCATTCGATGATGATTCCTTTCAATTCCTGTCTCTTATACACATCTCAAG
+
#FFFFFFFFFFFFFFFFFFFFFFFFFFFFFFFFFFFFFFFFFFFFFFFFFFFFFFFFFFFFFFFFFFFFFFFFFFFFFFFFFFFFFFFFFFFFFFFFFFFFFFFFFFFFFFFFFFFFFFFFFFFFFFFFFFFFFFFFFFFFFFFFFFFFF
@A00941:609:HJ7N2DRXY:1:2101:19180:1016 2:N:0:NAATACAG
NCATAGCAGATGTGTATAAGAGACAGCACATACAGTCATGCAGTGCTTAATGATGGGGATACATTCTGAGAAATGCATCCTAAGGTGATTTTGTTGTTGTGCGAACATCATGGAGTGTACTTACACAAACCTAGATGGTAGATGCTACTA
+
#FFFFFFFFFFFFFFFFFFFFFFFFFFFFFFFFFFFFFF:FFFFFFFFFFFFFFFFFFFFFF:F:F:FFFFFFFFFFFFFFFFFFFFFF:FFFFFFFFFFFFFFFFFFF:FFFFFFFF:FFFFFFFFFFFFFFFFFFFFFFFFFFFFFFF
@A00941:609:HJ7N2DRXY:1:2101:19253:1016 2:N:0:NAATACAG
NCATAGCAGATGTGTATAAGAGACAGCATTGATAAGGAATAGTCATCTTAACACAAACTCTGTGCTTCTCTCAAACAGAAAGACTTGCCGTCACCTAAAGCATCTCCAGGAAGTTTCCACATATTTCCTTTTGTCCTTTATTTCTCATCA
+
#:FFFFFFFFFFFFFFFFFFFFFFFFFFFFFFFF,FFF,FFFFFFFFFFFFFFFFFFFFFFFFFFFFFFFFFFFFFFFFFFFFFFFFFFFFFFFFFFFFFFFFFFFFFFFFFFFFFFFF:FFFFFFF:FFFFFFF:F,FFFF:FFFFFFF
@A00941:609:HJ7N2DRXY:1:2101:19397:1016 2:N:0:NAATACAG
NGCAGACAGATGTGTATAAGAGACAGCCTCTATGTTGTATCAGCGTCTTCATTTATTTCCTTTATCTCAAAAGCCCTATTTTATGTCGTCAATCCAAAATCTTGCCCATCTTTAGAGCAAATTTTAAGACTGATTTCACTTAGTCATTCA
+
#,FFFFFFFF:FFFFFFFFFFFFFFFFFFFFFFFFFFFFFFFFFFFFFFFFFFF:FFFFFFFFFFFFFFFFFFFFFFFFFFFFFFFFFFFFFFFFFFFFFFFFFFFFF,FFFFFFFFF:FFFFFFFFFFFFFFFFFFFFFFFFFFFFFFF
@A00941:609:HJ7N2DRXY:1:2101:19506:1016 2:N:0:NAATACAG
NCATAGCAGATGTGTATAAGAGACAGGTGAACATTAGGACTGCTTTCAGGTCTATGGTGAGAAAGGCAATATCTTCAAATAAAAACTAGACAGAAGCATTCTCATAAACTTGTTTGTGATGTGTGAACTCAGCTAACTGAGGTGGATCTT
+
#,FFFFFFFFFFFFFFFFFFFFFFFFFFFFFFFFFFFFFFFFFFFFFFFFFFFFFFFF,FF:FFFFFFFFFFFFFFFFFFFFFF:FFFFFFFFFFFFFFFFFF:FF,:,FFFFFFFFF:FFFFF:FFFFF:FFFFFFFFFFFFFFFFFFF
@A00941:609:HJ7N2DRXY:1:2101:19705:1016 2:N:0:NAATACAG
NCATAGCAGATGTGTATAAGAGACAGGCTCAGAGGAGGTAGAGCAGTCAGGAACTAAATTAAAAGTGTTTTCCATTGTGTGTGTGAAGATTTACTCATATACTCCTTTCCTTTTTTTCTTATATTCTTTCTCTCCCCTGGTTGGATTTCA
+
#FFFFFFFFFFFFFFFFFFFFFFFFFFFFFFFFFFFFFFFFFFFFFFFFFFFFFFFFFFFFFF,FFF:FFFFFFF:F:F:F:FFFFFFF:FFFFFFFFFFFF:FFF:FFFFFFFFFFFF:FFFFF:FFFF:FF:F::,FFFF:FFFFFFF
@A00941:609:HJ7N2DRXY:1:2101:19940:1016 2:N:0:NAATACAG
NAACATACAGATGTGTATAAGAGACAGCCCATGTATCATCAACCCTGGACAAACTTTCCCATCAGGTTCTATGGGACCTGGGCAAACAGAGACAGTCTTACAGCTGTCTCTTATACACATCTCTTTTCAATAACGGAAGAGCGTCGTGTA
+
#FFFF,F:F,FF:F::F:FF:F,F:FFF:FFFFFFFF,:F,:FFFF:FFF::FF:,FFFFF:FFF,F:FFFFF:FFF:F,F,FFFFFFFFFF:,F,F,FF,F,,,,FF,F:FF:FFF:FFFF,F:,FFFF,F,FF:FF,FFF,,FFFFFF
@A00941:609:HJ7N2DRXY:1:2101:20591:1016 2:N:0:NAATACAG
NAACATACAGATGTGTATAAGAGACAGAGATGGGACAGAGAACCCACTATGGAAGCCACTGTCAGTTATAGCCTATTGATCTCACAGACCAATCCTGGTGCAACATGGGAGGAGCCACATTTAAATCAGTGTCCATTTCTCACAAGGGTG
+
#FFFFFFFFFFFFFFFFFFFFFFFFFFFFFFFF:FFFFFFFFFFFFFFFFFFFFFFF:F:FFFFF:FFFFFFFFFFFFFFFFFFFFFFFFFFFFFFFFFFF:FFFFFFFFFFFFFFFFF:FFFFFFFFFFFFFFFFFFFFFFFFFFFFFF
@A00941:609:HJ7N2DRXY:1:2101:20681:1016 2:N:0:NAATACAG
NAACATACAGATGTGTATAAGAGACAGACTCCGTCTCTACTAAAAATAGAAAAAAAATTAGCCAGGCGTGGTGGCGGGCACCTGTAGTCCCAGCAACTCGGGAGGCTGAGGCAGGACAATGGCGTGAACTTGGGAGGCGGAGCTTGCAGT
+
#FFFFFFFFFFFFFFFFFFFFFFFFFFFFFFFF,F::FFFFFF:FF:FFFFF,FF:F,,FFFFF,FFF:FFF:FF:FFFFFFFFFFFFF,F,:FF,:FFF,,F:FFFFF:FFFFF:FF::FFFFFFFFF,,FFFFF:FFFFFFFFFFFFF
@A00941:609:HJ7N2DRXY:1:2101:20826:1016 2:N:0:NAATACAG
NCATAGCAGATGTGTATAAGAGACAGGTGTATCTATTAGCAGAAACCTTGAAAGCCAGCAGAGAATAAAATTATATATTCAAAGGGCTGAATGAAAAAAAAAAAAAAAAAAAAGCTGCACCCAAGATAAAAAAATGGGCAAAAATGTTAT
+
#FFFFFFFFFFFFFFFFFFFFFFFFFFFFFFFFFFFFFFFFFFFFFFFFFFFFFFFFFFFFFFFFFFFFFFFFFFFFFFFFF:FFFFFFFFFFFFFFFFFFFFFFFFFFFF:F,:,,,,:FFFF,F:F,:F,F,,,F,,FFF,,,:F,,F
@A00941:609:HJ7N2DRXY:1:2101:21260:1016 2:N:0:NAATACAG
NCATAGCAGATGTGTATAAGAGACAGACTTCACAGTTTGAGGAAGTTCCTATTCCTAGTTTGTTGAGTGTTAGCATGAAAAAGTGTTGAATTTTGTCCAATAGTTTTTAAAAATTTTTTTATACAATCATGTAGGCTTTGTCCATTTTTT
+
#,FFFFFFFFF:FFFFFFF:F,FFFFFFFFFFF:F:FFF:F,F:FFFFFFF:FF,:F,FFFFFFFFFFFFFFF,FFFFFFFFFF::::FFFFFF:F::FFFFFFFFFFFFF:FFFFFFFFF,:FF:FFFFFF:,,FF,:FFF:FFFF:FF
@A00941:609:HJ7N2DRXY:1:2101:21441:1016 2:N:0:NAATACAG
NAACATACAGATGTGTATAAGAGACAGGGTTTAATTGACTCACAGTTCCACATGGCTGGGGAGGCCTCAGGAAACTTATAATCATGGTAGAAGAGAAGCAGGCACATCTTACATGGTGGCAGACGAGAGAGAGAGAGAGAGAGAGAGTGT
+
#FFFFFFFFFFFFFFFFFFFFFFFFFFFFFFFFFFFFFFFF:FFFFFFFFFFFFFFFFFFFFFFFFFFFFFFFFFFFFFFFFFFFFFFFFFF:FFFFFFFFFFFFF:FFFFFFFFFFFFFFFFFFFFFFFFFFFFFFFFFFFFFFFFFFF
@A00941:609:HJ7N2DRXY:1:2101:21495:1016 2:N:0:NAATACAG
NAATAGCAGATGTGTATAAGAGACAGGGTGGAAGAGGTGAAAAGTCTCTTCAGGGTTTTGCTTGACTTTTGTTAGGAAATGTTAGTTCTCTCCATAATATAATATGAGCACCAACCAAGAGGCTTGTGTCCTCAATTGTGTGAAGGTCGG
+
#,FFFFFFFFF:F:FFFFFFFFF,F::FFFFFFFFFFF:FFF,FFFFFFFFFFFFFFFFFFFFFF,F,:FFFF,:FFFFFF,FFFFFFFFFFFF,FFFFFF::FFFFFFFFFFFFFFFFFFFFFFFFFFFFFF:FFFFFFFFF:FFFFFF
@A00941:609:HJ7N2DRXY:1:2101:23194:1016 2:N:0:NAATACAG
NCATAGCAGATGTGTATAAGAGACAGCATCACATGCTATCATATAGTGGAAAAGCACAGTATCATCACATCTGCCGCAGTTTTGAAAAACTGCATAACCTCAATTTAGTCATGTGAAAACATCAGACTAACCCAAACTGAGGGGCATTCT
+
#FFFFFFFFFFFFFFFFFFFFFFFFFFFFFFFFFFFFFFFFFFFF,:FFF:FFFFFFFFF,:FFFFFFFFFFFFFFFFFFFFFFFFFFFFFFFFFFFFFFFFFFFFFFFF:FFFFFFFFFFFFFFFFFFFFFFFFFFFFFFFFFF:FFFF
@A00941:609:HJ7N2DRXY:1:2101:23267:1016 2:N:0:NAATACAG
NCATAGCAGATGTGTATAAGAGACAGGGTCCACAGAGCTGCTGAAGGCACACACGAAGCACTTCCCGTCAAGGAGCTGTCTCTTATACACATCTGGACTTGGAGATCGGAAGAGCGTCGTGTAGGGAAAGAGTGTAGATCTCGGTGGTCG
+
#FFFFFFFFFFFFFFFFFFFFFFFFFFFFFFFFFFFFFFFFFF:FFFFFFFFFFFFFF:FFFFFFFF:FFFFF:FFFFFFFFFFFFFFFFFF:F:FFFFFFFFFFFFFFFFFFFFFFFF,FF,FFFF,FFFF:FFFFFFFFFFFFFFF,F
@A00941:609:HJ7N2DRXY:1:2101:23484:1016 2:N:0:NAATACAG
NCATAGCAGATGTGTATAAGAGACAGCTATAAGTGCCATATCACCAACCACATAGAAAAAGTCAAATCCAAATTCAGACCTGCCAAGTTTCATAAGACCAAATGGCTATGGAAGGAGCTGCATGGAAATTAGCATTATGAAGATGATACT
+
#FFFFFFFFFFFFFFFFFFFFFFFFFFFFFFFFFFFFFFFFFFFFF:FFFFF:FFFFFFFFFFFFFFFFFFFFFFFFFFFFFFFFFFFFFF:F,:FFFFFF:FFFFF,FFFF:FFFFFFFFFFFFFFFFFFFFFFFFFFFFFFFFFFFFF
@A00941:609:HJ7N2DRXY:1:2101:23520:1016 2:N:0:NAATACAG
NCATAGCAGATGTGTATAAGAGACAGGCTGCAACTTGCGGAGGCTTCAGTGGACCCCTGCTAGTACCATAGCTCTGAGTCTGTCTCTTATACACATCTCAAGCTAGAGATCGGAAGAGCGTCGTGTAGGGAAAGAGTGTAGATCTCGGTG
+
#:FFFFFFFFFFFFFFFFFFFFFFFFFFFFFFFFFFFFFFFFFFFFFFFFFFFFFFFFFFFFFFFFFFFFFFFFFFFFFFFFFFFFFFFFFFFFFFFFFFFFFFFFFFFFFFFFFFFFFFFFFFFFFFFFFFFFFF:FFF:FFFFFFFFF
@A00941:609:HJ7N2DRXY:1:2101:23755:1016 2:N:0:NAATACAG
NCATAGCAGATGTGTATAAGAGACAGGGAGTGAGATGAGGTGAGACCTATGATTGCTACAGTTTACTGGCTGCAGAAAATTTCCAGGATATGGGACAGGAAGGAGCAGAACCCAGGCACAATCCTGAACCTGTCTCTTATACACATCTCA
+
#FFFFFFFFFFFFFFFFFFFFFFFFFFFFFFFFFFFFFFFFFFFFFFFFFFFFFFFFFFFFFFFFFFFFFFFFFFFFFFFFFFFFFFFFFFFFFFFFFFFFFFFFFFF:FFFFFFFFFFFFFFFFF:FFFFFFFFFFFFFFFFFFFFFFF
@A00941:609:HJ7N2DRXY:1:2101:24370:1016 2:N:0:NAATACAG
NGCAGACAGATGTGTATAAGAGACAGTGACAATATTGGCAGAAGCATCATGTCTACAGATCCCAAAGTATTGTTTCTTCAAACAGTATCTTGGTGTGACACTGGAAAGAATTGCAAGGGAGATGGCACGGGTGGATCACATCAATCTTGA
+
#:FFFFFFFFFFFFFFFFFFFFFFFFFFFFFFFFFFFFFFFFFFFFFFFFFFFFFFFFFFFFFFFFFFFFFFFFFFFFFFFFFFFFFFFFFFFFFFFFFFFFFFFFFFFFFFFFFFFF:FFFFFFFFFFFFFFFFFFFFFFFF:FFFF:F
@A00941:609:HJ7N2DRXY:1:2101:24749:1016 2:N:0:NAATACAG
NCATAGCAGATGTGTATAAGAGACAGATTTAAGTCTTTAATCCATCTTGAATGAATTTTTGTATAAGGTGTAAGGAAGGGATCCAGTTTCAGCTTTCTACATATGGCTAGCCAGTTTTCCCAGCACCATTTATTAAATAGGGAATACACT
+
#,FFFFFFFFFFFFFFFFFFFFFFFFFFFFFFFFFFFFFFFFFFFFFFFFFFFF:FFFFFFFFFFFFFFFFFFFFF:FFFFFFFFFFFFFFFFFFFFFFFF:FFFFF:FFFFFFFFFFFFFFFFFFFFFFFFFFFFFFFF,FF,FFFFFF
@A00941:609:HJ7N2DRXY:1:2101:24858:1016 2:N:0:NAATACAG
NAACATACAGATGTGTATAAGAGACAGACAAATATCTGATCTGGAGATAAATGTTTAAGGATTATAAGTGTTTAGGAGAGGTCACTAATTGCCTCAAGAAAAACTACTGATGACTTCTTTATTCTCAACCATAAGTTTTACTTGTAGTTT
+
#FFFFFFFFFFFFFFFFFFFFFFFFFFFFFF:FFFFFFFFFFFFFFFFFF:FFFFFFFFFFFFFFFFFFFFFFF:FFFFFFFF:FFFFFFFFFFFFFFFFFFFFFFFFFFFFFFFFFFFFFFF:FFFFFFFFF:FF,FFF::FFFFFFFF
@A00941:609:HJ7N2DRXY:1:2101:24912:1016 2:N:0:NAATACAG
NGCAGACAGATGTGTATAAGAGACAGGAAATATAGTTTAACACTCTTAACACGGATGATCTGTTCGGACGAAGAGAAACACGGCGCACCCAGTCAGACCTCGGGTTCGGAAATCGGAGAGCATACACAACTCAGACTCTCACTCGAACAT
+
#:FFF:FFFFFFF:FFFFFFFFFFFFF:,F,F,:,,:F,FF,F,,F,,,F,F:,,F,,,,,,F,,,F,,,:FFF,,FF,,,,FFF,,,,,,,F,,F,,,,:FF,,,,FFF,,,:FFFFF,,,F,F,,,F,,,FFF,,,,:,:F,F,,F,:
@A00941:609:HJ7N2DRXY:1:2101:25021:1016 2:N:0:NAATACAG
NAACATACAGATGTGTATAAGAGACAGGGGTTGGAGAGGAGGGAAAGGAGGCTGAGGATAGGCCAGCACCACACTATGACTGTCTCTTATACACATCTCTTGTCAAGATCGGAAGAGCGTCGTGTAGGGAAAGAGTGTAGATCTCGGTGG
+
#FFFFFFFFFFFFF:FFFFFFFFFFFFFFFFFFFFFFFFFFFFFFFFFFFFFFFFFFFFFFFFFFFFFFFFFFFFFFFFFFFFFFFFF:FFFFFFFFFFFFFFFFFF:FFFFFF:FFFFFFFFFF,FFF,F:FFFFFFFFFFFFFFF:FF
@A00941:609:HJ7N2DRXY:1:2101:25039:1016 2:N:0:NAATACAG
NCATAGCAGATGTGTATAAGAGACAGGTAAGTGACAGATCAAAGTTGACCCTTTTCAGAACATTGAGGATGCTGCTTCCATGGACTGAAAACCTCATTAAAGAATTGATTTCATTTTTGGTCTCCACTTCCTTACTTCCCAGTTATTTTT
+
#FFFFFFFFFFFFFFFFFFFFFFFFFFFFFFFFFFFFFFFFFFFFFFFFFFFFFFFFFFFFFFFFFFFFFFFFFFFFFFFFFFFFFFFFFFFFFFFFFFFFF:FFFFFFFF,FFFFFFFFFFFFFFFFFFFFFFFFFF:FFFFFFFFFFF
@A00941:609:HJ7N2DRXY:1:2101:25599:1016 2:N:0:NAATACAG
NCATAGCAGATGTGTATAAGAGACAGGCATTAGTATTTGGATGGCAATGGGCTTTACATTGAATAAACAAAGGGAGACTCTGTTGGGGAACAGCTACCACAGACTAAGACTATCAGCTACAAAGACTCCCTGTGCCCTCCCAGGAGAGTT
+
#FFFFFFFFFFFFFFFFFFFFFFFFFFFFFFFFFFFFFF,FFFFFFFFFFFFFFFFFFFFFFFFFFFFFFFF:F:F::F:FF:FFFFFF,FFFFFFFFFFF:FFFFFFFFFFFFF:FFFFFFFF:FFFFFFFFFFFFFFFFFFFFFFFFF
@A00941:609:HJ7N2DRXY:1:2101:25907:1016 2:N:0:NAATACAG
NAACATACAGATGTGTATAAGAGACAGGTCTAACACAGTAGCAGCCAGCAGCCACAAGTGGCACTGAGCACATGAAAATGGAGATGTGCTCCAATTATAACATACAAGCGGCATTTTGCAGGTGTAGTACAAAAAAACAATGTGAAATAC
+
#FFFFFFFFFFFFFFFFFFFFFFFFFFFFFFFFFFFFFFFFFFFFFFFFFFFFFFFFFFFFFFFFFFFF:FFFFFFFFFFFFFFFFFFFFFFFFFFFFFFFFFFFFFFFFFFFFFFFFFFFFFFFFFFFFFFFFFFFFF,FFFFFFFFFF
@A00941:609:HJ7N2DRXY:1:2101:26160:1016 2:N:0:NAATACAG
NAACATACAGATGTGTATAAGAGACAGGTACCGAACAATAGGTCCCAAGGTAACTGTCCCACTTCCCTTTAGGTTGGATACGTTAAACAATACCAGGGCACAGTCTAACGTTTCACCAATTTCCAAAGCTAAATTACTGACTAAACGCCC
+
#FFFFFFFFFFFFFFFFFFFFFFFFFFFF:FFFFFFFFFFFFFFFFFFFFFFFFFFFFFFFFFFFFF:FFFFFFFFFFFFFF:FF:FFFFFFFFFFFFFFF:FFFFFFFFFFFFFFFFF,FFFFFFFFFFFFFFFFFFFFFFFFFFFFFF
@A00941:609:HJ7N2DRXY:1:2101:26268:1016 2:N:0:NAATACAG
NCATAGCAGATGTGTATAAGAGACAGGTTGGGATCAAATAGAAGAGAAGGTTATATAACAAAGCCAGTTGTGTTTTTTACGATTAATAAGGTAGAAATATCCACAATACTGGGGTAGAACTCATGCTCTTCAAAGTATTTAAGATGATCT
+
#FFFFFFFFFFFFFFFFFFFFFFFFFFFFFFFFFFFFFFFFFFFFFFFFFFFFFFFFFFFFF:FFFFFFFFFFFFFFFFFFFFFFFFFFFFFFFFFFFFFFFFFF:FFFFFFFFFFFFFFFFFFFFFFFFFFFFFFFFFFFFFFFFFFFF
@A00941:609:HJ7N2DRXY:1:2101:26341:1016 2:N:0:NAATACAG
NAACATACAGATGTGTATAAGAGACAGCTTTAGATGACTGTGGCAGGTTTACATAATTCAGAGTAGGCTTGTGACTACTTTGGCAGATAGAAGTGACTTATGAGATGAGGTCATAAAGGCAATCTAGTTTTTCCCTTTTTCACTTAAATA
+
#FFFFFFFFFFFFFFFFFFFFFFFFFFFFFFFFFFFFFFFFFFFFFFFFFFFFFFFFFFFFFFFFFFFFFFFFFFFFFF:FFFFFFFFFFFFFFFFFFFFFFFFFFFFFFFFFFFFFFFFFFFFFFFFFFFFFFFFFFFFFFFFFFFFFF
@A00941:609:HJ7N2DRXY:1:2101:27208:1016 2:N:0:NAATACAG
NCATAGCAGATGTGTATAAGAGACAGAACATGCACAGCCATGGGTGACATTGTGGGAGATGAGGAAGGGAAGGGTGGACATATTGTTGGAGCAAATGGCATCAGTGGGTTTGAATAGCTTTTCCAGAAAACTCTGTCTCACTTTGCAAAA
+
#,F:F,FFFFFFFFFFFFFFFFFFFFFF,FF,FFFF:,F:,FF,FF,,,,F,,,FFFF,:FF::FF:F,,F:F:F::FF,,F,::FFF:FFFF,,:F,FF:FFFFFF,F,F,FFF,::,F,FFF:,FFFF:FF,,FFFFF:,,F:FFFF,
@A00941:609:HJ7N2DRXY:1:2101:27335:1016 2:N:0:NAATACAG
NCATAGCAGATGTGTATAAGAGACAGGTATCCATTTCAGAATTGTCATCAGGATTGAAGTAACAGATGTGAAAACAAAACTAAAATTGTGAAGTAGTAACTTCCAGTCCAATCCTCTTCTTTGTAAGTGATCTTGAGGACAGACACATCA
+
#FFFF:FFFFFFFFFFFFFFFFFFFFFFFFFFFFFFFFFFFFFFFFFFFFFFFFFFFFFFF:FFFFFFFFFFFFFFFFFFFFFFFFFFFFFFFFFFFFFFFF,FFFFF:FFFFFFFFFFFFFFFFFFFFFFFFF:FFFFF:FFFFFFFFF
@A00941:609:HJ7N2DRXY:1:2101:27877:1016 2:N:0:NAATACAG
NAACATAAAGATGTGTATAAGAGAAAAGACAAAAAAAGAAAAAATATTAATAATAATTTAAAAAAAATAAAATTAAAAAAAAAATAAAAAAAAAAAAAAAAAAAAAAAATAAAAAAAAAAAAAAAAAAAAAAAAAAAATAAATAAATATT
+
#FF,FFF,F,F,,,,FFFFF,F,F,F,,,,,F,,,FF,,:F,:F,FF,,,,F,,F,:F,,,FFFF:F,FFF:,,,,F,FF,F,,,F:::,F,FFF,F,:,FFF,::F,F,F,:,:FF,F,:,F::FFFFF::FFF,F,,,,F,F,F,F,,
@A00941:609:HJ7N2DRXY:1:2101:28257:1016 2:N:0:NAATACAG
NCATAGCAGATGTGTATAAGAGACAGGAGTAGCCCTGGGGGAGAGAGGGCAGTGTTGCCTATCCCAGAGGTCCCAGCAGTCACACTGCTCTGCAGGCCGGGCTCTCTTTATAGCCAGAGAAATCACCTTAATGCAGTCTCTTTAGTTGTC
+
#:FFFFFFFFFFF:FFFFFFFFFFFFFFFFFFFFFFFFFFFFFFFFFFFF:FFFFFFFFFFFFFFF:FFFFFFFFFFFFFFFFFFFFFFFFFFFFFFFFFFFFFFFFFFFFFF:FFFFFF:FFFFF:FFFFFFFFFFFFFFFFFFFFFFF
@A00941:609:HJ7N2DRXY:1:2101:28456:1016 2:N:0:NAATACAG
NAACATACAGATGTGTATAAGAGACAGGATATTGGCTGTGGGTTTGTCATAAATCTCTATTATTATTTTGAGGCACGTTCCTTCAATATCTCGTTTATGATGAGTATTTAACATAAGGGACTGTTGAGTTTTATTGTAGGCCGTTTCCAC
+
#FFFFFFF:F,FFFFF,F:FFFFF:FFFFFF:FFFF:FFFFF,,FFFFFFFFF,FFF,,:F:FFFF:,FFFFFFFFFFFFFFFF:F,FFFF,F,:F:F,FFF,F:F:FFF:FFF,:FFFF,FF,:FF,:F,:F:F,,FFF:F,,,FF,,F
@A00941:609:HJ7N2DRXY:1:2101:28583:1016 2:N:0:NAATACAG
NAACATACAGATGTGTATAAGAGACAGCATCTCAGTCTTCCCCCACCCTCTTACTTAAGACACATTTTCCTGCTTCAAGCCTCAAATGGGATGGCTGTGCGTTCCTCGGGGCCACTGGAGCCCACCTCCAGCAGCAAGTCCAAAAAGTGT
+
#FFF:FFFFFFFFFFFFFFFFFFFFFFFFFFFFFFFFF:FFFFFFFFFFFFFFF,FFFFFFFFF:FFFFFF:FFFFFF:FFFF:FFFFFFF,FFF,F:FFF,FF,:FFFFFFFFFFFFFFFFFFFF:FF,:FFF:F:FFFFFF:FFFFFF
@A00941:609:HJ7N2DRXY:1:2101:28854:1016 2:N:0:NAATACAG
NAATAGCAGATGTGTATAAGAGACAGGGTTTAATGTGAGAAAATTGGTAGTTTTCCCTGATAGGCTATGAGAGCCTTGAGAGGTGGGTACTGGAACAGGGGTTGGAGGCAGAAAGGGAAAAGAGAAAGGAGAAGGCATTCTGAGGTAAGA
+
#,FFFFFFFFFF:FFFFFFFF:FFF:FFFFFFFFFFFFFFFFFFFF:FFFF,FF:FFFFF:FFFFFF:FFFFFFFFFFFFFFFFFFFFFF:F,FF:FFFFFFFFFFFFFFFFFFFFFFFFFFFFF,FFFFFFFFFFFFFFFFF:FFFFF:
@A00941:609:HJ7N2DRXY:1:2101:29396:1016 2:N:0:NAATACAG
NCATAGCAGATGTGTATAAGAGACAGCTGTAATCCCAGCACTTTGGGAGGCCGAGGCAGGCGGATCACCAGGTCAGGAGATCGAGACCAACCTGGCCAACATAGTGAAACCCCATCTCTACTAAAAATACAAAATAAATTAGCCAGGCGT
+
#:FFFFFFFFFFFFFFFFFFFFFFFFFFFFFFFFFFFFFFF:FFFFFFFFFFFFF:FFFFFFFFFFFFFF:FFFFFFFFFFFFFFFFFFFFFF,FFFFFFFFFF:FF:FFFFFFF:F,:F,FFFFF,:FFFF:FFFFFF:FFFF,:FF,,
@A00941:609:HJ7N2DRXY:1:2101:29487:1016 2:N:0:NAATACAG
NCATAGCAGATGTGTATAAGAGACAGGGTCCACCCTAGTGGTGATCAACTCCCTCAACTTTTCTTGTCTGGGAAAGATTTTATTTCTCTTTCATTTATAAAGGATAATTTTGCTGGATTTAATATCCTTGGCTAACAATTGTTTTCTTTC
+
#FFFFFFFFFFFFFFFFFFFFFFFFFFFFFFFFFFFFFFFFFFFFFFFFFFFF:F:FFFFFFFFFFFFFFFFF:FFF:FFFFFFFFF,FFFFFFFFFFFFFFFFFFFF:FFFFFF:FFFFFFFFF:FFF:F:F:FF:FFFFFFFFFFFFF
@A00941:609:HJ7N2DRXY:1:2101:29541:1016 2:N:0:NAATACAG
NCATAGCAGATGTGTATAAGAGACAGTGTCTATTCTTACATTTGAAGAAAAATCGTTTTCACACCTGTGAAACATTGACTATGGCTCAGACTATGGACGACTAATTGCCTCGCTACTGTGCTGTCATTACAAGAAAACCATCAAGCAATG
+
#,FFFFFFFFFFFFFFFFFFFFFFFFFFFFFFFFFFFFFFFFFFFFF:FFF,FFFFFFFF,FFFFFFFFFFFFFF:FFFFFFFF:FFFFFFFFFFFFFF,F,F:FF:FFFFFFFFFFFFF:FFFFFFFFFFFFFF,FFFF:F,F:FFFF:
@A00941:609:HJ7N2DRXY:1:2101:29668:1016 2:N:0:NAATACAG
NCATAGCAGATGTGTATAAGAGACAGATCTGCAAGAGGATATTTGGATAGCTCTGAGGATTTCGTTGGAAACGGGAATGTCTTCATGTAAACTCTAGACAGAAGCATTCTCAGAAACTGCTTTGGGATGTTTCAATTGAAGTCCCAGTGT
+
#FFFFFFFFFFFFFFFFFFFFFFFFFFFFFFFFFF,FFFFFF,:FFFFFFFFFFFFFF:FFFFF:FFFFFFFFF:FFFF,FFFF:FFFFFFFFF:FFFF:FFFF,FF:FFFFFFFF:FF,:FFFFFFFFFFF::F,F,FF,FF:FFFFFF
@A00941:609:HJ7N2DRXY:1:2101:30047:1016 2:N:0:NAATACAG
NAACATACAGATGTGTATAAGAGACAGGAGTAACTACATATATGATTAGAGGATTGAAGCTTTTAGTTCTACTCCCTGACCTCTGAAGAGGGGAGGAGTGGCTGAAGGTAAAGTTGGTTATCAATGGCCAATGATTTAATCAATCCTGCT
+
#FFFFFFFFFFFFFFFFFFFFFFFFFFFFFFFFFFFFFFFFFFFFFFFFFFFFFFFFFFFFFF:FFFFFFFFFFFFFFFFFFFFFFFFFFFFFFFFFFFFFFFFFFFFF:,:F:FFFFFFFF:FFFFFFFFFFFFFFFFFFFFFFFFFF:
@A00941:609:HJ7N2DRXY:1:2101:30156:1016 2:N:0:NAATACAG
NAATAGCAGATGTGTATAAGAGACAGTAGTGGTCCAGAAATTTGTTTCAGGATGGGTGGCATGTTTTGTAGTCTGAATGAAAATGGTTCACTAAATCTAAATTTAAGATACTGTCCTGTGTCTCTATTAGGTAGGAGAAATGAATCAGAC
+
#,FFFFFFFFFFFFFFFFFFFFFFFFF::FFFFF:FFFFFFFFFFFFFF:FFFFFFFFFFF,FFFFFF:FFFFFFFFFF:FFFFFFFFFFFFFF:FFFFFFFF,FF:FFFFFFFFFFFFFFFFFFFFFFFFFF:FFFFFFFFFFFFFFFF
@A00941:609:HJ7N2DRXY:1:2101:30282:1016 2:N:0:NAATACAG
NGCAGACAGATGTGTATAAGAGACAGTGCCAGCCTCGCTCCTGAACAGCCTTCCCGGGGCGGCGGAGTCCTGCAGGCGGCCGTGCCTGGCGCACACGCGTGGCTCCAACACGAACTAGCCTATGGCCTCACCAAGCCTCAGTTTCCCCTT
+
#:FFFFFFFFFF:FFFFFFFFFFFFFFFFFFFFFFFFFFFFFFFFFFFFFFFFFFFFFFFF:FFF,FFFFFFFFFFFFFFF:FFFFFFFFFFFFFFFFFFF,FFFFFFFFFFFFFF,FFFFFFFFFFFFFFFFFFFFFFFFF,F:FFFF:
@A00941:609:HJ7N2DRXY:1:2101:30553:1016 2:N:0:NAATACAG
NAATAGCAGATGTGTATAAGAGACAGCATTTGAAGGTTAAAACTTACTGGTAAACATAAGTGCACTGACAACCCCAGAATATTCAAATACTACAATTGTGGTGTGCAGTCCATTCATAGCTCTAATATGAAGCCTAAAAGACAAATGTAT
+
#,FFFFFFF:FFF:FFFFFFF:FFFFF,F:,FFF:F:FFFFFFFF::FF::FFFFFFFF:F:FFFFFFFFFFFFF,FFFF:FF:FF::FFFFFFF,F:::FFFFFFFF:,FF,FFFFFFFFFFFFFFFFFF,FFFFF,F:FFFFFF:FF,
@A00941:609:HJ7N2DRXY:1:2101:30680:1016 2:N:0:NAATACAG
NCATAGCAGATGTGTATAAGAGACAGATATGATACACAGTAAGTCTTTAAGTTTTTGCTCACAAGCCAGGCCAGTATCAGAAAGCTGCAGGAATAATAAGTTATTATGCCCCACTCTTCTAGCTGTCTCTTATACACATCTCAAGCTAGA
+
#:FFFFFFFFFFFFF:FFFFFFFFFFFFFFFFFFFFFFFFFFFFFFFFFFFFF:FFFFFFFFF:FFFFFFFFFF:FFFFFFFFFFFFFFFFF:FFFF:FFFFF:FFFFFFFFFFFFFFFFFFF:FFFFFFFFF:FFFFFFFFFFFF:FFF
@A00941:609:HJ7N2DRXY:1:2101:30716:1016 2:N:0:NAATACAG
NAATAGAAAAATTTTAAAAGAAAAAACCTTAATAAAATGAAATCGAATAAAATACAATAATATATAAATTATCTATTAATAATATAAAATCACTTATTAAATAAATATATAAATATAAAAACCTAACAATAATAATTTCAAAAATAAAGG
+
#,F:FF,F,,:,,,:::F:,,:,,,,FF:,F,,,,F,,F::F:F,::FF,::F,::FF,,FF,,,:,,F,,FFFF,F:F,F:F,F,:F,:,,,F:,FF,,F,,,F,,,,FFFFF:F:F,:,,:::::F:F,:F:FF:F,F:F:FFF,F,F
@A00941:609:HJ7N2DRXY:1:2101:30879:1016 2:N:0:NAATACAG
NAATAGCAGATGTGTATAAGAGACAGGAATAGGAGTTTGTCAGTAAGAGCCACCACCACTTTTGAAGGTAACAGTTCATAGCCAGAATGTCCTTCAAAGTCACCTGAGAACTCTAGATGCATACACTTAACTGGACCCCATTCTAGAACC
+
#,FFF:::F:F:::FFFFFFF,FFFFF:F:FFFFFFFFFFFFFFFFFFF:FF:F:F:FFFFFFFF::,F,:FFF,FFF:F:F,F,FFFFFFFFFFFFFF:FFFFFFFFFF:FFF,FFF:FFF:FFF:FFFFFFFFFFFFF,FFF,,FF:F
@A00941:609:HJ7N2DRXY:1:2101:30915:1016 2:N:0:NAATACAG
NCATAGCAGATGTGTATAAGAGACAGGTATAGAGCAATGCATTTCAAAGGAGAAAGAATACTCTGAAAGTTAGGTGCAGAATAGACAGTACACCCTGAGGGACAATTCAGAGTGAGCTGCCCGTGAGGATGAGATGGCAAAGACTGGCAG
+
#,FFFFFFFFFFFFFFFFFFFFFFFFFFFFF:FFFFFFFFF:FFFFFFFFFFF:F,FF:FFFF,FFFFF:F:F:FFFFFFFFFFFF:FFFFFFFFFFFFFFFF:FFFFFFFF:FFFFFFFFFFFFFFFFFFFFFFFF:F,FFFFFFFFF,
@A00941:609:HJ7N2DRXY:1:2101:31548:1016 2:N:0:NAATACAG
NCATAGCAGATGTGTATAACAGACAGGTGTAGCTGTCAGAGCATTGACTCAGGAATTAGAAGATTTAGGTACGGCTATCATTTCTACCTTTCATAGATAATTGACCCTAGCTAAAACATTTAACATCTCTGAATTTTTGTTTCCTGACCT
+
#,,FFFFFFFF,,:FFFFF,F,FF::F:::FFFFFFFFFFFFF,::FFFFFFF,F,FF:FFFFFFF:FFFFFFFFFFFFFFFF:F::FFFFFFFFFFFF:FFFFFFFFF,FFFFFF:FFF:FFFF:,FFFFFFFFFFFFF:FFFFFFFFF
@A00941:609:HJ7N2DRXY:1:2101:31747:1016 2:N:0:NAATACAG
NCATAGCAGATGTGTATAAGAGACAAATCCTATACTCTGGGTTCCTTGAACTCGCCAAACCCATTCATGCCTCAGGGCATTTGACCTGCTGTTTCTTCACCCTGGAAGACTCTTCTTCCTGTTCTCAACTTGGTTGAAATCCTTCAAATG
+
#,FFFFFFFFFF:FFFFFFFFFFFFFFFFFFFFFFFFFFFFFFFF:FFFFFFFFFFFFFFFFFF,FFFFFFFFFFFFFFFFFFFFFFFFFFFFFF:FFFFFFFFFFFFFFFFFFFFFFFFFF:FFFFFFFFF:FFFFFFFFFF:FFFFFF
@A00941:609:HJ7N2DRXY:1:2101:31855:1016 2:N:0:NAATACAG
NAACATACAGATGTGTATAAGAGACAGAGTTTAAACTCTTTTCTTCTTTATATCAATAATGAAACAAGAAGGATTGGGAAATGCTGTTAGCAAGCAGATAAATCATTTCTTCATCTGTCTCTTATACACATCTCAAGCTAGAGATCGGAA
+
#FFFFFFFFFFFFFFFFFFFFFFFFFFFFFFFFFFFFF:FFFFFFFFFFFFFFFF,FFFFFFFFFFFFFFFFFFFFFFFFFFFFFFFFFFF:FFF:FFF:FFFFF:F,FFFFFFFFFFFFFFFF:FFFFFFFFFFFFFF,FFFFFFFF:F
@A00941:609:HJ7N2DRXY:1:2101:32199:1016 2:N:0:NAATACAG
NCATAGCAGATGTGTATAAGAGACAGAACCCCATTTCTACTAAAAATAACAAAATTATCTGTGCATGGTGGCGGGTGCCTGTAATCCCAGTTACTTGGGAGGCTGAGGCAGGAGAATCACTTGAACCCAGGAGGCGGAGGTTGCAGTGAG
+
#,F:FFFFFFFFFFFFFFFFFFFFFFFFFFFFF,FFF:FFFFF,FFFFFFFFFF,FFFFFFFFFFFFFFF:FFFFF:FFFFFF:FFFFFF,FFF:FFFFFFFFFFFFFFFFFFFFFFFFFFFFFFF,FFFFFF:FFFFF:::F:FFFFFF
@A00941:609:HJ7N2DRXY:1:2101:32669:1016 2:N:0:NAATACAG
NCATAGCAGATGTGTATAAGAGACAGCCCCCGACCTGAGAGGAGAGGCTCGTGGTTTGCGATCCCTCTCCCCATTAGGGTCTGTCACCCTGGGGCTGAGTAGTAGGTCTGTCTCTTATACACATCTCAAGCTAGAGATCGGAAGAGCGTC
+
#FFFFFFFFFFFFFFFFFFFFFFFFFFFFFFFFFFFFFFFFFFFFFFFFFFFFFFFFFFFFFFFFFFFFFFFFFFFFFFFFFFFFFFFFFFFFFFFFFF:,FFFFFFF:FFFFF,F:F:FFFFFFFFFFFFF,FFFFFFFFF,FFFFFFF
@A00941:609:HJ7N2DRXY:1:2101:32687:1016 2:N:0:NAATACAG
NCATAGCAGATGTGTATAAGAGACAGCCTTTAGACAGAGCAGTTTTGAAAAATTCTTTCTGTGGAGTTTGCAAGTGGAGATTTCAAGCGATTTGAGGCTAATCTTTGAAATGGAAATATCTTCGTGTAAAAATTACACAGAAGCATTCTC
+
#:FFFFFFFFFFFFFFFFFFFFFF:FFF,FFFFFFFFFFFFFFFFFFF:FFFFFF,:FFFFFFFFFFFFFFFFFFFFF,FFFFFFF:FFFFFFFFFFFF:FFFFFFFFFFFFFF::FFFFFFFFFFFFFFFFF:,FF:FFF,F,FFF:FF
@A00941:609:HJ7N2DRXY:1:2101:1199:1031 2:N:0:NAATACAG
ACATAGCAGATGTGTATAAGAGACAGCACGAGCTCTAGGCAGTTCCCTTTGTAACCAGACCCCCTAACACTAGTTAGAACCAGGATCTCTAAAGCCTCAGCCTACATTAAAATCTCATATCCATGCTAAATGGCACTCCTGGCCAGGCAC
+
FFFFFFFFFFFFFFF::,FF:FFFFFFF:,,FF:::,,F,:F,,:,F,:F,FF,:,F,FF:F,FFFFF:F,,:::,,FFFF:F,FF,,:FFFF,FFFF:F,,,,F:,,:,,:FF,,::,,,,,,,:F:,:FFFF:FFF,,,,F:FF,:,F
@A00941:609:HJ7N2DRXY:1:2101:1271:1031 2:N:0:NAATACAG
ACATAGCAGATGTGTATAAGAGACAGGGCCTGCCCAGTGCAGTTCTGGATGTGCTCAGTGTTTATGTTCCTTCCCCATCTTGGAGACAGCAGAGAAAGGGGCCTTAGTAGTGTTTGTGGCAAGGGTCTTTTGCTTGTCTCATGGGGGCTC
+
FFFFFFFFFFFFFFFFFFFFFFFFFFFFFFFFFFFFF:FFFFFFFFFFF,FFFFFFFFFFFFFFFFFFFFFFFFFFFFFFFFF:FFFFF:FFFFFF,FFFFFFF:FF:,FFF:FFFFFF::,FFFFF::FFFF::FFFFFF:FFFFFFFF
@A00941:609:HJ7N2DRXY:1:2101:1452:1031 2:N:0:NAATACAG
ACATAGCAGATGTGTATAAGAGACAGGTACTAATTATGTCATTAATTTTGTATTCTGAAACTTTGCTGAATTCATTTATTGGTTCTAGGAGCTTTTTGGAGGAGTCTTTAGGGTTTTCTAGGCATACAATCATATCACTGTCTCTTATAC
+
FFFFFFFFFFFFFFFFFFFFFFFF:FF,FFF,F,FFFFFFFFFFFFFFF:FFFFFFFFFF:F:FFFFFFFF,:FF,FFF:FFFFFF:FFFFFFF,F,FFFFFFFF:,,,:FFFF,FFFFFFFF::F:FFFFF:,FF:FFFFFF:::FFFF
@A00941:609:HJ7N2DRXY:1:2101:1561:1031 2:N:0:NAATACAG
ACATAGCAGATGTGTATAAGAGACAGGATATAAGAGGTGAAGGTTAGATGAAAACCGTTTTGCTATCTCCTCCGTTGTCATATACATGCATCTAACCTACCGGCTACCGTAGGAAAGGCAGGATAGAGAACCTACATGTAGAGAGAAAGA
+
FFFF,,FFFFFFF:FF:FFF:,FFF:F,,:F,F,:,FF::FF,,FFFFFF:,,F,F,FF:F:F:,FF,,FFF:FFFFF,FF,:FFFF,:FF:FFFF,F,FF:F:,F,F,:,:FFFF:,,F:F:,FFF,:,F:FFFF,,F,FFFF:,,FF:
@A00941:609:HJ7N2DRXY:1:2101:1651:1031 2:N:0:NAATACAG
ACATAGCAGATGTGTATAAGAGACAGACCATAGGCCTCAAAGCGCTCCAAATCTCCACTTGCACATTCCACAACAAGAGTGTTTCCAAACTGCTCTATCAATAGGAATGTTCAACTCTGTGAGGTGAATGCAATCATCACAAAGCAGTTT
+
FFFFFFFFFFFFFFFFFFFFFFFFFFFFFFFFFFFFFFFF:FFFFFF:FFFFF:FFFFF:FFFFFFFFFF:,FFFFFFFFFFFFFF:FFFF:FFFF:FF,F,:::,FFFFF:FFFF:FFFFFFFFFFFFFFFFF:FF:FFFFFFFFFFFF
@A00941:609:HJ7N2DRXY:1:2101:2103:1031 2:N:0:NAATACAG
GAACATACAGATGTGTATAAGAGACAGTTCCTCTCCCATCCTCCATCACAGCAAATGAAGACTGCCTCCTCTTGCCTTTATCCTATAGTCCTGGTCATGCTTCTTGTCTTTTAGGACATACAAACCACTATTTCCTTTTTGTTCTGCCTT
+
FFFFFFFFFFF::F:FFFFFFFFFF:FFFFFFFFFFFFFFFFFFFFFFFFFFFFFFFFFFFFF:FFFFFFFF,FFFFFFFFF:FFF:FFFFFFFFFFFFFFFFFFFFFF:FF:FFFFFFFFF:FFFFFFFFF:FF::FFF:FFFFFFFFF
@A00941:609:HJ7N2DRXY:1:2101:2157:1031 2:N:0:NAATACAG
ACATAGCAGATGTGTATAAGAGACAGGTCTCAGCCAGTGGCGCGCACAGCGCTTGATTAGTCTTTCTCAAACCACCATCTGAAAGCCACGGATGAGATGAGAATGAGGGCACAGCGACCAGCTGGTTCATCACAAGGTCCTCAGCAGGAT
+
FFFFFFFFFFFFFFFFFFFFFFFFFFFFFFFFFFFFFFFFFFFFFFFFFFFFFFFFFFFFFFFFFFFFFFFFFFFFFFFFFF:FFFFFFFF:FFFFFFFFFFFFFFFFFFFFFFF:FFF:FFF:FFFFFFFFFFFFFFFFFFFFFFF,FF
@A00941:609:HJ7N2DRXY:1:2101:2483:1031 2:N:0:NAATACAG
ACATAGCAGATGTGTATAAGAGACAGGCTATCTATGACAAACCCACAGCCAATATCATACTGAATGGGCAAAAACTGGAAGCATTCCCTTTGAAAACTGACACAAGACAGGGATGCCCTCTCTCACCACTCCTATTCAACATAGTGTTGG
+
FFFFFFFFFFFFFFFFFFFFFFFFFFFFFFFFFFFFFFFFFFFFFFFFFFFFFFFFFFFFFFFFFFFFFFFFF:FFFFFFFFFFFFFFFF:FFFF:FFFFFFFFFFFFFFFFF:FFFFFFFFFFFFFFFFFFF,FFFFFFF:FFFFF:FF
@A00941:609:HJ7N2DRXY:1:2101:2591:1031 2:N:0:NAATACAG
ACATAGCAGATGTGTATAAGAGACAGAGCCTAAAGCCTCCACTTGGAGGTCATAAAGATGAGTGGTGTCACGGAGCCGTGGAGATGGCACTCTAAGCAAACCCTAAAGCAGCCTGGATAGCAGGTAGCATTGGTGGGAAGCATAGCCCTG
+
FFFFFFFFFFFFFFFFFFFFFFFFFFFFFFFFFFFFFFFFFFFFFFFFFFFFFFFFFFFFFFFFFFFFFFFFFFFFFFFFFFFFFFFFFFFFFFFFFF,FFFFFFFFFFFFFFFFFFFFFFFFFFFFFFFFFFFFFFF::FFFFFFFFFF
@A00941:609:HJ7N2DRXY:1:2101:2682:1031 2:N:0:NAATACAG
ACATAGCAGATGTGTATAAGAGACAGGTATTAGAAGAGACACTGAAGGCCAGGCATGGGGGCTCACACCTGTAATCTCAGCACTTTGAGAGGCTGAAGCGGGTGGATTGCTTGAACTCTGTCTCTTATACACATCTGGACTTGGAGATCG
+
FFFFFFFFFFFFFFFFFFFFFFFFFFF,FFFFFFFFFFFFFFFFFFFFFFFFFFFFFFFFFFFFFFFFFFFFFFFFFFFFFFFF,FFFFFFFFF,FFFFFFFFFFFFFFFFFFFFFFFFFFFFFFF:FFFFFF:FFFFFFF:FFFFFFFF
@A00941:609:HJ7N2DRXY:1:2101:2826:1031 2:N:0:NAATACAG
ACATAGCAGATGTGTATAAGAGACAGCCTGTGGAGGCTCTGGCAGCCCCTGGCACCTCACAGGGGTGAGCTTTACCCAAGCGCTGAGATCCCTGTCTCTTATACACATCTCAAGCTAGAGATCGGAAGAGCGTCGGGTAGGGAAAGAGTG
+
FFFFFFFFFFFFFFFFFFFFFFFFFFFFFFFFFFFFFFFFFFFFFFFFFFFFF,FFFFFFFFFFFFFFFFFFFFFFFFFFFFFFFFFFFFFFFFFFFFFFFFFFFFFFFFFFFFFF,FFFFFFFF:FFFFFFFFF,F:FFFF,F:FFFFF
@A00941:609:HJ7N2DRXY:1:2101:2844:1031 2:N:0:NAATACAG
ACATAGCAGATGTGTATAAGAGACAGTCTCACACCAGTTAGAATGGTGATCATTAAAAAGTCAGGAAACAAAGGTGCTGGAGAGGATGTGGAGAAATAGGAAGACTTTTACACTGTTGGTGGGACTGTAAACTAGTTCAACCATTGTGGA
+
FFFFFFFFFFFFFFFFFFFFFFFFFFFFFFFF:FFFFFFFFFFFFFFFFFFFFFFFF,:::FFFFFF,FF,FFFFFFFFFFF:FFFFF:FFFFF:FF:FFF:FFF:F:FFFFFFFFFFF:FFFFFFFFFFFF:FFFFF:FFFFFFFFFFF
@A00941:609:HJ7N2DRXY:1:2101:3296:1031 2:N:0:NAATACAG
ACATAGCAGATGTGTATAAGAGACAGGATTTTAGGTGATCTGCCTGGCTTGGCCTCCCAAAGTGCTGGGATTACAGGCATGAGCCACCCTGCCTGGCCTAAGACCCTGTAAATTTTAAAACATCCATTTATTTTATTGTGTATGAAAAAT
+
FFFFFFFFFFFFFFFFFFFFFFFFFFFFFFFFFFFFFFFFFFFFFFFFFFFFFFFFFFF:FFFFFFFFFFFFFFFF:FFFFFFFFFFFFFFFFFFFFFFFFFFFFFFFFFFFFFFFF:FFFFFFFFFFFFFFFFFFFFFFFFF:FFFFFF
@A00941:609:HJ7N2DRXY:1:2101:3441:1031 2:N:0:NAATACAG
ACATAGCAGATGTGTATAAGAGACAGGGTGTACATGTGTGTGCACACAGATGACCCTGTACAGTGATTGCATGCGTGCACCAGGGAGTGTGGATCTACTAGCCGGGTCTGGGGGTGTACAAGTGTGTTATCTCACATGAGACGGTGAAGG
+
FFFFFFFFFFFFFFFFFF:FFFFFFFFFFFFFFFFFFFFFFFFFFFFFFFFFFFFFFFFFFFF:FF,FF,FFFFFFFFF:FFFFFFFFFFFFFF,FFFF,F,,,,,FF:FF::F:F,FFF:F,,,FF,F,F,F,:,,,:::F,:F,,F:,
@A00941:609:HJ7N2DRXY:1:2101:3694:1031 2:N:0:NAATACAG
CGCAGACAGATGTGTATAAGAGACAGCTATTATGTTAATCTTAGGGTTGAAAAAGATCTTAAAGCAGCATTTAATCTAGACCACTCTCCAGAGAGACACTGATCTAGGACCTACATTAATATCTCTAGGGCCTGTCTCTTATACACATCT
+
FFFFFFFFFFFFFFFFFFFFFFFFFFFFF:FFFFFFFFFFFFFFFFFFFFFFFFFFFFFFFFFFFFFFFFFFFFFFFF:FF:FFFFFFFFFFFFFFFFFFFFFF:FFFFF:FFFFFFFFFFFFFFFF:FFFFFFFFFFFFFFFFFFF:FF
@A00941:609:HJ7N2DRXY:1:2101:3875:1031 2:N:0:NAATACAG
ACATAGCAGATGTGTATAAGAGACAGCGCCCATGTCACCGCTACACACACACCCAAGCCAGCAGGCTGAGTCCCATTCTCCCTCAGCTCCACACCTCATCAAGCCCTGAGTCCTGATAGCTACTCCTCCTATCTTTGCCACCCCAAGCCA
+
FFFFFFFFFFFFFFFF:FFFFFFFFFFFFFFFFFFFFFFFFFFFFFFFFFFFFFFFFF:FFFFFFFFFFFFFFFFFFFFFFFFFFFFFFFFFFFFFFFFFFFFFFFFFFFFFFFFF::FFF:FFFF:FFFFFFF:FFFFFFFF:FFFFFF
@A00941:609:HJ7N2DRXY:1:2101:3893:1031 2:N:0:NAATACAG
ACATAGCAGATGTGTATAAGAGACAGCACACACACAAACACACACATACACATACAAACACACCACATTTTCTGTATCCATTCATCCATCAGTGGACACTTAGGTTGTTTTCATACCTTGGCTTTCATGAAAAATGCTGCAATAAATATG
+
FFFFFFFFFFFFFFFFFFFFFFFFFFFFFFFFFFFFF:FFFFFFFFFFFFFFFFFFFFFFFFFFFFFFFFFFFFFFFFFFFFFFFFFFFFFFFFFFFFFFFFFFFFFFFFFFFF:FFFFFFFFF:FFFFFFF:FFF:FFFFFFFFFFFFF
@A00941:609:HJ7N2DRXY:1:2101:3947:1031 2:N:0:NAATACAG
ACATAGCAGATGTGTATAAGAGACAGTTGCAGCGGCGATCGACGAAATAAAAAAAGCCTTCTTCGTCGCGGTATCCGGTATCGCCGGTATGCAGCCAGCCATCAGCTTCCAGCACTTTCGCAGTGGCTTTCGGGTTGAGAAAATACTCTT
+
FFFFFFFFFFFFF:FFFFFFFFFFFFFFFFFFFFFFFFFFFFFFFFFFFF:FFFFFFFFFFFFFFFFFFFFFFFFFFFFFFFFFFFFFFFFFFFFFFFFFFFFFFFFFF:FFFFFF,FFFFFFFFFFF,FFFFFFFFFFFFFF:F:F:F,
@A00941:609:HJ7N2DRXY:1:2101:4038:1031 2:N:0:NAATACAG
GAACATACAGATGTGTATAAGAGACAGGATGGCAGGGTGAATGTTAAGGAACAGATTTGGGTTTTGTCCTTTTCATCAATTAGTTGAAGCTTGGCAGAGAGTAAGGATTGAAGTTAATGATTTGGCAGTCATTTATGTAGAAGGAATTAT
+
F:FFFFFFFFFFFFFFFFFFFFFFFFFFFFFFF:FFFFFFFFFFFFFFFFFFFFFFFFFFFFFFFFFFFFFFFFFFFFFFFFFFFFFFFFFFFFFFFFFFFFFFFFFFF:FFFFFFFFFFFFF:F:FFFFFFFF,FFFFFFFFFFFFFFF
@A00941:609:HJ7N2DRXY:1:2101:4056:1031 2:N:0:NAATACAG
ACATAGCAGATGTGTATAAGAGACAGCCATGTGAGTTAGGGATTTGAAAGCCAATCATTTAGCAAGGCTTCAAGGGGAGAGTAAGATGAATGAATCCCATTGAGGAAAAAAGAGCTAAGAAGGCAGGGAGCAGAATAGGCCAGCCTAACT
+
FFFFFFFFFFFFFFFFFFFFFFFFFFFFFFF:F,FFFFFFFFFFFFFFFFFFFFFFF:FFFFFFFFFFFFFFFFFFFFFFFFFFFFFFFFFFFFFFF:FFFFFFFFFFFF,FFFFFFFFFFFFFFFFFFFFFFFFFFFFFFFFFFFFFFF
@A00941:609:HJ7N2DRXY:1:2101:4670:1031 2:N:0:NAATACAG
CGCAGACAGATGTGTATAAGAGACAGGATGACATTACCTTGTGAAAGTCCTTTTCCTGGCTCATCCTGGCTCAAAAAGCTCCCCCACTGAGCACCTTGGGACACCCACTCTGCCCGCCAGAGAACAACTCCCCTTCGACTGTAATTTTCC
+
F,FFFFFFFFFFFFFFFFFFFFFFFFFFFFFFFFFFFF:FFFFFFFFFFFFFFFFFFFFFFFFFFFFFFFFFFFFFFFFF:FFFFFFFFFFFFFFFFFFFFFFFFFFFFFFFFFFFFFFFFFFFFFFFFFFFFF:F,FFFFF:FFFFFFF
@A00941:609:HJ7N2DRXY:1:2101:4707:1031 2:N:0:NAATACAG
ACATAGCAGATGTGTATAAGAGACAGGCAAGGCCCTGTGTGCCCCCTCGGGGCTGCACACGTGTACGCACAAACGCATGCCCAGTGTGACCCCTGTCCACACCTGGTGCCTGTCCCCTGTGCCCCTGTTTATCCCTTCTACCTACAGCCT
+
FFFFFFFFFFFFFFFFFFFFFFFFFFFFFFFFFFFFFFFFFFFFFFFFFFFFFFFFFFFFFFFF:FFFFFFFFFFFFFFFFFFFFFFFFFFFFFFFFFFF:FFF:FFFFFFFFFFFFFFFFFFFFFFFFFFFFFFF:FFFFFFFFFFFF:
@A00941:609:HJ7N2DRXY:1:2101:4743:1031 2:N:0:NAATACAG
GAACATACAGATGTGTATAAGAGACAGATTCAGTGTAATAGCTATCAAGATTCCAGTTGCCTTTTTTTTTTGCAGCCTTGGCAAGCTGATTCTAAAATTCATATGAAATGCAAAGGATCCAAGATAGCCAAAACAATTTTGAGAAAGTCT
+
FFFFFFFFFFFFFFFFFFFFFFFFFFFFFFFFFFFFFFFFFFFFFFFFF:FFFFFFFFFFFFFFFFFFFFFFFFFFFFFFFFFFFFFFFFFFFFFFFFFFFFFFFFFFFF:FFFFFFF:FFFFFFFFFFFFFFFFFFFFFFFFFFFF:FF
@A00941:609:HJ7N2DRXY:1:2101:4906:1031 2:N:0:NAATACAG
ACATAGCAGATGTGTATAAGAGACAGATGCAAGGCAATCTAAGGTAGAGGAAGGCAAGAAGGATTGTAGGAAAGAAGCATATGGAGTTTGGAAAATGAAATAGTTGTGAGGATCTCCTAGATTTCATTGTCATTTAGCTGTCTCTTATAC
+
,FFFFF,FFFF,F,FF:FF::,,F,FFF:FFFFF,FFF,:F,,:F:,::F:FFFFFFFFFF:FFFF:FF,:,FFFF:FFFF:F,:F,FFFF:FFF::F:,:FFFF::FF,FFF,,F:FF:FFFFFFF:,:,FF,::FFF:,,FFFFFFF:
@A00941:609:HJ7N2DRXY:1:2101:5339:1031 2:N:0:NAATACAG
CGCAGACAGATGTGTATAAGAGACAGTGACAAGACCATTCAATAGGAAAAGAACACATGAACGAATGATGCTGATGCAACTGGATAACCAAAAACAAGTAAAAGCTATACAATTAAAAAGGAAATAGCAGAACTATCTCCATTCATAGTT
+
FFFFFFFFFFFFFFFFFFFFFFFFFFFFFFFFFFFFFFFFFFFFFFF,F:FFFFFFFFFFFFFFFFFFFFFFFF:FFF:FFFFFFFFFFFFFFFFFFFFFFFFFFFFFFFFFFFFFFFFFFF:FFFFFFFFFF:FFFFFF:FFFFFFFFF
@A00941:609:HJ7N2DRXY:1:2101:5448:1031 2:N:0:NAATACAG
ACATAGCAGATGTGTATAAGAGACAGCATCAAGAAACACCATAGCTGGGAGAAATAAAGATGCTATGATATATTATCGAAAAGCAGTGAGTGAATGATTTCTCTAAAGATTTTGAAGTAAAAGATGAATAGCTGTTTTTCAGCAATCTTT
+
FFFFFFFFFFFFFFFFFFFFFFFFFFFFFFFFFFFFFFFFFFFFFFFFFFFFFFFF:FFFFFFF,FFFFFFFFFFFFFFFFFFFFFFFFFFFFFFFFFFFFFFFFFFFF:F:FFFFFFFFFFF:FFFFFFFFFFFFFFFFFFFFFFFFFF
@A00941:609:HJ7N2DRXY:1:2101:5918:1031 2:N:0:NAATACAG
ACATAGCAGATGTGTATAAGAGACAGGTCCCCACCCAAATATCATCTTGAATTGTAGCTCCCACAGTTCCCATGTGTTGTGGGAGCTGTCTCTTATACACATCTCAAGCTAGAGATCGGAAGAGCGTCGTGTAGGGAAAGAGTGTAGATC
+
FFFFFFFFFFFFFFFFFFFFFFFFFFFFFFFFFFFFFFFFFFFFFF,:FFF:FFFFFFFFFFFFFFFFFFFFFFFFFFFFFFFFFFFFFFFFFFFFFFFFFFFFFFFFFFFFFFFFFFFFFFFFFF:FFFF:F:FFF::F:FFFFFFFF:
@A00941:609:HJ7N2DRXY:1:2101:5954:1031 2:N:0:NAATACAG
GAACATACAGATGTGTATAAGAGACAGAAAATATTTTTAAAAAAGCTCCAGCTACCATCACATATTATCTTATTCCTTCTTCTACTGAGTATTGGATGAGTTACATACTTGAGGCCATCCACCTACAAAATAAGAGTAAGATGTAGATGT
+
,:FFFFFFFFFF,F,FFF:FF::FF,FFF,F,F,,FF,F,,FFF:,:F,,,,,FF:,,FF,FF,F,:F,,F,,,,FF,FF,FF,,FF,,,,,F,,,FF,,FFFFF,F,,,::::,,::F,,,,F,,::FF,F:,,,F,F:,:,,,,F,,:
@A00941:609:HJ7N2DRXY:1:2101:6352:1031 2:N:0:NAATACAG
GAACATACAGATGTGTATAAGAGACAGCAATATCTGTCATATAAAACCCGCTTAAAATATGTATAGAATAAATGAATATATGGATGGAAGGGTAAATTAATTAATGATTAAGGACCCAGTGGCATATTGTCACTAGGGTGAGAGATTATA
+
FFFFFFFFFFFFFFFFFFFFFFFFFFFFFFFFFFFFFFFFFFFFFFFFFFFFFFFFFFF:FFFFFFFFFFFFFFFFFFFFFFFFFFFFFFFFFFFFFFFFFFF::FFF:FFF:FFFFFFFFFFF:FFFFFFFFF:FFFFFFFFFFFFFFF
@A00941:609:HJ7N2DRXY:1:2101:7111:1031 2:N:0:NAATACAG
CGCAGACAGATGTGTATAAGAGACAGGCAGGAGTTCATCCCCCTGCGTGTCGGCCCGCTGTGCCCGCACCGCCAGAGGCGCATTCACCAGGCAGCGCGGGAGGCAGATGTTGGCCAGATTGCAGGTGGCCACAGACTTCCTCGAGGGCTG
+
F,FFFFFFFFFFFFFFFFFFFFFFFFFFFFF:FF:FFF:FFFFFF::FFFFFFFFFFFF,FF:FFFFF:FFFFFFF:FFFFFFFFFF:FF:F,:F:F:F,FFF::FFFF,FFFFFF,FF:FFFF:FFFF:F:F:FFFFFF:F::FFFFFF
@A00941:609:HJ7N2DRXY:1:2101:7383:1031 2:N:0:NAATACAG
ACATAGCAGATGTGTATAAGAGACAGGTCCCAACCACCGCGCCCCCTAACGTGTGAGTCCCCAAGACACCCCGAGTGCGTGACGCCAGGCCTGGGACCTCCTCCACCTGTGACCTGTCTCTTATACACATCTCAAGCTAGAGATCGGAAG
+
FFFFFFFFFFFFFFFFFFFFFFFFFFFFFFFFFFFFFFFFFFFFFFFFFFFFFFFFFFFFFFFFFFFFFFFFFFFFFFFFFFFFFFFFFFFFFFFFFFFFFFFFFFFFFFFF:FFFFFFFF:FFFF:FFFFFFFFFFFFFFFFFFFFFFF
@A00941:609:HJ7N2DRXY:1:2101:7419:1031 2:N:0:NAATACAG
GAACATACAGATGTGTATAAGAGACAGATCTAGTGTCTAGATAATGGAGATATGAAATACAGACACTTAAACAACTATGTTTCCCATGTTCAAAGACTGTCTCTTATACACATCTCTTGTCAAGATCGGACGAGCGTCGTGTAGGGAAAG
+
FFFFFFFFFFFFFFFFFFFFFFFFFFFFFFFFFFFFF,FFFFF,FFFFFFFFFFFFFFFFFF:FFFFFFFFFFFF:FFFFFFFF:FFFFFFFFFFFFFFFFFFF,FFFFFFFFFFF:FFFFFFFFFFFFF,FFFFFFFFFFF,FFFFF:F
@A00941:609:HJ7N2DRXY:1:2101:8160:1031 2:N:0:NAATACAG
ACATAGCAGATGTGTATAAGAGACAGGTCATATGATAGACTAAAAGCAATACATTGCAGATATGCTTTTGTGACTGCAGAGTACACGTAAGGGGCATATACTGTAAACTAATGAGACCTGGTTTATTATTTAGAGGCCAGACTGATGTGA
+
FFFFFFFFFFFFFFFFFFFFFFFFFFFFFFFFFFFFFFFFFFFFFFFFFFFFFFFFFFFFFFFFFFFFFFFFFFFFFFFFFFFFFFFFFFFFFFFFFFFFFFFFFFFFFF:FFFFFFFFFFFFF:FFFFFFFFFFFFFFFFFFFFFFFFF
@A00941:609:HJ7N2DRXY:1:2101:8684:1031 2:N:0:NAATACAG
ACATAGCAGATGTGTATAAGAGACAGCCATTATTTCATGTGGCTGTGTTGCTGCTGTTGTTGTTTTAATCAGTTTATAAGGTGAAATACCAGTTGGGATGCATTTCCAGTTTAGGGGGTCCGATGTCAGTTAAGTTTGTGCTCTGATTTT
+
FFFFFFFFFFFFFFFFFFFFFFFFFFFFFFFFFFFFFFFFFFFFFFFFFFFFFFFFFFFFFFFFFFFFFFFFFFFFF:FFFFFFFFFFFFFFFFFFFFFFFFFFFFFFFFFFFFFFFFFFFFFFFFFFFFFFFFFFFFFFFFFFFFFFFF
@A00941:609:HJ7N2DRXY:1:2101:9082:1031 2:N:0:NAATACAG
ACATAGCAGATGTGTATAAGAGACAGCATTATAGCTGTGACCAAGTCAGTGCCATAATAATTCAGGTCAGGTTAACAGATATTTGTTGAGCGTCTACTCTGGGCCAGGCATAATTCTAGGTGCTGGGAACAAAGAGCTCAAAATCTAGTG
+
FFFFFFFFFFFFFFFFFFFFFFFFFFFFFFFFF:FFFFFFF:FFFFFFFFFFFF:FF,FF,FFFF,FFFFFFFFFFFFFFFF:FF::FF:,F:F,FFF:FFF:FFFFFFF:FFFFFF,:FFFFFFFFF:F,FFFFF,FF:FFFFF:F:FF
@A00941:609:HJ7N2DRXY:1:2101:9263:1031 2:N:0:NAATACAG
ACATAGCAGATGTGTATAAGAGACAGGTATAAGGAGATTAATGTTGTTTTCATGGCAGCTAAGACAACATCCATTTTGTAGCCCATGGATCAAGGAGTAATTTCAACTTTAAGTCTTATTATTTAAGACATACATTTTATAAGGCTATAG
+
FFF:FFF:FFFFFFFFFF:FFFFFFFFFF,FFFFFFF:FFFFFFFFFF::FFFFFFFFFFFFFFFFFFFFFF:FFFFFFFFF:FFFFFFF,FFF:FFFFFFFFFFFFFFFFFFF:FFF:FFFFF:F:FF:FF:FFFFF:F,F:FFF:F:,
@A00941:609:HJ7N2DRXY:1:2101:9281:1031 2:N:0:NAATACAG
CGCAGACAGATGTGTATAAGAGACAGGGCCAAGACTCAACAAAGCGTTTGCTGACTGTCAGAGCTGACAGCATCTCGGTACTGTGGGAGGGAGCCCAGTGTCTGGTGATAGTCAGGACGGACCAAGGTGATGTCAGGGGGGGGGTGGGGC
+
FFFFFFFFFFFFFFFFFFFFFFFFFFF,FFFF:F:FF::F:F:FFF:FF:FFFFFF,,,FFFFFFFFFFFFF,,,,FF:FFFFF:F,,FFFFFF,FFFF,F,FFFFFFF,FF,FFFFFFFFF:,FF,F,FFFF:,FF,F,F::FF::FF,
@A00941:609:HJ7N2DRXY:1:2101:9408:1031 2:N:0:NAATACAG
CGCAGACAGATGTGTATAAGAGACAGGGATCTAGAGTAGGGGTCAAGCCTGTGAGATTTGAATGATCAGGGGGATGTCAGCTCACATGGGGGTGTAGTGGGAAGACAAACATCTCATACCCTGTTGTTGATGGGCCAGTAGAGAGGGAGC
+
F:FFFFFFFFFFFFFFFFFFFFFFFFFFFFFFFFFFFFFFFFFFFFFFFFFFFFFFFFFFFFFFFFFFFF,FFFFFFFFFFFFFFFFFFFFF:FFFFFFFFFF:FFFFFFFFFFFFFFFF:FFFFFFFFFFFFFFF:FFFFFFFFFFFFF
@A00941:609:HJ7N2DRXY:1:2101:10276:1031 2:N:0:NAATACAG
ACATAGCAGATGTGTATAAGAGACAGGGAGGGAGCAGAGTTGAGGGGAGAGTGGGTAGAGAGGGAGAGAAGAATCCAAGAATTCCAGGCTTGTCCTGAGAGCAGAAGATGCTGGGGGATACAGGAAGGGAAGGACCTACCATGGTTTGCA
+
FFF:FFFFFFFFFFFFFFFFFFFFFFFFFFFFFFFFFFFFFFFFFFFFFFF:FFFFFFFFFFF,FFFFFFFFFFFFFFFFFFFFFFF:FFFFFFFFFFFFFFFFFFFFFFFFFFF:FFFFFFFFFFFFFF:FFFFFFFF,FFFFFFFF,F
@A00941:609:HJ7N2DRXY:1:2101:10420:1031 2:N:0:NAATACAG
GAACATACAGATGTGTATAAGAGACAGGTGTTCTGATGTTTGCTTTCTTACCCTATGGGGTTCGCATGGACACTCTGAAAATTACACAATCATGAACTTGCACAAGTTCCATATTTCAACTAGAATTGGTGTGTCATTCCATCCATATAC
+
FFFFFFFFFFFFFFFFFFFFFFFFFFFFFFFFFFFF:FFFFFFFFFFFFFFFFFFFFFFFFFFFFFFFFFFFFFFFFFFFF,FFFFFF:FFFFF,F:FFFFFFF,F:FFFFFFFFFFFFFFFFFFFFFFFFFFFFFF:FFFF:FFFFF:F
@A00941:609:HJ7N2DRXY:1:2101:10438:1031 2:N:0:NAATACAG
ACATAGCAGATGTGTATAAGAGACAGGTGGTTGTTGAGGGCAATGCCAGCCCTAACATTGAAGGTGGAAGAGTGCGGGTTGCTGTTTAAGTTGGAGGAGACAGCCTGGTGCTCAGTGTAGCCCAGGATGCCCTTGAGGGGGCCCTCCGAT
+
FFFFFFFFFFFFFFFFFFFFFFFFFF,F,F,F::FF:F:FFFFFF,FFFF,:FF::FF,F::,,:,FFFF,,,,:,,F,FFF:F:F,F:F,::FFF:FF:FF,F,FFFF:FFFFFFFFF,,F,F:::,:F,F,FFF,:FFF:,FFFF,,:
@A00941:609:HJ7N2DRXY:1:2101:10565:1031 2:N:0:NAATACAG
ACATAGCAGATGTGTATAAGAGACAGAGTGTATCTAGTAAGTACATGCATGTATATATTCATCGCAGCAATATTCACAATAGCAAAGACATAGAATCAACGTAGTTGTCCATGAATGATAGACTGGCTAAAGAAAATGTGGTACATATAC
+
FFFFFFFFFF:FFFF,FFFFFFFFFFFFFFFFFFFFFFFFFFFFFFFFFFFFFFFFFFFFFFFFFFFFFFFFFFFFFFFFFFFFFFF:FFFFFFFFFFFFFFFFFFFFFFFFFFFFFF:FF,FFFFFF:FFFFFFFFFFFFFFFFFF:F:
@A00941:609:HJ7N2DRXY:1:2101:10872:1031 2:N:0:NAATACAG
ACATAGCAGATGTGTATAAGAGACAGGTATGAATATATCATAATTTATTTATTTTCCTGTTGGTGGACATTCAGTTTCCATTTTTCCCCTGAAACACCACTATGGGGAGTGCTCATTTAACTCTCTTTTTGTTCATATGTACAAGAACTG
+
FFFFFFFFFFFFFFFFFFFFFFFFFFFFFFFFFFFFFFFFFFFFFFFFFFFFFFFFFFFFFFFFFFFFFFFFFFFFFFFFFFFFFFFFFFFFFFFFFFFFFFFFFFFFFFFFFFFFFFFFFFFFFFFFFFFFFF:FFFFFFFFFFFFFFF
@A00941:609:HJ7N2DRXY:1:2101:10945:1031 2:N:0:NAATACAG
ACATAGCAGATGTGTATAAGAGACAGACCCTGGGGAGCTCAGTAGTCTTAGGCAGCAGGCAGCCGAAGTGATGGCGACCGCCTATGCCCTGTCTCTTATACACATCTCAAGCTAGAGATCGGAAGAGCGTCGTGTAGGGAAAGAGTGTAG
+
FFFFFFFFFFFFFFFFFFFFFFFFFFFFFFFFFFFFFFFFFF:FFFFFFFFFFFFFFFFF:FFFFFFFFFFFFFFFFFFFFFFFFFFFFFFFFFFFFFFFFFFFFFFFFFFFFFF:FFFFFFFFFFFFFFFF:F,FFFFFF:F:FFFFFF
@A00941:609:HJ7N2DRXY:1:2101:11053:1031 2:N:0:NAATACAG
ACATAGCAGATGTGTATAAGAGACAGCAGTGATGGTGTGTGAAAGGTAGGTATGTGGTCAACAGAGGAACGTTCTAGGAATATAAAGTTTATAGTTTAAAGAGTTCAAGAGAAGACCTGGTCTTCTCTTGAAAAAATTCCCAAACAATAA
+
:FFFFFFFFFFFFFFFFFF:FFFF:F:F:FF:FF:,F:,F:FFFFFFFF:FFFFFFFFFFF,F:,FFFFFF:FFF:FFFFF::FF:F,F:FFFFFFFFF,F,FFF:FFFFFFF,F,F,F:F,::FFFFF,,FFFFF:,,F,FFFFF:,FF
@A00941:609:HJ7N2DRXY:1:2101:11342:1031 2:N:0:NAATACAG
ACATAGCAGATGTGTATAAGAGACAGGCATATTAATTAATCGAGTCTTTCAGTGTCACCAAGGTTTGCCTGAGTAGGCAAAGGAGAATAATACGCTAAAGCTGTAGAATCACTTCTCTTGACACGGGGAAGGAAGGAGGGTAAGACAGTG
+
:FFFFFF:FF,FFFF,FFFFFFFF:FFFF:FFFFF,FFFFFFFFFFFFFFFFFFFFFFFFF:FFF:,FFFFFFFFFFFFF:FFFFFFFFFF::FFFFF,FFFFFFFFFFFF:FF:F:F:FFFFFFFFF,FFFF,FFFFFFFF,F:F::,:
@A00941:609:HJ7N2DRXY:1:2101:11397:1031 2:N:0:NAATACAG
ACATAGCAGATGTGTATAAGAGACAGGTTCTGAAGTTTCAGCTACTAGCCTGAGTGCTTCTTCAACAAAGAAGTCTGTCTCTTCTTTGGAAAGGGCCCTGCCAAGAACTCTTGGGTGCAGGCTTCTGATGATGTTATGTCAACAACTTTG
+
FFFFFFFFFFFFFFFFFFFFFFFFFFFFFFFFFFFFFFFFFFFFFFFFF:FFFFFFFFFFFFFFFFFFFFFFFFFFFFFFFFFFF:FFFFF:FFFFFFFFFFFFFFFFFF:FFFFFFFFFFFFFFFFFFFFFFFFFFFFFFFFFFF:FFF
@A00941:609:HJ7N2DRXY:1:2101:11595:1031 2:N:0:NAATACAG
ACATAGCAGATGTGTATAAGAGACAGGTTTGGAGACACTGTCTTTGTAAAGTCTGCAAGTGGATATTTGGACCTCTTTGACGCCTTCGTTGGAAACGGGATTTCCTCATATAATGTTACACAGAAGAATTCTCAGTAACTTATTTGTGGT
+
FFFFFFFFFFFFFFFFFFFFFFFFFFFFFFFFFFFFFFFFFFFFFFFFFFFFFFFFFFFFFFFFFFFFFFFFFFFFFFFFFFFFFFFFFFFFF:FFFFFFFFFFFFFFFFFFFFFFF:FFFFFFF:FFFFFFFFFFFFFFF:FFFFFF:F
@A00941:609:HJ7N2DRXY:1:2101:11614:1031 2:N:0:NAATACAG
ACATAGCAGATGTGTATAAGAGACAGTTCTATTCCATTCCATTCCATTCCACACAATTCCATTCCATTCCATTCCACTCCAATTGGGTTGAATCCATTTCATTCCATTTCGTTCCATTCCATTCTATTGCATACCATTGCATTCCATTCA
+
FFFFFFF:FFFFFFFFFFFFFFFFFFFFFFFFFFFFFFFFFF:FFFFFFFFFFFFFFFFFFFFFFFFFFFFFFFFFFFFF::FFFFFF,:FFFF:FFFFFFFFFFFFF,FFF:FFFFFFF,FFF,F:FFFFFFFFF,FFFF:FF,FFFF:
@A00941:609:HJ7N2DRXY:1:2101:12011:1031 2:N:0:NAATACAG
GAACATACAGATGTGTATAAGAGACAGACTCTGATTTTTTATAGCAAAAGGATGCAAAGCAAAATCGGCAAAGGGAAGAGGCACATGGAGGAAAGTCCGCAGGTGTCCAGGGGTAGGCCTGTCTCTTATACACATCTCTTGTCAAGATCG
+
FFFFFFFFFFFFFFFFFFFFFFFFFFFFFFFFFFFFFFFFFFFFFFFF:FFFFFFFFFFFFFFFFFFFFFFFFFFFFFFFFFFFFFFFFFFFFFFFFFFF:FFFFFFFFFFFFF,FFFFFFFFFFFFFFFFFFFFFFFF,FFF:FFF:FF
@A00941:609:HJ7N2DRXY:1:2101:12210:1031 2:N:0:NAATACAG
ACATAGCAGATGTGTATAAGAGACAGGGCTTGGGGAGAGGGTGCACTGGGCCCCAATTTTTCTTATCTCTTGGCCAAATTCCAGGCATTCCCACTGTGAATCCCAGGAACTGAACTTATCCTTGCCTCTCTCGGGTCCAGGGATTAGCAT
+
FF,FFFFFFF,FFFFFFFFFFFFFFFFFFFFFFFF,FFFFFFFFFF:FFFFFFFFFFFFF:FF:FFF:FF:FFFFFFFFFFFFFFFFFFFFFFFFFFFFFFFFF,FFF:FFF:FFFFFF:FFFFFFFF,F,FFFFFFFFFF:F,FFFFFF
@A00941:609:HJ7N2DRXY:1:2101:12228:1031 2:N:0:NAATACAG
ACATAGCAGATGTGTATAAGAGACAGCCACAGAAACTGTTCTATATATAAGCTTTTGCTTTTAATTCCAGGGAGTGGAAAGGAAGAAGGGGGAACCCCATAGCTAGGAGTTATTGTTATATCCAGAGCAGATGCCTTTGAGCATCTCCTT
+
FFFFFFFFFFFFFFFFFFFFFFFFFFFFFFFFFFFFFFFFFFFFFFFFFFFFFFFFFFFFFFFFFFFFFFFFFFFFFFFFFFF:FFFFFFFFFFFFFFFFFFFFFFFFFFFFFFFFFFFFFFFFFFFFFFFFFFFFFFFFFFFFFFFFFF
@A00941:609:HJ7N2DRXY:1:2101:12427:1031 2:N:0:NAATACAG
ACATAGCAGATGTGTATAAGAGACAGGCTAACAGCACAATGATACTCCTCTAGAAGAGCAACCCCAAGACACATAATTGTCAGATTTGCCACAGTTGAAATGAAGGAAAAAATGTTAAGGGCAGCCAGAGAGAAAGGTTGGGTTACCCAG
+
FFFFFFFFFFFFFFFFFFFFFFFFFFFF:FFFFFFFFFFFFFFFFFFFFFFFFFFF:FFFFFFFFFFFFFFFFFFFFFFFFFFFFF:FFFFFFFFFFFFFFFFFFFFFFFFFFFFFFFFFFFFFFFFFFFFFFFFFFFFFFFFFFFFF,F
@A00941:609:HJ7N2DRXY:1:2101:12481:1031 2:N:0:NAATACAG
ACATAGCAGATGTGTATAAGAGACAGGTTTGATTCCATTCCATTCCATTCCATTCCATTCCATTCCATTCCATTCCATTCCATTCCAGTCCGGTCGATTCCATTCAATTCCATTCCTTTCCATTCCATTCCATTCCATTCAATGCCAGTC
+
FFFFF:F:FF,FFFF,FFFFFFFFFFFFFFFFF:FFFFFFFFFFFFFFFFFFF,FFF:FFFFFFFFF:FFFFFFF:FFFF:FFF,F,,FF,,:F,,FFF,FF,:F::F:F:FFFF:,F:F:,F:F,F,,::FFFF,::F:,,,,,:F,FF
@A00941:609:HJ7N2DRXY:1:2101:12554:1031 2:N:0:NAATACAG
ACATAGCAGATGTGTATAAGAGACAGAGCCCACCCTTCACACCAGTGTACCCTGGATGTGGGACATGAAGTCAAAGAAGATTGTTTTGGTGCTTTAAGATTTAATGACTGCTCTGAGGGTCTTAAACTTGCACAGGGCCTGTAGTTCCTT
+
FFFFFFFFFFFF:FFFFFFFFFFFFFFFFFFFFFFFFF:FFFFFFFFFFFFFFFFFFFFFFFFFFFFF,FFFFFFFFFFF,FF,FFFFFFFFFFFFFFFFFFFFFFF:FFFFFFF:FFFFFFFFFFFFFFFFFFFFFFF,FFFFF:FFFF
@A00941:609:HJ7N2DRXY:1:2101:12988:1031 2:N:0:NAATACAG
ACATAGCAGATGTGTATAAGAGACAGCCTCTACCCTGACACACCTAAAGTGTTTCCAGACATGGCCACATTGCCTGTGGGGCAAAACCCCCATTCCCTCCCTCCCCACTTCAGAACTGCTGCCATTAAAAGGTTAATACATTCAATTCAA
+
FFFFFFFFFFFFFFFFFFFFFFFFFFFFFFFFFFFFFFFFFFFFFFFFFFFFFFFFFFFFFFFFFFFFFFFFFFFFFFFFFFF:FFFFFFFFFFFFFFFFFFFFFFFFFFFFFFFFFFFFFFFFFFF,,FFFFFFF:FFF:FFFF:F:FF
@A00941:609:HJ7N2DRXY:1:2101:13313:1031 2:N:0:NAATACAG
ACATAGCAGATGTGTATAAGAGACAGATTGATAATTGAAGGTCTTCTCTGTAACCCTATAACACTCAAATACCACCTTGTTGTCAGTGTAAACAAGGGTGTAGCCCGAAAGCACTGAGGCCACTGACTGTCTCTTATACACATCTCAAGC
+
FFFFFFFFFFFFFFFFFFFFFFFFFFFFFFFFFFFFFFFFFFFFFFFFFFFFFFFFFFFFFFFFFFFFFFFFFFFFFFFFFFFFFFFFFFFFFFFFFFFFFFFFFFFFFFFFFFFFFFFFFFFFFFFFFFFFFFFFFFFFFFFFFFFFFF
@A00941:609:HJ7N2DRXY:1:2101:13512:1031 2:N:0:NAATACAG
ACATAGCAGATGTGTATAAGAGACAGTTTGTTACCCCCCTCCCCAAGTACAAGCTTATGGCTGCTCATGTGAAGTTGGAGACAAGGCACAGTACACTCTCAAATCACCTTCCCATGTAACTGTGCTTATTTTGGGGACCAGCTGTACACC
+
FFFFFFFFFFFFFFF,FF,FFFFFFFFFFFFFFFFFFFFFFFFFFFFFFFFF:F:F:FFFFFFFFFF:FFFF,FFFFFFFFFF:FFFFFFFF:FFFFFFFFF,:FFFFF:FFFFFFFFF::FFFFFFFF,F:FFFFF,FFFFFF::FFF:
@A00941:609:HJ7N2DRXY:1:2101:13530:1031 2:N:0:NAATACAG
ACATAGCAGATGTGTATAAGAGACAGAGACAAAATCATTCTCAGAAAACACTTTGTGATGTGTGTGTTCAACTCACAGAGTTTAACCTTTCTTTAATCGAGCAGTTTGGAAACTGTCTCTTATACACATCTCAAGCTAGAGATCGGAAGA
+
FFFFFFFFFFFFFFFFFFFFFFFFFFFFFFFFF:FFFFFFFFFFFFFFFFFFFFFFFFFFFFFFFFFFFFFFFFFFF:FFFFFFFFFFFFFFFFFFFFFFFFFFFFFFFFFFFFFFFFFFFFFFFFFFFFFFFFFF,FFFF,FFFF:::F
@A00941:609:HJ7N2DRXY:1:2101:13584:1031 2:N:0:NAATACAG
GAACATACAGATGTGTATAAGAGACAGGGGGTGATGTCACCATCGTTTGGTTAGGAAATTGGGACTGCTTGTCCCAGCATTCTTCCCTTGATGTTGAGATCCCGGCATCCTCTCTAGCGACAGTGATGGACAGCGGGGAGAAGTAGTACA
+
FFFFFFFFFFFFFFFFFFFFFFFFFFFFFFFFF:FFFFFFFFFFFFFFFFFFFFFFFFFFFFFFFFFFFFFFFFFFFFFFFFFFFFF:FFFFFFFFFF:FFFFFFFFFFFFFFFFFFFFFFFFFFFFFFFF:FFFFFFFF:FFFFFFFFF
@A00941:609:HJ7N2DRXY:1:2101:13675:1031 2:N:0:NAATACAG
CGCAGACAGATGTGTATAAGAGACAGGAGTAGAAAAGTAAACATCCCATCAGCATTAATGATTTAGTTGATCATCTTCATCACTATTCAGTAGCCATAGTCCTGTCTCTTATACACATCTGGACTTGGAGATCGGAAGAGCGTCGTGTAG
+
FFFFFFFFFFFFFFFFFFFFFFFFFFFFFFFFFFFFFFFFFFFFFFFFFFFFFFFFFFFFF:FFFFFFFFFFFFFFFFFFFFFFFFFFFFFFFFFFF:FFFFFFFFFFFFFFFFFFFFFFF:FFF:FFFFFFF:FFFFFFFFFFF:FFFF
@A00941:609:HJ7N2DRXY:1:2101:14199:1031 2:N:0:NAATACAG
GAACATACAGATGTGTATAAGAGACAGGCTCCGGGCCTCCTCCCGCGCAAGTTCCCGAGAAGAGCAGGTCCGGCCCGCGCAGACGTGCACGGTCCCCAGCCATTAGGAGGAGCAGACGGTCCCCACCCCCACAATCAGTCATCTCTCGGG
+
FFFFFFFFFFFF:F:FFFFF:FFFFFFFFFFFFFFFF,FFFFFFFFFFFFFFF:FFFFFFFFFFFFFFFFF::FFF:FFFFFFFFF,FFFF:FFFFFF:FF,:FFFFFFFFFFFF:FFFFFFFFFFF:FFFFFFFF:FFFFFFFFFFFFF
@A00941:609:HJ7N2DRXY:1:2101:14290:1031 2:N:0:NAATACAG
ACATAGCAGATGTGTATAAGAGACAGGTTCACATCTGGAGCCAGCATGAAAGGTGGGTCCCAGGGATAGCACTCCCTGCTTGGCCCACAGACCCCATAAGACATGGGGATTACCACCCAGTGATTTCGGCTCCTAGTCCCACACTTTCTG
+
FFFFFFFFFFFFFFFFFFFFFFFFFFFFFFFFFFFFFFFFFFFFFFFFFFFFFFFFFFFFFFFFFFFFF:FFFFFFFFFFFFFFFFFFFFFFFFFFFFF,:FFFFFFFFFFFFFFFFFFFF:FFFFF:FFFFFF:FFFFFFFF:F,FFFF
@A00941:609:HJ7N2DRXY:1:2101:14633:1031 2:N:0:NAATACAG
ACATAGCAGATGTGTATAAGAGACAGACATTACATAATACATAGTTTGGGTACCTTGATATTTTATGTACAGTACATAATACATACTTTGGGTAAATTGATGTTTTATGTACAGTATATAATACATACTTTGGGTACCTTGATATTTTAT
+
FFFFFFFFFFFFFFFFFFFFFFFFFFFFFFFFFFFFFFFFFFFFFFFFFFFFFFFFFFFFF:FFFFFFFFFFFFFFFFFFFFFFFFF:FFFFFFFFFFFFFFFF:FFFFFFFFFFFFFFFFFFFFFFFF:FFFFFFFFFFFF:FFFFFFF
@A00941:609:HJ7N2DRXY:1:2101:14724:1031 2:N:0:NAATACAG
ACATAGCAGATGTGTATAAGAGACAGGCACTACAGTGCATAGCGTTGAGTGTTATGTTATGAGTGTTATGTTATGAGTGTTATGGGTAGTGTTATGAGTGTGGTGGAGGCTGTGACATGCTGCTCTGATCCCACTTCAGGAATGAAGGGA
+
FFFFFF:FFFFFFFFFFFF:F:FFFFFFFFFFFF,F,,FFFFFFFFFFFFF,:FFFF:FFFF:FFF::FFFFFF,F:FFFF,F:FFFFFFFFFFFFFFFFF,FFFFF,FFFFFF::FF:F:,FFFFFFFF,FFFF:FFF:FFFF,FF:FF
@A00941:609:HJ7N2DRXY:1:2101:14886:1031 2:N:0:NAATACAG
ACATAGCAGATGTGTATAAGAGACAGAACATGAATTAGTCAAAAGACTAAGTCAAAGCTGGTCATGGTAGCTCATTCCTGTAATCATAGCGCTTTGGTAGGCCAAAGTGGAGGGATCACTTGAGATCAGGAGTTTAAGACCAGCCTGGGC
+
FFFFFFFFFFFFFFFFFFFFFFFFFFFFFFFFFFFFFFFFFFFFFFFFFFFFFFF:FFFFFFFFFFFFFFFFFFFFFFFFFFFFFFFF:FFFFFF:FFFFFFFFFFFFFFFFFFFFFF:FFFFFFFFFFFFFFFFFFFFFF,FFFFFFFF
@A00941:609:HJ7N2DRXY:1:2101:14922:1031 2:N:0:NAATACAG
ACATACCAGATGTGTATAAGAGACAGAGTATGCAGAGTTTTACGAAAGAGAGTTCAAACGCCATCACTAGGACATCAGAGACACCTAAAGGGACACTGTAGCCTAGCTTGTTACTTTCAGGAATCTATAGCCATACACTACATCAATTAT
+
F,:FF,F:F:FFFFFFF:FFFFFFFF:,FFFFFF,,::,,F:,,FF,,,,:,::F,,:F,FFF,F,,:F,,F,F:,F,:,:F,,F,F,,F:,:,,FFFF,,F,:F,FFFF,,::,,:,,:FFFFFF,F:FF::F,,F,,:FFFFF,FFF,
@A00941:609:HJ7N2DRXY:1:2101:15230:1031 2:N:0:NAATACAG
ACATAGCAGATGTGTATAAGAGACAGAAGTATAAATGCATGAACTTCAGTTTATGTGTTTACATCTGCAGCTCGCTTGTACCAAGTTTGTAATGTGAAAAAAGTCTTATTAGAGCCTATGTCTCTTTGAGAATATCAGGAAATCAGGTCA
+
FFFFFFFFFFFFFFFFFFFFFFFFFFFFFFFFFFFFFFFFFFFFFFFFFFFFFFFFFFFFFFFFFFFFFFFFFFFFFFFFFFFFFFFFFFFFFFFFFF:FFFFFFFFFFFF,FFFFFFFFFFFFFFFFFFF,FFFFFFFF,FFFFFFFFF
@A00941:609:HJ7N2DRXY:1:2101:15284:1031 2:N:0:NAATACAG
ACATAGCAGATGTGTATAAGAGACAGTTCCAGTCCTTTCCACTCCACTCCATTCCATTTCATTCAATTCCACTCCACTCCTCTCCACTCCACCTCACTCCATTACACTCCACTGCACTACTCACCACTCCACTCCATTCCATTCCATTCT
+
FFFFFFFFFFFFFFFFFFFFFFFFFFFFFFFFFFFFFFFFFFFFFFFFFFFFFFFFFFFFFFFFFFFFFFFFFFFFFFFF:FFFFFFFFFFFFFFFFFFF:FFFFFFFFFFFFFFFFFFFFFFFFFFFFFFFFFFF,:FFFFFFFF:FFF
@A00941:609:HJ7N2DRXY:1:2101:15429:1031 2:N:0:NAATACAG
ACATAGCAGATGTGTATAAGAGACAGTCTTAGATGACTGCAATTTAGGGTCCTCTGAATGACACAAGAAGATATGGCTTCAACGGAACTGGCCTAAGACTGTCTCTTATACACATCTCAAGCTAGAGATCGGAAGAGCGTCGTGTAGGGA
+
FFFFFFFFFFFFFFFFFFFFFFFFFFFFFFFFFFFFFFFFFFFFFFFFFFFFFFFFFFFF:FFFFFFFFFFFFFFFFFFFFFFFFFFFFFFFF:FFFFFFFFFFFFFFFFFFFFFFFFFFFFFFFFFFFFFFFFFFFFF:FFFFF:FFFF
@A00941:609:HJ7N2DRXY:1:2101:15483:1031 2:N:0:NAATACAG
ACATAGCAGATGTGTATAAGAGACAGGTTTCTCTCTCCAGCCTTATCTCTCACTTGTCCTCAACTGTGACCTTGCCCTTCTGCCACATGAGCCTTCTTAGGATCCCCAAGAGTGCCAGCCTCTTTCAGAACAGTGTGATTTTATCTGTGT
+
FFFFFFFFFFFFFFFFFFFFFFFFFFFFFFFFFFFFFFFFFFFFFFFFFFFFFFFFFFFFFFFFFFFFFFFFFFFFFFFFFFFFFFFFFFFFFFFF:FFFFFFFFFFFFFFFFFFFFFFFFFFFFFFFF,F,FFFFFF::FFF::FFFF:
@A00941:609:HJ7N2DRXY:1:2101:15591:1031 2:N:0:NAATACAG
GAACATACAGATGTGTATAAGAGACAGGAGAAAGGGCATAAAAATATGTTTAATGAAATAATAGCTGACAACTTTCCAAGTCTTGAAAGTGATATGGACATCCAGATACAGGAAGTCTAAAGATTTCCAAATAGATTCAATCTAAAGAGG
+
FFFFFFFFFFFFFFFFFFFFFFFFFFFFFFFFFFFFFFFFFFFFFFFFFFFFFFFFFFFFFFFFFFFFF:FFFFFFFFFFFFFFFFFFFFFFFFFFFFFFFFFFFFFFFFFFFFFFFFFFFFFF:FFFFFFFFFFFFFFFFFFF:FFFFF
@A00941:609:HJ7N2DRXY:1:2101:15664:1031 2:N:0:NAATACAG
GAACATACAGATGTGTATAAGAGACAGGGTGTATATTTTCTGCAAGAAAAAAATACACAGATAACAGCCACTGACATTATCATCACTAAAAATAGACAACAATAGCAACAGCTACATGAATTGGTGTCATGCTTCTGTCTCTTATACACA
+
FF:FFFFFFFFFFFFFFFFFFFFFFFFFFFFFFFFFFFFFFFFFFFFFFFFFFFF:FFFFFFFFFFFFFF:::FFFFFFFFFFFFFFFFFFFFFFFFFFFFF:FF:FFFFFFFFFF,:FFF,FFFFFFFFFFFFFFFFFFFFFFFF:FFF
@A00941:609:HJ7N2DRXY:1:2101:15863:1031 2:N:0:NAATACAG
ACATAGCAGATGTGTATAAGAGACAGAGGTTTATTTCTGAGGACAGAAGGACTGATATTCTTCCAATTAGCACAAGGAAGGCCATGCCAGCCGTTAAAGTATTGAAGTACTTTTGGACCAATTCGTATATAGGGGCTGCCCCCCAAGCTC
+
FFFFFFFFFFFFFFFFFFFFFFF:FFFFF:FFFFFFFFFFFFFFF:FFFFFFFF:,FFFFFFFFFFFFFF:FFFFFFFFFFFFFFFFFFFFFFFFFFFFFFFFFFFFFF:FFFF:FFFFFFFFF,FF,FFF:F:FFFFFF:FFFFFFFFF
@A00941:609:HJ7N2DRXY:1:2101:15917:1031 2:N:0:NAATACAG
ACATAGCAGATGTGTATAAGAGACAGGTACTATGTAGAGATGCAGAAATCTGCCACTTCTTTTTTTTCTTTTCATATAAAAAGTGTCTAATTTTTTGTGGTGTCTTTTTAGAAACACACCGGTTCCTCCACTTTCTAGCAGCAGATGACT
+
FFFFFFFFFFFFFFFFFFFFFFFFFFFFFFFFFFFFFFFFFFFFFFFFFFFFFFFFFFFFFFFFFFFFFFFF:FFFFFF,F:FFFFFF:FFFFFFFFFFF:FF:FFFFF:FFFFF:FFFFFFFFFFFFFFFFFFFFFFFFFFFFF:FF:F
@A00941:609:HJ7N2DRXY:1:2101:15935:1031 2:N:0:NAATACAG
GAACATACAGATGTGTATAAGAGACAGGCAATACACTGAGTGGCTTTTTTTAATGAAAAGAAAAAAGCAAATTTAATTTATTTCAATGAGAGAAATGGCATCAGATATTTAGAAAATAATTGTCCAAGTGATTTCATATGACTCAAATGT
+
FFFFFFFFFFFFFFFFFFFFFFFFFFFFFF:FFFFFFFFFFFFFFFFFFF:FF,FFFFFFFFFF:FFFFFFFFFFFFFFFF:FFFF::FFFFFFFFFFFFF::F:FFFFFFFFFFF::FF::FF:FFFFFFFFFFF::FFFFFFFFFF:F
@A00941:609:HJ7N2DRXY:1:2101:16025:1031 2:N:0:NAATACAG
ACATAGCAGATGTGTATAAGAGACAGGGTACCCCTGGTCCAGGAACCCTTTCCCCATGGAAGGGCCATCAGGGCTCAAACCATACTTTTGCAGGCAGCCCCAGATCCGCTCCTCACAGCAAGCCCTATTTTTTAGGGGCAATTTTTATTG
+
FFFFFFFFFFFFFFFFFFFFFFFFFFFFFFFFFFFFFFFFFFFFFFFF:FFFFFFF:FFFFFFFFFFFFFFFFFF:FFFFFFF:FFFFFFFFFFFFFFFF:F:FFFFFFFFFFFFFFFFFFF,F::FFFFFFFFFFF:FFF:F,FFF:FF
@A00941:609:HJ7N2DRXY:1:2101:16134:1031 2:N:0:NAATACAG
ACATAGCAGATGTGTATAAGAGACAGGTATAGCATGTTAAAAGATAAACCTTATTGAGAAAAATAGAACAGAGATGGGGACTGACGGTTAGAGTATGGAGGCAGGTACATTTTAAATAGGTGGTCAGAGTATATGTCACAGAGAATATGA
+
FFFFFFFFFF:FFFFFFFFFFFFFFFF:FFFFFFFFFFFFFFFFFFFFFFFFFFFFFFFFFFFF:FF,FFFFFFFFFFFFFFF:FFFFFFFF:FFFFFFFFFFFFFFFFFFFFFFFFFFF,FFFF:FFFFFFFFFFFFFFFFFFFFF:F,
@A00941:609:HJ7N2DRXY:1:2101:16495:1031 2:N:0:NAATACAG
ACATAGCAGATGTGTATAAGAGACAGACCATCGACACCACCACGCTGGCACCCAGTTGATCGGCGCGAGATTTAATCGCCGCGACAATTTGCGACGGCGCGTGCAGGGCCAGACTGGAGGTGGCAACGCCAATCAGCAACGACTGTTTGC
+
FFFFFFFFFFFFFFFFFFFFFFFFFFF,FF:FFFFFFFFFFFF:FFFF,FF:FFFFF:FFFFFF::FF:FFFFFFFFFFFFFFFFF:FFFFFFFFFFFFFFF,FF:FFFFFFFFFF:FFF:FFFFFF:FFFFFFFFFFFFFFFFFFFF:F
@A00941:609:HJ7N2DRXY:1:2101:16586:1031 2:N:0:NAATACAG
ACATAGCAGATGTGTATAAGAGACAGCTTATATAGAAGCTCTCTTTTACGTTATGAGTCACTTTTCTCTTGCTACTTTCAAATCTATTTGTCTTTTGACTTTTGTGAATTTGATTGTAATGTTTCTAGGTATGAATCTCTATTTCTGTCT
+
FFFFFFFFFFFFFFFFFFFFFFFFFFFFFFFFFFFFFFFFFFFFFFFFFFFFFFFFFFFFFFFFFFFFFFFFFFFFFFFFF:FFFFFFFFFFFFFFFFFFF:FFFFFFF,FFFFFFFFFFFFFFFFFFFFFFF:FF:FF:FFFFFFFFFF
@A00941:609:HJ7N2DRXY:1:2101:16966:1031 2:N:0:NAATACAG
GAACATACAGATGTGTATAAGAGACAGCATTATAACTGCCCATTCTAAAAGAGTCATGCTTCCTAATCTTTGGCTTCCTCATCCCACTGTAACACACTCCATTGTGCTGTCTCTTATACACATCTCTTGTCAAGATCGGAAGAGCGTCGT
+
FFFFFFFFFFFFFFFFFFFFFFFFFFFFFFFFFFFFFFFFFFFFFFFFFFFFFFFFFFFFFFFFFFFFFFFFFFFFFFFFFFFFFFFFFFFFFFFFFFFFF,FFFFFFFFFFFFFFFFFFFFFFFFFFFFFFFFFFFFF,FF:FFFFFF:
@A00941:609:HJ7N2DRXY:1:2101:17273:1031 2:N:0:NAATACAG
ACATGGCTGAGGGGTCGCGGAGAGTGGGACGTGGGTTTTGGGGTGGGTGGGGTCTGGTGTGGGGGGGGGGGCTGTGGTGGTGGGGGGTGGGGGGTCGGGGGGCGGGGGGGGTGGGGGGGCGGGGGTGGCGGGGGGGGGGGGGGGGGTGGG
+
,,,F,F,,F:FF,FF,:F,F,:,:,,F,,,,,,,,,,:,,,F,,F,,,,F,,:F,F:,F,:,:,,,,,FF:,,F,,,,FF,,,FFF,,:F,,,,,,,FF,FF,FF,F,FF,,,FFF,FF,:,::,,FF,,,::,FFFF::::F::F,FF:
@A00941:609:HJ7N2DRXY:1:2101:17309:1031 2:N:0:NAATACAG
ACATAGCAGATGTGTATAAGAGACAGATGGACTCCTCTTCTTGGCCAAGGGCATTCTAAAGTTAACCTAAAAAACTAGTTTAGGCCATGATGGGAACAGGGAGTCAGACATCTGTCTCTTATACACATCTCAAGCTAGAGATCGGAAGAG
+
FFFFFFFFFFFFFFFFFFFFFFFFFFFFFFFFFFFFFFFFFFFFFFFFFFFFFFFFFFFFFFFF:FF:F,FFFF:FFFF,F:FFFFFFFFFFFFFFFFFFFFFFF:FFFFFFFFFFF:FFFFF:FF:,FFFFFFFFFF:FFFFFF:FF,F
@A00941:609:HJ7N2DRXY:1:2101:17381:1031 2:N:0:NAATACAG
ACATAGCAGATGTGTATAAGAGACAGGATATGAGGTTGGGGTACTTGCCTCTCCACCAGAAAAGCGGGACTTGCCACTAAGGGTGAAGGAGAAGGGATTGGGGGTTTCTTGCCCCCCAGAAAGGCAGAGAAGGGGTAGAGACATGGAGAG
+
FFFFFFFFFFFFFFFFFFFFFFFFFFFFFFFFFFFFFFFFFFFFFFFFFFFFFFFFFFFFFFFFFFFFFFFFFFFFFFFFFFFFFF:FFFFFFFFFFFFFFFFFFFFFFFFFFFFFFFFFFFFFFFFFFFFFFFFFFFFFFFFFFFFFFF
@A00941:609:HJ7N2DRXY:1:2101:17761:1031 2:N:0:NAATACAG
GAACATACAGATGTGTATAAGAGACAGGTGTTCCAGGCAGAAGGAATAGCTAGTACTGTTCTGGTCCTGAGGTAGGAGTGCGTGGAGGGAACCAAGGCCAGTGTGGCTGGAGTGGAGGAAGAGGCCAGAGAGGCAAGGGGAGGGTGGCAT
+
FFFFFFFFFFFFFFFFFFFFFFFFFFFFFFFFFFFFFFFFFFFFF:FFFFFFFFFFFFFFFFFFFF:FFFFFFFFFFFFFFFFFFFFFFF,FFFFFFFFFFFFFFFFFFFFFFFFFFFFFFFFFFFFFFFFFFF:FFFFFFFFFFFFFFF
@A00941:609:HJ7N2DRXY:1:2101:17978:1031 2:N:0:NAATACAG
ACATAGCAGATGTGTATAAGAGACAGGTACCATTTTGCATTTCCACCAGCAACGTCAGATATTTACTTATTCATTTACCATTCTAATGGGTGTGTAGGAGTATCTCATTGTGGCTTTAATTTGCCTTTCCCTAATTATTAATAATGTTGA
+
FFFFFFFFFFFFFFFFFFFFFFFFFFFF,FFFF,FF:FFFFFFFFFFFFFFFFFFFFF:FFFFFFFFFFFFFFFFFFFFFFFFFF,FFFFFFFFFFFFFFF,FF:FFFFFF::,FF,FF:FFFFFFFF:F::,FFFFFFFFF,FFFFF:F
@A00941:609:HJ7N2DRXY:1:2101:18502:1031 2:N:0:NAATACAG
ACATAGCAGATGTGTATAAGAGACAGGTTTAAACTAGCCCCCAGTAGACAGTGAACTCCTCTAGGGCAGGGACCGTGACTTACTTATTAAGTCACATCTCTCCCACAGCCCAGCAGACTACCTTGAACTCTGCCCATTCACCAGTTCATT
+
FFFFFFFFFFFFFFFFFFFFFFFFFFFFFFFFFFFF:FFFFFFFFFFFFFFFFFFFFFFFFFFFFFFFFFFFFFFFFFFFFFF,FFFFFFFFFFFFFFFFFFFFFFFFFFFFFFFF::FFFFFFFFFFFF:FFFF,FFFFFF,FFFFFFF
@A00941:609:HJ7N2DRXY:1:2101:18557:1031 2:N:0:NAATACAG
ACATAGCAGAGGTGTATAAGAGACAGCTTAATAGCTGTCTCAACTATCAGATTGTTAAAAAGCCATGATATCTATGGGGTCCAATACTATTCATGTGTTCGGACATCTATTGGGGGTCTTGAAACCTATCTCCCACAGATAAGTGGGGAC
+
F:FFFFFFFF,:FF:F,FF:F,:FFF::F,FFFFF:FFF:FFFF:,FFFFFFF,F:FFF,FF:FFFFFFFF,FFFF::FFFFFFFF,:FFFFF,FF,:,FFFFFFF:F,FFFF,:FF,FFFFF:F,F,FFF:F,FFFF:F:FFF::F:FF
@A00941:609:HJ7N2DRXY:1:2101:18792:1031 2:N:0:NAATACAG
CGCAGACAGATGTGTATAAGAGACAGCTCCAGCTCTAAGATGCTAGGATTCCTTTTCTTTTTCTATCTCCTTCCTTTGCCTTAGCAATCTCTAAATCTGCAGTTCTCAGCCTTTCCTTCTGTCTCAACACACCCAGGATGAGGTTCAGTG
+
FFFFFFFFFFFFFFFFFFFFFFFFFFFF:FFFFFF,FFFFFF:FFF:F:FFFFFFFFFFFFFFFF:FFFFFFFFFFFFF:FFFFFF,FFFFFFFFFFFFFFFF:FF:FFFFFFFF:FFFF:FFFF:FFFFFFFFFFFFFFFFFFFFFFFF
@A00941:609:HJ7N2DRXY:1:2101:18900:1031 2:N:0:NAATACAG
ACATAGCAGATGTGTATAAGAGACAGTTTAATGACTTTGTTCTCCTCGGTGTAATCAGACAGGAAACTTTAGAGGGAAAATGCATAAATTATTCTAACCCCTGCCAGGGAAAGAATCCAGACTTTAATCAACTTCTGTGCATTTTATTCT
+
FFFFFFFFFFFFFFFFFFFFFFFFFFFFFFFFFFFFFFFFFFFFFFFFFFFFFFFFFFFFFFFF:FFFFFFFFFFFFFFFFFFFFFFFFFFFFFFFFFFFFFFFFFFFFF:FFFFFFFFFFFFFFFFFFFFFFFFFFFF,F:F:FFFFF,
@A00941:609:HJ7N2DRXY:1:2101:19045:1031 2:N:0:NAATACAG
ACATAGCAGATGTGTATAAGAGACAGCTCTAAAACTAGGAAGTCCAGTTATGCATATTTTTTACCATTGAGAAATATGAGCCTCAAAAATACTAGATGACTTCTTCAAGGTTACACTGATAAGTGATAGATTAAGGGCTAGAGCTGAAGT
+
FFFFFFFFFFFFFFFFFFFFFFFFFFFFFFFFFFFFFFFF,FFFFFFFFFFFFFFFFFFFFFFF:FFFFFFF:FFFFFFFF,FFFFFF::FFFFFFFFFFFFF:FFFFFFFFFFFFFFFFFFFFFFFFFFFFFFFFFFFFFFFFFFFFF:
@A00941:609:HJ7N2DRXY:1:2101:19135:1031 2:N:0:NAATACAG
ACATAGCAGATGTGTATAAGAGACAGCATCTGGCTTCTTTTCGTTTCTAAGGTTTCCTTTCATCTTAAGCCAGTCTTTTATTTATATTTTGATTCTGTTTCTTGGAGGACATGCATCCTGGGATTTTAAGGAAGAGGCCAAAAGGTTTGT
+
FFFFFFFFFFFFFFFFFFFFFFFFFFFFFFFFFFFFFFFFFF:FFFFFFFFF:FFFFFFFFFFFFFFFFFF:FFFFFFFFF:FFFFFFFFFFFFFFFF,FFFFFFFFFFFFFFFFFFFFFFFF:FFFF:FFFFF:FFFFFFFF:FFFFFF
@A00941:609:HJ7N2DRXY:1:2101:19262:1031 2:N:0:NAATACAG
ACATAGCAGATGTGTATAAGAGACAGTTATAATGCTGGAGCCAAATACCTGCACTTCTTTACTTTTGAGATGTATGTATGTGCTTCCCATCATCACAGAATCTTAGAAACTTTTATTTATCCTGGGTATATCCTATTTTCTTTTTGAGAA
+
FFFFFFFFFFFFFFFFFFFFFFFFFFFFFFFFFFFFFFFFFFFFFFFFFFFFFFFFFFFFFFFFFFFFFFFFFFFF:FFFFFFFFFFFFFFFFFFFFFF:FFFFFFF,FF:F,FFFFFFFFFFFFFFFFFFFFFF,FFFFF,FFFFFFFF
@A00941:609:HJ7N2DRXY:1:2101:19623:1031 2:N:0:NAATACAG
GAACATACAGATGTGTATAAGAGACAGGGCTTCAACATATCAATTTTGGAGAAATACAAGCATTTAGCCCATAGCCATTTATTAAGCCATAACTCTATAATTTCAATTTTTAAATGTCAATCTACCACTTCATGTTTATCATTCCTTATC
+
FFFFFFFFFFFFFFFF:FFFFFFFFFFFFFFFFFFFFFFF:FFFFFFFFFFFFFFFFFFFFFFFFFFFFFFFFFFFFFFFFFFFFFFFFFFFFFFFFFFFFFFFFFFFFFFFF:FFFFFFFFFFFFFFF,FFFFF,FFFFFF:FFFFFFF
@A00941:609:HJ7N2DRXY:1:2101:20039:1031 2:N:0:NAATACAG
ACATAGCAGATGTGTATAAGAGACAGGTTCATTGAAAGGTAAGTGGAACTGAATACATGTAAGGGAGAAAAGAAAATATTACAAACGGAAGAAGGAATGTTTTTGAGTTTAGTGACAAACCTGATCAGGACAACAGCTCTGGCTGGGGAG
+
FFFFFFFFFFFFFFFFFFFFFFFFFFFFFFFFFFFFFFFFFFFFFFFFFFFFFFF:FFFFFFFFFFFFFFFFFF:FFFFFFFF:FFFFFFFF:FF:FFFF:FFFFFFFFF,FFFFFFFFFFFFFFFFFFFFFFFFFFFFFFFFFFFFFFF
@A00941:609:HJ7N2DRXY:1:2101:20076:1031 2:N:0:NAATACAG
ACATAGCAGATGTGTATAAGAGACAGACTACCATTGGTGGCCATTTAATAGGTAGAAGATGGATGTACAGAGAGAATAGTTGGAGATCTGTGTCCACATTTCCAAAGAGATTGGTATACTGGAGAATGTTACTGTTACTTAAGATGTCCT
+
FFFFFFFFFF,FFFFFFFFFFFFFFFFFFFFFFFFFFFFFFFF,FFFFF:FFFFFFF:FFFFFFFFFFFFFFFFF,FFFFFFFFFFFFFFFFFFFFF,FF:FFFFFFFFFFFFFFF:FFFFFFFF:FFFFFFFFFF:FFFFFF:FF:FFF
@A00941:609:HJ7N2DRXY:1:2101:20094:1031 2:N:0:NAATACAG
ACATAGCAGATGTGTATAAGAGACAGATTCAATATTTTGATGACCTTCTACTTTATAGCCCCTCCTGCGAATGGTCTCAACAAGACACCCTCCTGCTCCTTCAACATTTATTCTCCAAGGGATATTGGGTATTCCCCTCCAAAGCTCAAA
+
FFFFFFFFFFFFFFFFFFFFFFFFFFFF:FFFFFFFFFFF:FF:FFFFF:FFFFFFFFFFFFFFFFFFFFFFFFFFF:FFFFFFFFFFF,FFFFFFF:FFFFFFFFFFFFF::FF::F,FF,F:FF,FFFFFFFFFFFFFF:FFFFF::F
@A00941:609:HJ7N2DRXY:1:2101:20112:1031 2:N:0:NAATACAG
ACATAGCAGATGTGTATAAGAGACAGAGACCAGCCTGGCCAACATGGCAAAACCCTGTCTCTACTAAAAATACAAAAAATTAGCCGGGCATGGTGGCAGGTGCCTGTAGTCCCAGCTACTTGGGAGGCTGAGGCAGGAGAATGGCATGAA
+
FFFFFFFFFFFFFFFFFFFFFFFFFFFFFFFFFFFFFFFFFFFFFFFFFFFFFFFFFFFFFFFFFFFFFFFFFFF:FFFFFFFFFFFFFFFFFFFFFFFFFFFFFFFFFFFFFFFFFFFFFFFFFFFFFF:FFFFFFFFFFFFFFFFFFF
@A00941:609:HJ7N2DRXY:1:2101:20130:1031 2:N:0:NAATACAG
ACATAGCAGATGTGTATAAGAGACAGGGGTTTCTGTGTGGATGTCCTTTTTGTTGATGTTGATGCTATTCCTTTCTGTTTGTAATTTTTCCTTCTAACAGTCAGAACCCTCTTCTGTAGGTCTGCTGGAGTTTGCTGGAGGTCCACTCCA
+
FFFFFFFFFFFFFFFFFFFFFFFFFFFFFFFFFFFFFFFFFFFFFFFFFFFFFFFFFFFFFFFFFFFFFF:FFF:,FFFFFFFFFFFFFFFFFFFFFFFFFFFF:FFF:FFFFFFFF::FFFFFFFFFFFFFFFFFFFF:FFFFFFFFFF
@A00941:609:HJ7N2DRXY:1:2101:20184:1031 2:N:0:NAATACAG
ACATAGCAGATGTGTATAAGAGACAGGAACATGTAACTAAGGAAATGTCTTCATATTCTTAGTGGGTGAGTATTCAGAATATGTGTCATTTTCCTCTTTGCTCTGTTGTACTTTCTTTGAGCAAGTTATTCTGCTGTGAACAACTTTGTT
+
FFFFFFFFFFFFFFFFFFFFFFFFFFFF::F,:FFF:FFF::FFFFFFFFFFFFF,,,F:F,:FF:FFFF:,FFFF:FFFFF,FF:::FFF:,:,FFFFF,FFFF,F:FFFFFFFFF:::F:,,F,,FF,FF:,F:::FFF:FF:FF:FF
@A00941:609:HJ7N2DRXY:1:2101:20672:1031 2:N:0:NAATACAG
GAACATACAGATGTGTATAAGAGACAGGTTGTTGTTTTTTGTTTGTTTTGAGACAGGGTCTCACTCTGTCACCCAGGCTGGAGTGCAGTGGTGTGATCTCGGCTCACTGCAACCTCTACCTGTCTCTTATACACATCTCAAGCTAGAGAT
+
FFFFFFFFFFFFFFFFFFFFFFFFFFFF,,FFFFFFFF:FFFFFFFFFFFFFFFFFFFFFFFFFFFFFFFFFFFFFFFFFFFFFFFFFFFFFFFFFFFFFFFF:FFFFFFFFFFFFFFFFFFFFFFFFFFFFFFFFFFFFFFFFFFFFFF
@A00941:609:HJ7N2DRXY:1:2101:20745:1031 2:N:0:NAATACAG
CGCAGACAGATGTGTATAAGAGACAGCCTCAATCCCCGTTCTGAACAGCGCAAGTGGAATGATGGAATGATCGCTCTAAAGAACACCTGGCCACTTTACTCCCGTGCTTAAATGCCCTTCCCTTGCTCCTCATAGTTCTGGGGATAGAGT
+
F,FFF:FF:FF:FFFFFFFFFFFFFFFFFFFFFFFFFFFFFFFFFFFFFFFFFFFFFFFFFFFFFFFFFFFFFFFFFFF,FFFFFFFFFFFFFFFFFFFFFFFFFFFFFFFFFFFFFFFFFFFFFFFFFFFFF:F,FFFFFFFF,FFFFF
@A00941:609:HJ7N2DRXY:1:2101:20871:1031 2:N:0:NAATACAG
ACATAGCAGATGTGTATAAGAGACAGCCCCAAGGAATATGCAGACTCCACTTTGAGAACTGCTGTATTACACAGCCACCACTTTTACTTTAAGTATTGTTGAAGAAATTTAGATTATTCTTAGAATGACACCATCTTTCTTCCTTCAGTT
+
FFFFFFFFFFFFFFFFFFFFFFFFFFFFFFFFFFFFFFFFFFFFFFFFFFFFFFFFFFFFFFFFFFFFFFFFF,FFFFFFFFFFFFFFFFFFFFFFFFFFFFFFFFFFFFFFFFFFFFFFFFFFFFFFFFFFFFFFFFFFFFFFFFFFFF
@A00941:609:HJ7N2DRXY:1:2101:20907:1031 2:N:0:NAATACAG
ACATAGCAGATGTGTATAAGAGACAGGCTAGAGAGCTAGAGTACAGCCTTTGTTTTTTCATTAACTCATATATTCCTTTAATAACCCTAGTACAGATGGACATGTGGCAAAACCTTCTACTCAGCATATTAACTAAATAGAGAATTAATT
+
FFFFFFF:FFFFFFFFFFFFFFFFFFFFFFFFFFFFFFFFFFFFFF:FFFFFFFFFFFFFFFFFFFFF,FFFFFFFFFFF::FFFFFFFFFFFFFFFFFFFFFF:FFFF:::FFFFFFFFFFFFFFFFFFFFFFFFFF:FFFF:FFFFFF
@A00941:609:HJ7N2DRXY:1:2101:21124:1031 2:N:0:NAATACAG
ACATAGCAGATGTGTATAAGAGACAGGGCTAAGACCATGCAATTACAACCAGGGGAAACACCAACTTGCCAATTAAGTGGTAGGGGAATAGGCCTGTATAATCCCTGTCTCTTATACACATCTCAAGCTAGAGATCGGAAGAGCGTCGTG
+
FFFFFFFFFFFFFFFFFFFFFFFFFFFFFFFFFFFFF:FFFFFFFFFFFFFFFFFFFFFFFFFFFFFFFFF:FFF,FFFFFFFFFF,FFFFFFFFF:FFFFFFFFFFFFFFF,FFFFFFFFFFFFFFFFFFF::FFFFFFFFFFFFFFFF
@A00941:609:HJ7N2DRXY:1:2101:21450:1031 2:N:0:NAATACAG
ACATAGCAGATGTGTATAAGAGACAGCTGATGGGCCATGTCTTTTCATTTCCCTAGGTTGGCAGCATATCCTCCTGGTGGGGAGAAGTTTGTATGTAGCACCAAGGCAGTCTGAACCCTAGGTATGAGGGTCCCCAGCCTCAGCAAAAAA
+
FFFFFFFFFFFFFFFFFFFFFFFFFFFFFFFFFFFFFFFFFFFFFFFFFFFFFFFFF:FFFFFFFFFFFFFFFFFFFFFFFFFFFFFFFFF:FFF:FFF,FFFFFFF:FFFFFFFFFFFFF::FFFFFFFFFFFF:FF,FF:FFF:FFFF
@A00941:609:HJ7N2DRXY:1:2101:21486:1031 2:N:0:NAATACAG
CGCAGACAGATGTGTATAAGAGACAGGGAATCATCATCAAATGGAATCGAATGCAATCATCATCAAATGGAATCTAATGGAATCATTGTGCGGACTTGAATGGAATCGTCATCGAATGAATTGAATGCAATCAACGAATGGTCTCGAATG
+
F:FFFFFFFFFFFFFFF:FFFFFFFFFFFFFFFFFFFFFF:FFFFFFFFFFFFFFFFF,FFFFFFFFFFFFFFFFF:,FF,FFFF:::,FFFF:::FFFF,FFFFFFFFFF::FFFF:FF:FFF,FF,FFF,FFFF::FF:,:,FFF,FF
@A00941:609:HJ7N2DRXY:1:2101:21576:1031 2:N:0:NAATACAG
ACATAGCAGATGTGTATAAGAGACAGGACTAGGGCAGTTCTAAAAAGAAAACTCAACCCTTTGGAGGCCAGGAGTCCTGTTCCTGCTCCTGCAGGTCCAGCCTTTTTTTCTGAGAGCTTCTACGGTATTGGTCAAAAGAGTAATCACTGT
+
FFFFFFFFFFFFFFFFFFFFFFFFFFFFFFFFFFFFFFFFFFFFFFFFFFFFFFFFFFFFFFFFFFFFFFFFFFFFFFFFFFFFFFFFFFFFFFFFFFFFFFFFFFFFFFFFFFFFFFFFF:FFFF,FFFFFFFF:FFFFFFF:FFFFFF
@A00941:609:HJ7N2DRXY:1:2101:21630:1031 2:N:0:NAATACAG
ACATAGCAGATGTGTATAAGAGACAGACTCCAGCCTGGGCGACAGACCAAGACTCTGTCTCAAAAAAAAAAAAAAAAGTATGTGTGTGTTTGTATTTATAAATATATATATATATTTGTGTGTGTATATATATGTGTGTTTGTTTATATA
+
FFFFFFFFFFF,,:,FFFFF:FFFFFFFFFFFFFFFFFFFFFFFFFFFFFFFFFF,:FFFF:FFFFFFFFFFFFFFFFFF:FF:F:,::,,:FF:,FFFF,:FF:F:F:F:FFFF,,,FFF,,FF:,FFFFFF,F,F,F,F::,,FFFF,
@A00941:609:HJ7N2DRXY:1:2101:21739:1031 2:N:0:NAATACAG
ACATAGCAGATGTGTATAAGAGACAGGGCTAGATCTAAGGGCTGCAAAGACATGGTCTCTGTTTCTCTTTCTCCCACTAGGTCCTTGTCTTGCCATTGTAGAAGCCACATTGTATAGATACTGTCTCTTATACACATCTCAAGCTAGAGA
+
FFFFFFFFFFFFFFFFFFFFFFFFFFFFFFFFFFFFFFFFFFFFFFFFFFFFFFF:F:F,FFFFFFFFFFFFFF,FFFFFFFFFFFFFFFFFFFF:FFFFFFFFFFFFFFFFFFFFFFFFFFFFFFFFFFFFFFFFFFFFFFFFFFFFFF
@A00941:609:HJ7N2DRXY:1:2101:21884:1031 2:N:0:NAATACAG
ACATAGCAGATGTGTATAAGAGACAGGTTTCAGAGGTGTGGGAAAAGAAGAAACTCCTGCTTTCGGCAAACCTGTATTGGGTTTGGTCTGATATTGAAGAATTTTGCCCTTCCTCAATTGTGGAGGTCATCTCACCCTCCAGCTAAGCCA
+
FFFFFFFFFFFFFFFFF:FFFFFFFFFFFFFFFFFFFFFFFFFFFFFFFFFFFFFFFFFFFFFFFFFFF:FFFFFFFFFFFFFFFFFFFF,F:F,FFFFF:FFFFFFFFFF:F:,FF:FFFFFFFFFFFFFFFFFFFFFFFFFFFFFFF:
@A00941:609:HJ7N2DRXY:1:2101:22263:1031 2:N:0:NAATACAG
ACATAGCAGATGTGTATAAGAGACAGGTTTTAGAGGGAGCATGGCCTTTCGGACACCTTGATTTTGGACTTCTAGCCTCCAGAACAGTGAGAAAATACATTTTGGTTGTTTAAGCTTCCTGGTTCGTGGTACTTTGTTACTTCAGGCCTA
+
FFFFFFFFFFFFFFFFFFFFFFFFFFF,FFF:FFF:FFFFFFFFFFFFFFFFFFFFFF:F:FFFFFFF:FF:FF:FFFFFFFF,FFFFFFFF,F,FFF,F,FFFFFFFF:FFF:FFFFFFFFFFFFFFFFF:FF,F:FFFFFFFFFFFF,
@A00941:609:HJ7N2DRXY:1:2101:22679:1031 2:N:0:NAATACAG
GAACATACAGATGTGTATAAGAGACAGATAGAATTGTTTTGAGGGGTGCATGAATTAATAATTGAAAACTCATAGAATATGAACTAGAACATAATAATCATTCAAGCTCAATAAATGTTTGTTACTATGATTATGGTTATAATTATGATC
+
FFFFFFFFFFFF:F:FFFFFFFFFFFFF,FFFFFFFFFFFFF:FFFFFFFFFFFFFFFFFFFFF:FF,FF:FFFF,FFFFFFFFFFFFFFFFFFFFFFF:FFFFFFFFFFFFFFFFFFFFFFFFFFFFFFFFFFFFFFFFFF,F:F:F:F
@A00941:609:HJ7N2DRXY:1:2101:23005:1031 2:N:0:NAATACAG
CGCAGACAGATGTGTATAAGAGACAGGGACTGACCAAAAATGGGTCAACCCTGTTTGGAAGACATGGAAATGTTCTCAAATTAGATTATGGTGAAAGTTGTACAACTCTACAAATTTACTAAAAACAATTGATTTGTACACTTACAATGG
+
FFFFFFFFFFFFFFFFFFFFFFFFFFFFFFFFFFFFFFFFFFFFFFFFFFFFFFFFFFFFFFFFFFFFFFFF:FFFFFFFFFFFFFFFFFFFFFFFFFFFFFFFFFFF:FFF:FFFFFFFFFFFFFFFFFFFFFFFFFFFFFFFFFFFFF
@A00941:609:HJ7N2DRXY:1:2101:23511:1031 2:N:0:NAATACAG
ACATAGCAGATGTGTATAAGAGACAGCCTATGTAATATGAATAAATCAACACTTTTATCTCTCCCTCTTTATCCTTTGCAGTTTCGTTGTTATAATCTGAGAATTAAAACACGAATTACTGCTATAAAATTACTATTGTTTCCATTGTCT
+
FFFFFFFFFFFFFFFFFFFFFFFFFFFFFFF:FFFFFFFFF,FFFFF:FFF,:,FFFFF,,F,FFFF:FFFFFFFFF,FF:,FF:FFFFF,:F:F,,F::FFFFFF:FFF:F:,FFF,,,FFFFFF,FFF,:F:F,F:FFF:,FFF,FFF
@A00941:609:HJ7N2DRXY:1:2101:23529:1031 2:N:0:NAATACAG
CGCAGACAGAGGTGTATCAGCGACAGTGCCTCTCCAGGGCTGAGCTCAGAGCAACCGGGGGACAGATTTCCTGTATGTCGTTTTACCCATTTCAGTCCAAGGATGCAGCTCTGCGGAGGTGGCGACAGTCCTGTCCCTGAGGGTGCATGC
+
F,FFFF:FFF,F,F:,::FF,::F,FFFFF,FFFF:FF,FFFFFF:F,F,FFFFFFF:FFFFF,F:FF,F,,FFF,:F:FFFFF::,FF:,F,F:,FFF,F:FF:FFFFFFFFF::,F:FFFFF,F,FFFFF:,:F,FFF:FF:::F,F:
@A00941:609:HJ7N2DRXY:1:2101:23547:1031 2:N:0:NAATACAG
ACATAGCAGATGTGTATAAGAGACAGGCTTACAAGGAGAAAGCTTTTGTTCAATCATTACAGTTTGCTAAAAGCTTCAAAACTGGAGATTATTGGTGATCCACTTATTGAATAATTGGAGAAAGTTTCACCAGTTGACCCTGAAGAAAAC
+
FFFFFFFFFFFFFFFFFFFFFFFFFFFFFFFFFFFFFF:FF,FFFFFFFF,FFFFFFFFFFFFFFF:FFFFFFFFFFFFFFFFF:FF,FFFFFFFFFFFF,FFFFFFFFFFFFFFFFFFFFFFFFFFF,FFFFFFFFFFFFFFFFFFF:F
@A00941:609:HJ7N2DRXY:1:2101:23601:1031 2:N:0:NAATACAG
ACATAGCAGATGTGTATAAGAGACAGCCCATAATAAATACAGATTTAAACAGAGTTCTATGAAATTAATAAGGTCCTTATTATTACCATGTGAGTTCCTCATATTAAGCCTGTGTGAAAACCAAAAAAAGTGGGCAGAATTTTAAGAACA
+
FFFFFFFF,:FFFFFF:FF,FFF,FFFF:F,F:FFFFFFFF,F,:FFFFF:,F,FFF,,F::,FF,FFFFF,F,:FFFFFFF,FFFFF:F,,F,:,F,FFFF,::,,FFF:,FFF,F,,F:FF,,F,FF,,:,F,F,FFF,,,FFFFFFF
@A00941:609:HJ7N2DRXY:1:2101:23674:1031 2:N:0:NAATACAG
CGCAGACAGATGTGTATAAGAGACAGCCTGTGTACATTCCTGAAATAAGAGAGGTAATGGCATGGCACTGATACCTGGTCAAAGTACCAAACATACTGATTAATAATGTTGCTCTGAAACCATGAATCCCAAGAGCTATGGCCTGTCTGT
+
FFF:FFFFFFFFFFFFF:FFFFFFFFFFFFFFFFFFFFFFF:FFF:FFFFFFFFFFFFFFF:FFFFFFFFFFFFFFFF:FFFFFFFFFFF:FF,F,FFF,FFF:F:FFFFFFFFFFFFFFFF:FFFFFFFFFFFFFF,FFFF:FFF:FFF
@A00941:609:HJ7N2DRXY:1:2101:23909:1031 2:N:0:NAATACAG
ACATAGCAGATGTGTATAAGAGACAGCCTTTATTTTGGCCAATTGCTCCCATTTGAAAAGGGTGTATTTACCCAATGCCTGTATCCCCATTGTATCTAAGAAGTAACTAACTTGCTTTTGATTTTACAGGCTCATAGGTAGAAGGAATTT
+
FFFFFFFFFFFFFFFFFFFFFFFFFF:,FFFFF:FFFFFFFFFFFFFFFFFFFFFFFFFFF:FFFFFFFFFFFFFFFFFFFF:FFFFFFF:FFFFFFFFFFFFFFFFFFFF:FFFFF:,F,FFFFFF,FFFFF:,FFFFFFFFFFF:FFF
@A00941:609:HJ7N2DRXY:1:2101:23945:1031 2:N:0:NAATACAG
ACATAGCAGATGTGTATAAGAGACAGGAAAAGATCAGTGAAACTAGGAGTTGTATTTTTTGAAAAGAAAAACAAAATTGATGAACCTTAGAGTAAGAAAAAGAGACGTCTCAAATGAAATTGTAAATGAAAGAGGAGATATTACAACTGA
+
FFFFFFFFFFFFFFFF:FFFFFFFFFFFFFFFFFFFFFFFFFF:FFFFFFFFFFFFFFFFF:FFFFFF,::FFFFFFFF:FFFFFFF:FFFFFF:FFFF:FFFFF,F:FFFF:FFFFFFFFFFFFFFFFFFFFFFFF:FFFFFFFFF:FF
@A00941:609:HJ7N2DRXY:1:2101:24234:1031 2:N:0:NAATACAG
GAACATACAGATGTGTATAAGAGACAGGTATAAACATGTCCCGTGCAATATTTTCATTTGCTATATCTAGTGACCTGAATCTAATGAGAGGGCACGTTTCATAGGGCTGGACACCATGTGTGTTTCATCTGTGCTCCCCAACCCTCCCTC
+
FFFFFFFFFFFFFFFFFFFFFFFFFFFFFFFFFFFFFFFFFF:FFFFFFFFFFFF,FFFFFFFFFFFFFFFFFFFF:FFF:FFFFFFFFF:F:,FFFFFFFFFF:F:FFFF:FFFF,F:FFFFFFFFF:FFFFFF:FFFFF:FFF:FFFF
@A00941:609:HJ7N2DRXY:1:2101:24560:1031 2:N:0:NAATACAG
CGCAGACAGATGTGTATAAGAGACAGCCCTTGCGCCGTTAGTAAACATCGCTCAAACGAAACGCTGGCTCTGCCTCCTTTACTGAGCACGCTCGGCCTCGGTCTCTCACCCGCGGTGCCGGACTCAGGCCGGAAGTATGCCGCGGCCCAG
+
F:FFFFFFFFFFFFFFFFFFFFFFFFFFFFFFFFFF:FFFFFFFFFFFFFFFFF:FFFFFFFFFFFFFFFFFFFFFFFFFFFFFFFFFFFFFFFFFFFFFFFFFFFFFFFFFFFFFFFFF:FFFFFFFFFFFF:FFFFFFFFFF,FFFF:
@A00941:609:HJ7N2DRXY:1:2101:25066:1031 2:N:0:NAATACAG
ACATAGCAGATGTGTATAAGAGACAGAGTTTCAGGAGTAGAAAATTTCAGAAAGAAAATTTCTACTAAGTCGTACATACTCAAAGGATGATAGCCATTTTGGGGCTTTTGTCAAATCATTTGTTTACCATATTTTAGCAATAAATTCTCA
+
FFFFFFFFFFFFFFFFFFFFFFFFFFFFFFFFFFFFFFFFFFFFFFFFFFFFFF:FFFFFFFFFFFFFFFFFFFFFFFFFFFFFFFFFFFFFFFFFFFFFFFFFFFFFFFFF:FFFFF:FFFFFFFFFFFFFFFFFFFFFFFFFFFFFF:
@A00941:609:HJ7N2DRXY:1:2101:25229:1031 2:N:0:NAATACAG
ACATAGCAGATGTGTATAAGAGACAGACTCAGTGTGGTTCTGTAACAGTGGAAAGCAACACAGGGAAGAATTCAGCCAGCACCCAAGGAATGAACATTTAGGTCAGCCCTAGCCAGAGGGGAATCATCTACCCCAGTGGGCAGAACATGA
+
FFFFFFFFFFFFFFFFFFFFFFFFFFFFFFFFFFFFFFFFFFFFFFFFFFFFFFFFFFFFFFFFFF,FFFFFFFFFFFFFFFFFFFFFF:FFFFFFFFFFFFFFFFFFFFFFFF,FFFFFFFFFFFFFFFFFF:FFFFFFF::FFFF,FF
@A00941:609:HJ7N2DRXY:1:2101:25301:1031 2:N:0:NAATACAG
ACATAGCAGATGTGTATAAGAGACAGGTATAGAGAGAGCAGGTCCGTAGCTCAGCACTTTTAAGTGGAAGATCATTTGAATCTCAGTCTTCAGCCTGCAATGATTTGTAGCCCGCACTGTCTTACTGATTTACAAACTGAAATCACTGAG
+
FFFFFFFF:FFF:FFFFFFFFFFFFFF:FFF:FFFFFFFFFFFFFFFFF,FFFFFFFFF,FFFFFFFFFFFFF:FFFFFFFFFFFFFFFFFFFFFFFFFFFFFF:F:FFFF,FFFFFFFFFFFFF::FFFFF:FFFFFFFFFFFFFFFFF
@A00941:609:HJ7N2DRXY:1:2101:25916:1031 2:N:0:NAATACAG
ACATAGCAGATGTGTATAAGAGACAGGGAGTAACTCCTTACTTATCAATAATAACACTGACTGTAAATGAACTAAAATAAAGAGATAGAAAAAAGATATTCCACGCAAACGGAAACCAAAATAGTGGAAGTAACTATACTTATATCAGAC
+
FFFFFFFFFFFFFFFFF:FFFFFFF:FFFFFFFFFFFFFFFFFFFFFFFFFFFFFFFFFFFFFFFF:FFFFFF:FFFF:FF:FFFFFFFFFFFFFFFFFFF,FF:FFFFFFFF::FFFFFFFFFFFFFFF:FFFF:F:FFFFFFFFFFFF
@A00941:609:HJ7N2DRXY:1:2101:26151:1031 2:N:0:NAATACAG
ACATAGCAGATGTGTATAAGAGACAGGTGCCAGGCACGTTCCCCTCATCATCTCAGTTGGCCAGGCCAGAACCTTGGAGCCATTCTCCACCTCCGTCTCTGCTCACACCACAGCCAACCCAGCAGGAATCCCATCGGGCGATGTTGGCAT
+
FFFFFFFFFFFFFF:FFFFFFF:FFFFFFFFFFFFFFFFFFFFFFFFFFFFFFFFF,F:FFFFFFF:FFFFFFFFFFFFFFFF,FFFFFFFFFFFFFFFFFFFFFFFFFF:FFFFF:FFFFFF:FFF,FFFFFFFFFFFFFFF:FFFF:F
@A00941:609:HJ7N2DRXY:1:2101:26169:1031 2:N:0:NAATACAG
ACATAGCAGATGTGTATAAGAGACAGGATGAGACAGCCCCTACAGGAATTAAAGATGTCAAGGACAGAATAACTGCGCTGGTATGTGCTAATGCAGCAGGCACACCTAAATGGAAATTTGCCTGTCTCTTATACACATCTCAAGCTAGAG
+
FFFFFFFFFFFFFFFFFFFFFFFFFFFFFFFFFFFFFFFFFFFFFFFFFFFFFFFFFFFFFFFFFFFFFFFFFFFFFFFFFFFFFFFFFFFFFFFFFFFFFFFFFFF,FFFFFFF:FFFF:FFFFFFFFFFFFFFFFFFFFFFFFF:FFF
@A00941:609:HJ7N2DRXY:1:2101:26386:1031 2:N:0:NAATACAG
GAACATACAGATGTGTATAAGAGACAGCAAGTGGATTCATTAATCTCATAAACAACAATAGATTTTTGCAAGGCTCTGTGTTTAACATGAGAATGACAATACAGAGTAAGAAAGATTTCAGTTTTCAAATTGTTAACAGTCTAGAAAAGT
+
:FFFFFFFF:FF:FFFFFFFFF:FFFFFFFFFFFFFFFF:FFFFF:FFFFFFFFFF:F:FFF:FFFF,FFFFFFF:FFF,FFFFFFFFFFFF:FFFFFF:FFF,FFFFFFFFFFFFFFFFFFF,F:FFFFFFFFFF:::FFF:FFFFF,F
@A00941:609:HJ7N2DRXY:1:2101:26549:1031 2:N:0:NAATACAG
ACATAGCAGATGTGTATAAGAGACAGCACAATGAGTGTATTTGAAATGGTTAAATTCTTCTACCGCTTAAGGAAGCAGGGGGAGTTTTTTTTTCTCATCTTCACCCTAAGTATCTGTGAATATGTGTGCTCCCGTGTTAGGTGCATACAT
+
FFFFFFFFFFFFFFFFFFFFFFFFFFFFFFFFFFFFF:FFFFFFFFFFFFFFFFFFFFFFFFFFFFFFFFFFFFFFFFFFFFFFFFFFFFFFFFFFFFFFFFFFFFFFFFFFF:FFFFFF:FFFFFFFFFF:FFFFF:FFFFFFFFF,:F
@A00941:609:HJ7N2DRXY:1:2101:26928:1031 2:N:0:NAATACAG
ACATAGCAGATGTGTATAAGAGACAGTATTTGAATAGCTTTGAAGGTTTCGTTGGAAACGGGAATATCTTCAAATAAAATCAAGACAGAAGCATTCTCAGAAACTTCTCTGTGATGTTTGCATTCAACTCATAGAGTTGAACCTGTCTCT
+
FFFFFFFFFFFFFFFFFFFFFFFFFFFFFFFFFFFFFFFFFFFFFFFFFFFFFFFFF:FFFFFFFFFFFFFFFFFFFFFFFFF:FFFFFF:FFFFFFFFFF::FFFFFFFFFFFFFFFFFFFFF::FFF:FFFFFFFFFFFFFFFFFFFF
@A00941:609:HJ7N2DRXY:1:2101:27001:1031 2:N:0:NAATACAG
ACATAGCAGATGTGTATAAGAGACAGCCCCCACACTCCTCACTCTCCTCTGCAGCAGGGAATTCTATCTGTAACGGTGCATCTGTGTCACCACAGCATCCGTAGCACCCAGCGCAGAACCGGGCATACAGTAGGAGCTCAATCAATGAAC
+
FFFFFFFFFFFFFFFFFFFFFFFFFFFFFFFFFFFFFFFFFFFFFFFFFFFFF,F:FFFF,F:F:FFFFF:FFF:FFFFFFF:FFFFFFFFFF:FFFFFFFF:FFFFFFFFFFFFFFFFFFFFF,FFFFFFFFFFFFFFF:FFF,FFFFF
@A00941:609:HJ7N2DRXY:1:2101:27073:1031 2:N:0:NAATACAG
CGCAGACAGATGTGTATAAGAGACAGTTTTAATATTTAGACATAAAGTGCATGGGCTTCCAGTTGTACTCTTGACTAGAGTCTTTCAAACGTTTTTGCCTTGCAGCACCAAAGTTGGAAAAAGGCAGAAGCCTAGCTGGATCTATTTCTA
+
F:FFFFFFFFFFFFF:FFFFFFFFFFFFFFFFFFFFFFFFFFFF:FFFFFFFFFF:FFFFFF,FFFFFFFFFFFFFFFFFFFFFFFFF:FFF,FFFFFFFFFFFFFFFFFF,F,:FFF:FF:FFFFFFFFFFFFFFFFFF:FFFFFFFF:
@A00941:609:HJ7N2DRXY:1:2101:27109:1031 2:N:0:NAATACAG
GAACATACAGATGTGTATAAGAGACAGCTCATTAAAGGTAGCAAATGTCTGAGACTAATTGCAAAAGGCAAGTGATTCTTTGTTGTTGGCATTAAAGAGGCTGTCTCTTATACACATCTCAAGCTAGAGATCGGAAGAGCGTCGTGTAGG
+
FFFFFFFFFFFFFFFFFFFFFFFFFFFFFFF:F:F:FFFFFFFFFFFFFFFFFFFF:FFFFFF:F:FFFF:FFFFFFFF,FFFFFFFFFFFFFFFFFFFFFFFFFFFFFFFFFFFF:FFFFFFFFFFFFF,FFFFF:FFFFFF:,FFFFF
@A00941:609:HJ7N2DRXY:1:2101:27272:1031 2:N:0:NAATACAG
CGCAGACAGATGTGTATAAGAGACAGGATGCAGCCAATCCCATTTAATCATCCAGTGGGACCCACTCCCCATCAGACACCTCAAGTGGAAATAACACCATATAAGCCCACTTGGGCTCAGATAGGGCACATACCATATCAGCCTACACCA
+
FFF:FFF:FF::FFFFF:FFFF:FFFFFFFF,FFF,FF,FFFFFF:FFFFFFFFFFFFF,FFFFFFF:FFFF:,FFF:F:FFFFF:FFF,F,FFFFF,F:,,FFFFF:FFFFFFFFFFFFF,FFF,F:F:F,F:FFFFFFFFFF,FFFFF
@A00941:609:HJ7N2DRXY:1:2101:27453:1031 2:N:0:NAATACAG
CGCAGACAGATGTGTATAAGAGACAGGTGCTGAACTGGGGTGGATACATTCTGCAGCTGACAAAATTTTTATATTGGTTTCTTGGCCTGTAGAATGAGTCGTTAGCATATACTAACGACTTAGCATAGGAAAAGAAAAAACAAGAGACTC
+
FFFFFFFFFFFFFFF:FFFFFFFFFFFFFFFFF::FFFFFFFFF:FF:,FF:F:FFFFFFFFFF,FFF:FFFF::FFF:F:FFFF,FFF,,F:FFFF:FFFFFFFFFFFFFFFFFFFFFFF,FFFF,FFF,FFFFFFFF,FFFFFFF,FF
@A00941:609:HJ7N2DRXY:1:2101:27471:1031 2:N:0:NAATACAG
GAACATACAGATGTGTATAAGAGACAGTCCATGGACTAACAGGTTTAAGAGATCAAAGACAGGCCATGAGCCATCCATATAGACACATAATCAGATACAGTGACTAAGAATAAAGTGAAGGCCGGGTGCGGTGGCTCACGCCTGTAATCC
+
FFF:FFFFFFFFFFFFFFFFFFFFFFFFFFFFFFFF,FFFFFFFFFFFFFFFFFFFF:FFF,FFFF:FF,FFFF::F:FFFFF:F,FFFFFFF,F,F:FF,,F,:FF,FFFFF,F:FF,:FFFFFFF:F:FFFFFFFFFFFFFFFFF:F:
@A00941:609:HJ7N2DRXY:1:2101:27887:1031 2:N:0:NAATACAG
ACATAGCAGATGTGTATAAGAGACAGGTCTCTAGTAGAAATACAAAAATTAGCTGGTCATGGTGGCAGGAGCCTGTAATCCCAGCTACTCCACAGTCTGATGCAGGAGAATTGCTTGAACCTGGGAGGTGGAGGTTGCAGTGATCCGAAG
+
FFFFFFFFFFFFFF:FFFFFFFFFFFFFFFF,FFFFFFFFFFFFFFFF:FFFFFFF:FF,FF,F,FFFFF:FFFFFF:,F:FFFF,FF:F:F,FF:FFFF:FFFFFF:FFFFF:FFFFFF:FFFFFFFFFFFFFFFFFFFFFF,FFFFF:
@A00941:609:HJ7N2DRXY:1:2101:27977:1031 2:N:0:NAATACAG
ACATAGCAGATGTGTATAAGAGACAGGGGGTGGACAGAGTAAGGAAAGTCATGGAGCTGTTGAAGGAGCATGATGGGGGATCGCAATTGGGGTCTCAGGAAAGGCAAGTGGGAGGTGGATCCCCGCCCAGCTCTCACCCCAGTGGAAGGG
+
:FFFFFFFFFFFFFFFFFFFFFFFF:FFFFFF,FFFFFFFFF,FFFFF,FFF,:FFFFFF,,FF,FFF,FFFFFFFFFFF,,FFFFFF:F:F,F:FFFFFFF,FFF,:F,FFFFFFF:F:F::F:FFF,FFFFFFFFFF:,,FFFFFFF,
@A00941:609:HJ7N2DRXY:1:2101:28266:1031 2:N:0:NAATACAG
ACATAGCAGATGTGTATAAGAGACAGCCTTTAAGCCATTTGTGTCCTAAAGCCAGTAACTGCCGAGGGAAGCAAGGGGTGGAGCAGGGCTGTGGCCAACTGTGGTAGACACTGCCCAGAGCTAGCTCTGCTGGCCAAGGTTGGAGGAATT
+
FFFFFFFFFFF:FF:FFFF:F,F:F,FFFFFFFFFFFF:FFFFF:FFFFFF:FFFFFFFFFFFFFFFFF:FFF,FF:FFFFFF:FFFFFFFFFFFFFFFF:FFFFFFFFFF:FFFFFFFFF::FFFFFF:FFFFFF:FFFFFFFFFFF,:
@A00941:609:HJ7N2DRXY:1:2101:28537:1031 2:N:0:NAATACAG
ACATAGCAGATGTGTATAAGAGACAGATGATCATCTTTCCATGATGTCTTTTGTTTTCTTGCTACCAGCAAATTAACCATGATCATTTTTCGTGTACACTTTAAAAACACTTCTTTATTTGAACTAAGAACCCTGTTTTGTAAGCATCTC
+
FFFFFFFFFFF:FF:FF:F:FFFF:F:FFFFFFFFFFFFFFFFFFFFF:FFFFFFFFFFFFFFFFFFFFFFF,FFFFF:F::FFFFF:FFFFFFFFFFFFFFFFF:FFFFFFFFFF:F,FFFFFFFFFF:F,FFFFFFFFFFF:FFFFFF
@A00941:609:HJ7N2DRXY:1:2101:28736:1031 2:N:0:NAATACAG
CGCAGACAGATGTGTATAAGAGACAGCCCCACCCCAGAATACCACAGTGCCTGAGGTCAGCCCATTAACACCGCACCATCAGGATAAGGCTCTGTCTCCCCAGCAAATCCCCAGTCAACTCACAAGGTCATATATCAGCTACAATTCATG
+
FFFF:FFFFFFFFFFFFFFFFFFFFFFFFFFF,FFFFFF:FFFFFFFFFFFF:FFFFFFFFF,FFFFFFFFFFFFFFF:FFFFFF:::FF:FFFFFFFFFF:FF:FFFF::FFF:F,FFFFFFFFFFF,:,F:FF:F:FFFFFFFFFFFF
@A00941:609:HJ7N2DRXY:1:2101:29026:1031 2:N:0:NAATACAG
ACATAGCAGATGTGTATAAGAGACAGTCCCACCTCAGCCTCCTGAGTATCTGGGACTAAACGCATGTGCCACGGTGCCCGGCTATGTTTTTGAATTTTTTGTAGAGATGTGGTTTTGCCATGTTGCCTAGGCTGGTCTCGAACTCCTGGG
+
FFFFFFFFFFFFFFFFFF,FFFFFFFFFFFFFFF:FFFF,FFFFFF,FFFFFFFFFFF:FFFFFFFFFFFFFF:,F:FFFFFFFFFF::FFF:FFFF:FFFF:,FFFFF:FFFFFFFFFFFFF:F,FFFFFFFFFFFFF::FFF:FFF:F
@A00941:609:HJ7N2DRXY:1:2101:29206:1031 2:N:0:NAATACAG
ACATAGCAGATGTGTATAAGAGACAGATATTCACTAAAAGTTAGATACTCTAAGAGACTAAGCTACTTCCTGGTCAAAACTGAATATGTGAATTGGAAAGTACAAAAGCTGTCTCTTATACACATCTCAAGCTAGAGATCGGAAGAGCGT
+
FFFFFFFFFFFFFFFFFFFFFFFFFFFFFFFFFFFFF:FFFFFFFFFFFFFFFFFFFFFFFFFFFFFFFFFFFFFFFF:FFFFFFFFFFFFFFFFFFFFFFFFF:FFFFFFFFFFFFFFFFFFFFFFFFFF:FFFFFFFFFFF,FFFFFF
@A00941:609:HJ7N2DRXY:1:2101:29315:1031 2:N:0:NAATACAG
CGCAGACAGATGTGTATAAGAGACAGGCTTTGGAGTTGCAGTTGATGTGTGATAGTTGAGGGTTGATTGCTGTACTTGCTTGTAAGCATGGGGAGGGGGTTTTGATGTGGATTGGGTTTTTATGTACTACAGGTGGTCAAGTATTTATGG
+
FFFFFFFFFFFFFFFFFFFFFF:FFFFFFFFFFFF:FF,:FFFFF,FFFFFFFF::FF:FFFFFFFFF:FFFFFFF:F::FFFFFF:FFF:F:FF:F,FFF:FF,FFFF,FFFFFFFF:FFFFFFFFF::F,FFFFFFFF,FFF,:FF:,
@A00941:609:HJ7N2DRXY:1:2101:29333:1031 2:N:0:NAATACAG
ACATAGCAGATGTGTATAAGAGACAGGTGCGTGTGTGTGTGTGTGTGTGTGTGTGTGTGTGTGTGTGTGTGTGTTTGAGAGATTGACTTCATAACTGGAGTATAATTGAAAGTACAAGACTTGGGGCTCTATCTATATCTAAAACTAACA
+
FFFFFFFFFFFFFFFFFFFFFFFFFFFFFFFFFFF:FFFFFFFFFFFFFFFFFFF:FFFFFFFFFFFFFFFFFF,FF:F::FF:,,,F,,,F:,:F,,F,,,FFFF:,F,F,FF,F:,F,:FFF,F,FFF,FFF,,,FFF::FF,F:F:,
@A00941:609:HJ7N2DRXY:1:2101:29749:1031 2:N:0:NAATACAG
ACATAGCAGATGTGTATAAGAGACAGGGGATCCACTGTGCCAGCCATGAGAACTTTATGAGAGAACTATTCAGTGGGATAGGTGGAAAATTGGGGTTACCTTTCTGGACGTCTTCAGGAATGCTATTGAAGCAAGTGGAGAAAAACCAGG
+
FFFFFFFFFFFFFFFFFFFFF:FFFFFFFFFFFFFFFFFFFFFFFFFFFFFFFF,FFFFFFFFF:FFFFFFFF:FFFFFFFFFFFF:FF:FFFFFFFFFFFFFFFFFFFFFFFFFFFF:FFFFF:FFFFFFF:,FFFF:FFFFFFFFFFF
@A00941:609:HJ7N2DRXY:1:2101:30147:1031 2:N:0:NAATACAG
ACATAGCAGATGTGTATAAGAGACAGGACCTCCTGAGTGAGAACTGATAATATAATGAGATTCCCCATTGACATATGTACATCAAAATCTGAGAAACACTGCATGTAGAAGTGAAGAGTTGACACATGTCACGCCCTGTCTCTTATACAC
+
FFFFFFFFFFFFFFF:FFFFFFFFFFFFFFFFFFFFFFFFFFFFFFFFFFFFFF:FFFFFFFFFFFFFFFFFFFFFFF:F:FFFFFFFFFFFFFFFFFFFFFFFFFFFFFFFFFFF:FFFFFFFFFFFFFFFFFFFFFFFFFF:FFFFFF
@A00941:609:HJ7N2DRXY:1:2101:30454:1031 2:N:0:NAATACAG
GAACATACAGATGTGTATAAGAGACAGGTATCCAGATGTATCATTAACGATTTTTTTCACGTCTGTCTTTCTTCTCTACCAGACTATGAGCTTCTGAGAGCTTTTCTTTACCTGCTTCTTAAATCACTCCGTCCTGTCTCTTATACACAT
+
:FFFFFFFFFFFFFFFFFFFFFFFFFFFFFFFFFF:FFF:FFFFFFFFFFFF:FFFFFFFFFFFFFFFFFFFFFFFFFFFFFFFFFFFFFFFFFFFFFFFFFFFFFFFFFFFFFFFFF:FFFFFFFFFFFFFFFFFFF:FFFFFFFFFFF
@A00941:609:HJ7N2DRXY:1:2101:30581:1031 2:N:0:NAATACAG
CGCAGACAGATGTGTATAAGAGACAGATATATGTCCTTTAAAATCTATACATGCTACTGTTCCTAGTTTTTTTAATGAGACATAAATATTCATTTGCAAAATATATGAACTGGTGTTGTTTGTTTTTTTGCTCACTTGTTTTTGCCCTGG
+
F:F:FFF,FFFFFFFFFFFFFFFFFFFFFFFF:FFFFFFFFFFFFFFFFFFFFFFFFF:FFFFFFF,FFFFFFFFFFFFFFFFFFFF:FF:FFFFFFFFFFF:FFFFF::FFFFF,,FF,FF::F:F:FF:FFFFFFFFFFFF,FFFFF,
@A00941:609:HJ7N2DRXY:1:2101:30653:1031 2:N:0:NAATACAG
ACATAGCAGATGTGTATAAGAGACAGATTCTTTACACTCCCTCAAAGATTAAAAAAAGAGCAAAATGTTTATGGCTAAGGCTTACAGCTGCATCTCTCCGTATTTCCCTTCATTGCTATACATTATCTAATTTGAACTAATTGGAAAACA
+
FFFFFFFFFFFFFFFFFFFFFFFFFFFFFFFFFFF:FFFFFFFFF:FFFFFFFFFFFFFFFF:FFFFFFFFFFFFFFFFFFFFFFFFFFFFFFFFFFFFFFFFFFFFFFFFFFFFFFFFFFFFFFFFF:FFFFFFFFFFFFFFFFFFFFF
@A00941:609:HJ7N2DRXY:1:2101:30834:1031 2:N:0:NAATACAG
GAACATACAGATGTGTATAAGAGACAGGTTCACCTCCTGGGTTTAAGTGACTCTCCTGCTTCAGTCTCATGAGCAGGTGGGATTACAAGTGTGTGCCACCACGCCTGGCTAATTTTTGTACCGTTAGTAGAGATGGGGTTTCACCATGTT
+
:FFFFFFFFFFF:FFFFFFFFFFFFFFFFFFFFFFFFFFFFFFFFFFFFFFFFFFFFFFFFFFFFFFFFFFFFFFFFFF,FFFFFFFFFFFFF:FFFFFFFFFFFFFFFF,FFF:FFFFFFF:,FFFF:FFFFFFFFFFFFFFFFFFFFF
@A00941:609:HJ7N2DRXY:1:2101:30996:1031 2:N:0:NAATACAG
ACATAGCAGATGTGTATAAGAGACAGGCTGCCAAATATTCCCACTCAGATTCTACAGAAAAAGTTTATCCAACCTGCTCAGTCAAAAGAAAGGTTTAACACTGTGAGATGAATCTGCTCACCACAGAGCACTTTCTGTGATAGTTTCTTT
+
FFFFFF:FFFFFFFFFFFFFFFFFFFF:FFFF:FFFFFFFFF,FFFFFFFFF,FFF,F:F:FFFF:F,:F,FFF:,FFF,:,FFFFFFFFFFF,,FFF,F,,::FF:FF,FFFFFFFF:FFFFFFFFFFFFFF:FFF,FFF,::,FF:FF
@A00941:609:HJ7N2DRXY:1:2101:31521:1031 2:N:0:NAATACAG
ACATAGCAGATGTGTATAAGAGACAGATGTGGTGAAATAAAGAAGACATGTTTTATATGTTTTTGGTGCAGTTTTCCTGCTGCTAGTCATTAGCTGATTATTGAAAATGTATACCACACACCATTTCCCCTTACTTCATTACAGGTTAGA
+
FFFFFFFFFFFFFFFFFFFFFFFFFFFFFFFFFFFFFFFFFFFFFFFFFFFFFFFFFFFFFFFFFFFF:FFFFFFFFFFFFFFFFFFFFFFFFFFFFFFFFFFF,FFFFFFFFFFFFFFFFFFF:FFFFF:F:FFFFFFFFFFFFFF:FF
@A00941:609:HJ7N2DRXY:1:2101:31720:1031 2:N:0:NAATACAG
ACATAGCAGATGTGTATAAGAGACAGCCCCAAACCACACAATAAAAAATGAGAATAAAATAACATCAAAATATGAATCATAATTTACATCTATTACTATAAATTAAAAGAACTCACTCGTATTATCTACACAAGCAAGAGTTAGCAAGAT
+
FFFFFF:FFFFFF:FFFFF:F,F:FFF,:FF,,,:F:,,,:,F,F,,,FF:,,FFFF:F,,,:,F:,,,::,F,,,,,,,,,,FF:F:F,,,F,,:,,,,,F,,,,,F,F:F:,,,F:,,:,,,:F,,F,:FF,F,,,F,,F:,,::,::
@A00941:609:HJ7N2DRXY:1:2101:31756:1031 2:N:0:NAATACAG
CGCAGACAGATGTGTATAAGAGACAGGGGCAGGAAGCATCCAGCATGGGAGAAAGATGAAGGCCGGAAGACACAGCAAATCTGGTCCTTCCATGTTCTCTGGTCTGCTTTATTCTGGCTGCTCTGGCAGCTGATTAGATGATGCCCTCCC
+
F:FFFFFFFFFFFFFFFFFFFFFFFFFFFFF:FFFFFFFFFFF:FFF:,FFF,F::FFFFFFFFF:F:F:FFFFFF:FFFFFFF:FF:,FFF:F,:F,FFFF:FFF,:,,,F,FFF,F:FFFFFFFFF:FFFFFFFFF,FFFFF,FFFFF
@A00941:609:HJ7N2DRXY:1:2101:31955:1031 2:N:0:NAATACAG
ACAAAGCAGATGTGTATAAGAGACAGCCCCTGCACGGTTCCCCTAAGCCCACACCTGCCATTCCCCGATCCCAGCACCTCTCCCACCCGCTTCTCCTCAGCAGACACCAGCCATTCACAAGTCCCAGCTCCTCCTCAACACGGTTCCCCT
+
F:F,F:FF:F,FFFFF,FFFF,FFF:FF,FF,FFF,FFF,F:FF,FFF,,FF,FF:FF:F,:::F,,FFFFFF,F,F,,F,FFFFF,FF,,:,,,:FFFF:,,F,:FF,FFFF,,F,F,F:,:,F,:,FF:,,F,FF,FFF,:,,F,FFF
@A00941:609:HJ7N2DRXY:1:2101:32099:1031 2:N:0:NAATACAG
ACATAGCAGATGTGTATAAGAGACAGGTCCAGGGTTGGTCATGGGGGTGGTTTGTTGAAGTAGACACTTAAGGAACACATGAGGCCAAGGCTGTCCTTAGGAATGTCGAGGCACCCAGGGTGTTGTCAGTTTTGGGGGGATCTAGAGGAA
+
FFFFFFFFFFFFFFFFFFFFFFFFFFFFFFFFFF:,FFFFF,FFFFFF:FFFFFFFFFFFFFFFFFFFFFFFFFFFFFF,F:FFFFFFFFFFFFFF:FFFFF:FFFF::FFFFFFFFFFF,F::FFF:FF,:,FFFFFFFFF::FFFFF:
@A00941:609:HJ7N2DRXY:1:2101:32497:1031 2:N:0:NAATACAG
ACATAGCAGATGTGTATAAGAGACAGGTATTACAGGTGTGAGCCACCATGCCCAGCCTGCTGAATATAATTTTAAAAAGTAAAGGTTCAGACCTTTCCCGTTTGCCTTCTCTTCTTTTATATTTGCTTGATATCTCTTTTCCCCCTTCTC
+
FFFFFFFFFFFFFFFFFF:FFFFFFFFFFFFFFFFFFFFFFFFFFFFFFFFFFFFFFFFFFFFFFFFFFF:FF:FFFFF:FFFFFFFFFFFFFFFFFFFFFFFFFF,FFFF:FFFFFFFFFF:FFFF:FFF:FFFFFFFFF,FFFFFFFF
@A00941:609:HJ7N2DRXY:1:2101:32877:1031 2:N:0:NAATACAG
GAACATACAGATGTGTATAAGAGACAGTTTGTAGGCTTGAGCTGGCTTTGTTCTGCAAATTAATATGTTAAGTCTTTCTTTTAAGCTTGTGTGATGTTGGCATGGTTCTTTAATGAGATTTTAACTAGATTTCCTTTACTATCTGCAAAG
+
FFFFF:FFFF:FFFFFFFFFFFFFFFF,:FFF:FFFF:FFFFFF:FF,FFF,FFFFF,F,:FF,:,F,FFFFFFFFFFF,F,FFFF:,FFFFFFFFFFFFFF,FFFFF,FF:FFFFFF:,FF:FF,:F:F,FFFFF,FFF,FFFFFFFFF
@A00941:609:HJ7N2DRXY:1:2101:1172:1047 2:N:0:NAATACAG
ACATAGCAGATGTGTATAAGAGACAGGTGCATGACTGTAATCCCAGCTACTCGGGGAGCTGTGGAAAGGGATCACTTGAGCCCAGGAGTTCAAGGTTATAGTGAGCTATGATCACACCACTGCACTCTAGCCTGAGTGACAGAACAAGGT
+
FFFFFFFFFFFFFFFFFFFFFF:FFFFF::F,FFFFF,FFFFFF:FFFFFFFFFFFFFFFF:FF:,F::F:FF,F:FFF:FFFFFFFFF:FFFFFFFFFFF:FFFF,F,FF,FFFFFF,FFFF,F,F,,F:F,F,FFF::FFF,FF,:F:
@A00941:609:HJ7N2DRXY:1:2101:1190:1047 2:N:0:NAATACAG
GAACATACAGATGTGTATAAGAGACAGGTGTATGGACTCAGTTTTATTAATGAATGCTTTCTTTGCCTGCAGAAAGTGCTAAGCTGACAAAGCCATCTGGTTATTATTATAAATACATAATGGACTGGTGGAACTATGAAAATTTCTAGA
+
FF:FFFFFFFFFFFFFFF:FFFFFFFFFF:FFFFFFFFFFFFFFFF:FFFFFF:FFFFFFFFFFFFFFFFF,F:FFFFF,:,FFFFFFF:FFFFF:FFFFFF,:F,:F,FF:FFFFF:F:FFF,F:FF,FFF,F:FFFFFFF::FFF:FF
@A00941:609:HJ7N2DRXY:1:2101:1244:1047 2:N:0:NAATACAG
GAACAGACAGATGTGTATAAGAGACAGGCATTCAAGTGTCGTGTCTGTGTTTTCCTTGATAGCTCAGTTCTTTTTATCATCGACTAATAGTTCAGTGGATGGATATACCACAGTTTATTCAGTCGCCTATTGAGAGCCATCGTGTGTGGG
+
FF:::,:FFF::FFF,F:FFFFF,FFFFFFF,,FFF,,,F,,,F,,FFF:FF:,F:,F,:,:F,F::F::,,:F,::F,F:,,,,F,,:,:,F,,FF:,FFF,,,:,FFFF,F,:,:F,,:,,F,,:F,,,::F,F,,,,,,,F,,,F,F
@A00941:609:HJ7N2DRXY:1:2101:1570:1047 2:N:0:NAATACAG
GAACATACAGATGTGTATAAGAGACAGCATAATGACAGATGCTAATTTAAGTCACAGAAATTTTGTTTTGAAATATGCCTAGCTTTCATCTATGCATACTTATTGTAACTACACCGTGGTGGTTCTTAAGATATAACACCTACATTTTCT
+
FFFFFFFFFFFFFFFFFFFFFFFFFFFFFFFFFFFFFFF:FFFFFFFFFFFFFFFFFFFFFFFFFFFFFFFFFFFFFFFFFFFFFFFFFFFFFFFFFFFFFFFFFF:FFFFFFFFFFFFFFFF:FFFFFFFFFFFFFFFFFFFF:F:FFF
@A00941:609:HJ7N2DRXY:1:2101:1678:1047 2:N:0:NAATACAG
ACAAAGAATGTGTATAAGAGACAGACCTAGTTCTTGGTTTCTAAATATCATTCTCTAGCAAAAGAAACCAAGAAAACTAGTAGAAATGGATGAATCAAGGGCCAGAACCAGAAACATGTCATAAAAGCTGACTCTTATAAAAAACTGGAC
+
F,F,F,,,:F:::F,:F:F,,F,:F,FFFFFF:F,:F,F,F:FFFFFFFF,FFFFFF,,FFFFFFFF:,FF:FF,,,F,FF,,FF,FF,:,::,F,,FF,:F::F:FF:F,FFF:F:::FF,,F:F:FF,,FFFFFFFF,,,F:,,:,F,
@A00941:609:HJ7N2DRXY:1:2101:1768:1047 2:N:0:NAATACAG
ACATAGCAGATGTGTATAAGAGACAGAAGCTCCCCTGTACAGAGACAGGGGGAGGGGGGCTCCAAAGCTGAAAGAGGAGGTCCTCAAGTGCGGTGGACACCAGCCAGGTGTATATGCAGAGGCTGTCTCTTATACACATCTCAAGCTAGA
+
FF:FFFFFFFFFFFFFFFFFFFFFFFFFFFFFFFFFFFFFFFFFFFFFFFFFFFFFFFFFFFFFFFFFFFFFFFFFFFFFFFFFF,FFFFFFFFFFFFFFFFFFFFFFFFFFFFFFF::FFFFFFFFFFF:FFFFFFFFFFF:FFF:,F:
@A00941:609:HJ7N2DRXY:1:2101:1805:1047 2:N:0:NAATACAG
ACATAGCAGATGTGTATAAGAGACAGGGAATGGAATGGATTCGAATGGAATCGAATGGAACAATATGGGATGGTACCGAATGGAATGGAATGTAATGGAACGGAATGGAATCTGTCTCTTATACACATCTCAAGCTAGAGATCGGACGAG
+
FFFFFFFFFFFFFF:FFFFFFFFFFFFFFFFFFFFFFFFFFFFFFFFFFFFFFF:FFFFFFF,FFFFFFF:FFFFFFFFF:FFFFFFF,,FFFFFFFF:FFFFFFFFF:FFFFF:FFFFFFFFFFF,FFFFFF:FFFFFFFFFFFF,FFF
@A00941:609:HJ7N2DRXY:1:2101:1985:1047 2:N:0:NAATACAG
ACATAGCAGATGTGTATAAGAGACAGGATATGACCAGTCCTTTATCCCTGCCTCATTCAGTCACCAGATATGGCCTACCCTGGGATGCCGCCCTCTGCCCCTGTCTCTTATACACATCTCAAGCTAGAGATCGGAAGAGCGTCGTGGAGG
+
FFFFFFFFFFFFFFFFFFFFFFFFFFFFFFFFFFFFFFFFFFFFFFFFFFFFFFFFFFFFFFFFFFF:FFFFFFFFFFFFFFFFFFFFFFFFFFFFFFFFFFFFFFF:FFFFFFFFFFFFFFFFFFFFFFFFFFFFFFFFFFFFFF,FFF
@A00941:609:HJ7N2DRXY:1:2101:2546:1047 2:N:0:NAATACAG
ACATAGCAGATGTGTATAAGAGACAGAATTACAATATAGTAAAATTGTGTGTTACTTGAATCGGGGTGCTAGCTACGACTATGGTCATAGTGGAAAAGTTGTTGGAAAGGTTTGAAATTTAAATATATTTCAAAGCAGAGTCAATAAGGC
+
FFFFFFFFFFFFFFFFFFFFFFFFFFFFFFFFFFFFFFFFFFFFFFFFFFFFF:F:FFFFFFFFFFFFFFFFFFFFFFF:FFFFFFFFFFFFFFF:,F:FF,,FFF:FFFFFFFF,:FF:FF::FFFFFFFFFFFFFFFFFFFFFFFFFF
@A00941:609:HJ7N2DRXY:1:2101:2600:1047 2:N:0:NAATACAG
ACATAGCAGATGTGTATAAGAGACAGTATCTGTACCCTGTAATATAAAGTCAGATATAAAAGAGTATTAAGGCAAAACACAAAAAAATTTTTGAGGAGGTTACAAAATAATTATTGAAATTCCAGAATCTAGGAAATAGCAAATATCTAT
+
FFFFFFFFFFFFFFFFFFFFFFFFFFFFFFFFFFFFFFFFFFFFFFFFFFFFFFFFFFFFFFFFFFFFFFFFFFF,FFFFF:FF:FFFFFFFFFFFFFFFFF:FF:FFFFFFFFFFFFFF,F,FFFFFFFFFFFFF:F:FFFFFFFFFF:
@A00941:609:HJ7N2DRXY:1:2101:3016:1047 2:N:0:NAATACAG
GAACATACAGATGTGTATAAGAGACAGCACCAGTCTGAATCTGTTGTAAGTTACATTATATACATTGAAAGATATCTACGTGGAAGCATAGAAAGTAGGTTTTACCTCTAGCTTGTAACATCAGAGTCAAAAGAAAAATGTTTGTATGTA
+
FFFFFFFFFFFFFFFFFFFFFFFFFFFFFFFFFFFFFFFFFFFFFFFFFFFFFFFFFFFFFFFFF:FFFFFFFFFFFF:FFFFFFFFFFFFFFFFFFFFFFFFFFFFFFFF:FFFFFFF:F:FFFFFF,F,FFFFFFFFFFFFFFFFFF:
@A00941:609:HJ7N2DRXY:1:2101:3667:1047 2:N:0:NAATACAG
CGCAGACAGATGTGTATAAGAGACAGACTGTGCCCAGCTGCAGTATGCTTTAATTTGTCATTCCCTAATGATGTTGAACATCTTTTCTTGTCCTTACTTGCTGTTTATATATCTTTCTTAAGAATCTGTTCAAGATTTTGCCCATTTGCT
+
FFFFFFFFFFFFFFFFFFF:FFFFFFFFFFFFFFF:FFFFFFFFFFFFFFFFFFFFFFFFFFFFFFFFFFFFFFFFFFFFFFFFFFFFFFFFFFFFFFFFFFFF:FFFFFFFFFFFFFFF:FFFFFFFFFFFFFFFFFFFFFFF,FFFFF
@A00941:609:HJ7N2DRXY:1:2101:3775:1047 2:N:0:NAATACAG
CGCAGACAGATGTGTATAAGAGACAGTAATGAACCAGAAAGGAAGATGACATGTAATAAAAATGTTTGATCCAAATGGAAAAAAAGAAGAACAAAGAACATAAATCAAAATTATCGACTCAAACCTAACTCTCTAAATAATCATATTAAA
+
F,FFFFF:FFFFFFFFFF:FFF:FFFFFFFF:FFFFFFFFFFFFF::FF,FFFFFFF,F,FFFF:,FFF,F::FFFF,F::,:::F,FFF:,F,FF:,FF,::,:F,F,F::FFF,:,F:F:,,:F:,FF,F:FFF,F::FFFF:FF:,F
@A00941:609:HJ7N2DRXY:1:2101:4029:1047 2:N:0:NAATACAG
ACATAGCAGATGTGTATAAGAGACAGCTTCACATATGTTGAGGTTACATATATACGAATTTAACAGTAATATGAATTGTTGAGTATTGTCAGATGCTTCTCAGCTGCCATGTACAACTGTTAGGAATAGCACACGAATACATGAGAACCT
+
FFFFFFFFFFFFFFFFFFFFFFFFFFFFFFFFFFFFFFFFFFFFFFFFFFFFFFFFFFFFFFFFFFFFFFFFFFFFFFFFFFFFFFFFFFFFFFFFFFFFFFFFFFFFFFFFFFFFFFFFFFFFFFFFFFFFFFFFFFFFFF:FFFFFFF
@A00941:609:HJ7N2DRXY:1:2101:4137:1047 2:N:0:NAATACAG
ACATAGCAGATGTGTATAAGAGACAGCTGTAGTATTAGTGGGGCAAACAACTTGTCCCAGTTTATCTGGGACTGTCCTGGTTTTAAAATGGAAAACTCCTGGGAACTCCCTTAGTCCTGTCTCTTATACACATCTGAACCGCGAGATCGG
+
FFFFFFFFFFFFFFFFFFFFFFFFFFFFFFFFFFFFFFFFFFFFFF:FFFFFFFFFFFFFFFFFFFFFFFFFFFFFFFFFFFFFFFFFFFFFFF:FFFFFFFFFFFFFFFF:FF:FFFFFFFFFFFFFFFFFFFFFFFFFFFF:FFFFFF
@A00941:609:HJ7N2DRXY:1:2101:4264:1047 2:N:0:NAATACAG
GAACATACAGATGTGTATAAGAGACAGGTATAGAGAAATCCCAAAATCCTACTTTATGTTTTTGTTTGTTTTGTAGATGATGGGTTGGCTCTAAGTGTTTGGCTCCATTTCTGGGTTCTCTATTCTGTGCCACTGGTCTGTGTGCCCATT
+
FFFFFFFFFFFFFFFFFFFFFFFFFFFFFFFFFFFFFFFFFFFFFFFFFFFFF:FFFFFFFFFFFFFFFFFFFFFFFFFFFFFFFFFFFFFFFFFFFFFFFFFFFFFFFFFFFFFFFFFFFFFFFFFFFFFFFFFFFFFFFFFFFFFFFF
@A00941:609:HJ7N2DRXY:1:2101:4463:1047 2:N:0:NAATACAG
GAACATACAGATGTGTATAAGAGACAGTTTTAGTAGAGACGGGGTTTCTCCATGTTGGTCAGGCTGGTCCTCAACTCCCGACCTCAGGTGATCTGCCCACCTCAGCCTCCCAGTGTGCTGGGATTACAGGCCTGAGCCACCACGCCCGGC
+
FFFFFFFFFFFFFFFF,F:FFFFFFFFFF:FFFFFFFFFFFFFFFFFFFFF:FFFFFFFFFFFFFFFFFFFFFFFFFFFFFFFFFFFF:FFFFFFFFFFFFFFFFFFFFFFFFFFFFF:FFFFFFFFFFFF,FFFFFF:FFFFFFFFFFF
@A00941:609:HJ7N2DRXY:1:2101:4625:1047 2:N:0:NAATACAG
ACATAGCAGATGTGTATAAGAGACAGAGCACATACTGAACATCTACTAAATGTCAGGCACTATGCCAGATTCTGGGGTTACAAAACTTAATCAAGATTTACCTAGTCCTTGCTTTCAAAAATCTCAGTCTCTTGGGAAAGACAGGCAATT
+
FFFFFFFFFFFFFFFFFFFFFFFFFFFFFFFFFFFFFFFFFFFFFFFFFFFFFFFF:FFFFFFFFFFFFFFFFF:FFFFFFFFFFFF:FFFFFFFFFFFF,FFFFFF,FFFF:FFFFFFFFFFFFF:FFFF,,FFFFFF:,FFFF:FFFF
@A00941:609:HJ7N2DRXY:1:2101:5095:1047 2:N:0:NAATACAG
ACATAGCAGATGTGTATAAGAGACAGGAGATGGGGTTTCTCCATGTTAGCCAGGCTGGTCTCGAACTCCTGACCGCAAGTGATCCACCTGCCTCAACCTCCCAAAGTGCTGGGATTATAGGCATGAGCCACCATGCCCAGCCCCCTGCTC
+
FFFFFFFFFFFFFFFFFFFFFFFFFFFFFFFFFFFFFFFFFFFFFF:FFFFFFF:FFFFFFFFFFFFFFFFFFFFFFFFFFFFFFFFFFFFFFF::FFFFFFFFFFFFFFFFFF:FFFFFFFFFFFFFFFFF,FF:FFFFFFFFFFFFFF
@A00941:609:HJ7N2DRXY:1:2101:5565:1047 2:N:0:NAATACAG
CGCAGAAGATGTGTATAAGAGACAGGTTTTTATGGGAAGATATTTCCTTTTTCACCGTAGGCCTCAAAGCGCTCCAAATGTCCACTTCCACATACTACAAAAAGAGTGTTTCAAACCTGCTGTATGAAAGGGAATGTTCAACTCTATGAG
+
FFFFFFFFFFFFFFFFFFFFFFF:FFFFFFFFFFFFFFF,FFFFFFFFFFFFFFFFFFFFFFFFFF:FFFFFFFFFFFFFFFF:FFFFFFFFFFFFFFFFFFFFFFFFFFFFFFF:FFFF:FFFFFFFFFFFF:FFFFFFFFFFFFFFFF
@A00941:609:HJ7N2DRXY:1:2101:5837:1047 2:N:0:NAATACAG
ACATAGCAGATGTGTATAAGAGACAGCACCTGAGGTCAGGAATGAAAGACCAGCCTGGCCAACTTGGTGAAACCCCGTCTCTACTAAAAATACAAAAATTAGCTGGGCATAGGGGCACGCGCCTGTGATAGCAGCTACTCGGGAGGCTGA
+
FFFFFFFFFFFFFFFFFFFFFFFFFFFFFFFFFFFFFFFFFF:FFFFFFFFFFFFFFFFFFFFFFFFFFFFFFFFFFFFFFFFFFFFFFFFFFFFFFFFFFFFFFFF:FF,FFFFFFFFFFFFFFFFFFFFFFFFFFFFFFFFFFFFFFF
@A00941:609:HJ7N2DRXY:1:2101:5927:1047 2:N:0:NAATACAG
ACATAGCAGATGTGTATAAGAGACAGTTTCCTTTCATCTATACTAAACATTTAGTAAATTTCAAGGTGTAGACCATTTATCTTCCCAGGGCATAATTATCAATTTATCATATTAGATATTATTATTTCCCAAAAATCAAACTAGAACTTA
+
FFFFFFFFFFFFFFFFFFFFFFFFFFFFFFFF:FFFFFFFFFFFFFFF:FFFFFFF:FFFFFFFFFFFFFFFFFFFFFFFFFFFFFFFFFFFFFFFF:F:F:FFFFFFFFFF:F:FFFFFFFFFFFF:FFF,FFFFF::,:FFFF:FFFF
@A00941:609:HJ7N2DRXY:1:2101:6090:1047 2:N:0:NAATACAG
AAATAGCATATCATTATACTAGACATGCTCAGAAGGGAGATAATTTCTTTATCTTTAAATCAATAAAGCATCAACATTTTCAAAAATTTCATCAAAACACAATAACACAAGAAAATCAAATTAAACAAAACCAAGTAACAAAAAAGCAAA
+
F,F:,FFFF:F,:,F:FF,FF,:FF,,F,F,,FF,F,FF,FF,FF,F,,,F,FF,F,F:,F,,,:F,F,,:F::,::,,FF:FF:FF,:FFF,,,::,F:F:,F:FF,::,,F:,FF:F,F:F::F,FF,F:,:FF,:,F,,F,:,F:F,
@A00941:609:HJ7N2DRXY:1:2101:6108:1047 2:N:0:NAATACAG
ACATAGCAGATGTGTATAAGAGACAGCTATGAGGCATATCTCCTACGCCAGCCCCCAAGGTTCTCTCTTGATTTTCTCAACTTCATTTTCTCCTGTCATGAGTAAGTATATCCTTATCCCTTGAGTGTTTTCCTTGCTCTTTCTATATAC
+
F:F:F::,:F::FFFF,:F::,FFF,F:FF:F:FF,F,F:F,,,:FF:,FFF,FF:FF,FFFFF,FF,FFFFF,FFF:F,:,FF,,FF::,FFF,,,:FFFF,F:FFF,F:,:F,FFF,F,,F,:F:F:FFF,,FFFF,,F:F,FF,F,,
@A00941:609:HJ7N2DRXY:1:2101:6126:1047 2:N:0:NAATACAG
CGCAGACAGATGTGTATAAGAGACAGTCTCTGTGGCCTCCACCTCCCAGACTCAATCAGTCCTCCCACCTCAGCCTCCCCCTCACTACAGGCACATGCCACCACGTTGGGCTAATTTTTATATTTTTGTAGAGACAGGGTTTCACCTGTC
+
FFFFFFFFFFFFFFFFFFFFFFFFFFFFFFFFFFFFFFFFFFFFFFFFFFFFFFFFFFFFFFFFFFFFFFFFFFFFFFFFFFFFFF:FFFFFFFFFFFFFFFFFF:FF:FFF:FFFFFFFFFFF:FFFFFF:FFFFFFF:FFFFFFFFFF
@A00941:609:HJ7N2DRXY:1:2101:6723:1047 2:N:0:NAATACAG
ACATAGCAGATGTGTATAAGAGACAGACATCATTCTTCACCCACTAGAGAGGCGGGTGCTGGAAGTATTGCTGTGTACAGGTGTGGCGCAGCCGGGGAGGCAGGTGCTTCCTCAGGTGCTGTCCCCCACCCCTGCATCTCACACCAAACC
+
:FF,FFFFFF:FFFFFFF:FFFFFFFFFFFFFFFFFFFFF:FFFFFFFFFFFFFFFFFFFFFFFFFFFFFFFFFF,FFFFF:F:FFFFFFFFF::FFFFFFFFFFFFFFF:FFFFFFFFFFFFFFFFFFFFFFFFF,FFFFFFFFFFFFF
@A00941:609:HJ7N2DRXY:1:2101:6849:1047 2:N:0:NAATACAG
ACATAGCAGATGTGTATAAGAGACAGATTATGCATAAGCAGTGTAGTTTTACGTTCGGTTTGCATTTGAGTTCCACAAACTCAAGTCTTATACTTACTAACCTATGTAACCTAGCTGGAGGTAATTTAACCTTTCACCTAAGAGACTGTG
+
FFFFFFFFFFFFFFFF:FFFFFFFFFFFFFFFFFFFFFFFFFFFFFFFFFFFFFFFFFFFFFFFFFFFFFFFFFFFFFFFFFFFFFFFFFFFFFFFFFFFFFFFFFFFFFF::FFFFFFFFFF:FFFFFFFFFFFFFFF:FFFFFFFFFF
@A00941:609:HJ7N2DRXY:1:2101:6940:1047 2:N:0:NAATACAG
ACATAGCAGATGTGTATAAGAGACAGTAATTACATTTAGTCATTTTGTCAGTTCTTTTAAATTATTTATTTTACTTGATTACTCATATATTATGCTATGTAACAATGATTCAGTATTCTGATATCTGGGAATACATCGATGCTTCTTTGA
+
FFFFF,FF:F,,FFFF:FFFF:FFF:,F:F:FFFF:FF:FFFF::,FFFFF,:F,:F:::FF,F,,,FFFF:,,F:FFFF,,FFF:F:FF,F,:FFFFF:F,FFF:F:FFF:F:FF,FFFFFFF,:F:,F:FFFF:F,FF,F,,,FFF:,
@A00941:609:HJ7N2DRXY:1:2101:7211:1047 2:N:0:NAATACAG
ACATAGCAGATGTGTATAAGAGACAGCATTTGTCACAGACTTAAGATAATATAGTTAGTACCTCAGACCACATCATATACATTACAGTTATTTTGTGGCACTTTATATGATAATGTGCCTTATCAACACTGCTGAAGATTTGTTGCAACC
+
:F:FF,FFFF,FFF:FFFFFFFFFFF:,F,F:F:,,F,:FFF:,FFF,F,FF,F:,FFFF,FFFF,,:,,,F,FFFF,,::,,,:,F,:F:,F,FF,FF:,FF,FF:,F,F,F,FFF,,:,,:F,FFFFFF:,FFFF:FF,,,F,F,,F,
@A00941:609:HJ7N2DRXY:1:2101:7301:1047 2:N:0:NAATACAG
ACATAGCAGATGTGTATAAGAGACAGCTCTCGTATAATTTACAATATATAATTATTTGATATTTCCCATCAAATCAACAAACAAACATTTTCTCTAACCATCAAACTATGTTTCCTTCCCTTCAGAATCAATTTCTCAAGAGAAGAATCT
+
FFFFFFFFFFFFFFFFFFFFFFFFFFFFFFFFFFFFFFFFFFFFFFFFFFFF:FFFFFFFFFFFFFFFFFFFFFFFFFFFFFFFF:FFFFFFFFFFFFFFFFFFFFFFFFFFFFFFF,F:FFFFFFFFFFFFFFFFFFF:FFFFFFFFFF
@A00941:609:HJ7N2DRXY:1:2101:7735:1047 2:N:0:NAATACAG
ACATAGCAGATGTGTATAAGAGACAGGATGTCATCTGTGGGAAGAGAGCCAAGGAGGGGGATGACAGACATGTGGGCTCAGGAATGACCAGAGCCCCAGCAGATGCCCCCGTGCCTGTCTCTTATACACATCTCAAGCTAGAGATCGGAA
+
FFFFFFFFFFFFFFFFFFFFFFFFFFFFFFFFFFFFFFFFFFFFFFFFFFFFFFFFFFFFFFFFFFFFFFFFFFFFFFFFFFF:FFFFFFFFFFFFFFFFFF:FFFFFFFFFFFFFFFFFFFFFFFFFFFFFFFFFFFF,FFFFFFFFFF
@A00941:609:HJ7N2DRXY:1:2101:7771:1047 2:N:0:NAATACAG
ACATAGCAGATGTGTATAAGAGACAGGCCTGGCGGTGATTCTGGTGTTTATCGGTATCAAGATGCTGATTGTCGACTTCTACCATATTCCTGTCTCTTATACACATCTCAAGCTAGAGATCGGAAGAGCGTCGTGTATGGAAAGAGTGTA
+
FFFFFFFFFFFFFFFFFFFFFFFFFFFFFFFFFFFFFFFF:FFF:F:FFFFFFFFFFFFFFFFFFFFFFF:FFFFFFFFFFFFF:FFFFFFFFFFFFFFFFFFFFFFFFFFFFFFF:FFFFFFFFFFFFF:FF,FF,,FFF:FFF:FFF,
@A00941:609:HJ7N2DRXY:1:2101:8169:1047 2:N:0:NAATACAG
ACATAGCAGATGTGTATAAGAGACAGCTGTAAGAGTCATAATGAGGAATTCAACTCAGATATGTCCTAGCAAATACACGTAAATATTGGTAAACTTTTTACTGAAAATACAGACAACATTAAGTAGGAGGTAATTTATCAGAGGGCACAA
+
FFFFFFFFFFFFFFFFFFFFFFFFFFFFFFFFFFFFFFFFF:FFFFFFFF:FFFFFFFFFFFFFF,FFFFFFFFFFFFFFFFFFFFFFFFFFFFFFFFFFFFFFFFFFFFF,FFFFFFFFFFFFFF:FFFFFFFFFFF:FFFFFFFFFFF
@A00941:609:HJ7N2DRXY:1:2101:8458:1047 2:N:0:NAATACAG
ACATAGCAGATGTGTATAAGAGACAGGAATTTCCTTCAATGCTCTTATTTCTTATTCAAGTTTTCATCTGTCCCTTCTAATAGTTTTAATTCTCTAAGAATGTATTCAGTTTGTTCTGCCTTATCTTCATCTCTCTGGCTTCTAGGTACC
+
FFFFFFFFFFFFFFFFFFFFFFFFFFFFFFFFFFFFFFFFFFFFFFFFFFFFFFFFFFFFFFFFFFFFFFFFFFFFFFFFFFFFFFFFFFFFFFFFFFFFFFFFFFFFFFFFFFFFFFFFFFFFFFFFFFFFFFFFF:FFFFFFF,FF:F
@A00941:609:HJ7N2DRXY:1:2101:8675:1047 2:N:0:NAATACAG
GAACATACAGATGTGTATAAGAGACAGGGATATCTCCCAAAGGATGTGTAATTCTATTATGCTGCAATGCTCTTTCTGTGACTTCAAGCCAAGTGAAAACATTTGCTAGTTCTGGAGGTACTTTTCAGCCAGTCTCACCATGTGACCTTC
+
FFFFFFFFFFFFFFFFFFFFFFFFFFFFFFFFFFFFFFFFFFFFFFFFFFFFFFFFFFFFFFFFFFF:FFFFFFFFFFFFFFFFFFFFFFFFFFFFFFFFFFFFFFFFFFFFFFFFFFF:FFFFFFFFFFFFFFFFFFFFFFFFFFFF:F
@A00941:609:HJ7N2DRXY:1:2101:8947:1047 2:N:0:NAATACAG
ACATAGCAGATGTGTATAAGAGACAGGGCTTGGGGAACTTAAAAATTCTCAAAAACGAGGTCAATGGCAAACTAAGAATGCTGATGCGAAGAGAACAAGTACTAAAAGTGTGTGCTAATCATTGGATCTGTCTCTTATACACATCTCAAG
+
FFFFFFFFFFFFFFFFFFFFFFFFFFFFFFFFFF,FFFFFFFFFFFFF:FFFFFFFFF:FFFF:FFFFF,:FFFFFFFFF:FFFFFFFFFFFF:F:,FFFF:FFFFFFFFFFFFFFFFFFFF:FFFFFFFFF:FFF:FF:FFFFFFF:FF
@A00941:609:HJ7N2DRXY:1:2101:9037:1047 2:N:0:NAATACAG
CGCAGACAGATGTGTATAAGAGACAGGGGTGGACCCCTCCTAGCTCTGTCCTGGAGAGAGGGAGCCTTAGCCAACAGACTGATTGTATCAGCCCCAAGATCTTTGCTATCTAAGATAGTTACAAGATGCTGTCCTAGTCAGTTATAATTC
+
FFFFFFFFFF,FFFFFFFFFFFFFFFFFFFFFFFFFFFFFF,FFFFFFFFFFFFFFFFFFFFFFFFFFFFFF:FFFFFFFFFFFFFFFFFF:FFFFFFFFFFFFFFFFFFFFFFFFFFFFFFFFFFFFFFFFFFF:FFF:FFF::FFF:F
@A00941:609:HJ7N2DRXY:1:2101:9055:1047 2:N:0:NAATACAG
ACATAGCAGATGTGTATAAGAGACAGGTTTAACCTTTCTTTTCATAGATGAGTTTGGAAACAGTCAGTTTGTAAATTCTGCAACTGGATATTTGGACCTCTTTGAGGCTTTCGTTGGAAACGGGATTTCTTCACATAATGCTAGACAGAA
+
FFFFFFFFFFFFFFFFFFFFFFFFFFFFFFFFFFFFFFFFFFFFFFFFFFFFFFFFFFFFFFFFFFFFFFFFFFFFFFFFFFFFFFFFFFFFFFFFFFFFFFFFFFFFFFFFFFFFFFFFFFFFF:FFFFFF:FFFFFFFFFFFFFFFFF
@A00941:609:HJ7N2DRXY:1:2101:9127:1047 2:N:0:NAATACAG
ACATAGCAGATGTGTATAAGAGACAGGCTGGGTACCTCTCCTAATTAAGCATTTTCTCATGCATTTATCACTTTTGTCTGAAATCTTATCTTGCACTGGAGCTTTTCTCCCATGCAAACTCCTTATTTTGTATGGTTTTTCAGTTGCCTT
+
FFFFFFFFFFFFFFFFFFFFFFFFFFFFFFFFFFFFFFFFFFFFFFFFFFFFFFFFFFFFFFFFFFFFFFFFFFFFFFFFFFFFFFFFFFFFFFFFFFFFFFFFFFFFFFFFFFFFFFFFFFFFFFFFFFFFFFFFFFFFFFFFFFFFFF
@A00941:609:HJ7N2DRXY:1:2101:9344:1047 2:N:0:NAATACAG
ACATAGCAGATGTGTATAAGAGACAGGTGTAGTGTGGAGTGAAGAGGAATGGAAAGGAATGGAATGGAAGGAATGGAATGGAATGAAATAGATTGGATTGCAGTGGAATGCAATGGAATGGAATTGATTGGAATGAAATGACGTGGAGTG
+
FFFFFFFFFF:F:FFF,FFFFFFFFFFFFFFFFFFFFFFFFFFFFFFFF,FFFFFFFFF:FFFFFF,FFFFFFFFFFFFFFF:FF:FFFFFFFFFFFFFFFFFFFFFFFFFFFFFFFFFFFFF,FF::FFFF,FFFFFFFFFFFFFFFFF
@A00941:609:HJ7N2DRXY:1:2101:9471:1047 2:N:0:NAATACAG
ACATAGCAGATGTGTATAAGAGACAGTCCTGCATGTCTCCATTAATATGAAGTCCAAAACAAGTAACACAGTCTATGATATTAGGAGTCAAGACTGTGGTTATCTTTATCTTTGGGGAAGGCAGGAGCAGTGGTGCTGAAGGGAGGCTGG
+
FFFFFFFFFFFFFFFF:FFFFFFFFFFFFFFFFFFFFFFFFFFFFF,FFFFFFFFFFFFFFFFFFFFFFFFFFFFFFFFFFFF:F:FFFFFF:FFF:F,,F,F:FFF,FF,FFFF:FFFFFFFFFFFF::FFFFFFFF,,FFFFFF,F:F
@A00941:609:HJ7N2DRXY:1:2101:9905:1047 2:N:0:NAATACAG
ACATAGCAGATGTGTATAAGAGACAGGGACATGATGATGAAGACACATGATCCCTACACTCATGGAGTTTGCTCTTCAGCCTAGAGTGTAAGTCATTTAATCCCTCTGAACTCCTGATTCTTCATTTCTAAAATGGAAATAAAAAGACTA
+
FFFFFFFFFFFFFFFFFFFFFFFFFFFFFFFFFFFF:FFFFFFFFFFFFFFFFFFFFFFFFFFFFFFFFFFFFFFFFFFFFFFFFF,FFFFFFFFFFF:FFFFFFFFFFFFFFFFFFFFFFFFFFFFFFFFFFFFFFFFFFFFFF,FF:F
@A00941:609:HJ7N2DRXY:1:2101:10068:1047 2:N:0:NAATACAG
ACATAGCAGATGTGTATAAGAGACAGCCTTGGGGACATGCAGTTTATTGATGTTTATGTGTTTTCCCCTGGATGGCAGGGTATTTGGAGGACTTGGGTGGGTTGGGGGTTATTAATAAATGCCCATCCCAGAGTCTGTCTCTTATACACA
+
FFFFFFFFFFFFFFFFFFFFFFFFFFFFFFFFFFFFFFFFFFFFFFFFFFFFFFFFFF:FFFFFFFFFFFFFFFFFFFFF:FF:FFFFFFFFFFFFFFFFFFFFFFFFFFFFFFFFFFFFFFF::FFFFFFFFFFFFFFFFFFFFFFFFF
@A00941:609:HJ7N2DRXY:1:2101:10140:1047 2:N:0:NAATACAG
ACATAGCAGATGTGTATAAGAGACAGCTGCTCACCTCCGCCTCCCGGGTTCACGCCATTCTCCTGCCTCAGCCTCCCGAGTACCTGGGACAACAGGTGCCCGCCAGCATGCCCGGCTAATTTTTTTGTATTTTTTGTAGAGATGGGGTTT
+
FFFFFFFFFFFFFFFFFFFFFFFFFFFFFFFFFFFFFFFFFFFFFFFFFFFFFFFFFFFFFFFFFFFFFFFFFFFFFFFFFFFFFFFFFF:FFFFFFFFFFFFFFFF:FFFFFFFFF,FFFFFFFFFFFFFFFFFFFFFFFFFFFFFF,F
@A00941:609:HJ7N2DRXY:1:2101:10285:1047 2:N:0:NAATACAG
ACATAGCAGATGTGTATAAGAGACAGGTCTGGGAGATACAGACAAAGCACAGTGGGAGCGAAGGAATAATACTGGTCAAACATCCAGGGCAGTCTGCACAGAACAGTTGGCACTGGAACTGCACCAGAGACATGGAGATGCCCTCAATGA
+
FFFFFFFFFFFFFFFFFFFFFFFFFFFFF:FFFFFFFFFFFFFFFFFFFFFFFFFFFFFFFFFFFFFFFFFFFF,:FFFFFFFFFFFFFF:FFFF:FFFFFF,FFFFFFFFFFFFFFFFFFFFFFFFFFFFFFFFFF:FFFFFF:FFFFF
@A00941:609:HJ7N2DRXY:1:2101:10357:1047 2:N:0:NAATACAG
CGCAGACAGATGTGTATAAGAGACAGGTCTTATTAAGTGGGTCTTACGGACTAACATCAAGATATCTGCAGAGCTGCGTGTCTTCTGGAGGCTAAATGGGAGAATCTGTTGTCTTAACTCTTCCAAATTCTGGAGATCACATGCATTCTC
+
FFFFFFFFFFFFFFFFFFFFFFFFFFFFFFFF:FFFFFFFFFFFFFFFFFFFFFFFFFFFFFFFFFFFFFFFFFFFFFFFFFF:FFFFFFFFFFFFFFFFFFF:FFFFFFFFFFF:FFFFFFFF,FFFFF:FFFFFFFFF:FFFF:FFFF
@A00941:609:HJ7N2DRXY:1:2101:10393:1047 2:N:0:NAATACAG
ACATAGCAGATGTGTATAAGAGACAGGAATGACGTTTTGTAAGAAAATACAAAACTTATTTAAGAAATGGACTTTATTGGTGTGTGACTTTTTTTCTGGTATAAATTCACCTCAGATGTATAATTATTTCTATTGTTCCTACATTTGTTA
+
FFFFFFFFFFFFFFFF:FFFFFFFFFFFFFFFFFFFFFFFFFFF:FFFFFFFFFFFFFFFFFFFFFFFFFFFFFFFFFFFFFFFFFFFFFFFFFFFFFFFFFFFFFFFF::FFFFFFFFFFFFFFFFFFFFFFFFFFFFFFFFF,FFFF:
@A00941:609:HJ7N2DRXY:1:2101:10520:1047 2:N:0:NAATACAG
ACATAGCAGATGTGTATAAGAGACAGGAAATATGCTCCTCCCTTGCTTGGCTCCCCTAAACTGCAAGGGCTGGATCTTCATGAGGACTGTGGGCAACAGGTTTCACACTACTCTAGGATGAAGATGTTGCTGTTCGATTCAGCTGCTAGA
+
FFFFFFFF:FFFFFFFFFFFFFFFFFFFFFFFFFFFFFFFFFFFFFFFFFFFFFFFFFFFFFFFFFFFFFFFFFFFFFF,FFFFFFFFFFFFFFFFFFFFFFFFFFFF:FFFFFFFFFFF:FFFFFFFFFFFFFFFFFFFFFFFFFFFF:
@A00941:609:HJ7N2DRXY:1:2101:10682:1047 2:N:0:NAATACAG
ACATAGCAGATGTGTATAAGAGACAGATGTAGAGGACTTCCACATCCCTGGTGAGGAGCTGCCCCTTGGGTCTGAGTTTCTGGGAGGGGAGAGGGAGACGCTGGGTGAGGCAGGCATGAATCTTGAGGAGTCAGGGCTGGGGGACCGCTC
+
FFFFFFFFFF:FFFFFFFFFFFFFFFF,F:FFFFFFFFFFFFFFFFFFFFFFFFFFFFFFFFFFF:FFFFFFFFFFFFFFFFFFFFFFFFFFFFFF:F,FFFFFFFFFFFFFFFFF,FFFFFF:FFFFFFFFFFFFFFFFFFFFFFFFFF
@A00941:609:HJ7N2DRXY:1:2101:10773:1047 2:N:0:NAATACAG
GAACATACAGATGTGTATAAGAGACAGCTCTCACACTGACCCTGGCTTAACCATGTAGCTTGCTTTGGCCAATGGGAAAATAGCAAGTCTGACACAAACCTGTCTCTTATACACATCTCTTGTCAAGATCGGAAGAGCGTCGTGTAGGGA
+
FFFFFFFFFFFFFFFFFFFFFFFFFFFFFFFFFFFFFFFFFFFFFFFFFFFFFFFFFFFFFFFFFFFFFFFFFFFFFFFFFFFFFFFFFFFFFFFFFFFFFFFFFFFFFFFFFFFFFFFFFFFFFFFFFFFFF:FFF:FFFFFF,FFFFF
@A00941:609:HJ7N2DRXY:1:2101:10827:1047 2:N:0:NAATACAG
GAACATACAGATGTGTATAAGAGACAGCCTGAGGCCTTCCGCAGTTTTTGTGTCCCTGGGTACTTGAGATTAGGGAGTGGTGATGACTCTTAAGGAGCGTGCTGCCTTCAAGCATCTGTTTAACAAAGCACATCTTGCACCTGTCTCTTA
+
FFFF:FFFFFFFFFFFFFFFFFFFFFFFFFFFFFFFFFFFFFFFFFFFFFFFFFFFFFFFFFFFFFFFFFFFFFFFFFFFFFFFFFFFFFFFFFFFFFFFFFFFFFFFFFFFFFFFFFFFFFFFFFFFFFFFFFF:FFFFFFFFFFF:FF
@A00941:609:HJ7N2DRXY:1:2101:10899:1047 2:N:0:NAATACAG
ACATAGCAGATGTGTATAAGAGACAGGGTGAAGGGAAGGCAGTGCCTTGTTTATATTTCTTTCCCACATCTGGATCTTTCACTGGTTTACTGAAAGATTTTCTGACATGAATCGAGGCTCTGGGTGCAAGGTTGAGAAACTGCTGTAGGC
+
FFFFFFFFFFFFFFFFFFFFFFFFFFFFFFFFFFFFFFFFFFFFFFFFFFFFFFFFFFFFFFFFFFFFFFFFFFFFFFFFFF:FFFFFFFFFFFFFFFFFFFFF:FF::FFFFFFFFFFFFFFFFFFFFFFFFFFF:FFFFFFFFFFFFF
@A00941:609:HJ7N2DRXY:1:2101:11171:1047 2:N:0:NAATACAG
ACATAGCAGATGTGTATAAGAGACAGCATGAAGACTCCAAAAAAAGACAGTTTCAAAACTCCTCTAACAAAAGATAGGTTCAACTCTGAATTGAATGCACACATCAAAAGCAGTTTATCAGAGTAATTCTCTGTAGTTTTTATGTGAAGA
+
FFFFFFFFFF,FFFFFFFFFFFFFFFFFFFFFFFFFFFFFF:FFFFFFFF:FFFFFFFFFFFFFFFFFF,F:FFFF:FFFFFFFFFFFFFFFFFFFFFFFFFFFFFFFFFFFFF::FFFFFFFFFFFFFFFFFFFFFFFFFFFFFFFFFF
@A00941:609:HJ7N2DRXY:1:2101:11189:1047 2:N:0:NAATACAG
ACATAGCAGATGTGTATAAGAGACAGGAACCTTTCTTTGCAAAGAGCAGTTTTGAAACACTCTTTTTGTAGAATCTGCAAGAGGATATTTGGATAGCTTTGAGGATTTCTTGGGAAACGGGAATGTCTTCAGATAAACTCTAGACAGAAG
+
FFFFFFFFFFFFFFFFFFFFFFFFFFFFFFFFFFFF:FFFFFFFFFFFFFFFFFFFFFFFFFFFFFFFFFFFFF:FFFF:FFFFFFFFF:FFFFFFFFFFFFFFF,F:FFFFFFF,FFFFFF:FFFF:FF:FFFF:FFFFF:FFFFFFFF
@A00941:609:HJ7N2DRXY:1:2101:11315:1047 2:N:0:NAATACAG
ACATAGCAGATGTGTATAAGAGACAGGGCTCAGAAGAAGACAGGAAGATGTGGGAAAGTTTGGAACTTCCTAGAGACTTGTCGAATGGTTTTGACCAAAATGCTGATAGTGATATGGACAATGAAGTCCAGGCTGAGGTGGTCACAGATG
+
FFFF:FFFFFFFFFFFFFFFFFFFFFFFFFFFFFFFFFFFFFFFFFFFFFFFFFFFFFFFFFFFFFFFFFFFFFFFFFFFFFFF:FFFFFFFFFFFFFFFFFFFFFF,FFFFFFF:FFFFFFFF:FFFFFFFFFFFFFFFFFFFFFFFFF
@A00941:609:HJ7N2DRXY:1:2101:11641:1047 2:N:0:NAATACAG
ACATAGCAGATGTGTATAAGAGACAGGACCCAACCCACACATGTCACTTCCTCTCGATGACAGGGTGTTGCTGAGCACCCCTGATTTTATGGCTGAGTAGATCAGATAACACCTGTCTCTTATACACATCTCAAGCTAGAGATCGGAAGA
+
FFFFFFFFFFFFFFFFFFFFFFFFFFFFFFFFFFFFFFFFFFFFFFFFFFFFFFFFFFFFFFFFFFFFFFFFFFFFFFFFFFFFFFFFFFFFFFFFFFFFFFFFFFFFFFFFFFFFFFFFFFFFFFFFFFFF:FFFFFFFFF:FFFFFFF
@A00941:609:HJ7N2DRXY:1:2101:11695:1047 2:N:0:NAATACAG
GAACATACAGATGTGTATAAGAGACAGATGAAAATAAGAAACTAAAAGGATGAGTCTGAGTAAGTTGGTGAGACATGGTTAGATAAGACTTCCCTAAGGAGCTGATACTTGAGGTGGAAATTGAAGGCAGTGGTGGAAATAATGTTATCG
+
FFFFFFFFFFFFFFFFFFFFFFFFFFFFFFFFFFFFFFFFFFFFFFFFFFFFFFFFFFFFFFFFFFFFFFFFFFFFFFFFFFF:FFFFFFFFF:FFFFFFFFFFFF:FFFFFFFFFFFFFFFFFFFFFFFFFFFFFFFFFFFFFFFFFFF
@A00941:609:HJ7N2DRXY:1:2101:11876:1047 2:N:0:NAATACAG
ACATAGCAGATGTGTATAAGAGACAGCCCACTTAGGAGTGAGAACATGCAGTGTTTGGTTTTCTGTTCCTGTGTTAGTTTGATGAGAATGATGGTTTCCAGCTTCATCCGTGTCCCTGCAAAAGACATGTTATCCTTTTTTATGGCCGCA
+
FFFFFFFFFFFFFFFFFFFFFFFFFFFFFFFFFFFFFFFFF:FFFFFFFFFFFFFFFF,FFFFFFFFFFFFFFFFFFFFFFFF:FFFFFFFFFFFFFFFFFFFFFFFFFFFFFFFFFF:FFFFFFFFFFFFFFFFFFFFFFFFFFFFFFF
@A00941:609:HJ7N2DRXY:1:2101:12111:1047 2:N:0:NAATACAG
CGCAGACAGATGTGTATAAGAGACAGAACCTCCATCTCCTGGGTTCAAGCGATTCTTATGCCTCAGCCTCCCGAGTAGCTGAGATTACAGGCTGTCTCTTATACACATCTGGACTTGGAGATCGGAAGAGCGTCGTGTAGGGAAAGAGTG
+
FFFFFFFFFFFFFFFFFFFFFFFFFFFFFFFFF:FFFFFFFFFFFFFFFFFFFFFFFFFFFFFFFFFFFFFFFFFFFFFFFFFFFFFFFFFFFFFFFF:FFFFFFFFFFFFFF:FFFFFFFFFFFFFFFFFFFFF:F,FFFFFF,FFFFF
@A00941:609:HJ7N2DRXY:1:2101:12183:1047 2:N:0:NAATACAG
ACATAGCAGATGTGTATAAGAGACAGGTATATCAGTGATGGCATTTAGGTTGATTCCATATTTTTACTCTTGTGAATAGTGCTGCAATAAACATACCTGTGTGTGTCTTTAGGGTAGAATGGTTTATATTCCTTTGGCTATATACACAAT
+
FFFFFFFFFFFFFFF:F,FFFFFFFFFFFF,F:,,FFF:F,FFFFF,FF::FFFF,FF:F:,FF:FFF:F,FFF,FF:FFF:FF,:F:,::,F:F:,FFFFFFF:F,F::FFFF:FFFFF,FF:FFFFF:,,FF,FFFF,F:FFF,FFF:
@A00941:609:HJ7N2DRXY:1:2101:12472:1047 2:N:0:NAATACAG
CGCAGACAGATGTGTATAAGAGACAGATATTGCTCTTCACAAACACTGCAGTTTTTATAAATTGAAGGTTTGCATGTGTAAAGCCAGTATATCAGTGCCATTTTTCCAACAGCATATGCTCACTTTGTATCTCTGTGTCACATTTTGGTA
+
F:FFFFFFFFFFFFFFFFFFFFFFFFFFFFFFFFFFFFFFFFFF:FFFFFFFFFFFFFFFFFFFFFFFFFFFFFFFFFFFFFFFFFFFFFFFFFFFFFFFFFFFFFFFFFFFFFFFFFFFFFFF:FFFFFFFFFFFFFFFFFF:FFFF:F
@A00941:609:HJ7N2DRXY:1:2101:13539:1047 2:N:0:NAATACAG
ACATAGCAGATGTGTATAAGAGACAGGTGATGAGTGTGCCTGCAAAGATGGTAGAGTAGATGACGGGTTGGGCCAGGGGATTAATTAGTACGGGAAGGGTATAACCAACATTTTCGGGGTATGGGCCCGATAGCTTATTTAGCTGACCTT
+
FFFFFFFFFFFFFFFFFFFFFFFFFFFFFFFF:FFFFFFFFFFFFFFFFFFFFFFFFFFFFFFFFFFFFFFFFFFFFFFFFFFFFFFFFFFFFFFFFFFFFFFFFFFFFFFFFFFFFFFF:FFFFFFFF:FFFFFFFFFFFFFFF:FFFF
@A00941:609:HJ7N2DRXY:1:2101:13973:1047 2:N:0:NAATACAG
ACATAGCAGATGTGTATAAGAGACAGAGAGAACAGGTTCAAAAAATATTTGAAGTGATAATTGCTGAGATTGTCTAGGATGATTAAAGACACAAACCAACAGAGTCACAAAACTCAGTGGGCCCTTGATAGAATAAATACAAAGAAACCA
+
FFFFFFFFFFFFFFFFFFFFFFFFFFFFFFFFFFFFFFFFFFFFFFFFFFFFFFFFFFFFFFF:FFFFFFFFFFFFFFFFFFFFFFFFF:FFFFFFFF:FFFFFFFFFFF:FFFFFF:FFFFFFFFFFFFFFFFF:FFFF,F,:FFFFFF
@A00941:609:HJ7N2DRXY:1:2101:14642:1047 2:N:0:NAATACAG
CGCAGACAGATGTGTATAAGAGACAGGAACAGTAGAGAACAGTGCATGTAGCAGGCGGCCTTTTGTGTGCAGGTGGGGATAGTGCCAACCACGCTTTTGTTTAAACGCACAGCAAGTCTCTGCAAAGATGTGCAACAGCAGCCTGTCTCC
+
F:FFFFFFFFFFFFFFFFFFFFFFFFFFFFFFFFFFFF,FFFFFFFFFFFFFFFFFFFFFF:FF:FFFFFFFFFFFFFFFFFFFFFFFFFFFFFFFFFFFFFFFFF,FFFFFFFFFFFFFFFF:FFFFFFFFFFFFFFFFFFFFFFFFF,
@A00941:609:HJ7N2DRXY:1:2101:14678:1047 2:N:0:NAATACAG
ACATAGCAGATGTGTATAAGAGACAGGGAGATACTCCATGAAAAAAGAATTGTAGTGTCATTTATGTTCGAGAAACCTTGCAACCTGTGCTTAATTTTTGATGATTTATCATCTTAATACACTAAAACCTCTGACAGGTAGAAGTAAAAC
+
F:F:F:,F:,:,F,FF:FF::,FF:FFFF:,F:FF:FF:::FF:F,FF,FFFFF,FFFFFFFFFFFF:FFF,FFFFF:,FFF:FFFFFFF:FF,F,,FFFF,:FFFFFFFFF,FFFFFF,FFFFF,F,F:FFF,FFFFFFF:FFFFFF,F
@A00941:609:HJ7N2DRXY:1:2101:14696:1047 2:N:0:NAATACAG
ACATAGCAGATGTGTATAAGAGACAGGACTAAAAAGTGAACCATTCAAAAATAATAACTACAACAACATTTCAAGACAAAGTCAGTACAATAGGATGTAAATAGAAACAACAATTTAAAAAGTAAGGAAATAAAGATAAGGCATAGAGGT
+
FFFFFFFFFFFFFFFFFFFFFFFFFFFFFFFFFFFFFFFFFFFFFFFFFFFFFFFFFFFFFFFFFFFFFFFFFFFFFFFFFFFFFFFFFFFFFFFFFFFF:FFFFFFFFFFFFFFFFFFF,FFFFFFFFFFFFFFFFFFFFFFFFFFFFF
@A00941:609:HJ7N2DRXY:1:2101:14805:1047 2:N:0:NAATACAG
ACATAGCAGATGTGTATAAGAGACAGGGTGCTAGGTGCGATAGTTTGGTTTCATATTTCACTTCAGCATCTTTGGTTCTGGATGCAACCTACATCTGCACAGGAGGTGGCAAAAGAATTCATGAAAGCCATTCTTGTGTAAGGAAGCAAT
+
FFFFFFFFFFFFFFFFFFFFFFFFFF:FF:,F:FFFFF:F:FFFF:,,::FF,FFFF,F,,:FFFF,:F,,FFF,FF:F:FFFF,,:,FF:FFF,FFF::,F:F:FFFFFFF,F,,,,FF,::F,FF::F,,FFFFFF:F:FFFFFF,FF
@A00941:609:HJ7N2DRXY:1:2101:14841:1047 2:N:0:NAATACAG
GAACATACAGATGTGTATAAGAGACAGCAGTAATACTTGCTATAAGCGAGATCCATAGATGAATGCTAAACTTAGTGAGCCGAAGTTAAAGCAGAAACAGGGTATTTGCATAGTCTCAAAGTATTTCCCCTCAGACATTCAGTAATTAAA
+
FFFFFFFFFFFFFFFFFFFFFFFFFFFFFFFFFFFF:FFFFFFFFFFFFFFFFFF:FFFFFF:FFFFFFFFF,FFFFFFFFFFFFFF,FFFFFFF,FFFFF:F:F:FFFFFFFFFFFFFFFFFFFFFFFFFFFFFFFFFF:FFFFFFFFF
@A00941:609:HJ7N2DRXY:1:2101:14859:1047 2:N:0:NAATACAG
CGCAGACAGATGTGTATAAGAGACAGGGCTCCAGGTAAGTAATCTGGACATACTGTGAAATTATAATTCCGTATAGACAGTTCAACTTAAGGGGTTAGAGTGATGCAATTCAAATAGATGGCTTTCTTCTGATCTGGCTTAACGTAAATC
+
F,FFFFFFFFFFFFFFFFFFFFFFFFFFFFFFFFF:FFFFFFFFFFFFFFFFFFFFFF:FFFFFFFFFFFFFFFFFFFFFFFFFFFFFFFFFFFFF:FFFFFFFFFF:FFFFFFFFFFFFFFFFFFFFF:FFFFFFFFFFFFFFFFFFFF
@A00941:609:HJ7N2DRXY:1:2101:14931:1047 2:N:0:NAATACAG
ACATAGCAGATGTGTATAAGAGACAGGAACATTCCCGTTAATAGAGAAGGTTTGAAACACACTTTTTGTAGTATCTGGAAGTGGACATTTGGATAGCTATCAGGCGTAAGGTGAAAAAGGAAGTATCATCCCATACACACTAGACACACG
+
FFFFFFFFFFFFFFFFFFFFFFFFFFFFF:,FF,F,,FF,F,::,,,F:,FFF,FFFFF,,:F,F:F:FFF:F,,F,FF,,FF,,,:,,,F::F,:F:,FFFF,:,,F,,F::F,FF,,FFF,,,FF,,FF,FFF,,,,F::F,F:,F,,
@A00941:609:HJ7N2DRXY:1:2101:15257:1047 2:N:0:NAATACAG
GAACATACAGATGTGTATAAGAGACAGGTATCATTGTTATCCATACTCCTTTAAAGAAGAAACTACAATTTAGAGTAGCTAATTAGATGTTAGTTCAAAGAGACATTACTAATAAGTGGTAGAGGTGGAGCTGGGACTTGAACTCAGCTT
+
FFFFFFFFFFFFFFFFF:FFFFFFFFFFFFFFFFFFFFFFFFFFFFFFFFFFFFFFFFFFFFFF:FFFFFFFFFFFFFFFFFF::FFFFFFFFFFF:FFFFFFFFFF:FF:F,F:FFFFFFFFFFF:FFFFFFFFFFFF:F,FFFFFFFF
@A00941:609:HJ7N2DRXY:1:2101:15383:1047 2:N:0:NAATACAG
GAACATACAGATGTGTATAAGAGACAGTGGGTAGAGTGAGAAGACTGGAGAACACGATGTTTGTGAAAATCTCCAGAGTTCACTTTGCAAAGTGTGGTGGCGCATGACAGTAATCCCAGCTATGTGGCAGGCGCCTGCAGGAGGCTCGCT
+
FFFFFFFFFFFFFFFFFFFFFFFFFFF,FFF,,:FF:FF,FF,:FFF,,FFF:F,,,,:,FF:,FFFF,FFFF,,FF,F,,:F:FFF:,,,:::FFF:,::,FFFF,:,,,,,F:F:,,FF,FFFF,,,F,F,,F,,F:,:FF,:FFF,,
@A00941:609:HJ7N2DRXY:1:2101:15420:1047 2:N:0:NAATACAG
ACATAGCAGATGTGTATAAGAGACAGATTCTACTCTCTATCTCCATAAGTCCAGTTGTTTTAATATTTTAGCTTCCACAAATGAGTGAGAACATGGGAAGTTTATCTGTCTATGCCTGGCTTATTTCATTTAACATAATGCCCACCAGCT
+
FFFFFFFFFFFFFFFFFFFFFFFFFFFFFFFFFFFFFFFFFFFFFFFFFFFF:FFFFFFFFFFFFFFFFFFF:FFFFFFFFFFFFFFFFFF,F,F,F,F:F,F:FFF,FFFFF:FFFFF:FFFFFFFFF::FFFF,FFFFFFFFFF:FFF
@A00941:609:HJ7N2DRXY:1:2101:15474:1047 2:N:0:NAATACAG
GAACATACAGATGTGTATAAGAGACAGGAGCATTACAAACCTTGCTCACAATTCTTTGTAAAGCTCTTGGTTCACTTCCTAAAGCTTTCCCCTGTTATGAAAAATGTAAAAATAAGCTTCTTAGGAAAAGATCATTTTTTTCCAAAATCA
+
FFFFFFFFFFFFFFFFF,FFFFFFFFFFFFFFFFFFFFFFFFFFFF:FFFFFFFFFFFFFFFFFFFFFFFFFFFFFFFFFFFFFFFFFFFFFFFFFFFFFFFF:F,FFF:FFFFFFFFFFFFFFFFFFFFFFFFF:FFFFFFFFFFFFFF
@A00941:609:HJ7N2DRXY:1:2101:15854:1047 2:N:0:NAATACAG
GAACATACAGATGTGTATAAGAGACAGGCTCCAGCCAGTCTCATGTCCTGGCAAATCCTGTCATCTGATTCTGCTCTCAACTAGGCCTATCTCTATCCCCTGTGGCCACAGCCCTAATATGCCTGGATCACTTGAGCTGCCTCTAGTCTA
+
FFFFFFFFFFFFFFFFFFFFFFFFFFFFFFFFFFFFFFFFFFFFFFFFFFFFFF:FFFFFFFFFFFFFFFFFFFFFFFFFFFFFFFFFFFFFFFFFFFFFFFFFFFFFFFFFFFFFFFFFFFFFFFFFFFFFFFFFFFFFFFFF:FFFFF
@A00941:609:HJ7N2DRXY:1:2101:17119:1047 2:N:0:NAATACAG
CGCAGACAGATGTGTATAAGAGACAGAGATATTTCAACATACAAAAATTGTTAAATGTAATATACCATATTAACAATGAAGGGTAAGAATCACATGGTTATCTCAATTGATGCATAAATAGCATTTGGCAAAATTTTATACCCTTTCGTG
+
FFFFFFFFFFFFFFFFFFFFFFFFFFFFFFFFFFFFFFFFFFFFFFFFFFFFFFFFFFFFFFFFFFFFFFFFFFFFFFFF:F:FFFFFFFFFFFFFFFFFFFFFFFFFFFFFFFFFFFFFFFF,FFFFFFFF:FFFFFFFF:FFFFF:FF
@A00941:609:HJ7N2DRXY:1:2101:17210:1047 2:N:0:NAATACAG
ACATAGCAGATGTGTATAAGAGACAGGGCCTTGAGTGATCCTCCTGCCTTGGCCTCCCAAAGCTCTGGGATTACAGGTGTGAGCCACTGCACCTGGTCCTCCTTCTGTCTCTTATACACATCTCAAGCTAGAGATCGGAAGAGCGTCGTG
+
FFFFFFFFFFFFFFFFFFFFFFFFFFFFFFFFFFFFFFFFFFFFFFFFFFFFFFFFFFF,FFFFFFFFFFFFFFFFF,FFFFFFFFFFFFFFFFFFFFFFFF,FFFFFFFFFFFFFFFFFFFFFFFFFF:F:FFFFFFFFF:F,FFF:,F
@A00941:609:HJ7N2DRXY:1:2101:17264:1047 2:N:0:NAATACAG
ACATAGCAGATGTGTATAAGAGACAGTGTGTGCACAACGTGCAGGTTTGTTACATATGTATACATGTGCCATGTTGGTGTGCTGCACCAATTAACTCATCATTTACATTAGGTATATCTCCTAATGCTATCCCTCCCTCCTCCCCCGACC
+
FFFFFFFFFFFFFFF:F:FFFFFFFFFFFFFFFFFFFFFFFFFFFFFFFFFFFFFFFFFFFFFFFF:FFFFFFFFFFFFFFFFFFFFFF,FF,FFFFFFFFFFFFFFFFFFFF,FFFFFFFFFFFFFFFFFFFFFFFFFFFFFFFFFFFF
@A00941:609:HJ7N2DRXY:1:2101:17390:1047 2:N:0:NAATACAG
ACATAGCAGATGTGTATAAGAGACAGGATATGAGGTTGGGGTACTTGCCTCTCCACCAGAAAAGCGGGACTTGCCACTAAGGGTGAAGGAGAAGGGATTGGGGGTTTCTTGCCCCCCAGAAAGGCAGAGAAGGGGTAGAGACATGGAGAG
+
FFFFFFFFFFFFFFFFFFFFFFFFFFFFFFFFFFFFFFFFFFFFFFFFFFFFFFFFFFFFFFFFFFFFFFFFFFFFFFFFFFFFFFFFFFFFFFFFFFFFFFFFFFFFFFFFFFFFFFFFFFFFFFFFFF:FFFFFFFFFF:FFFFFFFF
@A00941:609:HJ7N2DRXY:1:2101:17734:1047 2:N:0:NAATACAG
ACATAGCAGATGTGTATAAGAGACAGCATGTGTAGCTCTCACCCCCAGATATTTGAGCAGTAGAGAACCATCCTATTGCTGTCTCTTATACACATCTCAAGCTAGAGATCGGAAGAGCGTCGTGTAGGGAAAGAGTGTAGATCTCGGTGG
+
FFFFFFFFFFFFFFFFFFFFFFFFFFFFFF:FFFFFFFFFFFFFFFFFFFFFFFFFFFFFFFFFFFFFFFFFF:FFFFFFFFFFFFFFFFFFFFFFFFFFFFFFFFFFFFFFFFFFFFFFFFFF:FFFFF:FFFFFFFFFFFFFFFFFFF
@A00941:609:HJ7N2DRXY:1:2101:17824:1047 2:N:0:NAATACAG
CGCAGACAGATGTGTATAAGAGACAGGTCCTGAATGCTCCTGCAGTCTCAGTGCTCCCCCGCTTGTTGCTTGGGTCTTCCTGTCCCTCAGAGAGCCCCGGTCACAGCCCTGTCTCTTATACACATCTCTTGTCAAGATCGGAAGAGCGTC
+
F,FFFFFFFFFFFFFFFFFFFFFFFFFFFFFFFFFFFFFFFFFFFFFFFFFFFFFFFFFFFFFFFFFFFFFFFFFFFFFF:FFFFFFFFFF:FFFFFFFFFFFFFFFFFFFFFFF:FFFFFFFFFFFFFFFFFFFFF:FFFFFFFFFF:F
@A00941:609:HJ7N2DRXY:1:2101:18222:1047 2:N:0:NAATACAG
GAACATACAGATGTGTATAAGAGACAGGTAGTAGAGAGGAGGTTTCACCAAGTGGGCCAGGATGGTCTCCAACTCCAACTCCAACTCCAAATCCAATTCCAGGCCTCAAGTGATCCACCCACCTCAGCCTCCTACAGTGCTGAGATTACG
+
FFFFFFFFFF:FFF:FF,FF:F:::FFFF:FFFFF:FFFF,,F,:F:FFFFF,FFFFFFFF,F,FFF:F,FFF::,FFFFFFFFFFFF,FFFFFF,FFFFF:,:FF:FFFFFFFFFF:F:FFF:F:,:FF:::,,,FFFFF:FF,FFFFF
@A00941:609:HJ7N2DRXY:1:2101:18548:1047 2:N:0:NAATACAG
ACATAGCAGATGTGTATAAGAGACAGCATAAATGTTTTATCAGTAAAGTCGAGAAAGTATCTCATCTAGCATTTAAAATTAAGTGGAGTCAACAAAACAGTAAATGGCTGTTCCTTCCTCTGCTCTCACGTGTCACCATCCTGCTTATTA
+
FFFFFFFFFFFFFFFFFFFFFFFFFFFFFFFFFFFFFFF:FFFFFFFFFFFFFFFFFFFFFFFFFFFFFFFFFFFFFFF:FFFFFFFFFFFFFFFFFFFFFF:FFFFFFFFFFFFFFFF:FFFFFFFFFF,FFFFFFFFFFFFFFFFFFF
@A00941:609:HJ7N2DRXY:1:2101:18584:1047 2:N:0:NAATACAG
ACATAGCAGATGTGTATAAGAGACAGACCATGTATTAACTCATCGTATCTTCACTCACAATCTTATATGGCAAAATGCTACTACCCCTATTTCTCAAATGGGAAGACTAGTGGCACAGATAGTTTAAGTGACTTATCGAAGGTCGCAGGG
+
FFFFFFFFFFFFFFFFFFFFFFFFFFFF:F:FFFFFFFFFFFFFFFFFFFFFFFFFFFFFF:,FFFFFFFFF,FFF:FFFFFFFFFFFFFFFFFFFF,FFFF:FFFFF:,:FFFFFFFF:FF:F:F:FFFF:F::F:,F::FFFF,:FFF
@A00941:609:HJ7N2DRXY:1:2101:19072:1047 2:N:0:NAATACAG
ACATAGCAGATGTGTATAAGAGACAGGCTTGATTGAAAATAATAACCACAAAAAAAGTTCACTAATTAAACAAATCTCTTAAAGCAAAGCACTTTGCAGTCCTCATATTTCTAGATTGAACTGACACAGTCTCTTATACACATCTCAAGC
+
FFFFF:FFFFFFFFFFFFFFFFFFFFF:,FF,:FFFFFFF:FFF,F,:,FFF,FFF,,,FF,:,:F,:FF,FFF,F,FF,FF:FFFFF,FF,::F:,,,FFF,FFFF,,,FF:,F,:FFF:FF:FFF,FFF,FF,FF:FFFF,:FFF::F
@A00941:609:HJ7N2DRXY:1:2101:19180:1047 2:N:0:NAATACAG
CGCAGACAGATGTGTATAAGAGACAGCTCTCATCCTAGCCTGGATCATTCTAGTGCCAAAAGCCTACGGAGGCCTGGGGCAGCACCTAGAGGGTGCAGGACCCATGAGCCTGAGCCTGTCTCTTATACACATCTCTTGTCAAGATCGGAA
+
FFFFFFFFFFFFFFFFFFFFFFFFFFFFFFFFFFFFFFFFFFFFFFFFFFFFFFFFFFFFFFFFFFFFFFFFFFFFFFFFFFFFFFFFFFFFFFFFFFFFFFFFFFFFFFFFFFFFFFFFFFFFFFFFFFFFFFFFFFFFFFFFFFFFF:
@A00941:609:HJ7N2DRXY:1:2101:19199:1047 2:N:0:NAATACAG
ACATAGCAGATGTGTATAAGAGACAGCCTTAAGATATAAAACGATGTTCAGGACTTTGCTTTTGAACATACCTTTCTCTCATTTAGAAAGCTATTTTCTCAACTGCTTGACTATTTCTTCACTTATAATGTTCTATCCCTGGTCCATTCA
+
FFFFFF:FFFFFFFF:FFFFFFFFFF,FFFFFFFFFFFFFFFFFF:F:FFFFFFFFFF:FFF:FFFF::F,,F,FFF:FFFFFFFFFFFF:FFFFFF,FFFFFFF,FFF:FF::::FF:FFFFF,:,F,FFFFFFFF,FFFF,FFF:FFF
@A00941:609:HJ7N2DRXY:1:2101:19596:1047 2:N:0:NAATACAG
CGCAGACAGATGTGTATAAGAGACAGGTCCTGAGTTATTGACGTCACTCTTCTCCTGCCCCCAGCAGCAGCATCATGGTATGGAGATTATCTCTGGGCACTAGGGGAGGGAGAACACAGTAATTGTTAGGCATTGAACTCAGTGCTTTTC
+
FFFFFFFFFFFFFFF:F:FFFFFFFFFFFFFFFF,FF:FFFFFFFF:FFFFFFFFFFFFFF:FFFFFFFFFFFFF,FFFFFFFFFF,FFFFFFFFFFFFFFFFFFFFFFFFFFFFFFFFFFFFFFFFFF:FFFFFFFFFFFFFFFFFFFF
@A00941:609:HJ7N2DRXY:1:2101:19687:1047 2:N:0:NAATACAG
ACATAGCAGATGTGTATAAGAGACAGACATACGTGTGCATGTGTCTTTATAGCAGCATGATTTATAGTCCTTTGGGTACATACCCAGTAATGGGATGGCTGGGTCAAATGGTAATTCTAGTTCTAGATCCCTGAGGAATCGCCACACTGA
+
FFFFFFFFFFFFFFFFFFFFFFFFFFFFFFFFFFFFFFFFFFFFFFFFFFFFFFFFFFFFFFFFFFFFFFFFFFFFFFFFFFFFFFFFFFFFFFFFFFFFFFFFFFFFFFFFFF:FFF:FFFFFFFFFFFFFFFFFFFFFFFFFFFFFFF
@A00941:609:HJ7N2DRXY:1:2101:19813:1047 2:N:0:NAATACAG
ACATAGCAGATGTGTATAAGAGACAGATGAGGAACAGGTTCAAAGCCAAATTCTTGAGAGCGCTTCTCTCCCTGAAAACCCAGCACAGGTTGAGTCAAATGAGGTCATGGGTGCACCAGATGACAGGACCAGAACTCCCCTTGAGCCATC
+
FFFFFFFFFFFFFFFFFFFFFFFFFFFFFFFFFFFFFFFFFFFFFFF:FFFFFFFF:FFFFFFFFFFFFFFFFFFFFFFFFFFFFFFFFFFFFFFFFFFFFFFFFFFFFFFFFFFFFFFFFFFFFFFFFFFFFFFFFFFFFFFFFFFFFF
@A00941:609:HJ7N2DRXY:1:2101:20066:1047 2:N:0:NAATACAG
ACATAGCAGATGTGTATAAGAGACAGTGATTATATGGTAAACAAGGGGTGGATTATTCATTAGTTTTCCAGGAAAGGGGTGAGTAATTCCTGGAACCAAGGGTTCCTCCCCTTTTTAGACCATATGGGATGACTTCCTAACATTGCCATG
+
FFFFFFFFFFFFFFFFFFFFFFFFFFFFFFFFFFFF:FFFFFFFFFFFFFFFFFFFFFFFFFFFFFFFFFFFFFFFFFFFFFFFFFFFFFFF:FFFFFF:FFFFFFFFF:F:FFFFFFFFFFFFFF,FFFFFFFFFFFFFFFFFFFFFFF
@A00941:609:HJ7N2DRXY:1:2101:20338:1047 2:N:0:NAATACAG
ACATAGCAGATGTGTATAAGAGACAGGATTACACCACTGCACTCCAGTTTGGGCAGCAGAGTGAGACCATGTCTCGAAAAACAAACAAAAAACTAAAAAACAAAAACAAAAACCTTTGTTTACTATCTCCTCTGATAGTTCAGCATTCAA
+
FFFFFFFFFFFFFFFFFFFFFFFFFFFFFFFFFFFFFFFFFFFFFFFFFFFFFF,FFFF:F:FFFFFFFFFFF,FFFFFFFFFFFFFFFFFFFFFFFFFFFFFFFFFF:FFFFF,FFFFFFFFFFFFFF:FFFFFFFFFFFFFFFFFFF,
@A00941:609:HJ7N2DRXY:1:2101:20772:1047 2:N:0:NAATACAG
ACATAGCAGATGTGTATAAGAGACAGATTTAGCTATATTCAGCATACCAACAAAGCATAGATAATTAATAGTACTGGGAAATGATGTCAAAATTTCCAAATTTTTATGCCAAGAGAACATCATACTATGTTGTAAAAAAGAGAGAGGGCT
+
FFFFFFFFFFFFFFFFFFFFFFFFFFFFFFFFFFFFFFFFFFFFFFFFFFFFF:FFFFFFFFFFFFFFFFFF:FFFFFFFFFFFFFFFFFFFFFFFFFF:FFFFFFFFFFFFFFFFFFFFFFFFFFFFFFFFFFF:FFFFF:FFFFFFFF
@A00941:609:HJ7N2DRXY:1:2101:21007:1047 2:N:0:NAATACAG
ACATAGCAGATGTGTATAAGAGACAGAAGTGGAGCCTTTGGCATGGAGACCACTGGAAAATGAAGAAAGTAGGAAGCTCACTACTCAGGCTGAGCAGTGCTCACAATCTGCAGTGTGGGTTAAGGCCCAGGCTATATTAATGCCACATTG
+
F,F:F::F:FF:F:FFFFFF::FFFFFFFFFFF::FFFFFFFF,FFFFFFF,FFFF:FFF,FFFFFFF:FF:FFFFFFFFFFFFFFF,:FFFF:FF:F:FFFFF:FFF,:FFFF,F:F,F::FFFFF::,FFF,FFFFFFFF,FFF,F,F
@A00941:609:HJ7N2DRXY:1:2101:21097:1047 2:N:0:NAATACAG
CGCAGACAGATGTGTATAAGAGACAGATTTAGACTTCTACCATTATCCGGAAAAACTAGCACAATATGTGTGATATGGTTTGGCTGTGTCCCCACCCAAAATCTCATCTTGAATTGTAATCCATATAATCCCCAGGTGTAAAGGAAGAGA
+
F,FFFFFFFFFFFFF:FFFFFFFFFFFFFFFFFF::FFFFFFFFFFFFFFF:,FFFFFFF:FFFFF:FFFFFFFFFFFFFFFFFFFFFFFF:FFFFFFFFFFFFFFFFF,FFFFFFFF,FFFFFFF:FFFFFFF:F,F,,::FFFFFFFF
@A00941:609:HJ7N2DRXY:1:2101:21296:1047 2:N:0:NAATACAG
ACATAGCAGATGTGTATAAGAGACAGTGTCTACTCTGTTGAATAGTATACCTCTATACACATGTGTTTATATGTTTATCTTCCCCATTTTACTATCGTCTCCTCAAGGAGAGAAATAGTTCATTTGTGTTTTTATCCAAGTTTTATTCAA
+
FFFFFFFFFFFFFFFFFFFFFFFFFFFFFFFFFFF:FFFFFFFFFFFFFFFFFFFF,FFFFFFFFF,FFFFFF,:FFFFFFFFFFFFFFFFFFFFFF:FFFFFFFFFFFFFFFF:FF:,FFF:FF:,FF:FFFFFFFFFFFFF:FFFFFF
@A00941:609:HJ7N2DRXY:1:2101:21531:1047 2:N:0:NAATACAG
ACATAGCAGATGTGTATAAGAGACAGTTCTGTCACCCAGGCTGCAGTGCAGTGGCAAAATTGTGGCTCACTGAAGCCTTGACCTCCTGGGCTCAAGCAGCAATCCCACCTCAGCCTCCTGAGAAGCTGGGACTACAAGAGTGCACCACCA
+
FFFFFFFFFFFFFFFFFFFFFFFFFFFFFFFFFFFFF::FFFFFFF:FFFF,FFFFFFF:FFFFFFFFF,,FFFFFF:FFFFF:,FFF,F,FFFF:FFFFFFFFFFF:F,F:F:FFFFFFF,,FFFF:FF,FF,:FFF,FFFFFFFFFFF
@A00941:609:HJ7N2DRXY:1:2101:21676:1047 2:N:0:NAATACAG
ACATAGCAGATGTGTATAAGAGACAGATTTTAGTTGCATACAATAGAAAGTAAAATCAAATTAGCTAAAGCAAAAGAAGAAATGTATTGGCCTATATAGCTGCAAAGTCCAAGGAGTAAACTTGCTTTAGGCATGGCTGAATCCAAGAGT
+
FFFFFFFFFFFFFFFFFFFFFFFFFF:FFFFFFFFFFFFFFF,FFFFFFFF,FFFFFFFFFFFFFFFFFFFF:FFFFFFF:FFFFFFFFFFFFFFFFFFFFFFFFFFFFFF:FFFFFFFFFFFFFFFFFFFFFFFFF:FFFFF:FFFFFF
@A00941:609:HJ7N2DRXY:1:2101:21748:1047 2:N:0:NAATACAG
ACATAGCAGATGTGTATAAGAGACAGGGGGATATGGCAACACATTATTGAAAATATAAATTTTATAGAGATTGTATGGAGTTATTAAATATCTCAAATAGCCCCAGCCAATTCATTTTGTTCAGTGCTGTGTGCCTAGATGAATCATCTT
+
FFFFFFFFFFFFFFFFFFFFFFFFFFFF:FFFFFFFFFFFFFFFFFFFFFF:FF:FFFFFFFFFFF,FFFFFFFFFFFFFFFFFFFFFFFFFFFFF:FFF:FFFFFFF:F:FFFF,FFF:FFFFFFFFFFFFFFFFFFFFFF:FFFFFF:
@A00941:609:HJ7N2DRXY:1:2101:21911:1047 2:N:0:NAATACAG
ACATAGCAGATGTGTATAAGAGACAGGATCATGCCACTGCACTCCAGCCTGGGCGACAGAGCAAGACTCCGTCTCAAAAAAAAAAATAAAACTGTTTTAACTTTAAGATGTTTTATGTAATCTCCATTTTTCATGACCATTATGAAAATA
+
FFFFFFFFFFFFFFFFFFFFFFFFFFFFFFFFFFFFFFFFFFFFFFFFFFFFFFFFFFFFFFF:FFFFFFFFFFFFFFFFFFFF:FFFFFFFFFFFFFFFFFFFFFFFFFFFFFFFFFF:FFFFF:FFFFFFFFFFFF:FFFFFFFFFFF
@A00941:609:HJ7N2DRXY:1:2101:22110:1047 2:N:0:NAATACAG
GAACATACAGATGTGTATAAGAGACAGGTGAGATTCTTTTGTTTTTTTGAGATGGAGTCTTGCTCTGTCGCCCGGGCAGGAGTGCAATGGCATGATCTCGGCTCACTGCAAGCTCTGCCTCCCGAGTTCAAGCGATTCTCCTGCCTCAGC
+
FFFFFFFFFFFFFFFF,FFFFFFFFFFF:FF,FFFF:FF,FFFFFFFFFFFFFFFFFFF:F:FFFFFFFFFFFFFFFFFFFFFFFFFFFFFFFFFFFFFFFFFFFFFFFFFFFFFFFFFFFFFFFFFFFFFFFFFFFFFFFFFFFFFFFF
@A00941:609:HJ7N2DRXY:1:2101:22290:1047 2:N:0:NAATACAG
ACATAGCAGATGTGTATAAGAGACAGTTGGGGGCCCTTCTCACTGTGGGGCCTCTGTTGCCCTCCTGGAAGGACTGACCAGGGGCCTGTCCCCTCCCTGGCTGCAGCCCCGGCTGCGGGGTCTGGGGGCTGTCTCTGATACACATCTCAA
+
FFFFFF:FFFFFFFFFFFFFFFFFFFFFFFFFFF,,,F:F,,F,FFF:FFFFFF:FFFFFFFFFFFFFFFF:FFFFFF,FFFFFFFFFFF,FFFFFFFFFFFFF,FFF,:F:,,F:,FFF,:FFFFFFF,FFFFFF,FF:FFFFFFFFF,
@A00941:609:HJ7N2DRXY:1:2101:23086:1047 2:N:0:NAATACAG
ACATAGCAGATGTGTATAAGAGACAGAAACAACCCCATCAAAAAGTGGGCAAAGGATATGAACAGACACTTCTCGAAAGAAGACATTTATGCAGCCAAAAGACACATGAAAAAATGCTCATCATCACTGGCCATCAGAGAAATGCAAATC
+
FFFFFFFFFFFFFFFFFFFFFFFFFFFFFFFFFFFFFFFFFFFFFFFFFFFFFFFFFFFFFFFFFFFFFFFFFFFFFFFFF:FFFFFFFFFFFFFFFFFF:FFFFFFFFFFFFFFFFFFFFF:FFFFFFFFFFF:FFFFFFFFFFFFFFF
@A00941:609:HJ7N2DRXY:1:2101:23285:1047 2:N:0:NAATACAG
ACATAGCAGATGTGTATAAGAGACAGGTAATTACCTTCTTCCACTGCCATTCCATGTTCCCTCTGTCTTTGGCTAACAACTCAGTTAGTTGTGGTTTCTTGCCTGGTGGGGTGAACCAAGCTTGCTTGCTTGCTTTCATTCATTTATTCT
+
FFFFFFFFFFFFFFFFFFFFFFFFFFFFFFFFFFFFFFFFFFFFFFFFFFFFFFFFFFFFFFFFFFFFFFFFFFF:FFFFFF:FFFFFFFFFFFFFFFFFFFF,FFFFFFFFFFFFFFFFFFFFFFFFFFFFFFFFFFF:FFFFFFFFFF
@A00941:609:HJ7N2DRXY:1:2101:23484:1047 2:N:0:NAATACAG
GAACATACAGATGTGTATAAGAGACAGTGCCTAGCTGTAAGCCTCCTTCCTGGGGCAGCAGCACCCACTGACTGGTGTAATTTCTAAAGTATAGTATATCTGTCTCTTATACACATCTCTTGTCAAGATCGGAAGAGCGTCGTGTAGGGA
+
FFFFFFFFFFFFFFFFFFFFFFFFFFFFFFFFFFFFFFFFFFFFFFFFFFFFFFFFFFFFFFFFFFFFFFFFFFFFFFFFFFFFFFFFFFFFFFFFFFFFFFFFFFFFFFFFFFFFFFFFFFFFFFFFFFFFFFF:FFFFFFFFFFFFFF
@A00941:609:HJ7N2DRXY:1:2101:23538:1047 2:N:0:NAATACAG
CGCAGACAGATGTGTATAAGAGACAGCCTGTGTACATTCCTGAAATAAGAGAGGTAATGGCATGGCACTGATACCTGGTCAAAGTACCAAACATACTGATTAATAATGTTGCTCTGAAACCATGAATCCCAAGAGCTATGGCCTGTCTGT
+
FFFFFFFFFF,FFFFFFFFFF:FF:FFFFFFFFFFFFF:FFFF,F,FFFF:FFF:FFFFFFFFFFF:FFF:FFFFFFFFFF:FFFFFFFFFFFFFFFFF:FFFFFFFF:FFFFFFFF:FFFFFFF,FFFFFFF:F:,:FFFFFFFFFFF:
@A00941:609:HJ7N2DRXY:1:2101:23574:1047 2:N:0:NAATACAG
ACATAGCAGATGTGTATAAGAGACAGGGAGGTAGAAGGAGAGGCAGGTTGAAAAGAGAGATGAGAGGAGGTATCATTGATGCATCCTGGAGAGTGTGATCACCTTTGCATAGGGGGAATGTAACCTTTATCTCTGACACTGTCTCTTATA
+
FFFFFFFFFFFFFFFFFFFFFFFFFFFFFFFFFFFFFFFFFFFFFFFFFFFFFFFFFFFFFFFFFFFFFF:FFF:FFF:FFFFFFFFFFFFFFFFFFFFFFFFFFFFFFF:FFFFFF,FFFFFFFFFFFFFFFFFFFFFFFFFFFFFFFF
@A00941:609:HJ7N2DRXY:1:2101:23683:1047 2:N:0:NAATACAG
GAACATACAGATGTGTATAAGAGACAGGTGTGTGTTTTTTGTGTATAAGTAGCATCTATTGAATATTATTATTTGAAAAACTCCGCACTTAGCTTTAGACAAGGAAAGGGGAGAATAAAAGATAAATAAATATGAAACTCTTCTACTTGC
+
FFFFFFFFFFFFFFFFFFFFFFFFFFFFFFFFFFFFFFFFFFFFFFFFFFFFFFFFFFFFFFFFFFFFFFFFFFF:FFFFFFFFFFFFFFFFFFFFFFFFFFFFFFFFFFFFFFFFFFFFFFFFFFFFFFFFFF:FFFFFFFFFFFFFFF
@A00941:609:HJ7N2DRXY:1:2101:24352:1047 2:N:0:NAATACAG
CGCAGACAGATGTGTATAAGAGACAGTCACAGGACTCTCGTGTATGCGGTCAGCATTGACTGAAATATCACGTGGCATCTGACCGTATGTACAATAACGGGCGGCAGTGGACACTATCTGACTCCTGAAATCAGATCACCTAGGTGACTC
+
FFFFFFFFFFFFFFFFFF,FFFFFFFFFFFFFFFFFFFFFFF,FFFFF:FFFFFFF,FF:FFFFFFFFFF:FFFFFFFFFFFFFFFFF,,FF,,,FF::FF,FFFFF,FF,F:FF,FFFF,FFF:FFFF,FFFFF,FFFF:F:FFFFF:F
@A00941:609:HJ7N2DRXY:1:2101:24370:1047 2:N:0:NAATACAG
ACATAGCAGATGTGTATAAGAGACAGCTGCCAATACTAAACTTAAATTCTACTTGGAGGTGGCATTCCTCACAGTAGCAGATCTCTTCTCTTTGGCCTGGTATGACCAGCACTATGCACAGTCTAGCCACTGTCTCTTATACACATCTCA
+
FFFFFFFFFFFFFFFFFFFFFFFFFFFFFFFFFFFFFFFFFFFFFFFFFFFFFFFFFFFFFFFFFFFFFFFFFFFFFFFFFFFFFFFFFFFFFFFFFFFFFFFFFFFFFFFFFFFFFFFFFFFFFFFFFFFFFFFFFFFFFFFFFFFFFF
@A00941:609:HJ7N2DRXY:1:2101:24406:1047 2:N:0:NAATACAG
CGCAGACAGATGTGTATAAGAGACAGTATCTGAATCATCTCCTAGATAACAAATTGACATGCAATTTTAGGATTCATCTTTCAGAACCACGCATTAGAATATCAGCTTCTTTATGATGAGTTGTGAGCCTTTCCTTTGTTTGGGTCTTGA
+
FFFFFFFFFFFFFFFFFFFFFFFFFF:F,:,:FF:FFF,F,FF:,F,FF::F:,F:F,FFF:F,F,F,FF:FF::FFFF,,,,F,FFFFF:,F:,:FF,,F,FF,:,FFFF,F,,F:,F,FFFFF,,,,,,F,F:F,FFFFFFFFFF:,,
@A00941:609:HJ7N2DRXY:1:2101:24478:1047 2:N:0:NAATACAG
ACATAGCAGATGTGTATAAGAGACAGGCTTAATCTAACACACTCCTCCTAACGCACTGTCTATGCTGAAGTGTTTTCAAGTGAGTTACAGACACTGTAACCTGTCTCTTATACACATCTGGACTTGGAGATCGGAAGAGCGTCGTGTAGG
+
FFFFFFFFFFFFFFFFFFFFFFFFFFFFFFFFFFFFFFFFFFFFFFFFFFFFFFFFFFFFFFFFFFFFFFFFFFFFFFFFFFFFFFFFFFFFFFFFFFFFFFFFFFF:FFFFFFFFFFFFFFFFFF:FFFFFFFFFFFFF,:FFFFFFFF
@A00941:609:HJ7N2DRXY:1:2101:24894:1047 2:N:0:NAATACAG
ACATAGCAGATGTGTATAAGAGACAGGGCTAAGACTGTCAATTTGTTAGTTGAAAACAGTTTGAAAATCCATTTCTCCCTGTGAAATGTGTCAGCCACAGAGAATTATCTTTTTCCTTTGACGTTGCTTTATGTATGTCCTTTAAGATAA
+
:FFFFFFFFFFFFFFFFFFFFFFFFFFFFFFFFFF:FFFFF:FFFFFFFFFFFF:FFFFFFFF:FFFFFFFFFFFFF:FFFFFFFFFFFFFFFFF,FFF,FFF,:FF:FFFFFFFFFFFFFF,FFF:,FFFFFFFFFFFFFFFF:FFFFF
@A00941:609:HJ7N2DRXY:1:2101:25111:1047 2:N:0:NAATACAG
ACATAGCAGATGTGTATAAGAGACAGGCCTCATACTGTCCCCGTGAGTTGGGCAAGGCCAGAATTCTCATCCCACGCCAGCCATTGACACTACCACTGCTGTGGATATGGCCATGGCCATGGCTGGGACGGGGACCTCCTCAGCTGCTCC
+
FFFFFFFFFFFFFFFFFFFFFFFFFFFFFFFFFFFFFFFFFFFFFFFFFFFFFF:FFFFFFF:FFFFFFFFFFFF:FFF:FFFFFFFFFFFFFFFFFFFFF:FFFFFFFFFFFFFF:FFFFFFFFFFFFFFFFFFFFFFFFFFF:FFFFF
@A00941:609:HJ7N2DRXY:1:2101:25364:1047 2:N:0:NAATACAG
CGCAGACAGATGTGTATAAGAGACAGAGCCAGTGTATGGCTGGATAGTTGCAGACGACTGTGATGAAACTGAGGACAATGAAACTGCCACAGTGGAGCTGGCCACAGGTTCTACCCTCAGAACCCAGACCTCTGTTTCTTCTTGTTTCTG
+
FFFFFFFFFFFFFFFFFFFFFFFFFFFFFFFFFFFFFFFFFFFFFFFFFFFFFFFFFFFFFFFFFFFFFFFFFFFFFFFFFFFFFFFFFFFFFFFFFFFFFFFFFFFFFFFFFFFFFFFFFFFFFFFFFFFF,FFFFFFFFFFFFFFFFF
@A00941:609:HJ7N2DRXY:1:2101:25581:1047 2:N:0:NAATACAG
GAACATACAGATGTGTATAAGAGACAGGTCTACACATTTACACTCTAATGTTTATGAGTGAGTCAATAAAAATGAAAGCGGTTTTCATCAATATTACTTTCACTTTATTTGACTGAATTACTTCAACAGCATCTTACAATTTTACAATGT
+
FFFFFFFFFFFFFFFFFFFFFFFFFFFFFFFFFFFFFFFFFFFFFFFFFFFFFFFFFFFFFFFFFFFFFFFFFFFFFFFFFFFFFFFFFFFFF:FF:FFFFFFFFFFFFFFFFFFFFFFFFFFFFFFFFFF:FFFFFFFFFFFFFFFFFF
@A00941:609:HJ7N2DRXY:1:2101:25834:1047 2:N:0:NAATACAG
GAACATACAGATGTGTATAAGAGACAGCCTGCTTGTGGTGAATTTTTTTCCTTATGTGTTTTGTAAATTTGTGTTGTAAGCTTATTTTAAGATCTCATGTGTTGAGATCTCTGTGCCACTTAAGGGATATACCATTGATAAGCTAAGCTG
+
FFFFFFFFFFFFFFFFFFFFFFFFFFFFFFF:FFFFFFFFF,FFFFFFFFFFFF,F:FFF:FFF,F,:FFFFFFFFFFFFFF:F:F,FFFFFFFFFFFFFFFFF,FFFFFFFFFFF,FFF:FFFFFF:FF,FFFFFFFFFFFF:FFFFFF
@A00941:609:HJ7N2DRXY:1:2101:25852:1047 2:N:0:NAATACAG
ACATAGCAGATGTGTATAAGAGACAGCTTTCATACCAAATTTACGCAAGGTTTCGATATGGTCCGGATCGTGATCGAGTACCACCATTTTCACCCCGCTGGAGAGCAGTAAACGTCCGGTAATCTGCCCAAAACGACCGAATCCGGCGAT
+
FFF:F:FFFFF:FFFFFFF:F,F:FFFFFFFFFF:FFFFF:FFFFFFFFFFFFFFFFFFF:FFFFFF:FFFFFF,FFFFFFFFFFFFFFFFFFFFFFFFFFFFFFFFFFFFFFFFFFFFF:FFF:FFFFFF:FFFFFFFFF:FFFFFFFF
@A00941:609:HJ7N2DRXY:1:2101:26359:1047 2:N:0:NAATACAG
CGCAGACAGATGTGTATAAGAGACAGGAGCTGGAGTCCCGCGCGGGTGGCCGGACCACAACTCCCAGGAGGCCCCGCGGCGGCGCGGCGCGCGCAGCCCCAGCCCGGTCACTTATAAACAAAACAAACTAGAGATCGGAAGAGCGTCGGG
+
FFFFFFFFFFFFFFFFFFFFFFFFFFFFFFFFFFFFFFFFFFFFFFFFFFFFFFFFFFFFFFFFF:FFFFFFFFFFFFFFFFF:,,,,,::F,F,FFFFF,,,FF,:,,::,:,,F,F,:,,,:F:,F,:,,,F,,,F,:,F:,:,,F,,
@A00941:609:HJ7N2DRXY:1:2101:26738:1047 2:N:0:NAATACAG
GAACATACAGATGTGTATAAGAGACAGGAGGAAATTCAAAGAAATTGTGGCTTTTCATTTCTTTTTTTTTCCCCCCTTGCAAATCTACTGCAGTCTTTTCAGGTCCATCAAAAATCTCATCTTATTATGGCAGCAGACTTGATGGCCATG
+
FFFFFFFFFFFFFFFFFFFFFFFFFFFFFFFF:FFFFFFFFFF:FFFFFFFFFFFFF:FFFFFFFFFFFFFFFFFFFFFFFFFF::FF,FFF:FFFFFFFFFFFFF,FFFFFF,F:FFF:FFFFFF:FFFF:FFFFFFF,FFFFFFFFF,
@A00941:609:HJ7N2DRXY:1:2101:26919:1047 2:N:0:NAATACAG
ACATAGCAGATGTGTATAAGAGACAGGACATCAGAAGTGACCATTTACAATTCTTAAAGATGACAAGAAATAGAAGGAAAGAGCTGTTTAAAGAAACTCCTTACTGGAGTGTAAAAACTGAAACCCTGTCTCTACTGAAATACAAAAACA
+
FFFFFFFFFF,:FFFF:FF:F,F:FF:FFFFFFFFFFFFFFFFFFFFF:FFFFFFFF,FFF:FFFFFFF:FFFFFFFFFFFFFFFFFFFFFF,FFFFFFFFFFFFFFFFFFFFFFFFFFFFFFF,FFFFFFFFFFFFFF,FFFFFFFFFF
@A00941:609:HJ7N2DRXY:1:2101:26937:1047 2:N:0:NAATACAG
CGCAGACAGATGTGTATAAGAGACAGGTCTTATCTCTCCTCATACATTTTTTTTTTTAATAGATGGGATTTCGGCCAGACCCAGTGGCTCACACATTTAATCCCAGCACTTTGGTAGGCCAAGGGGGCTGGTTTGCTTGAGTCTAGGAGT
+
F,:::::FFF::F::F:F:FF,FFF,,F,:F,F,,FF:,,FF:F,F,FFF,FFFFF,FF:FFFF:FF:,:FFF,:,F:,FFFFFFF:,:FFFFF,,F,::,F,,,:FF,,FF:,,,FF,,,:FF,FFF,,F:,F:::FFFFFF,,,,,F,
@A00941:609:HJ7N2DRXY:1:2101:27028:1047 2:N:0:NAATACAG
ACAAAGCAGATGTGTATAAGAGACAGGAGCTAAGCCATGAAGATGCAAAGGCATAAGAATAACACAACAGACTTTGGGGACTCAGGGGGAAAGGGTGAGAAGGGAGTGAGGGATAAAAGACTACAAATCGGGTTCAGCGTATACTGCTCA
+
FFF,:FFFFFFFFFFFFFFFFFFFFFFFFFFFFFFFFFFFFFFFFFFFFFFFFFFFFFFFFFFFFFFFFFFFFFFFFF:FFFFFFFFFFFFFFFFFFFFFFFFFFFFFFFFFFFFFFF:FFFFFFFF:FFFFFFFFFFFFFFFFFFFFFF
@A00941:609:HJ7N2DRXY:1:2101:27317:1047 2:N:0:NAATACAG
ACATAGCAGATGTGTATAAGAGACAGAGACTGGTTCCCTCAATTTTAATCTGATGACTTATTTTCTCCTTATATGGATTATACTTGGCCTTCCCATTTTAACATTCTGAAGCTGCAGGAGATATTATTAAAGGCCAGGCTACAAAGAGCT
+
,FFFFFFFFFFFFFFFFFF:FFFFFFFFFFFFFFFFFFFFFFFFFFFFFF:FFFF:FFFFFFFF:FFFFFFFFFFFFFFFFFFFFF:FFF:F,FFFF:FFFFFFFFFFFFFFFFFFFFFFFF:F::FFF,:FFFFFFFFFFFF::FFFFF
@A00941:609:HJ7N2DRXY:1:2101:27444:1047 2:N:0:NAATACAG
ACATAGCAGATGTGTATAAGAGACAGGGCCCTAGGTTATATAACCAAAAAGGGGGAGAAGTATATAAATAAATTCAGTAAACATTCATGATACTCATGGGTCAGAAACTACTGAGAACAGACCTTTCTGAGTGATTAGGTGTTTACATAA
+
FFFFF,FFFF:FFFFFFFFFFFFFFFFFFFFFFFFFFFFFFFFFFFFFFFFFFFFFFFFFFFFFFFFFFFFFF,FFF:FFFFFFFFFFFFFFFFFF:FFFFFFFFFFFF,FFFF:FFFFF:FFFFFFFF,,FFF:FFF:::FF:FFFFFF
@A00941:609:HJ7N2DRXY:1:2101:27462:1047 2:N:0:NAATACAG
GAACATACAGATGTGTATAAGAGACAGTCCATGGACTAACAGGTTTAAGAGATCAAAGACAGGCCATGAGCCATCCATATAGACACATAATCAGATACAGTGACTAAGAATAAAGTGAAGGCCGGGTGCGGTGGCTCACGCCTGTAATCC
+
FFFFFFFFFFFFFFFFFFFFFFFFFFFFFFFFFFFFFFFF:FFFFFFFFFFFFFFFF:FFFFF:FFFFFFFFFFFFF:FFFFFFFFFFFFFFFFFFFFFFFFFFFFFFFFFFFFFFFFFFFFF:FFFFFFFFFFFFFFFFFF:FFFFF,F
@A00941:609:HJ7N2DRXY:1:2101:27480:1047 2:N:0:NAATACAG
GAACATACAGATGTGTATAAGAGACAGGTTCCATTCTGAGCACAACTCATTAAATATTTAGGAAGAGATCCTGTGATTCCCATCCCAGGGTGAGAGGTCAGGTAAGCCAGATGCCTCAGGCGTTATGATTACTAAATTAGGCCGCCAGCG
+
FFFFFFFFFFFFFFFFFFFFFFFFFFFFFFFFFFFFFFFFFFFFFFFFFFFFFFFFFFFFFFFFFFFFFFFFFFFFFFFFF:FFFFFFFFFFFF:FFFFFFFFFFFFFFFFFFFFFFFFFFFFFFFFFFFF:F:FFFFFFFFFFFFFFFF
@A00941:609:HJ7N2DRXY:1:2101:27498:1047 2:N:0:NAATACAG
ACATAGCAGATGTGTATAAGAGACAGACTCATAGAGTTGAACATTCCGTTTCAGAGAGCAGCTTTGAGGCACTCTTTTTGTAGTATGTGCAAGCGGATATTTGGAGCGCTCTGAGGCCTACGGTGAAAAAGCAAATATCTTCCCATAACC
+
,FFFFFFFFFFFFFFFFFFFF:FFFFFFFFFFFFFFFFF,FFFFFFFF:FFFFF,FFFFFFF,FFF,FFFFFFFFFFFFFFFFFFFFFFFFF,FFFFFFFF,FFFFFFFFFFFFFFFFFFFFFFFFF,FFFFFFFFFFFFFFFFFFFFFF
@A00941:609:HJ7N2DRXY:1:2101:27534:1047 2:N:0:NAATACAG
GAACATACAGATGTGTATAAGAGACAGCCACCAGACCTCCCTTAAAAGAGATTCTGAAAGGAGTTCTAATATAGAAAGACTGTTACCAGCCACCACAAAAACTTAAGTACATAGACCATTGAAACTATAATGAATCCACACAAACAGATC
+
FFF:FFFFF:FFFFFFFFFFFFFFFFFFFFFFF:FFFFFFFF::F:F:FFFFFFF:FFFFFFFFFFFFFFF:FFFFF:FF::FFFFFFFFFFFFFFFFFFFFFFFF,F:FFFFFFF,:F:,FFFFFFFFF,,FF,FFFFFFFFF,FFFFF
@A00941:609:HJ7N2DRXY:1:2101:27588:1047 2:N:0:NAATACAG
GAACATACAGATGTGTATAAGAGACAGACTGTATCCAGGGTCAGATTGGTTTGCAATCCTCAGAGTTCCCATTTGTTCTTTCATCTCTCAGCTGGTCTAAGAGAAAATAAGCCCACTCCTCTGAACAATGCTGTGTATTGGGTTCTACTA
+
FFFFFFFFFFFFFFFFFFFFFFFFFFFFFFFFFFFFFFFFFFFFF:FFFFFFFFFFFFFFFFF,FFFFFFFFFFFFFFFFFFFFFFFFFFFFFFFFFFFFFFFFFF:FFFFFFFFFFFFFFFFFFFFFFF,:FFFFFFFFFFFFFFFFFF
@A00941:609:HJ7N2DRXY:1:2101:27624:1047 2:N:0:NAATACAG
ACATAGCAGATGTGTATAAGAGACAGGCTCATGTCTGTCTGGGCCACTTAAATCTCAGTCCTCTTTGCATTTCAAAGTCGTGCCTTTCTGTACCCACTCCTGAGAGAGTGGGAAGTTTGGGACCTAGCACACCGCCACCACCACATCCTA
+
FFFFFFFFFFFF:FFFFFFFFFFFF:F:FFFFFFFFF:FFF,FFFFFFFFFFFFFFFFFFFFFF,FFFFFFFFFF:FFFFFFFFF:F:FFFFFFFFFFFFFFFFFFFFFFFFF,F:F,FFFFFF:FFFFF:F:FFFFFFFFFFFFFFFFF
@A00941:609:HJ7N2DRXY:1:2101:27932:1047 2:N:0:NAATACAG
ACATAGCAGATGTGTATAAGAGACAGGATTTAAGCCCTCACACAACACTTTCTCACTGAACATGGACTTACCCTTAGAATATTGGACAAGAGAACATTCCTAGCAGTCACTGCTAATTGATTAGACATGTCAGGAGATATGAAACCTATT
+
FFFFFFF,FFFFFFFFFFFFFFF,FFFFFFFFF:FFFFF:F::FFFFFFFFFFFFFFFFFFFFFF:FF:F:FFFF:FFFFF,F:F,FFFF:FFF:FFFFFFFFFFFFFFF:FF,FFF:FFFFFFFFFFFFFF:FFFFFFFFFF:F,FFF:
@A00941:609:HJ7N2DRXY:1:2101:28420:1047 2:N:0:NAATACAG
GAACATACAGATGTGTATAAGAGACAGGTCCTGCGGGGTGGAGCTGCCTGGGGTTGTGTGCTGTGCGTCAGAGTGGCCCTTGAATTTGCAGGAGGAAGCGCCACTGTGTCTTTCCCAAGCCACTCGCATGGCAGCTCCAGTAAGGAGGCA
+
FFFFF:FFFF:FFFFFFFFFFFFFFFFFFFFFFFFF:F:FFFFFF:FF:FFFFF,FFFFFFFFFFFFFFFFFF:FFFFFF:FFF,FF,FFFFFFFFFFFFFFF:FFFFFFFFFFFFFFFFFFF:FFFFF:FFFFFFFFFFF:FFFFFFF,
@A00941:609:HJ7N2DRXY:1:2101:28565:1047 2:N:0:NAATACAG
ACATAGCAGATGTGTATAAGAGACAGTAGTGAAGTCTTAGGAATTCTCAAAGTCTCAGTTGGTAAGAGAACTCAAAATCTAAGGATTTAAAATGATCTTTCTCCCTGGGAGACAGAACAAATTAATATATTATGTGGTTTCCCTATCCAA
+
FFFFF:FFFFF:F,FFFFFFFFFFFFF::FFFFFFFFFFFFFFFFFFFFFFF:FFFFFFF::FFFF,FF:FFF:FF,FFFF,FFFF:FFF:F:FFFFFFFFFFFFFFFFFFFFFF:FFFFFFFFFFFFF:F:FFFF:FFFF:F:FF,FFF
@A00941:609:HJ7N2DRXY:1:2101:28763:1047 2:N:0:NAATACAG
GAACATACAGATGTGTATAAGAGACAGGGATTTGCGTCACAGTTTCATGTGAAATATTATAATGTTAGTATTAGCTAAAGCCAGGAAAACCAAACCTCATGCCATGTGCTACATCTGTCTCTTATACACATCTCTTGTCAAGATCGGAAG
+
:FFFFFFFFFFFFFFFFFFFFFFFFFFFFFFFFFFFFFFFFFFFFFFFFFFFFFFFFFFFF:FFFFFFFFFFFFFFFFFFFFFFFF,FFFFFFFFFFFFFFFFFFFFFFFFFFFFFFFFFFFFFFFFFFFFFFFFFFFFFFFFFFFFFFF
@A00941:609:HJ7N2DRXY:1:2101:28962:1047 2:N:0:NAATACAG
ACATAGCAGATGTGTATAAGAGACAGCCGCTAGAGGCTGGGAAGAGCCTTCAGCTTACATGCAGCAAAAAATGGTAACCTTGGTCCTACAGCTACAAGGTACTGAATTCTGCTAACAACCTGAAAGAGTACTAAAGATATTCTCTCCCCT
+
FFFFFFFFFFFFFFFFFFFFFFFFFFFFFFFFFFFFFFFFFFFFFFFFFFFFFFFFFFFFFFFFFFFFFFFFFFFFFFFFFFFFFFFFFFFFFFFFFFFFFFFFFFFFFFFFFFFFFFFFFFFFFFFFFFFFFFFFFFFFFFFFFFFFFF
@A00941:609:HJ7N2DRXY:1:2101:28980:1047 2:N:0:NAATACAG
ACATAGCAGATGTGTATAAGAGACAGTCATGGGTCTGGCCTAGTTCCCCCCCTGGTCTGTGTAGCCTTGGGACATAGTAACCCTGTCTCTTATACACATCTCAATCTCGAGATCGGACGAGCGTCGTGTAGGGAACGAGGGTAGATCTCG
+
FFFF:FFFFFFFFFFFFFFFFFFFFFFFFFF:FFFFFFFFFFFFFFFFFFFFFFFFFF:FFFFFFFFFFFFFFFF,F::FFFFF,FFFF::FFFFFFFFFFFFF,:F,F:FF:FF:F,FFFFFFFF,FF::FFF:,F:F,F:FFFFFFFF
@A00941:609:HJ7N2DRXY:1:2101:29035:1047 2:N:0:NAATACAG
ACATAGCAGATGTGTATAAGAGACAGCCCCAGGACTGATTGGAACTTTCTGAGCCTTGGCATTCTCTCAAAGAAGGTCTGAGGCAGATAAGAGTTTGAGCCTTCTCAACCCCCTGCTACTTTTGTATAGCAGAAACTATTCTATAGCACC
+
FFFFFFFFFFFFFFFFFFFFFFFFFFFFFFFFFFFFFFFFFFFFFFFFFFFFFFFFFFFFFFFFFFFFFFFFFFFF:FFFFFFFFFFFFFFFFFFFFFFFF:FFFFFFFF:FFFFFFFFFFFFFF:FFFFFFFFFFFFFFFFFFFFFFFF
@A00941:609:HJ7N2DRXY:1:2101:29613:1047 2:N:0:NAATACAG
ACATAGCAGATGTGTATAAGAGACAGCTCCCAAACTGCTGAGATTACAGGAGTAAGCCACGACACCCCGCCATGTTTTCTTTCAATTAAAAGTTCAGGCCAGGCGTGGTGGCTCACGCCTGTGATCCCAGCACTTTGGGAGGCCGAGGCA
+
FFFFFFFFFFFFF:FFFFFFF:FFF:FFFFFFFFFFFFFFFFFFFFFFFFFFFFFFFFFFFFFFFFFFFFF,FF::FFFFFFFFFFFFFF:FFFFFFFFFFFFFFFFFFFFFFFFFFFFFFFF:FFFFFFF:FFFFFFFFFFFFFFFFFF
@A00941:609:HJ7N2DRXY:1:2101:29758:1047 2:N:0:NAATACAG
ACATAGCAGATGTGTATAAGAGACAGATTCAATTCCGTTCAATGATTCCATTTGATTCCATTTGATGTTGATTCCATTCGATTCCATTTGATGATGATTCCATGCAATTCCATTAGATGATGACTCCTTTCATTTCCATTCGATGATGAT
+
FFFFFFFFFFFFFFFFFFFFFFFFFFFFFFFFFFFFFFFFFFF,FFF:FF:FFFFFF,:F:FFFFFFF:FFFFFFFF:F:FFFFF::FFFFFFFF:FFFFFF:FFFFFF:FFF:FF:FFFFFFFFFFFFFFF::FFFFFF:FFFFFFFFF
@A00941:609:HJ7N2DRXY:1:2101:30156:1047 2:N:0:NAATACAG
ACATAGCAGATGTGTATAAGAGACAGAGGTTCAACTCTGTGAGTTGAATACACACAACACAAAGAAGTTACTGAGAATTCTTCTGTCTAGCGTTGTATGAAGAAATCCCGTTTCCAACGAAGGCCTCAAAGAGGTCCAAATATCCACTTG
+
FFFFFFFFFFFFFFFFFFFFFFFFFFFFFFFFFFFFFFFFFFFFFFFFFFFFFFFFFFFFFFFFFFFFFFF:FFFFF:FFFFFFFFFFFFFF,FFFF:FF::FFFFFFFFFFFFFFFFFFFF:FFFFFFFFFFFFFFFFFFFFFFFFFFF
@A00941:609:HJ7N2DRXY:1:2101:30264:1047 2:N:0:NAATACAG
ACATAGCAGATGTGTATAAGAGACAGACTGTGTGCTAGACAGCTTCCTAGGTACTGAGAATGAAGAAATGAACAAGATGCGACTCCTACCTTAAGCAGCTCACTGTCTAGTCGCTGTCTCTTATACACATCTCAAGCTAGAGATCGGAAG
+
FFFFFFFFFFFFFFFFFFFFFFFFFFFFFFFFFFFFFFFFFFFFFFFFFFFFFFFFFFFFFFFFFFFFFFFFFFF:FFFFFFFFFFFFFFFFFFFFFFFFFFFFFFFFFFFFFFFFFFFFFFFFFFFFFFFFFFFFFFFFFFFFFFFFFF
@A00941:609:HJ7N2DRXY:1:2101:30318:1047 2:N:0:NAATACAG
CGCAGACAGATGTGTATAAGAGACAGAGATTTTTCTGTCTAATGACAAGCTTGATTAGTTGATTGGCAAGTCATCTTGCAATGAAGCTTGGAAATGGACTACTGATAAGATTTAGGTGATATCAAGGAGCTAGCCAACTCAAAACATCAC
+
FFFFFFFFFFFFFFFFFFFFFFFFFFFFFFFFFFFFFFFFFFFFFFFFFFFFFFFFFFFFFFFFFFFFFFFFFFFFFFFFFFFFFFFFFFFFF:FFFFFFFFFFFFF:FF:FFFFFFFFFFFFFFFFFFFFF:FF:FFFF:FFFFFFFFF
@A00941:609:HJ7N2DRXY:1:2101:30373:1047 2:N:0:NAATACAG
CGCAGACAGATGTGTATAAGAGACAGAGATTTTTCTGTCTAATGACAAGCTTGATTAGTTGATTGGCAAGTCATCTTGCAATGAAGCTTGGAAATGGACTACTGATAAGATTTAGGTGATATCAAGGAGCTAGCCAACTCAAAACATCAC
+
FFFFFFFFFFFFFFFFFFFFFFFFFFFFFFFFFFFFFFFFFFFFFFFFFFFFFFFFFFFFFFFFFFFFFFFFFFFFFFFFFFFFF:FFFFFFFFFFFFFFFFFFFFFFF:FFFFFFFFFFFFFFFFFFFFF:FFFFFFFFFFFFFFFFFF
@A00941:609:HJ7N2DRXY:1:2101:30463:1047 2:N:0:NAATACAG
CGCAGACAGATGTGTATAAGAGACAGGTCCAGAAAATTGGTTCAAAGCCAAATGACTGAAAATGCAGTCTCCCATATGTAAAACGATCTAAACCCTGAGAGCCAATGATATTATTATACAATCTCTAATGTCAGTGCCTTCAGTCTATGC
+
,,FFFFFFFF,,:FFFFFF:F,F:F:F,F,FFFFFF,::F::,FF:F::FFFF:FFF,FFFFF:FF,:FF,:::F,FFFFF,F,,,FFFF,,,FFF,F:F:,FF,,F,F,:FF,FFFFFFF,FFF,FFF,F:FFF,F:F,:F,F,,,,F:
@A00941:609:HJ7N2DRXY:1:2101:30626:1047 2:N:0:NAATACAG
ACATAGCAGATGTGTATAAGAGACAGAAATAGGATGGGGAATTTTAAAAAGCTTTTTATAAAAAAAAAAGCTAGTAGTAGCCTTCCAATTGTGAAAGTTCTCACAGCACGCAAGGGCATTATTTTCAGTTAACAAATGTTTCACTTAGAC
+
FFFFF:FFFFFFFFFFFFFFFFFFFFFFFFFFFFFFFFFFFFFFFFFFFFFFFFFFFFFFFFFFFFFFFFFFFFFFFFF:FFF:FFFFFFFFFFFFFFFFFFFFFFFFFFFF,FFF:FFFFFFFF:FFFFFFFFFFFFF:FFFFFFFFFF
@A00941:609:HJ7N2DRXY:1:2101:30933:1047 2:N:0:NAATACAG
GAACATACAGATGTGTATAAGAGACAGGTTGTAGTGAGCAAAGATCATGCCACTGCACTCCAGCCTGAGCAACAGAGCCAGACCTTGTCAAAAAAAAAAAAAAAAGAAAAAGAAAAAATATGCTTATGTTTTAAAATATTTAATTAATTG
+
FFFFFFFFFFFFFFFFFFFFFFFFFFFFFFFFFFFFFFFFFFFFFFFFFFFFFFFFFFFFF:FFFFFFFFFFFFFFF:FFFFFFFFFFFFFFFFFFFFFFFFFFF:FFFFF,FFFFFF:,FFFF:FFFF,F,F,:FFF:FFF,F:FFF:F
@A00941:609:HJ7N2DRXY:1:2101:30951:1047 2:N:0:NAATACAG
GAACATACAGATGTGTATAAGAGACAGGTATATATCCTCGCCTATTTCCCTACTTAATTCTACAAAATCTGAACCAAAGGAATCATCCTATACACAAGCTGTCTCTTATACACATCTCAAGCTAGAGATCGGAAGAGCGTCGTGTAGGGA
+
FFFFFFFFFFFFFFFFFFFFFFFFFFFF:FFFFFFFFFFFFFFFFFFFFFFFFFFFFFFFFFFFFFFFFFFFFFFFFFFFFFFFFFFFFFFFFFFFFFFFFFFFFF:FFFFFFFFFF:FFFF:FFFFF:FFFFFFFFFFFFF:F,F,FF:
@A00941:609:HJ7N2DRXY:1:2101:31512:1047 2:N:0:NAATACAG
ACATAGCAGATGTGTATAAGAGACAGGTGTAAGGAAGGGGTCCAGTTTCTGTTTTCTGCATATGGGTTTTTCTAGCACCATGATTAAATAGGGAATCTTTTCCCTATTGCTTATATTTGTCAGGTTTGTTGAAGATCAGATGGCTGTAGA
+
FFFFFFFFFFFFFFFFFFFFFFFFFFF:FFFFFFFFFFFFFFFFF,FFFFFFFFFFFFFFFFFFFFFFFFFFFFFFFFFF,FF:FFFFFFFFFF,FFFFFFFFFF:FFFF::F:FFFFFFFFFF:FFFFFFFFFFFFFFFFFFFFFFFFF
@A00941:609:HJ7N2DRXY:1:2101:31656:1047 2:N:0:NAATACAG
GAACATACAGATGTGTATAAGAGACAGGAGGAGATACATGCAAAGAAGGGAGTAGTTTATTATAAGAAAACAAACACTGGATGTGGAGCAAGGTAAACTTAAATTAAAATCCTGGCTCTGCTTCTCCTGAGCGATAAGATAAATACAAGA
+
F:FFFFFFFFFFFFFFFFFFFFFFFFFFFFFFFFFFFFFFFFFFFFFFF:FFFFFFFFFFFFFFFFFFFFFFFFFFFFFFFFFFFFFFFFFFFFFFFFF:F,FFF:FFFFF,FFFFFFFFFFFFFFFFFFFFFFFF,:F,,,F,F,FF,,
@A00941:609:HJ7N2DRXY:1:2101:31747:1047 2:N:0:NAATACAG
ACATAGCAGATGTGTATAAGAGACAGGAGTTTGTGCTTACAGGGTGCTTTCCAGAACCACTATTATCTCCCAGGGAAACCAGCTGCTTACACACTCTGAGCCCTGTCTCTTATACACATCTCAAGCTAGAGATCGGAAGAGCGTCGTGTA
+
FFFFFFFFFFFFFFFFFFFFFFFFFFFFFFFFFFFFFFFFFFFFFFFFFFFFFFFFFFFFFFFFFFFFFFFFFFFFFFFFFFFFFFFFFFFFFFFFFFFFFFF,FFF:FFFFFF:FFFFF:FFF:FFFFFFFFFFFF,FFFFFFFF:::F
@A00941:609:HJ7N2DRXY:1:2101:31855:1047 2:N:0:NAATACAG
GAACATACAGATGTGTATAAGAGACAGGAAAGTACATATTCTAAAAGATAACTGAGCTTTTAAACACAAACCAACAATATACACTGATTCTCTAATACTGATTGTTGAATTCTAATGTATGGCTTCCTAAGGGATTTTCAAGGGTAATTT
+
F:FFFFFFFFFFFFFFFFFFFFFFFFFFFFFFFFFFFFFFFFFFFFFFFFFFFFFFFFFFFFFFFFFFFFFFFFFFFFFFFFFFFFFFFFFFFFFFFFFFF:FFFFFFFFFFFFFFFFFFFFFFFFFFFFFFFFFFFFFFFFFFFFFFFF
@A00941:609:HJ7N2DRXY:1:2101:31910:1047 2:N:0:NAATACAG
ACAAAGCAGATGTGTAAAAGAGACAGTCTAAAAACTCCTTTGAGCAAGTGACTGGAGAGAAAATCTACAAACTACAAACTAAAGAGGGCTGCATTGCTGTCATCGTCTGCTCAGGCTGCAAGGACAAAGTACCACAGCCTGGGTAGCTCA
+
FFF,FFFF:F,:F::F,FF,:,:,F:,FFFFF,F::FF::FFFF,::,:FFF::,F:F:FF,FF,FFFF:FF:FFFFF,F:FF,F,,:,FF,FFF::FF,FFFFFFF,F:FFF:F:,,F,,F,:F:FFFFFFF,FFFFF,:FF:FF,FF:
@A00941:609:HJ7N2DRXY:1:2101:32362:1047 2:N:0:NAATACAG
ACATAGCAGATGTGTATAAGAGACAGGGTCAATACCATCCCTCCTTCTAAAATTAGTTTTTAAAAAAATCAGGTAACATTATGAAGAAAAAAGAGAGCTGTATATATCTTTTAATGTATTTAGGAAAATATGACCAGTTTGTGAGTTTGT
+
FFF:FFFFFFFFFFFFFFFFFFFFFFFFFFFFF:FFFFFFFFFF:FFF:FFFFFFFFFFFFFFFFFFF:FFFFFF,FF,FF,F:FFF:FFFFFFFFFF,F,FFFFFFFF:FFFFF,FFFFFF:FF,,FFFF,FFF,::F,F,,:,F,F:F
@A00941:609:HJ7N2DRXY:1:2101:32597:1047 2:N:0:NAATACAG
ACATAGCAGATGTGTATAAGAGACAGAGCTTGCAGTAAGCCAAGATCGCACCACTGTATTCCGGCCTGGGTGACAGAGCAAGACCTGTCTCTTATACACATCTGAACCGCGAGATCGGAAGAGCGTCGTGTAGGGAAAGAGTGTAGATCT
+
FFFFFFFFFFFFFFFFFFFFFFFFFFFFFFFFF:FFFFFFFFFFFFFFFFFFFFFFFFFFFFFFFFFFFFFFFF:FFFFFFFFFFFFFFFFFFFFFF:F,FFFFF:F:FFFFFFFFFFF,FFFFF,FF,F,FFFF,:FFFFFFFFFFFFF
@A00941:609:HJ7N2DRXY:1:2101:32651:1047 2:N:0:NAATACAG
CGCAGACAGATGTGTATAAGAGACAGGCCAGAAGGAGAGGGAGTCCTGGGAAACAGAGTTTGCAGGGGTCAATCCCCTATGATATGAAGCCAAGCAGGGGAAATGCAGGAAATGCACCTGAGCACAGACAAGTGAAACAGACAGCACAGG
+
FFFFFFFFFFFFFFFFFFFF:FFFFFFFFFFFFFFFFFFF:FFFFFFFFFFFFF:FFFFFFFFFFFF:FFFFFFFFF:FFFFFF:FFFFFFFFFFFFFFFF,FF:FFFFF,F,FFFFFFFFFFFFFF:FF::F:F,::FFFF,FFFFFF:
@A00941:609:HJ7N2DRXY:1:2101:32723:1047 2:N:0:NAATACAG
CGCAGACAGATGTGTATAAGAGACAGTTCCATATCTTCCAGGTGTCCAAGTGCATGTTTCTCTAATCCAAGTGTGCAAAGAGCCAAGTATGCCTCCAAAAATACTCTTGGCCATCCATTAAATATATTTCCTACCTAGTTATTACATACC
+
FFFFFFFFFFFFFFFFFFFFFFFFFFFFFFF,FFFFFFFFFFFFFFF:FFFFFFFF:FFFFFFFFFFFFFFFFFFFFFFFFFFF::FFFFFFFFFFFFFFFFFFFFF:FFFFF:FF:,FFFFFFFFFFFFFFFFF::FF:F,FFFFFFFF
@A00941:609:HJ7N2DRXY:1:2101:32904:1047 2:N:0:NAATACAG
CGCAGACAGATGTGTATAAGAGACAGTTTGTGTGTGGTCTGGGAACCCCGGGAGTCCCCCAAGTCCTTTTCATGTGCATAAGATCAAAATTATTTCATAGCACTACTAAGCCATAATATGGCCTTTTTATTCTCATCTCACAGATGTACA
+
FFFFFFF,FFFFFFFF:FF:FFFFFF::,FFFFFFFF:FFFFF:FFFFF:FFFFFFFFFFF:FFF:FFFFFFFFFFFFFFFFFFFFFFFFFF:,FFFFFFFF::FF::FFFF,F,:F:FFFFFFF:FFFF,FFFFFFF:FFFFF,FF:F:
@A00941:609:HJ7N2DRXY:1:2101:1145:1063 2:N:0:TAATACAG
ACATAGCAGATGTGTATAAGAGACAGAACTTAATGTGCACTATAGACCAAATGGTCCTAATAGATATTTGCAGAACATTTCATTTAATGGTTGCACAGTATCAATTCTGTCTCTTATACACATCTCAAGCTAGAGATCGGAAGAGCGTCG
+
FFFFFFFFFFFFFFFFFFFFFFFFFFFFFFFFFFFFFF:FFF,FFFFF:FF:FFFFFFFF,FFFFFF:FFFFFFFFFFFFFFF,,:FFFF,:FF:FFFF:,,FFFFFFFFFFF,:FFFFFF,FFFF:FFFF,FFFF:FFF:,F,FFF,FF
@A00941:609:HJ7N2DRXY:1:2101:1217:1063 2:N:0:TAATACAG
ACATAGCAGATGTGTATAAGAGACAGCGTCCGAAACGTCCACTTCCATATACTACAAAAAGAGTGTTTCAAACCTGCTCTATGAAAGGCAATGTTCAACTCTGTGACTTGAATGCAGACATCACAGAGCAGTTTCTGAGAATGCTTCTGT
+
FFFFFFF:FFFFFFFFFFFFFFFFFFFFFFFFFFFFFFFFFFFFFF:FFFFFFFFFFFFFFFFFFFFFFFFFFFFFFFFF:FFF:FFFFF:,FFFFFFFF:FF,F:F:FFFFFFFFFFFFFFFFFFFFF,F::FF:FFFF,FFFF:F,F,
@A00941:609:HJ7N2DRXY:1:2101:2139:1063 2:N:0:TAATACAG
ACATAGCAGATGTGTATAAGAGACAGGTAAAATGCCCAGTCTCGGGTATGTCTTTTTCAGCAGTGTGAAAACGGACTAATACAACAGTTAAATAGGAAGAATAAGTTCTAGTGTTTTGTAGTTATATAGTTTCAAATAGGTAGAAGGAAG
+
FFFFFFFFFFFFFFFFFFFFFFFFFFFFFFFFFFFFFFFFFFFFFFFFF:FFFFFFFFFF:FFFFFFFFFFF:FFFFFFFFFFFFFFFF:FFFFFFFFFFFFF:FFF:FFFFFF:FFFFFFFF:F,F,FF,FFF:FFF:FFFF,F:FF::
@A00941:609:HJ7N2DRXY:1:2101:2211:1063 2:N:0:NAATACAG
CGCAGACAGATGTGTATAAGAGACAGAACATGAATAAACTGAGTTACCTGAACACCACTAGCCCATGATCTATTTTTTGTCCCTGTGCTTTACTTGTACAAGACTTTTTGAACTTAAATAGAGGATCAAACTAACTTTTTCTGACTTGAA
+
FFFFFFFFFFFFFFFFFFFFFFFFFFFFFFFFFFFFFFFFFFFFF:FFFFFFFFFFFFFF:FF:FFFFFFFFFFFFFFFFFFFFFFFFFFFFFFFFFFFFFFFFFFFFFFFFF:FFFFFFFFF,FFFFF:FFF:,FFFFFFF:FFFFFFF
@A00941:609:HJ7N2DRXY:1:2101:2284:1063 2:N:0:NAATACAG
ACATAGCAGATGTGTATAAGAGACAGGTAGGCACTGGAAGAAAGGGAAATGCAAAGCCAGCAGTTGTTCACTAAGGAGGGATTAGAAGTGGCTAGGAGAGAATAGGTAAGGTTGATAGTGTGGTGGAGATAGATGGGGAGAGGTAAAGGA
+
FFFFFFFFFFF:F:FFFFFFFFFFFFFFFFFFFF,:FFF:FF,,FFFFF::FFFF,FF:FF:F:F,FFFFFFFFFFF:FFFFFFFFFFFFFF,FFFFFFFF,FF:FFFFF,FFFFFFFFFFFFFFFFFFFF:,,:FFFFFFFFFFFFFFF
@A00941:609:HJ7N2DRXY:1:2101:2591:1063 2:N:0:NAATACAG
ACATAGCAGATGTGTATAAGAGACAGGTTTTTAAACATCTTAGGTATAACAGCACAATTTCACCTTGAAAAAGCACCAAAATTATGGTGTTCCTGAAAAGATCCTATTAAAAGACAGTAGTTTATTTGAACTGGTTCTGTCTCTTATACA
+
FFFFFFFFFFFFFFFFFFFFFFFFFFFFFFFFFFFFFFFFFFFFFFFFFFFFFFFFFFFFFFFFFFFFFFFFFFFFFFFFFFFF:FFFFFFFFFFFFFFFFF,FFFFFFFFFFFFFFFFFF,FFFFFFFF:FFFFFFFFFFFFFFFFFFF
@A00941:609:HJ7N2DRXY:1:2101:2645:1063 2:N:0:NAATACAG
ACATAGCAGATGTGTATAAGAGACAGGTCATATCTCTTACATGTAAATACAAACAGTGTTTAGATATCAAGTATCAGTTTTTCTGAACAATAGTATGCCAGTGCTTATTCTTGGACTGTCTCTTATACACATCTCAAGCTAGAGATCGGA
+
FFFFFFFFFFFFFFFFFFFFFFFFFFFFFFFFFFFFFFFFFFFFFFFFFFFFFFFFFFFFFFFFFFFFFFFFFFFFFFFFFFFFFFFFFFFFFFFFFFFFF:FFF:FFFFFFFFFFFFFFFFFFFFFFFFFFFFFFFFFFFFFFFFFFFF
@A00941:609:HJ7N2DRXY:1:2101:2682:1063 2:N:0:NAATACAG
ACATAGCAGATGTGTATAAGAGACAGGGTCTCAGATGGAGATGAGGAACTTTTTGGGAAATGGAGTAAAGGTGACTCTTGGTATGTTTTAACAAAGAGATGGGTGGCATTTTGCCCCTGCCCTAGAGATTTGTGGAACTTTGAAATCGAG
+
FFFFFFFFFFFFFFF,F::FFFF,FFFFFFFF:F,:FFFFFFFFFFFF:FFFFFFFFF,FFFFFFFFF,FF,FFF,:FF,FFFFFFFFFFFFFFFFFFFFFFFFF:F:F:FFFFFFFFFF::FFFFFFFFFFFFF:,FFFFF,,F:FFFF
@A00941:609:HJ7N2DRXY:1:2101:2790:1063 2:N:0:NAATACAG
CGCAGACAGATGTGTATAAGAGACAGATCATGAGGTCAGGAGATCGAGACCATCCTGGCTAACATGGTGAAATCCCATCTCTACTAAAGATATAAAAAATTAGCCAGGCGTGGTGGTGGGCGCCTGTAGTCCCCTGTCTCTTATACACAT
+
FFFFFFFFFFFFFFFFFFFFFFFFFFFFFFFFFFFFFFFFFFFFFF:FFFFFFFFFFFFFFFFFFFFFFFFFFFFFFFFFFFFF:F:FFFFFFF,:FFFFFFFFFFFFFFFFF:FFFFFFFFFFFFFFFFFFFFFFFFFFF,FFFFFFF,
@A00941:609:HJ7N2DRXY:1:2101:2826:1063 2:N:0:NAATACAG
ACATAGCAGATGTGTATAAGAGACAGCCCCAAAGTTCACTAAATTAACCAATTTTATAATATAAAAGCAAAGAAAAAATTACCCCTATACCCAAACCCAAGACAAAGATAAAATAACTTGAGAAAAAAGATGTATCATAAAACACAATTA
+
FFFFFFFFFFFFFFFFFFFFFFFFFF,,,F,,F,,F,,,F:F,,:,F,F,,,FF:FF,,,:,:,F:,,,F,F,FF:F:,,::F,,,,,:,,FFFFF,FFF,:F,,,,,F:,,:,F,FFFF,F,F,:FFF:,F,,,,,F:,F,FFFFF,F,
@A00941:609:HJ7N2DRXY:1:2101:2880:1063 2:N:0:NAATACAG
ACATAGCAGATGTGTATAAGAGACAGGCTGACTTCTAAGTCCAGGTGAATGCACGACAGAGACAACACATGCAGATTCAGGAGCCATTGGCGGGGAATACCAGGAGAATAACTCCTGGAAATGCGCAAAAATCATAAGGAGGGCTTTGGA
+
FFFFFFFFFFFFFFFFFFFFFFFFFFFFFFFFFFFFFFFFFFFFFFFFFFFFFFFFFFFFFFFFFFFFFFFFFFF:FFFFFFFFFFFFFFFFFFFF,FFFFFFFFFFFFFFFFFFFFFFF:FFFFFFFFFFFFFFFFFFFFFFFFFFFF:
@A00941:609:HJ7N2DRXY:1:2101:3296:1063 2:N:0:NAATACAG
GAACATACAGATGTGTATAAGAGACAGGTCTCACTCTGTCACCCAGGCTGGAGTGCAGTGGCGCCATATTGGCTCACTGCAACCTGTGCCTCCCAGGTTCCAGCGATTCTCCTGCCTCAGCCTCCCAAGTAGCTGGGACTACAGGTGCGT
+
FFFFFFFFFFFFFFFFFFFFFFFFFFFFFFFFFFFFFFFFFFFFFFFFFFFFFFFFFFFFFFFF:FF:FFFFFFFFFFFFF:FF:FFFFFFFFF,FFFFFFFFFF:F:FFFFFFFFFFFFFFFFFFFF:FFFFFFFF:FFFFFFFFFFFF
@A00941:609:HJ7N2DRXY:1:2101:3423:1063 2:N:0:NAATACAG
GAACATACAGATGTGTATAAGAGACAGGTCTGCTAGAACACAGGTTCATCATGAAATTTGTAAATTGGTATTTTTTTAATGTATATTTTTCAAACCTTTTCAATCAGTACATTCCCTGTCTCTTATACACATCTCTTGTCAAGATCGGAA
+
FFFFFFFFFFFFFFFFFFFFFFFFFFFFFFFFFFFFFFFFFFFFFFFFF:FFFFFFFFFFFFFFFFFF:FFFFFFFFFFFFFFFFFFFFFFFFF:,FFFFFFFF:F,FFFFFFF,FFFFFFFFFFFF,FFFF,:,F:FFF:FFFF:FFFF
@A00941:609:HJ7N2DRXY:1:2101:3477:1063 2:N:0:NAATACAG
ACATAGCAGATGTGTATAAGAGACAGATGAGGAGCTGGGTGGAGGCAGACTCGGCCTCATGACAAGGAAGTGAACCGAGCCCCAAGGTTCTACCTGTCTCTTATACACATCTCAAGCTAGAGATCGGAAGAGCGTCGTGTAGGGAAAGAG
+
FFFFFFFFFFFFFFFFFFFFFFFFFFFFFFFFFFFFFFFFFFFFFFFFFFFFFFFFFFFFFFF:FFFFFFFFFFFFFFFFFFFFFFFFFFFFFFFFFFFFFFFFFFFFFFFFFFFFFFFFFFFFFFFF,FFFFFFFFFF,FFFFFFFF:F
@A00941:609:HJ7N2DRXY:1:2101:3531:1063 2:N:0:NAATACAG
ACATAGCAGATGTGTATAAGAGACAGGTGTTTGCACGTGTGTATGTGTGTATGTGTTGGTGTGCATGTGTGTGTATGTGTGTATGTGTTGGTGTGCATGTGTGTGTATATGTGTGTGTAGGTGTGTGGTGTGTGTATGTGTGTGTGGTGT
+
FFFFFFF:FFFFFFFFFFFFFFFFFFFFFFFFFFFFFFFFFFFFFFFFFF:FFFFFFFFFFFFFFFFFFFFFFFF,FFFFFFF,F:FF,FF:FFF,::F,FFF:F,,::,FFFFFFF:F,F,FFF:FFFFFFFF,,FF:FFF:FFFF,F,
@A00941:609:HJ7N2DRXY:1:2101:3549:1063 2:N:0:NAATACAG
CGCAGACAGATGTGTATAAGAGACAGGGTGAGGCGCACGCGAAGTCTAGCTTCCGATACACACAGGCAGCAGAGACTGAGACCGGAAGCTTGGGCTGCAAGGAGCGGGCGGAGCCTGGGAAGGCCAGACTACCTGGTCACGGTAATGTCG
+
F:FFFF:FFFFFFFFF:FFFF,F:FF:,:,,F,F:FF:,F:,F,,,:,::FF,FFF,,FFFFFFFFF:FF,:F:FFFFFFF:FFFF:,:,FF,:F,F,F,,,F:F,F:F,FFFFFFF:FF:F,F,FF:,F,F::FF,FFF,F,F,FFF,,
@A00941:609:HJ7N2DRXY:1:2101:4146:1063 2:N:0:NAATACAG
ACATAGCAGATGTGTATAAGAGACAGCGCAGCAGCACTGTGGGCCCCCACGGGGAGAGGGGCGGTAAGCCTCTTCGCTTTTACCCCAGAGGACTGTCTCCCCTCCTGTCTCTTATACACATCTCAAGCTAGAGATCGGAAGAGCGTCGTG
+
FFFFFFFFFFFFFFFFFFFFFFFFFFFFFFFFFFFFFFFFFFFFFFFFFFFFFFFFFFFFFFFFFFFFFFFFFFFFFFFFFFFFFFFFFFFFFFFFF:FFFFFFFFFFFFFFFFFFFFFFFFFFFFFFFFFFFFFFFF:FFFFFFFFFFF
@A00941:609:HJ7N2DRXY:1:2101:4218:1063 2:N:0:NAATACAG
ACATAGCAGATGTGTATAAGAGACAGACAATGAACTCAAACAAATTTATAAGAAAAAAACAACCCCATTGACAAGTGGGCAAAGGACATGAACAGACACTTCTCAAAAGAAGACATTTATGCAGCCAAAAGACCCATGAAAAAATGCTCA
+
FFFFFFFFFFFFFFFFFFFFFFFFFFFFFFFFFFFFFF:FFFFFFFFFFFFFFFFFFFFFFFFFFFFFFF,FFFFFFFFF,F:FFFFFFFFFFFFFFFFFFFFFFF:FFFFFFFFFFFFFFFFFFFFFFFFFFFFFFFFFFFFFFFFFFF
@A00941:609:HJ7N2DRXY:1:2101:4327:1063 2:N:0:NAATACAG
CGCAGACAGATGTGTATAAGAGACAGGTTTAAAAAGGACCAGGAGCTGGATGTGTATTTCAAAAAGGCATATGGATGGAGCTGTGAAGCAGATGGGAAACTGGGAGACAATGCCTTTAAAAAGACTCAATAGTCAAGGCCTGGTCCTCAG
+
FFFFFFFFFFFFFFFFFFFFFFFFFFFFFFFFFFFFFFFFFFFFFFFFFFFFFFFFFFFFFFFFFFFFFFFFFFFFFFFFFFFFFF:FFFFFFFFF:FFFFFFFFFFFFFFFFFFFFFFFFFFFFFFFFFFFFFFFF:FFFFFFF,FFFF
@A00941:609:HJ7N2DRXY:1:2101:4363:1063 2:N:0:NAATACAG
ACATAGCAGATGTGTATAAGAGACAGGTTCCCAGGAGCAGCGAGGTAACCACCTTTCCAGGCTCAGCCCTCAGCCCCCTTCCCCTGCAGCAGCTGGGGGCAGGGGCCGATCTTAAAAATGGACATGGGATCAGGCCCGCCCCCGGTTAAA
+
FFFFFFFFFFFFFFFFFFFFFFFFFFFFFFFFFFFFFFFFFFFFFFFFFFFFFFFFFFFFFFFFFFFFFFFFFFFFFFFFFFFFFFFFFFFFFFFFFFFFFFFFFFFFFFFFFFFFFFFFFF,FFFFFFFFFFFFFFFFFFFFFFFFFFF
@A00941:609:HJ7N2DRXY:1:2101:4960:1063 2:N:0:NAATACAG
CGCAGACAGATGTGTATAAGAGACAGGAATGGAATGGAATGGAATCCACCCGAGTGGAATGGAATGGAATGGAATGCAATGGAATTGAACGGAATATAATGGAATTGAACGGATTCATCCCGAGGGGAATGGAATGGTATCTAATGCAAT
+
FFFFFFFFFFFFFFFFFFFFFFFFFFFFFFFFFFFFFF:FFFFFFFF:F,FFF,FFFF:,FFF:FFFF,FFFFFFF:F,FFFF,F:F:,:FFFFF,:F::FFF:F,,::,FFF,,:F,:,,F,:,FFF:F,FFFFF,,F,,::FFF:F,F
@A00941:609:HJ7N2DRXY:1:2101:5050:1063 2:N:0:NAATACAG
GAACATACAGATGTGTATAAGAGACAGCAACTGTTGAGCATTTGAAATGGGTCTGAATCAGGATGAACACAAGTGTAAAATACACACTGGATTTCAAAGGCAGTACAAAAAAAAGAATGTAGGTTGGACATGGTGGCTCATGCCTGTAAT
+
FFFFFFFFFFFFFFFFFFFFFFFFFFFFFFFFFFFFFFFFFFFFFFFFFFFFFFFF:FFFF:FFFFFF:FF:FFFFFFFFFFFFFFFFF:FFFFFFFFFFFFF,FFF,F:FFFF:FF,FFFFFFFFFFFFFFFFFFF:FFFFFFFFFF,F
@A00941:609:HJ7N2DRXY:1:2101:5177:1063 2:N:0:NAATACAG
ACATAGCAGATGTGTATAAGAGACAGACTCTATAGGGAAAAAAAATCTAATGAGCCAATGAAAAATTAAAAGTAGGCGAAATTAAAAATAGGCAAAACAATGAATAGATATTTCTCAAAAGAAGACATACAAATTGGCAAACAGGCATGT
+
FFFFFFFFFFFFFFFFFFFFFFFFFFFFFFFFF:FFFFFF:FFFFFFF:FFFFFFFFF:F:FFFFFFF:FFFFFFFFFFFFFFFFFFFFFFFFFFFFFFFF,FFFFFFFFFFFFFFFFFFFFF:::FFF:FFF:FFFFFFFF:FFFFFF,
@A00941:609:HJ7N2DRXY:1:2101:5267:1063 2:N:0:NAATACAG
ACATAGCAGATGTGTATAAGAGACAGTGCTTTCTCCCTTCGTAGCTATAGTCACCTTGAGGAAGAGACCAAAATTCACAAAGTGGCTTGAATTCTTAGATCCAGAGGGTTAGTTTTCTTGGCACATTTTTCTTCAAAAAAATGTTATAAT
+
FFFFFFFFFFFFFFFFFFFFFFFFFFFFFFFFFFFFFF:FFFFFFFFF,FFFFFFFFFFFFFFFFFFFFFFFFFFFFFFFFFFFFFFFF:FFFFFFF,FFFFFFFFFFFFFFF:FFFFFFFFFFFFFFFFFFFFF:FFFFFFFFFFFFFF
@A00941:609:HJ7N2DRXY:1:2101:5412:1063 2:N:0:NAATACAG
GAACATACAGATGTGTATAAGAGACAGCACCATGGAATACCACTCAGCCACAAAAATGAATGAAATTATGTTTTTTTTTTTGCAGCAACATATATGGAGCTGGGGGCCATTACCCTTATTGAAGTGACTCAAACTGAAAATCAAAAAATA
+
FFFFFFFFFFFFFFFFFFFFFFFFFFFF,FFFFFFF,FFFFFFFFFFFFFFFFFFFFFF:FF::FFFFFFFFFFFFFFFFFFFFFFF,FFFFFFFFFFFFFFFFFF:F:FFFFFF,:FFF,FFFFFF,FFF:,FFF::FFF:,FFFF,:F
@A00941:609:HJ7N2DRXY:1:2101:5502:1063 2:N:0:NAATACAG
ACATAGCAGATGTGTATAAGAGACAGGTGTATATGTGCCACATTTTCTTAATCCAGTCTATCATTGTTGGACATTTGGGTTGGTTCCAAGTCTTTGCTATTGTGAATAATGCCGCAATAAACATACGTGTGCATGTGTCTTTATAGCAGC
+
FFFFFFFFFFFFFFFFFFFFFFFFFFFFFFFFFFFFFFFFFFFFFFFFFFFFFFFFFFF,FFFFFFFFFFFFFFFFFFFFFFFFFFFFFFFFFFFFFFFFFFFFFFFFFFFFFFFFFFFFFFFFFF:FFFFFFFFFFFFFFFFFF::FFF
@A00941:609:HJ7N2DRXY:1:2101:5575:1063 2:N:0:NAATACAG
ACATAGCAGATGTGTATAAGAGACAGGTCTCGCCCTGTCACCCAGGCTGGGGTGCAGTGGCACAATCTTGGCTTACTGTAACCTCCGCCCTGTCTCTTATACACATCTCAAGCTAGAGATCGGAAGAGCGTCGTGTAGGGAAAGAGTGTA
+
FFFFFFFFFFFFFFFFFFFFFFFFFFFFFFFFFFFFFFFFFFFFFFFFFFFFFFFFFFFFFFFFFFFFFFFFFFFFFFFFFFFFFFFFFFFFFFFF:FFFFFFFFFFFFFFFFFFFFFFFFFFF:FFFFFFFF,FF:FFFFFFF::FFFF
@A00941:609:HJ7N2DRXY:1:2101:5828:1063 2:N:0:NAATACAG
ACATAGCAGATGTGTATAAGAGACAGGTTCACTGATGTATGAGTCGCCAATGCTGTACGGCTTATGTTCCGCCAGCGCGCAGCTTAACGCACCAAAGGCATCATTCAGGATCAACACCGGGCCGCGGATTTCTGTGTCGTCCAACTGTTG
+
FFFFFFFFFFFFFFFFFFFFFFFFFFFFFFFFFFFFFFFFFFFFFFFFFFFFFFFFFFFFFFFFFFFFFFFFFFFFFFFFFFFFFFFFFFFFFFFFFFFFFFFFFFFFFFFFFFF:FFFFFFFFFFFFFFFFFFFFFFFFFFFFFFFFFF
@A00941:609:HJ7N2DRXY:1:2101:6027:1063 2:N:0:NAATACAG
GAACATACAGATGTGTATAAGAGACAGGATCAAAATAAAAGGTCAAAGACATGTAAGTATTTGAAGTAGATGAAAGGGGAGAAGGAAAACCCATGCCCTATTGCATGGTCAAGGCCTGTGCAATTGGAAGGACCTGCCAGGGAGGGTGTG
+
FFFFFFFFFFFFFFFFFFFFFFFFFFFFFFFFFF:FFFFFFFFFFF:FFFFFFFFFFFFFFFFFFFFFFFFFFFFFFFFFFFFFFFFFFFFFFFFFFFFFFFFFFFFFFFFFFFFFFFFFFFFF:FFFFFFFFFFFFFFFFFFFFFFFFF
@A00941:609:HJ7N2DRXY:1:2101:6497:1063 2:N:0:NAATACAG
CGCAGACAGATGTGTATAAGAGACAGACCCCAGAGAAGCCAGATGACCAACTCCTAGGGGCAGTTGAGGGTTTGTGCACGTGCGGAGGAGAGCGGGAGGCACCAGTGTGGTTCCTCCTTCTTGGTACTAACTTGGTACTCAGTGTTTATC
+
F:FFFFFFFFFFFFFFFFFFFFFFFFFFFFFFFFF,,:FF:,FFFFFF:FFF:F,FFF::F:FFFF:FFF,FFFFFFFFF:FFFFFFFFFF:FFFFFFFFFFFFF:F:FFFFFFF,F,FFFFFFFFFF:,:FFFFFF,:FF:FFF,FFFF
@A00941:609:HJ7N2DRXY:1:2101:7148:1063 2:N:0:NAATACAG
ACATAGCAGATGTGTATAAGAGACAGTGCAAGCATTTTGTGCCAGTTTGTTGGCTAGAGGTGTCAGTCCTCGTAAAGTTTTTGTGATGGTCCCATCTGGGGCAGTATTGCTGGGAATGAAAGTACATTTCCTACCCAGCATAACACATAT
+
FFFFFFFFFFFFFFFFFFFFFFFFFFFFFF,FFFFFFFFFFFFFFFFFFFFFFFFFFFF,FFFFFFFFFFFF,FFFFFFFFFFFFFFFFFFFFFFFFFFFFFFFFFFFFFFFFFF:FFFFFFFFFFFFFFFFFFFFFFFF:FFFFFFF,:
@A00941:609:HJ7N2DRXY:1:2101:7202:1063 2:N:0:NAATACAG
CGCAGACAGATGTGTATAAGAGACAGTTAGATACCCATACCCTAAGAGCTGCTTTCTTGGAGTTGGGAGACGGGGTCAGCCAAGTTGCCCTGGGTTCCTTGAGCTTTCACCACAATAAGCTCTGTCTCTTATACACATCTGGACTTGGAG
+
FFFFFFFFFFFFFFFFFFFFFFFFFFFFFFFFFFFFFFFFFFFFFFFFFFFFFFFFFFFFFFFFFFFFFFFFFFFFFFFFFFFFFFFFFFFFFFFFFFFFFFFFFFFFFFFFFFFFFFFFFFFFFFFFFFFFFFFFFFFFFFFFFFFFFF
@A00941:609:HJ7N2DRXY:1:2101:8088:1063 2:N:0:NAATACAG
ACATAGCAGATGTGTATAAGAGACAGGACGGGCTCTGCGTTCGGCAACCATCTCACGTAGCCGCCGCTCAAAATCCTGATGCTGAATACGTTTACGCTGCCAGCGGGCAATTTTCGGTGGTGCACTGTCCCACTCGCGCAATGACCAGGC
+
FFFFFFFFFFFFFFFFFFFFFFFFFFFFFFFFFFFFFF:FFFFFFFFFFFFFF:FFFFFFFFFFFFFFFFFFFFFFFFFFFFFFFFFFFFFFFFFFFFFFFFFFFFFFFFF,FFFFFFFFFFF:FFFFFFFFFFFFFFFF,FF:FFF:FF
@A00941:609:HJ7N2DRXY:1:2101:8413:1063 2:N:0:NAATACAG
ACATAGCAGATGTGTATAAGAGACAGGAGTCACAGAGCATAGGTTAGTGTGAATCAAGGGTCTCTCCAAAAGGTTGATATTTAATAAAGTAAAAAATCAGTACTGTTTTATTAGGGACATTCTTAAGTGAAACTGGCATCTTTTTCTTCT
+
FFFFFFFFFFFFFFFFFFFFFFFFFFFFFFFFFFFFFF,F::FFFFFFFFFF:FFF:FFFFFFFFFFF:F:FFFFF,F,FFF:FFFFFFFFFF:F,:FFF:FFFF:F,FFFFFFFFFFFFFFFFFFFFFFFFFFFF:FFFFFFFFF:FFF
@A00941:609:HJ7N2DRXY:1:2101:8684:1063 2:N:0:NAATACAG
AAATAGCAGATGTGTATAAGAGTCAGGGGGTATAGTGTAGAAGTGAAGAACCTGCCCATGCAGTCTCCCGAGGGGTCTAAGGTTTGTCGCGACATGTGGCGAGGGGGTGCGGTACGGTTGTAGGAGCCGTGCCTAGCGCGCGGCTGGACG
+
F,F,FF:FF:F,,,,F,::,:F:F,FF,F:,:,F,:,F:,F,,F,,::,F,::,,:,,:,:,:,,:,,,,::,,,FF,,,F,:,F,,,FF,:F,F,FFF,,FF,:F,:FF,FFF:,,,:FF:F,:,,,:F:F,F,F,F,:,FFF,,F,::
@A00941:609:HJ7N2DRXY:1:2101:8956:1063 2:N:0:NAATACAG
ACATAGCAGATGTGTATAAGAGACAGGTGTTCAACTCCCAGAGTATAACATTGCTTTTCATAGAGCAGTTTTGAAACATTCTTTTCGTAGAGCCTCCAAGTGGACAGTTGGAGCGCTTTCAGGCCTGCGGTGGAAAAGGAAATATCTTCA
+
FFFFFFFFFFFFFFFFFFFFFFFFFFFFFFFFFFFFFFF:FFFFFFFFFFFFFFF:FFFFFFFFFFFFFFFFFFFFF:FFFFFFFFFFFFFFFFFFFFFFFFFFFF,FFFFFFFFFFFFFFFFF:FFFFF,FFF,F:FFF:FFFFFFFFF
@A00941:609:HJ7N2DRXY:1:2101:9209:1063 2:N:0:NAATACAG
ACATAGCAGATGTGTATAAGAGACAGGACTATCTCTTGGCCAATTGTCGTAGGGGAAATTCTGAGTGAGACTTCTGAAACTTCTCCTTAAAGAAAAGAAGTGAACCCTGCTTCTGTCTCTTATACACATCTCAAGCTAGAGATCGGAAGA
+
FFFFFFFFFFFFFFFFFFFFFFFFFFFFFFFFFFFFFFFFFFFFFFFFFFFFFFFF,FFFFFFFFFFFFFFFFFFFFFFFFFFFFFFFFFFFFFF,FFFFFFFFFFFFFFFFFFFFFFFFFFFFFFFFFFFFFFFFFFFFFFFFFFF,FF
@A00941:609:HJ7N2DRXY:1:2101:9281:1063 2:N:0:NAATACAG
ACATAGCAGATGTGTATAAGAGACAGCATATCTGCCCCCGCCTTTAGATTGCAGGCTCCTGGAGAGCTGTCTCCTGCAGTGCCCCAGTGTCTAGTATGAGGGGGTGGCATCTAATGGGTTATACAGTTGTTAAGGAGCATAAGATGTCCC
+
FFFFFFFFFFFFFFFFFFFFFFFFFFFFFFFFFFFFFFFFFFFFFFFFFFFFFFFFFFFF:FF:FFFFFFFFFF:FFFFFFFFFFFF:F,FFFFFFFFFFFFFFFFFFFFFF,FFFFFFFFFFFFF::FFFFFFFFFFFFFFFFFFFFFF
@A00941:609:HJ7N2DRXY:1:2101:9317:1063 2:N:0:NAATACAG
ACATAGCAGATGTGTATAAGAGACAGGTTCTGAGACAAGCATTACTAGGTGATTTCGTCCTTGTGCTAACATGATAGACTGTATTTACACAAACCTAGAGGTAGCCTACTACACACCTAGAATAATAGCTGTCTCTTATACACATCTGAA
+
FFFFFFFFFFFFFFFFFFFFFFFFFFFFFFFFFF:FFFFFFFFFFFFFFFFFFFFFFFFFFFFFFFFFFFFFFFFFFFFFFFFFFFFFFFFFFFFFFFFFFFFFFFFFFFFFFFFFFFFFFFFFFFFFFFFFFFFFFFFFFFFFFFFFFF
@A00941:609:HJ7N2DRXY:1:2101:9534:1063 2:N:0:NAATACAG
ACATAGCAGATGTGTATAAGAGACAGGTGCTGCAAAGGTCACAGTGCAAGAAGATGAGGATACAGAGAGAGGTATACAGAGGGAAAAAAATGGGCCATTTTGCAATCAATCTATCACATAGACATGAACTTATAAGGAAATGTGTTTGTT
+
FFFFFFFFFFFFFFFFFFFFFFFFFFFFFFFFFFFFFFFFFFFFFFFFFFFFFFFFFFFFFFFFFFFFFFFFFFFFFFFFFFFFFFFFF:FFFFFFFF:FFFFFFFFFFFFFFFFFFFFFFFFFFFFFFF:FFFFFFF:FFFFF:FFFFF
@A00941:609:HJ7N2DRXY:1:2101:9697:1063 2:N:0:NAATACAG
ACATAGCAGATGTGTATAAGAGACAGATACAAGGCCATAACACAAATTACAATTTTAAAAATACTTTCACTTTACATATGTGAAAACTGCAGCTCAAAGAATTTAAAAGACAAGATTGAAATCCCATGAGTAGGTAAAGATGGTCAAGTC
+
FFFFFFFFFFFFFFFFFFFFFFFFFFFFFFFFFFFFFFFFFFFF,FFFFFFFFFFFFF:FFFFFFFFFFFFFF:FFFFFFFFFFFFFFFFFFFFFFFFFFFFFFFFFFFFFFFFFFFFFFFFF:FFFFF:FFFFFFFF::FFFFFFFFFF
@A00941:609:HJ7N2DRXY:1:2101:9914:1063 2:N:0:NAATACAG
ACATAGCAGATGTGTATAAGAGACAGACTCAAACCCCACAAAAAAAAATGAATGAAGGCCACGATGTGGAAATGAGCAGTGGATAAGGAAGAACAAACAGTACAGCATGGGGAGCAAAGGAAAATGAGTGTGTGACTTGTGTACCTGTGT
+
FFFFFFFFFFFFFFFFFFFFFFFFFFFFFFFFFFFFFF:,FFFFFFFFFFFFFFFFFFFFFFFFFFFFFFFFFFFFFFF,FFF:FFFFF:FFFFFFFFFFFFFFFF,FFFFFFFF:,FFFFFFFFFFFFF:FFFFFF:FFFFF,FFFFFF
@A00941:609:HJ7N2DRXY:1:2101:10131:1063 2:N:0:NAATACAG
ACATAGCAGATGTGTATAAGAGACAGCTTTTGACCCCAGGAGTTCAAGACCAGCCTGGCAACATATTGAGACCCATCTCTCTCCAAAAAAAAAAAAAAATTAGCTGGACATGGTGGTGCATGCCTGTAGTTCCAGATATTTGGGAGGCGG
+
FFFFFFFFFFFFFFFFFFFFFFFFFFFFFFF:FFFFFFFF:FFFFFFFFFF:FFFFFFFFFFFF,FFFF:FFFFFFFFF:FFFFF:FFFFFF,FF:FFFF:FF,FFFFFF:,,FFF,FF,,FF:,FF,FFFFFF:F,F:FFFFFFFF:,,
@A00941:609:HJ7N2DRXY:1:2101:10420:1063 2:N:0:NAATACAG
ACATAGCAGATGTGTATAAGAGACAGGCGTGAGAGCCGCCACACCTCATAAGGACCACACGGCTGAACACCTGCCCATGCCAGGGACTGCGTGAGAGCCCCCACAGTGGCCCAGCAGGGTGGGGGCTACTGTCCCTGTCTGTCTCTTATA
+
FFFFFFFFFFFFFFFFFFFFFFFFFFFFFFFFFFFFFFFFFFFFFFFFFFFFFFFFFFFFFFFFFFFFFFFFFFFFFFFFFFFFFFF:FFFFFFFFFFFFFFFFFFFFFFFFFFFFFFF:FFFFFFFFFFFFFFFFFFFFFFFFF::F:F
@A00941:609:HJ7N2DRXY:1:2101:10529:1063 2:N:0:NAATACAG
ACATAGCAGATGTGTATAAGAGACAGGCCCTGGAAGCCGGCTTGGAGCTATTTGGGCTATTTGGGTGTTAGATGCACTTCTAGAAGGGGGCATCTGTTCTAGCTGGGCACATCACGTTGGCAGTATGGATTCTTATCCTGTGGGGCAGAG
+
FFFFFFFFFFFFFFFFFFFFFFFFFFFFFFFFFF:FFFFFFFFFFFFFFFF:FFFFFFF,FFFFFFFFFFF:FFFFFFFFFFFFFFFFFFFFFFFFFFFFFFFFFFFFFFFFFFFFFFFFFFFFFFFFFFFFFFFFFFFFFFFFFFFFFF
@A00941:609:HJ7N2DRXY:1:2101:10565:1063 2:N:0:NAATACAG
ACATAGCAGATGTGTATAAGAGACAGGAGTTAGACCTTTTTTTGGGTCTGTTTCAAAGTGTTTTACAGTTTTTCCAGTATATGCTTTACTCTGACCCGTGGATCAAATTCTACTTGGAATAGCACTGTGGTAATGTGGACAAGGAAAAGC
+
FFFFFFFFFFFFFFFFFFFFFFFFFFFFFFFFFFFFFFFFFFFFFFFFFFFFFFFF:FFFFFFFFFFFFFFFFFFFFFFFFF:FFFFFFFFFFFF:FFFFFFFFFFFFFFFFFF:FFF,FFF:FFFFFFFFFFFFFFFFFFFFF:FFFFF
@A00941:609:HJ7N2DRXY:1:2101:10908:1063 2:N:0:NAATACAG
GAACATACAGATGTGTATAAGAGACAGGTGTGGATGCATGTGTGTGTGTGTGTGTGTGTTTTGTGTATGTATGTAAGTGTGTGTTGTAGGAGGTAGTGGGGAAGGTGCCTGGTGCCTGGGAAGGCTTTGGGCAGAGGTGGGAGTTTGAAG
+
FFFFFFFFFFFFFFFFFFFFFFFFFFFFFF:FFFFFFF,FFFFFFFFF:FFFFFFFFFFF:FFFFFFFFF:FFF,FFFFFF:F:FFFFFFFFF:FF:FFFF,,FFFF,F,FFFF:,:FFFF,FF:FFFFFF:FF,FF,FFF:FFFFFFF:
@A00941:609:HJ7N2DRXY:1:2101:10945:1063 2:N:0:NAATACAG
ACATAGCAGATGTGTATAAGAGACAGCCTATGTTTATTGTGTTTATTCACAATAGCAAAGACTTGGAACCAACCCAAATGTCCAACAATGATAGACTGGATTAAGAAAATGCGGCACATATACACCATGGAATACTATGCAGCCATAAAA
+
FFFFFFFFFFFFFFF:FFFFFFFFFFFFFFFFFFFFFFFFFFFF:FFFFFFFFFFFFFFFFFFFFFF:F:FFFFFFFFFFFFFFFFF:FFFFFFFFFFFFFFFFFFFFFFFFF:FFFF,FFFFFF:FFFFFFFFFFFFF:FFFF:FFFFF
@A00941:609:HJ7N2DRXY:1:2101:11089:1063 2:N:0:NAATACAG
ACATAGCAGATGTGTATAAGAGACAGCTGTAATCCCAGCTACTCAGGAAGGCTGAGGCAGGAGAATCGCTTGAACCTGGGAGGCAGAGGTTGTGGTGAGCCTAGATTGCACCTTTGCACTCCAGCCTGGGCAAATAGAGCGAAACTCCAT
+
FFFFFFFFFFFFFFFFFF:FFFFFFFFFFFFFFFFFFFFFFFFFFFFFFF:FFF:FFFFF:FFFFFFFFFFFFFFFFFFFFFFFFFFFFFFF,FFFFFFFFFFFFFFF:FFFF,FFFFFFFFFFFFFFFFFFFFFF:FFFFFF:FFFF,:
@A00941:609:HJ7N2DRXY:1:2101:11107:1063 2:N:0:NAATACAG
GAACATACAGATGTGTATAAGAGACAGCTATTAAACTCCTAGGCTATATGGTATAGCCTATTACTCCTGAGCTACAAACCTGTATAGCATGTTACTGTACCTAATATTGTAGATAATTATAACACAAAGGTAAGCATTTGTATATATAAA
+
FFFFFFFFFFFFFFFFFFFFFFFFFFFFFFFFFF:FFFFFFFFFFFF:FFFF,FFFFFFFFFFFFFFFFFFFFFFFFFFFFFFFFFFFF:FFFFFFFFF:FFFFFFFFFFFFFFFFFFFFFFFFFFFFFFFFFFFFF:FFFFFFFFFFFF
@A00941:609:HJ7N2DRXY:1:2101:11342:1063 2:N:0:NAATACAG
ACATAGCAGATGTGTATAAGAGACAGGCTGTGCCCAGTGTCGCTGCCCAAGGCAGAACTGGCTGCCCACCAGGGGCAGGAGACTGGATGGTCTTTCCAGGCCCTCATCCCAAACTCAAGCACCTGTCTCTTATACACATCTGAACCGCGA
+
FFFFFFFFFFFFFFFFFFFFFFFF:FFFFFFFFFFFFFFFFFFFFFFFFFFFFFFFFFFFFFFFFFFFFFFFFFFFFFFFFFFFFFFFFFFFFFFFFFFFFFFFFFFFFFFFFFFFFFFFFFFFFFFFFFFFFFFFFFFFFFFFF:FFFF
@A00941:609:HJ7N2DRXY:1:2101:11451:1063 2:N:0:NAATACAG
ACATAGCAGATGTGTATAAGAGACAGACAGAGCTCAGATCTCAGCAGGACCAATCATGCTTCTGTCCTGAGCACCCGAGGACTCCTCAGTTTCTGTCTCTTATACACATCTCAAGCTAGAGATCGGAAGAGCGTCGTGTAGGGAAAGAGT
+
FFFFFFFFFFFFFFFFFFFFFFFFFFFFFFFFFFFFFFFFFFFFFFFFFFFFFFFFFFFFFFFFFFFFFFFFFFFFFFFFFFFFFFFFFFFFFFFFFFFFFFFFFFFF:FFFFFF:FFFFF::FFFF:FFFFFFFF,F,FFFFF,FF:FF
@A00941:609:HJ7N2DRXY:1:2101:11867:1063 2:N:0:NAATACAG
ACATAGCAGATGTGTATAAGAGACAGAAGTTGTGTACTGAACAATCTTCGGCATCTTTTTGATGGAAAACATCTGGCTCACAGTTGCAACAGGAAATGTTGCTGATAGAAGCATTTTCCTCTGTTCCGTTTTGTTCAAGTGCTAGGCAAC
+
FFFFFFF:FFFFFFFFFFFF:FFFFFFFFFFFFFFFFFFFFFFFFFFFFFFFFFF:FFFFFFFFFFF,FFFFFFF:FFFFFFFFFFFFFFFFFFFFFFFFFFFFFFFF:FFFFFFFFFFFFFFFFFFFFFFFFFFFF:F:FFFF:FFFFF
@A00941:609:HJ7N2DRXY:1:2101:12156:1063 2:N:0:NAATACAG
ACATAGCAGATGTGTATAAGAGACAGGCTTGACTCCAGGAGTTTGAGACCAGCCTGGGCAACATGGTGAAACCCCATCTCTACTAAAAATACAAAAATTAGCCAGGCTTAGTGGTATGTGCGTGGAGTCCCAGCTACACGGGAGGCTGAC
+
FFFFFFFFFFFFFFFFFFFFFFFFFFFFFFFFFFFFFFFFFFFFFFFFFFFFFFFFFFFFFFFFFFFFFFFFFFFFFF:FFFFFFFFFFFFFF,F,FF:FFFF:FFFFFFFFFFF:FFFF,FFFFFFFFFFFFFF:F:FFFFFFFFFFFF
@A00941:609:HJ7N2DRXY:1:2101:12264:1063 2:N:0:NAATACAG
GAACATACAGATGTGTATAAGAGACAGGCTCTGTGCTGAGCTCACAGTAGGCAGTTAACAAGCAGCAGCTGAATGGAAGAGGGGCACTTACTCCGTGGGCCTCTCCGGACTGTCATACTCAGGAGGCGGGTCTTGGGCTCCTCCTGCACA
+
FFFFFFFFFFFFFFFFFFFFFFFFFFFFFFFFFFFFFFFFFFFFFFFFFFFFFF:FFFFFFFFFFFFFFFFFFFFFFFFFFFFFFFFFFFFFFFFFFFFFFFFFFFFFFFFFFFFFFFFFFFFFFFFFFFFFFFFFFFFFFFFFFFFFFF
@A00941:609:HJ7N2DRXY:1:2101:12445:1063 2:N:0:NAATACAG
GAACATACAGATGTGTATAAGAGACAGATTTATACCACAGGACATTGTCAAAAACAATCAGCCAGCAATTAATGGAGACCAAAAAAAGGGGCAGAAGGTTTTAAAGTGAAATCAGATAAACGAAGAGAGCCCTGCTAAGATCAGTCATTC
+
FFFFFFFFFFFFFFFFFFFFFFFFFFFFFFFFFFFFFFFFFFFFFFFFFFFFF,FFFFFFFFFFFFFFFFFFFFFFFFFFFFFFFFFFFFFFFFFFFFFFF::FFFFFFFFFFFFFFFF,:FFFFFFFFF,FFFFFF:FFFFFFFFFFFF
@A00941:609:HJ7N2DRXY:1:2101:12481:1063 2:N:0:NAATACAG
ACATAGCAGATGTGTATAAGAGACAGACAATGACATCCCTGGAGCAGTGAACACACTTAGGTCTCTTGGCTCCCAGATATTGCTAATACCATTTTCCAATAAAACGAACCAGAGCTCCTTGAAGAAACAGCTAATTATAGCACTGGGGCA
+
FFFFFFFFFFFFFFFFFFFFFFFFFFFFFFFFFFFFFFFFFFFFFFFFFFFFFFFFFFFFFFFFFFFFFFFFFFFFFFFFFFFFFFFFFFFFFFFFFFF:FFFFFFFFFFFFFFFFFFFFFFFF:FFFFFFF,FFFFFFFFFF:FFFFFF
@A00941:609:HJ7N2DRXY:1:2101:12698:1063 2:N:0:NAATACAG
ACATAGCAGATGTGTATAAGAGACAGGTTACAGAAAATACCTACTCTCTTTCAGAATGACCATACTTGCAAACACAGTCAATAAGTAAGGTACAAAGAATTAGCACAAAATCTTTTGTTACATGAGTAGGAAGAACAAAAAAAAAATGTT
+
FFFFFFFFFFFFFFFFFFFF:FFFFFFFFFFFFFFFFFFFFFFFFFFFFFFFFFFFFFFFFFFFFFFFFFFFFFFFFFFFFFFFFFFFFFFFFFFFFFFF:FFFFF,FFFFFFFFFFFFFFFFFFFFFFFFFFFFFFFFFF:FFFFFFFF
@A00941:609:HJ7N2DRXY:1:2101:12753:1063 2:N:0:NAATACAG
CGCAGACAGATGTGTATAAGAGACAGGGCCGGGGCTGGTCGCCCCTCGGAGCACGGCCGGTTTTCGTTAATAGGAACCTTCGGGGAGGGCGTCGCTTTCTCCTGTGTGCAGCCCGGCTGGTGCATCCCCAGGGTGGTGGGCTTGGCCCCC
+
F,FFFF:FFFFFFFF,FFF,FFFF:FFF:FF:FFF:F:FFFFFFFFFFFFFF:FF,FF::FF:FFF,FF::,:,FFFF:FFFFFFFFFF:,:FFF,,FFFFFFFFFFFFF,FFFFFFFFFFFFFFFFFFFFFFFFF:FFFFFFFFFFFFF
@A00941:609:HJ7N2DRXY:1:2101:12771:1063 2:N:0:NAATACAG
ACATAGCAGATGTGTATAAGAGACAGCAGCTCAACCACATCAAATGCTAGTTTCAGGAGTCCATGTTCAGAGGTAATATTTTGTGCATATTGTAATAGCTGTATCATGCCTGTCTCTTATACACATCTCAAGCTAGAGATCGGAAGAGCG
+
FFFFFFFFFFFFFFFFFFFFFFFFFFFFFFFFFFFFFFFFFFFFFFFFFFFFFFFFFFFFFFFFFFFFFFFFFFFFFFFFFFFFFFFFF:FFFFFFFFFFFFFFFFFFFFFFFFFFFFFFFFFFFFFFFFFFFFFFFFFFFFFFF:FFFF
@A00941:609:HJ7N2DRXY:1:2101:12843:1063 2:N:0:NAATACAG
GAACATACAGATGTGTATAAGAGACAGGGATGTGGAGAAATAGGAACACTTTTACACTGTTGGTGAGACTGTAAACTAGTTCAACCATTGTGGGAAGTCAGTGTGGCGATTCCTCAGGGATCTGGAACTAGAAATACCCTGTCTCTTATA
+
FFFFFFFFFFFFFFFFFFFFFFFFFFFFFFFF:FFFFFFF:FFFFFF,FFFFFFFFFFFFFFFFFFFFFFFF:FF:FF:FFFF:F:F:FFFFFFF:F:FFF,FFFFFFF:FFFFF:FFFFFFFFFFFFF:FFFFFFF:FFFFFFFFFF,F
@A00941:609:HJ7N2DRXY:1:2101:13096:1063 2:N:0:NAATACAG
ACATAGCAGATGTGTATAAGAGACAGCCTCAGGCATACAGAACTGTGAGTCAATTAAACCTCTCTTCTTTTTAAATTACCCAGTCTCAAGTAGTATCTTTATACCAGTGTGAAAACGGACTAATACAATATCTCGCTATACAGCAAATAT
+
FFFFFFFFFFFFFFFFFFFFFFFFFFFFFFFFFFFFFFFFFFFFFFFFFFFFFFFFFFFFFFFFFFFFFFFFFFFFFFFFFFFFFFFFFFF:FFFFFFFFFFFFFFFFFFFFFFFFFFFFFFFF:FFFFFFFFFFFFFFFFFF:FFFFFF
@A00941:609:HJ7N2DRXY:1:2101:13259:1063 2:N:0:NAATACAG
ACATAGCAGATGTGTATAAGAGACAGCTGGAGGTGAGGTGAGGAGTGGGAGTAGGGTCTCGAGGGAAAAATACAATGAGAACAAGGGATTTGGGGGTCTATGGATGCCCCCTTTACACATTATTTTCTTAACAGGCTGTGATTCTCCAAA
+
FFFFFFFFFFFFFFFFFFFFFF:FFFFFFFFFFFF:FFFFFFFFFFFFFFFFFFFFFFFFFFFFFFFFFFFFFFFFFFFFFFFFF:FFFFFFFFFFFFFFFFFFFFFFFFF:FFFFF::FFFFFFFFFFFFFFFFFFFFFFFFFFFFFFF
@A00941:609:HJ7N2DRXY:1:2101:13404:1063 2:N:0:NAATACAG
ACATAGCAGATGTGTATAAGAGACAGAGTGTAAGGTGTGTGAGTCCTCCCACACCACCACAGAGTTGAGCCTTGTTGTCCCCCCTGTCTCTTATACACATCTCTTGTCAAGATCGGAAGAGCGTCGTGTAGGGAAAGAGTGTAGATCTCG
+
FFFFFFFFFFFFFFFFFFFFFFFFFFFFFFFFFFFFFFFFFFFFFFFFFFFFFFFFFFFFFFFFFFFFFFFFFFFFFFFFFFFFFFFFFFFFFFFFFFFFFFFFFFFFFFFFFFFF:FF:FFFFFFFF:,FFFFF:F:FFFFFFFFFFFF
@A00941:609:HJ7N2DRXY:1:2101:13422:1063 2:N:0:NAATACAG
CGCAGACAGATGTGTATAAGAGACAGGGATTGCTCTTGATTGCTGAATAAATTGACATGAACCTGGAAACAACCCTGTTGCAATGTGAAAATGCTCCATTGAGCCTTCCCTCCCTCCTGCACTCTCCCATTTTGAAGTTCTCGCCTGGTA
+
F:FFFFFFFFFFFFFFFFFFFFFFFFFFFFFFFFFFFFFFFFFFFF,FFFFFFFFFF:FFFFFFFFFFFFFFFFF,::FFFFFFFFFF:F,F,FFFFFFFFFFFFFFFFFFFFFFFFFFFFFFFFFFFF::FFFFFFFFFFFFFFFFFFF
@A00941:609:HJ7N2DRXY:1:2101:13494:1063 2:N:0:NAATACAG
GAACATACAGATGTGTATAAGAGACAGAATTAAACCTGAACTCAATCAAATGCCTTTAAAAGCATTAGCCTACTCTCAATGAAGAGTTATTTGGAAAAAGCTTAAAACAACCAAATTCATACAACAGAGATAAATTTAAAAATCAAAGTA
+
FFFFFFFFF:FFFFFFFFFFFF:FFFFFFFFFFFFFFFFFFFFFFFFFFFFFFFFFFFFFFFFFFFFFFFFFFFFFFFFFFF,F:FFF,FFF:FFFFF,FFFFFF,,FFFFFFFFFFFFFFFFFF,FFFFFFFFFFFFFF::FF:FFFFF
@A00941:609:HJ7N2DRXY:1:2101:13819:1063 2:N:0:NAATACAG
CGCAGACAGATGTGTATAAGAGACAGACTGTACCCTTTCACTCAATGTAAGGATGTTTACTGAGGCCATCTAGTGTAACTTAACCATCTTCCTTCCCTTCCTTTAATTCTCTATTTTTCAATGTTCAAAGAGTTTAATTATTCGCTTTTT
+
FFFFFFFFFFFFFFFFFFFFFFFFFFFFFFFFFFFFFFFFFFFFFFFFFFFFFFFFFFFFFFFFFFFFFFFFFFFFFFFFFFFFFFFFFFFFFFFFFFFFFFFFFFFFFFFFFFFFFFFFFFFFFFFFFF:FFFFFFFFFFFFFFFFFFF
@A00941:609:HJ7N2DRXY:1:2101:13892:1063 2:N:0:NAATACAG
ACATAGCAGATGTGTATAAGAGACAGGGACCCATCATCTTCCCTTTCTAATGAGTAAGAAGTGACGGCACACACACTCATGGGTGAACACACACAAGCAGCAGGGCAGAGGCCATCAGAGTGGGTAACCTGGGGTCTCAGCCCTGCTGGT
+
FFFFFFFFFFFFFFFFFFFFFFFFFFFFFFFFFFFFFFFFFFFFF:FFFFFFFFFFFFFFFFFFFFFFFFF:FFFFFFFFFFFFFFFFFFFFFFFF:FFFFFFFFFFFFFFFF::FFFFFFFFFF:FFFFFFFFFFFFFFFFFFFFFFFF
@A00941:609:HJ7N2DRXY:1:2101:13910:1063 2:N:0:NAATACAG
ACATAGCAGATGTGTATAAGAGACAGCGCATGCTACACGTAAATTCCTCGAGGATGGCAACCATGCCTTTTCATCTCACCTGACGACAGCCATCTGTTTATTACCTGAAGGACTGACTCACTGGCTTGTGAATTTATGGGAAACAACACA
+
FFFFFFFFFFFFFFFFFFFFFFFFFFFFFFFFFFFFFFFFFFFFFFFFFFFFFFFFFFFFFFFFFFFFFFFFFFF:FFFFFFFFFFFFFFFFFFFFFFFFFF:F:FFFFFFFFFFFFFFFFFFFFFFFFFFFFFFFF:FFFFFFFFFFFF
@A00941:609:HJ7N2DRXY:1:2101:13946:1063 2:N:0:NAATACAG
ACATAGCAGATGTGTATAAGAGACAGATAGGATATGAGGTTCAGGTTGCAGGGTTTGTTTTTGTTTTGTTTTGGACATAGGAATGTCAAATTACTCCAGCACCATTAGATATAAAAAAAAAAAAAGGCTGTCTTTCTTCCATTAAATTGC
+
FFFFFFFFFFFFFFFFFFFFFFFFFFFFFFFFFFFFFFFFFFFFFFFFFFFFFFFFFFFFFFFFFFFFFFFFFFFFFFFFFFFFFFFFFFFFFFFFFFFFFFFF,FFFFFFFFFFFFFFFFFFFFFF:F:FF:FF,FF:FFFFFFFFFF,
@A00941:609:HJ7N2DRXY:1:2101:14145:1063 2:N:0:NAATACAG
ACATAGCAGATGTGTATAAGAGACAGACCTTATATCAGTGCTTATTACTATTTTCATTGGCGAGTTCCTCAAAGGGAAGGGACTGGGAAATAAGAATGCTTACAGGATAAACTCAATTTTTAATTAAAATGGGCAAAAGTGATCTCTATA
+
FFFFFFFFFFFFFFFFFFFFFFFFFFFFFFFFFFFFFFFFF:FFFFFFFFFFFFFFFFFFFFFFF:FFFFFFFFFFFFFFFFFFFFF:FF,FFFFFFFFFFFF:FFFFFFFFFF:FFFFFFF:FFFF,FFFFFF:FF:FFFFF:F,:F,F
@A00941:609:HJ7N2DRXY:1:2101:14452:1063 2:N:0:NAATACAG
ACATAGCAGATGTGTATAAGAGACAGGGATTTCTATAGCTTCTTTTAGAGACTCAAAGTGCTTCCAGTTTTGTTACCTCATTTATTCTCTAGGGGCAGGAATTAAGGTCTTGATGGAGATGAAGTGGTACATCACTTACTGGGCTGTGGA
+
FFFFFFFFFFFFFFFFFFFFFFFFFFFFFF:FFFFFFFFFFFFFFFFFFFFFFFFF:FFFFFFF:FFFFFF,FFFFFFF:FFFFFFF:FFFFFFFFFF,FFFF:FFFF,FFFFFFFFFF,FFFFFFFFFFF,FFFFFFFFFFFFFFFFFF
@A00941:609:HJ7N2DRXY:1:2101:14470:1063 2:N:0:NAATACAG
ACATAGCAGATGTGTATAAGAGACAGCACATAGCCAATGGATGCGATTTTGTGTGTGTTATTTGGATCAGCAGATAAAGATGACAACAAGCTATGCTTGTTGTTGTCTTCTAAAATCTGACGGACTGACATATTGAATATTGTTCAGGTC
+
FFFFFFFFFFFFFFFFFFFFFFFFFFFFFFFFFFFFFFFFFFFFFF:FFFFFFFFFFFFFFFF:FFFFFFFFFFFFFFFFFFFFFFFFFFFFFFF:FFFFFFFFFFFFFFFF,FFFFFFFFFFFFFFFFFFFFFFFFFFFFFFFFFFFFF
@A00941:609:HJ7N2DRXY:1:2101:14543:1063 2:N:0:NAATACAG
ACATAGCAGATGTGTATAAGAGACAGTACACACACATACACATACACACACATACATGCACATGTGGTTATGCTTGCAAGTTTGAATTATTGAGAAAAACACTCAAGGAGCTCCCAAAGCTCACCCTCCAGAAACCATTATCTTTTCTGC
+
FFFFFFFFFFFFFFFFFFFFFFFFFFFFFFFFFFFFFFFFFFFFFFFFFFFFFFFFFFFFFFFFFFFFF:FFFFFFFFFFFFFF::FFFF:FFFFFFF:FFFFFFFFFFFFF:FFFFFFFF:FFFFFFFFFFFFFFFFFFF:FFFFFFF,
@A00941:609:HJ7N2DRXY:1:2101:14651:1063 2:N:0:NAATACAG
ACATAGCAGATGTGTATAAGAGACAGGTCAAGAATCCCCAACAAAAATATTTACAAGCACATGAGAAGAAAACACATGCTTATGATTATTTTTAAAAAAGAAGAAGAAAAATGAGGTGGAGGAAGGGGTAGGATAGGAAGGAGGAGGAGG
+
FFFFFFFFFFFFFFFFFFFFFFFFFFFFFFFFFFFFFFF:FFFFFFFFFFFFFF:FFFFF:FFFFFFF:F:FFFFFFFFFFF,F:F:FFFF,FFFFFFFFFFFFFFFFFFFFFFFFFFFFFFF:FFFFF,FFFFF:FF,FFFFFFFFFFF
@A00941:609:HJ7N2DRXY:1:2101:14724:1063 2:N:0:NAATACAG
ACATAGCAGATGTGTATAAGAGACAGTTCATCCTCTGGGCCCAGAGAGAAGATCTTGAGAGAGAAAGCCTTGGGGCCTAACTTTGAAACCTGGAGCTCTCCTTGACTTGCTCTCTCTTTGTAGCTGTCTCTTATACACATCTCAAGCTAG
+
FFFFFFFFFFFFFFFFFFFFFFFFFFFFFFFFFFFFFFFFFFFFFFFFFFFFFFFFFFFFFFFFFFFFFFFFFFFFFFFFFFFFFFFFFFFFFFFFFFFFFFFFFFFFFFFFFFFFFFFFFFFFFFFFFFFFF:FFFFFFFFFFFFFFF:
@A00941:609:HJ7N2DRXY:1:2101:14760:1063 2:N:0:NAATACAG
ACATAGCAGATGTGTATAAGAGACAGGTCTAGGAGCAGCTTCTCTCTCCCCCACATTTTGAGCTGTTCCCCTTGAGGTTGCTTTCTCGCCCTTTGCTGACAGGGAGGTGGTGGTAGCTGCATTTGTCTCCCATCTGGTCCCCAGACCGTT
+
FFFFFF:FFFFFFFF,FFFFFFFFFF:FFFFFFFFFFF:FFFFFFF:FFFFF,FFFFFFF:,FFFFFFFF:,FF::FFFFFFFFFF:FF:FFFFFFFFFFFFFFFFFFFF,FFFFF,::F,FFFFFFFFFFFFF:FFFFFFF:FF,,FFF
@A00941:609:HJ7N2DRXY:1:2101:14886:1063 2:N:0:NAATACAG
CGCAGACAGATGTGTATAAGAGACAGGCTCATGCCTGTAATCCCCAGCCCTTTGGGAGGCCGAAGCGGGTAGATCACGAGATCAAGAGATTGAGACCTGTCTCTTATACACATCTCTTGTCAAGATCGGAAGAGCGTCGTGTAGGGAAAG
+
FFF:FFFFFFFFFFFFFFFFFFFFFFFFFFFFFFFFFFFFFFFFFF:F:FFFFFFF:FFFFFFFFFFFFFFFFFFFFFFFFFFFFFFFFFFFFFFFFFFFFFFFFFFFFFFFFFFFFFFFFFFFFFFFFFFFFFFFFFF:FFFFFFF,FF
@A00941:609:HJ7N2DRXY:1:2101:15356:1063 2:N:0:NAATACAG
ACATAGCAGATGTGTATAAGAGACAGATTAAGATCACATTCTGAGTTTCTGGGTAAGCACAAATTTTGGGGAGACAATAGTCAGCTCAGTATAAACTCTGTCTCTTATACACATCTCAAGCTAGAGATCGGAAGAGCGTCGTGTAGGGAA
+
FFFFFFFFFFFFFFFFFFFFFFFFFFFFFFFFFFFFFFFFFFFFFFFFFFFFFFFFFFFFFFFFFFFFFFFFFFFFFFFFFFFFFFFFFFFFFFFFFFFFFFFFFFFFFFFFFFFFFFFFFFFF:F:FFFFF:FFFFFFFFFF::FFFF:
@A00941:609:HJ7N2DRXY:1:2101:15393:1063 2:N:0:NAATACAG
ACATAGCAGATTTGTATAAGAGACAGCATTAGAGCAAATAAGTTAAATAGATTAAAAGGTCATATAAAAAATTTTAAAATAATTTTAAAATAAATCTGATAATTACAAAAAAAAAATTTATATATTTATATCATTTATGGAAAGAATTTT
+
FFF,F,,::F:,F,FF:FF,F,F:F:FF,FF,F,FFF,:FF,:FF,,,F,F,F:FF,,,:F,:F:F,F:FF,:F:FFFF,FF,,,FFFF,::,:,,,:F,F,:::,FFFF,,FFFF,,:F:F,,:FFF:F::F,,:F::,FFF,FF,,FF
@A00941:609:HJ7N2DRXY:1:2101:15411:1063 2:N:0:NAATACAG
ACATAGCAGATGTGTATAAGAGACAGCCCAGGAACAGGCCTACCTTAGTATTTCTGTTGCATGGAGTTGTTGGCTATAGCAAGCCCATAGGAAGTATGACTTTGGCCATAGCCTTGAAGTCATGAAGGATTTCAGAGCACAGCAGCTGGG
+
FFFFFFFFFFFFFFFFFFFFFFFFFFFFFFFFF:FFFFFFFFFFFF:FFFFFFFFFFFFF:FFFFFFFFFFFFFFFFFFFFFFFFFF,:FFFFF:FFFFFFFFFFFFFFFFFFFFFFFFFFFFF::FFFFFFFFFFFFFFFFFFFFFFFF
@A00941:609:HJ7N2DRXY:1:2101:15591:1063 2:N:0:NAATACAG
ACATAGCAGATGTGTATAAGAGACAGCTCTTCTGGTATGGGGACATCTCATGTTCCTAACCTCTTTCTCATGAATCAAAACTTACCAAGTGTCACTCCTTCCTAGGATTTTTCTCTCTGTTCTGAGGCTGTCTCTTATACACATCTCAAG
+
FFFFFFFFFFFFFFFFFFFFFFFFFFFFFFFFFFFFFFFFFFFFFFFFFFFFFFFFFFFFFFFFFFFFFFFFFFFFFFFFFFFFFFFFFFFFFFFFFFFFFFFFFFFFFFFFFFFFFFFFFFFFFFFFFFFFFFFFFFFFF:FFFFFFFF
@A00941:609:HJ7N2DRXY:1:2101:15682:1063 2:N:0:NAATACAG
CGCAGACAGATGTGTATAAGAGACAGATATGTAGATATTCCCGTTTCCAACGAAATCCTCAAAGCTATCCAAATATCAGCTTGCAGATTCTGCAAAAGGAATGTTTCCAAAATGCTGTATCCAAACAAAGGTTCAACTCTGTGAATTGAG
+
FFFFFFFFFFFFFFFFFFFFFFFFFFFFFFFFFFFFFFFFFFFFFFFFFFFFFFFFFFFFFFFFFFFFFFFFFFFFFFFFFFFFFFFFFFFFFFFFFFFFFFFFFFFFFFFFFFFFFFFFFFFFFFFF:FFFFF:FFFFFFFFFFFFFFF
@A00941:609:HJ7N2DRXY:1:2101:15808:1063 2:N:0:NAATACAG
ACATAGCAGATGTGTATAAGAGACAGTCTCCTGCCTCAGCCTCCCGCCACCATGCTTGGCTAATTTTTTTTTTTTTTTTTGTATTTTTTTAGTAGAGACGGGGTTTCACTGTGTTGGCCCTGTCTCTTATACACATCTCTTGTCAAGATA
+
FFFFFFFFFFFFFFFFFFFFFFFFFFFFFFFFFFFFFFFFFFFFFFFFFFFFFFFFFFFF:FFFFFFFFFFFFFFF:FFF:F:FFFFF:F:,F,,F,:FFFFFFF:,:,,F::FFFFF::,,F:,:F:,FF:F:F:,:,:F:::F:FF,,
@A00941:609:HJ7N2DRXY:1:2101:15845:1063 2:N:0:NAATACAG
ACATAGCAGATGTGTATAAGAGACAGGACCTAGCCTCTGCCAAACAGAAGCAAAGACTGAAAGACGTGGAACATGTGTGTGGCTACCATGAGGGAGAGACCATCTATTACTTCTGCCATTGTTTAGACTGACATGCATGGCTGTGGAGGT
+
FFFFFFFFFFFFFFFFFFFFFFFFFFFFFFFFF:F:FFFFF:FFFFFFFFF:FFFFFFFFFFFFF:FFFFFFFF:F:F:FFFFF:,FF:FFFFFFFFFFF,F:F,F:FFF,FFFFFFFFFFFF,FFFFF:FF,,F,,:FF:FF,FFFF:F
@A00941:609:HJ7N2DRXY:1:2101:15935:1063 2:N:0:NAATACAG
ACATAGCAGATGTGTATAAGAGACAGGTCTTGATTACTCTGGCCATATAACAAGTCTTGACATTGGGTACACTGTGTCTTCCCACTTTATCTTTATTTACAAAATTATTTTATTTGGTATAACTCCTTTGTCTTTTATATAAATTGTGGG
+
FFFFFFFFFFFFFFFFFFFFFFFFFFFFFFFFFFF:FFFFFFFF:FFFFFFFFFFFFFFF:FFFFFFFFFFFFFFFFFFFFFFFFFFFFFFFFFFFFFFFFF:FFFFFFFFFFFFFFFFFFFFF:,::FFFF:F:F,FFFFFF:FFFFFF
@A00941:609:HJ7N2DRXY:1:2101:16098:1063 2:N:0:NAATACAG
ACATAGCAGATGTGTATAAGAGACAGACTTGATTGTGGTAGATTAGCTTTTTGATGTGCTGCTGGATTTGGTTTCTAGTATTTTATTGAGAATTTTTGCATCTATATTCAACAGGTATATTGATCTGAAGTTTTCTTCTTTCATTGTGTC
+
FFFFFFFFFFFFFFFFFFFFFFFFFFFFFFFFFFFFFFFFFFFFFFFFFFFFFFFFFFFFFFFFFFFFFFFFFF:FFFFFFFFFFFFFFFF:FFFFFFFFFFFFFFFFFFFFFFFFFFFFFFFFFFFFFFFFFFFFFFFFFFFFFFFFFF
@A00941:609:HJ7N2DRXY:1:2101:16152:1063 2:N:0:NAATACAG
ACATAGCAGATGTGTATAAGAGACAGTCTCCATCCATTTATTCCTGCCTCAACTTTGAGGAAACCAGGTATGTTGGGCTTTTTGACTACTTGAATCTATTACTCATCTCATATTTTCAAAGAATTGGAAGATAATGACCTTTATTTAACA
+
FFFFFFFFFFFFFFFFFFFFFFFFFFFFFFFFFFF,FFFFF,FFFFFFFFFFFFFFFFFFFFFFFF,FF,FF:FFF:FF:FFFFFFFFFF:FFFFFFF,:FFFFFFFFFFFFFFFFFF,:FFF:FFFF,FFFFFF:FFFFFFFFFFFF:F
@A00941:609:HJ7N2DRXY:1:2101:16188:1063 2:N:0:NAATACAG
ACATAGCAGATGTGTATAAGAGACAGCACACATCACAAGGAAGTTTCTGAGAATTCTTCTGTCTCGATTCATACGAAGAAATCCCGTTTCCAACGAAGGCCTCAAAGAAGTCCAAATATCCCATTGCAGATTCTACAAAAGGAGTGTTTC
+
FFFFFFFFFFFFFFFFFF:FFFFFFFFFFFFFFFFFFFFFF:FFFFFFFFFF:FFFFFFFFFFFFFFFFF,FFFFF,FFFFFFFFFFFFFF:FFFFFFFFFFFFFFFFF::FF:FFFFFFFFFFFFFFF:F:FFF,FF::FFFFFFFF:F
@A00941:609:HJ7N2DRXY:1:2101:16423:1063 2:N:0:NAATACAG
ACATAGCAGATGTGTATAAGAGACAGGTTCCAAGTTATCTGGGCAGAACGGTTCCAAAGATTAAGGCAAGCTTTCTATTCCCTCGAGATTGCTTACCAAAGGAATTCTAAAGACACATGATCTAGAGAAATAAACAGCTATTCTGGCTAA
+
FFFFFFFFFFFFFFFFFFFFFFFFFFFFFFFFFFFFFFFFFFFFFFFFFFFFFFFFFF:FFFFFFFFFFFFFFFFFFFFFFFFFFFFFFFFFFFFFFFFFFFF:FFFFFFFFFFFFFFFFFFFFFFF:,FFFFFFFFFFFFFFFFFFFFF
@A00941:609:HJ7N2DRXY:1:2101:16495:1063 2:N:0:NAATACAG
ACATAGCAGATGTGTATAAGAGACAGACCATCGACACCACCACGCTGGCACCCAGTTGATCGGCGCGAGATTTAATCGCCGCGACAATTTGCGACGGCGCGTGCAGGGCCAGACTGGAGGTGGCAACGCCAATCAGCAACGACTGTTTGC
+
FFFFFFFFFFFFFFF:FFFFFFFFFFFF:FFFFFFFFFFFFFFFFFFFFFFFFFFFFFFFFFFFFFFFFFFFFFFFFFFFFFFFFFFFFFFFFFFFFFFFFFFFFFFFFF:FFFFFFFFFFFFFFFFFFFFFFFFF:FFF:FFFFFFFFF
@A00941:609:HJ7N2DRXY:1:2101:16821:1063 2:N:0:NAATACAG
ACATAGCAGATGTGTATAAGAGACAGGTAAAGGCGTGGGCAGCGGTACCAGAGGTGGGGACGCCATAGCGGATCCCGGCGGCTAAGTTAGAGGTCGGTCCGAAGCCGGCGATCCACGCGGCACGGGCGGCAGCGACGGCGGACTCTTCGT
+
FFFFFFFFFF:FFFFFFFFFFFFFFFFFFF:FFFFFFFFFFFFFFFF:F:FFFFFFFFFFFFFFFFFFFFFFFFFFFFFFFFF:FFFFFFFFFFFFFFFFFFFFFFFFFFFFFFFFFFFFFFFFFFFFFFFFFFFFFFFFFFFFFFFFFF
@A00941:609:HJ7N2DRXY:1:2101:16857:1063 2:N:0:NAATACAG
CAAAAAAAAAATTTTTAAAAAAAAAAAAAAAAAACAAAATATTATTCCAATTAAATAAAAAAAATTAAAATAAAAACAAAAAAAAGTAAAAAAAACAAAAAAATGTTTACATCTTATTAGAATAAAATAAAAAAAATATAAAATACAAAA
+
:,,,FF,,FFFFFFF,,,FFFF:FFFFFFF,:F:,::,F,F:,F,F:,,F,F:,F,F:FFFFF,::FFFF,:FFFF::FF:F,FF,,:,F,F:FF,,,F:FF:,,FFF:FF:,,:F,,F,:F,FFF::FF,F,,,,F,,FF:F,:,:,F:
@A00941:609:HJ7N2DRXY:1:2101:17345:1063 2:N:0:NAATACAG
ACATAGCAGATGTGTATAAGAGACAGGGTGTCTAGAGAATGACCACTGTCACCATGGGTCTGTCTTCTCTTGCGTCAGCTTGTTAACTGACTCTGTTATCTGCAGGTAAGCATAGATCTGTCTCTTATACACATCTCAAGCTAGAGATCG
+
FFFFFFFFFFFFFFFFFFFFFFFFFFFFFFFFFFFFFFFFFFFFFFFFFFFFFFFFFFFF:FFFFFFFFFFFFFFFFFFFFF:FFFFFFFFFFFFFF:FFFFFFFFFFFFFFFFFFFFFFFFFFFFFF:FFFFFFFFFFFFFFFFFFFFF
@A00941:609:HJ7N2DRXY:1:2101:17436:1063 2:N:0:NAATACAG
TAACATAAAGATGTGTATAAGAGACAGGGCAAAACACAAACATCTACAAATCACCACACAGACAAAAAAATAATGCAGCTAGGATCGGGATTAGACAGAACAAGGAAATACAACGCATACTACAAAAAATAAAAAAATCTATGAATGATT
+
FF,,F:,,FF:FFFFF:FFFFFFFFFFFF:FFF,,,,,,,F,,F:,F::F:F:,:F,F,,,,,,,F,,,FFF,::,F,,:::,,,:,F,,F::,,F,,,:F,:,,,,,F,,,:F::FF,:F,F::,,,,,::,F:F:F,F,FFF,,,,,:
@A00941:609:HJ7N2DRXY:1:2101:17580:1063 2:N:0:NAATACAG
ACATAGCAGATGTGTATAAGAGACAGCTCTTGTAATGATTCAGTTTCTGGTTGTGTGCCAAAATATATTATGAGCTAGTTTATGGAGCTGGGTGTAGCCAACTGGTTAATCATCTGCAGGGTCTACAAAATATCTCAATCAGTGATCTTA
+
:FFFFFFFFFFFFFFFFFFFFFFFFF:,,F,,F,,FFF,F,,,,,F:,,,::F,F,,F,F,FF,FF,,:,F:F,F::,F:,F:,FF,,F,,,FFF,:,,FFF,,FF,,,FF:,,F,FFF,FFF,F:FF,FF:FFF,,:,F,,F,F:,FF:
@A00941:609:HJ7N2DRXY:1:2101:17761:1063 2:N:0:NAATACAG
GAACATACAGATGTGTATAAGAGACAGAACAAGTACTGAGAGTGCCTTGTCTTTTGTGTTAGGGGAAAAGTATTCAGTCTTTCGCCCTTAAGTGTGATGTTAGCTATCTGTCTCTTATACACATCTCTTGTCAAGATCGGAAGAGCGTCG
+
FFFFFFFFFFFFFFFFFFFFFFFFFFFFFFFFFFFFFFFFFFFF:FFFFF:FFFFFFFFFFFFFFFFF:FFFFFFFFFFFFFF:FFFFFFFFFFF:FFFFFFFFFFFFFFFFFFFFFFFFFFFFFFFFFFFFFFFFFFFFFFFFFFFFFF
@A00941:609:HJ7N2DRXY:1:2101:17779:1063 2:N:0:NAATACAG
ACATAGCAGATGTGTATAAGAGACAGGGTCTGGGGTCCCCTGAGCAGTCGGGAGCTCAGGATTCGAATCTCTCTCCTGTATGACCTTGGGCACTGCCTCAACCTCTCCAGGCTTGAGCAGCTAAACTGGGGGAGGGAGGGGTTGTCGGGT
+
FFFFFFFFFFFFFFFFFFFFFFFFFFFFFFFFFFFFFFFFFFFFFFFFFF:FFFFFFFFFFFFFFFFFFFFFFFFFFFFFFFFFFFFFFFFFFFFFFFFFFFFFFFFFFFFFFFFFFFFFFF:FFFFFFFFFFFFFFFFFFFFFFFFFFF
@A00941:609:HJ7N2DRXY:1:2101:17942:1063 2:N:0:NAATACAG
ACATAGCAGATGTGTATAAGAGACAGAAAGTCCAGAGAGAGGGCAACTTCAGGGCTGTTCCAAAGCTCTGCCTGGACTCAGTTGCTGCTTCCCATCTTTTCACTCTGGCATCTTCAGTGCATTAACTATGTCTCTATAGTCTCCATGATT
+
FFFFFFFFFFFFFFFFFFFFFFF:FFFFFFFFFFFFFFFFFFFFFFFFFFFFFFFFFFFFFFFFFFFFFFFFFFFFFFFFFFFFFFFFFFFFFFFFFFFFFFFFFFFFFFFFFFFFFFFF,FFFFFF,FFFFFFFFFFFFFFFFFFFFFF
@A00941:609:HJ7N2DRXY:1:2101:18502:1063 2:N:0:NAATACAG
ACATAGCAGATGTGTATAAGAGACAGGGATCAGACCCTGCCTCCGGGGCCCTGGGGGGCCTTGGGTCTGTCTCTTATACACATCTCAAGCTAGAGATCGGAAGAGCGTCGTGTAGGGAAAGAGTGTAGATCTCGGTGGTCGCCGTATCAT
+
FFF:F::F:FFFFFFFFFFFFFF:FFFF:FFF:FFFFFFFFF:FFFFFFF:FFFFF:FF::FFFFFFF:F:FFFFFFFFFFFFFFF:FFF:F:FFFFFFFFFF:FFFFF:,F,FFF:,:F:FFFFF:FFFFFFF:,FFFF:FFFF,:FF,
@A00941:609:HJ7N2DRXY:1:2101:18936:1063 2:N:0:NAATACAG
ACATAGCAGATGTGTATAAGAGACAGGGCCAAGAAACATTGGGTTTGAGCTCCACGAGCTTTAGGAGCTGTGGTGATGTGAGTGAGAGAGTCTGACTTCCAGTGGGGGCCCGTACAGACAGGGCATGGCTTCGGAGAAATCCCTGTCTCT
+
FFFFFFFFFFFFFFFFFFFFF:FFFFFFFFFFFFFFFFFFFFF:FF:::FFFFFFFFF,:FFFF,FFFF:FFFFFFFFFFFFFFFFFFFFFFFFFFFFFFFFFF:FFFFFFFFFFFFFFFF:FFFFFFFFF,FFFFFFFFFFFFFFFFFF
@A00941:609:HJ7N2DRXY:1:2101:18973:1063 2:N:0:NAATACAG
ACATAGCAGATGTGTATAAGAGACAGTTTCTAGTGTGATTACTTGATGAACATTTTCCTTCCATACTAGAACACGAACTAGTTAAGATGAGGGACTGGGTCTGGCTTTGTTTATCTGCCCAGCACCTGTCTCTTATACACATCTCAAGCT
+
FFFFFFFFFFFFFFFFFFFFFFFFFFFFFFFFFFF:FFFFF:F,FFFFFF:FFF:FF:FFFFFFFFFFFFFFFF:FFFFFFF:FFFFFFF:F:F:FFFFFFF,FF,FF:FF:FFFF:F,FFFFFFFFF,F:FF,FFFFFFFFFF,FF:FF
@A00941:609:HJ7N2DRXY:1:2101:19262:1063 2:N:0:NAATACAG
ACATAGCAGATGTGTATAAGAGACAGGGCATAAGGTTGGCCTTAAGCAATAATTTTGGGGTTTCTATGCCACGTTTTTCCTCAAGAGGTGAGAAATATTTTCTCCTCCCTCTGGCAACTTCTTCCACTGATTTTATTTGATGATGTGACA
+
FFFFFFFFFFFFFFFFFFFFFFFFFFFFFFFFFFFFFF:FFFFFFFFFFFFF:FFFFFFFFFFFFFFFFFFFFFFFFFFFFFFFFFFFFF:FFFFFFFFFFFFFFFFFF:FFFFF::FFFFFFFFFFFFFFFFFF,FFFFFFFF,FFFFF
@A00941:609:HJ7N2DRXY:1:2101:19370:1063 2:N:0:NAATACAG
ACATAGCAGATGTGTATAAGAGACAGCAGTTCAATGGATGCATATTTACTTACCAACTGTAGAGCTGGGTCTATATCCTACAACAAAAACAGTCAAGGTTCCTCTACCAAGAAAGATGACTTTGAAAAATGAAAAACTGAAAACAGGACA
+
FFFFFFFFFFFFFFFFFFFFFFFFFFFFFFFFFFFFFFFFFFFFFFFFFFFFFFFFFFFFFFFFFFFFFFFFFFFFFFFFFFFFFFFF:FFFFFFFFFFFFFFFFFFFFFFF:FFFFFFFFFFFFFFFFFFFFFFFFFFFFF,FFF:FF:
@A00941:609:HJ7N2DRXY:1:2101:19605:1063 2:N:0:NAATACAG
GAACATACAGATGTGTATAAGAGACAGAGACACCTCATGGCTCCTCCCTCACTTCATTCAGCTCTCAGGCCAACTGCTGCCTCATTTAAGGAGGCCTTCCACAAAAACCGTTATCTAAAGCTAAAAGGTGCTGGAGCCTCGGATCCTGCT
+
FFFFFFFFFFFFFFFF:FFFFFFFFFFFFFF:FFFFFFFFFFFFFFFFFFFFFFFFFFFFFFFFFFFFFF,,FFFFFFFFF,FFF:FFFFFFFFFFF:FFFFFFFFFFFFFF,FFF,FFF:FFFF:FFFFFFFFFFFFFFFFFFFFFFFF
@A00941:609:HJ7N2DRXY:1:2101:19660:1063 2:N:0:NAATACAG
ACATAGCAGATGTGTATAAGAGACAGACCGCAGACAGCGGGGAATACCAGGTGCTGGCCCGCTGGGATACGCCGAAGGTGGTGAAGGGCGTGAGCTTCCTGCTTCGCCTGACCGTGGCAGCGGATGACGGCCGTGAGCGACTGGTCAGCA
+
FFFFFFFFFFFFFFFFFFFFFFFFFFFFFFFFFFFFFFFFFFFFFFFFFFFFFFFFFFFFFFFFFFFFFFFFFFFFFFFFFFFFFFFFFFFFFFFFFFFFFFFFFFFFFFFFFFFFFFFFFFFFFFFFFFFFFFFFFFFFFFFFFFFFFF
@A00941:609:HJ7N2DRXY:1:2101:19732:1063 2:N:0:NAATACAG
GAACATACAGATGTGTATAAGAGACAGGTGCTGTCCTGTGCCTCTGGGCTAAGTTGAGGGAGATGATGAAACTCTGGTCCTGAATACAGGGATACCCAGACTGACAACAAATATTACCCCAAGCCCAAGGCCAAGCTGATCCAGAGGGCA
+
FFFFFFFFFFFFFFFF:FFFFFFFFFFFFFFFFFFFFFFFFFFFFFFFFFFFFFFFFFFFFFFFFFFFFFFFFFFFFFFFFFF,F,,FFFFFF:FFF,FF:FFFF:FFFFFFFFF,FFFFFFFFFFFFFFFFFFFF:FFFFFFFFFFFFF
@A00941:609:HJ7N2DRXY:1:2101:19786:1063 2:N:0:NAATACAG
CGCAGACAGATGTGTATAAGAGACAGGGGTGATAGAGTTAACACCTGACTGAAACAGGAGAGTGTCTGGAGTGGAGAAAGGAGCATTACCATGGAGTGAGGAAGGCATCCAACACCTCACATGGCCTCCATTCTTGTCCTGCCCTAGGTG
+
F:F:FFFFFFFFFFFFFFF:FFFFFFFFFFFFF:FFFFFFFFFFF:FFFFFFF,FFFFFFFFFFFFFFFFF,FFFFF:FFFFFFFFFFFFFFFFFFFFFFFF,:FFFFFFFFFF::F:FFFFFFFFFFFF:FFF:FFFFFFFFF:FFFFF
@A00941:609:HJ7N2DRXY:1:2101:20311:1063 2:N:0:NAATACAG
ACATAGCAGATGTGTATAAGAGACAGCTGTGAGACTTATTCACTATCATGAGATCAACATGGGAAAGACAGGCCCCCATGATTCAGTTACCTTCCCCTGGGTCCCTTCCACAATACAACACATGGCAATTCTAGGAGATACAATTCAAGT
+
FFFFFFFFFFFFF:FFFFFFFFFFFFFFFFFFFFFFFFFFFFFFFFFFFFFFF:FFFFFFFFFFFFFFF,FFFFFFFFFFF:FFFFFFFFFF:FFFF,FFFFFF:,FF,FFFF:FFFFF:FFFFFFFFFFFFFF,FFF:FF:FF:FFFF:
@A00941:609:HJ7N2DRXY:1:2101:20726:1063 2:N:0:NAATACAG
ACATAGCAGATGTGTATAAGAGACAGAGATAATGTGTGTGTGTGTGCTCACACACATAAGCAAAAACTGATCTTTATTCTTTCCCAAGTTTAGCTCCTCCAAAGGTAAATATAGAATTAGCTAGAACTGGCAAAGACATGTTAAACCTGT
+
FFFFFFFFFFFFFFFFFFFFFFFFFFFFFFFFFFFF:FFFFFFFFFFFFFFFFFFFFFF,FFFFFFFFFFFFFFFFFFFFFFFFFFFFFFFFFFFFFFFFFFFFFFF:FFFFFFFFFFFFFF:FFFFFFFFFFFFFFFFFF,FFFFFFFF
@A00941:609:HJ7N2DRXY:1:2101:20817:1063 2:N:0:NAATACAG
ACATAGCAGATGTGTATAAGAGACAGAGCCTGGACTGCTGAATAGACGCCCTGTGATTTATCTTCAGACATGACTCAGTGGAAATGCAGTTGACTCCATTCTAAAACCTCTCTTGAGAATATTTCCAGGCCCAGTCAACTTATCCTGTCT
+
FFFFFFFFFFFFFFFFFFFFFFFFFFFFFFFFFFFFFFFFFFFFFFFFFFFFFFFFFFFFFFFFFFFFFFFFFFFFFFFFFFFFFFFFFFFFFFFFFFFFFFFFFFFFFFFFFFFFFFFFFFFFFFFFFFFFFFFFFFFFFFFFFFFFFF
@A00941:609:HJ7N2DRXY:1:2101:21034:1063 2:N:0:NAATACAG
CGCAGACAGATGTGTATAAGAGACAGAACGGGAATACGTATAAAAAGCAGACAGCAGCATTGTCAGAAACTACTTTGTGATGTTTGCATTCAAGTCACAGAATTGAACACTCCCTTTCACAGAGCAGGTTTGAAACACTCTTTTTGTATT
+
F,,F:FFFFFFFFFFFFFFFFFFFFFFFF,:FFFFFFFFFFFFFFFFFFFF:FFFFF:FFF:FFFF:FFFFFFFFFFFFFFFF:FFFFFFFFF,F,FFFFFFF:FFF,FFFF,FFF,FFFF,FF:FF:FFFFFFF:FF,FFFFFFF:F,F
@A00941:609:HJ7N2DRXY:1:2101:21106:1063 2:N:0:NAATACAG
ACATAGCAGATGTGTATAAGAGACAGATTATATATGTACTCATGCAACTTCTATTATTATTCTAGTAAAGATTAAGAATCCACAAATAAATGGCAAATGCACTGAATTATACTGACTGGTGAAAAGGAAGAATTCAGGGTCTGGTACTTA
+
FFFFFFFFFFFFFFFFFFFFFFFFFFFFFFFFFFFFFFFFFFFFFFFFFFFFFFFFFFFFFFFFFFFFFFFFFFFFFFFFFFFFFFFFFFFFFF,FFFFFFFFFFFFFFFFFFFFFFFFFFFFFFFFFFFFFFFFFFFFFFFFFFFFFF:
@A00941:609:HJ7N2DRXY:1:2101:21287:1063 2:N:0:NAATACAG
ACATAGCAGATGTGTATAAGAGACAGACTTCACAGTTTGAGGAAGTTCCTATTCCTAGTTTGTTGAGTGTTAGCATGAAAAAGTGTTGAATTTTGTCCAATAGTTTTTAAAAATTTTTTTAGACAATCATGTAGGCTTTGTCCATTTTTT
+
FFFFFFFFFFFFFFFFFFFFFFFFFFFFFFFFFFFFFFFFFFFFFFFFFFFFFF:FFFFFFFFFFFFFFFFF:FFFFFFFFFF:FFFFFFF:FFFFFFFFF:FFFFFFFFF:FFFFFFFFFFFFFFFFFFFFFFFF:FFFF,FFF,F:FF
@A00941:609:HJ7N2DRXY:1:2101:21667:1063 2:N:0:NAATACAG
GAACATACAGATGTGTATAAGAGACAGCTTCTTTACATGACTTTGCTTAAGACCTCACAGCCACTTCATGGCCCAGGTATAGTTTTTATTTTGTGAATAAAAAGACTAGAGCTCAGAGAGTCTATCTACATTGTCAGAGATGATACCTTT
+
FFFFFFFFFFFFFFFFFFFFFFFFFFFFFFFFFFFFFFFFFFFFFFFFFFFFFFFFFFFFFFFFFFFFFFFFFFFFFFFFFFFFFFFFFFFFFFFFFFFFFFFF:FFF:,FFFFFFFFFFFFF,FFFFFFFFFFFFFFFFFFFFFFFFFF
@A00941:609:HJ7N2DRXY:1:2101:21775:1063 2:N:0:NAATACAG
GGGGGGGGGGGGGGGGGGGGGGGGGGGGGGGGGGGGGGGGGGGGGGGGGGGGGGGGGGGGGGGGGGGGGGGGGGGGGGGGGGGGGGGGGGGGGGGGGGGGGGGGGGGGGGGGGGGGGGGGGGGGGGGGGGGGGGGGGGGGGGGGGGGGGG
+
FFFFFFFFFFFFFFFFFFFFFFFFFFFFFFFFFFFFFFFFFFFFFFFFFFFFFFFFFFFFFFFFFFFFFFFFFFFFFFFFFFFFFFFFFFFFFFFFFFFFFFFFFFFFFFFFFFFFFFFFFFFFFFFFFFFFFFFFFFFFFFFFFFFFFF
@A00941:609:HJ7N2DRXY:1:2101:22191:1063 2:N:0:NAATACAG
ACATAGCAGATGTGTATAAGAGACAGGTGTAAGGAAGGCATACAGTTTCAGCTTTCTGCATATGGCTAGCCAGTTTTCCCAGCACCATTTATTAAATAGGGAATCCTTTCCCCATTGCTTGTTTTTGTCAGGTTTGTCAAAGATCAGATG
+
FFFFFFFFFFFFFFFFFFFFFFFFFFFFFFFFFFFFFFFFFF:FFFFFFFFFF,FFFFF,FFFFFFFFFFF:FF:FFFFFFFFFFF:FFFFFFFFFFFFFFFFFFFFFFF:FFF,FFFFFFFFFFFFFFFFFF:FFFFFF:FFFFF:FFF
@A00941:609:HJ7N2DRXY:1:2101:22227:1063 2:N:0:NAATACAG
ACATAGCAGATGTGTATAAGAGACAGCTGTAGCCCCGTTGGCTTTGTGGCTTTGAGCAAGCCTCGTGTTTAGTTTATTTTATTTTTATTTATTTATTAGAGACAAAGTCTGGCTCTGTTGCCCAGGCTGGAGTGAAGTGGCTGGATCATA
+
FFFFFFFFFFFFFFFFFFFFFFFFFFFFFFFFFFFFFFFFFFFFFFFFFFFFFFFFFFFFFF::FFFFFFFFFFFFFFFFFFF:FFFF:FF:FFF:FFFFFFFFFFFFFFFFFFFFFFFFFFFFFFFFFFFFFFFFFFFFFFFFFFFFFF
@A00941:609:HJ7N2DRXY:1:2101:22263:1063 2:N:0:NAATACAG
ACATAGCAGATGTGTATAAGAGACAGTCTGAAAGGACTTTTTGGAGTGCAGTGAGGCTTATAATGAAAAACTGAATATCATGTGGTAAAAAATCTAAAAAACACTCTTACTGAAACTGCCTGTGTTGTGTGTATTCCTGTCTCTTATACA
+
FFFFFFFFFFFFFFFFFFFFFFFFFFFFFFFFFFFFFFFFFFFFFFFFFFFFF:FFFFFFFFFFFFFFFFFFF:FFFFFFFFFFFFFFFF:FFFFFFFFFFFFFFFFFFFFFFFFFFFFFFFFFFFFFFFFFFFFFFFFFFFFFFFFF:F
@A00941:609:HJ7N2DRXY:1:2101:22299:1063 2:N:0:NAATACAG
ACATAGCAGATGTGTATAAGAGACAGATATAGGATATAGAAAAACATGTTAAATCATACTAATAGTTATGCAATCAGCAGGAATAGGAATCATACCAATAGAAAGCAATTAGCAAAATACACATATGAAAAATTGTGCCAGAAGAAAATC
+
FFFFFFFFFFFFFFFFFFFFFFFFFFFFFFFFFFFFFFFFFFFFFFFFFFFFFFFFFFFFFFFFFFFFFFFF:FFFFFFFFFFFFFFFFFFFFFFFFF:FFFFFFFFFFFFFFFF:FFFFFFFFF:,FFFFFFFFFFF:FFFFFFFFFFF
@A00941:609:HJ7N2DRXY:1:2101:22553:1063 2:N:0:NAATACAG
GAACATACAGATGTGTATAAGAGACAGGGAGGAAGATCTACCAAGCAAATGGAAAACAAAAACAGGCAGGGGTTGCAATCCTAGTCTCTCATAAAACAGACTTTAAACCAACAAAGATCAAAAGAGACAAAGAAGGCCATTACATAGTGG
+
,FFFFFF:FFFFFFFFFFFFFFFFFFFFFFF:FF:FFFFF:F,FFFFFFFFFFFFFFFFFFFFFFF:FFFFFFFFF:FFFFFFFF:,,FFF:FFFFFFFFFFFFFF:FFFFFF,,:FFFFFFF,FFF:FFFFFFFFF:FF:,FF,F,F:F
@A00941:609:HJ7N2DRXY:1:2101:22589:1063 2:N:0:NAATACAG
GAACATACAGATGTGTATAAGAGACAGCATCTGGGGAGGGCTGAGCCAAGTACTTTTTCTGCCTCCAGTTACCACAAAATCACATTGTTTTATACAGAGAAAAATCTGTTTCATGCTGATTTTTAAAGACTGCAAATTTATATCTTCTAT
+
FFFFFFFFFFFFFFFFFFFFFFFFFFFFFFFFFFFFFFFFFFFFFFFFFFFFFFFFFFFFFFFFFFFFFFFFFFFFFFFFFFFFFFFFFFFFFFFFFFFFFFF:FFFFFFFFFFFF:FFFFFFFF,FFFFFFFFFFFFFFFFFFFFFFFF
@A00941:609:HJ7N2DRXY:1:2101:22770:1063 2:N:0:NAATACAG
ACATAGCAGATGTGTATAAGAGACAGCCTGAGAGAGTGTCCTGAGAACCAAGTGTAATGATGTGTGTTGAGGGGTGGGGACAGGGCTGGCACAGTGCCTGGCATGTTCTAACCATCTATAATTTTATTCTTTTTTCCCCTCCCTATTCCA
+
FFFFFFFFFFFFFFFF:FFFFFFFFFFFFFFFFFFFFFFFFFFFF:FFF:FFFFFFFFFFFFFFFFFFFFFFFFFFFFFFFFFFFFFFFFFFFFFFFFFFFFFFFFFFFFFFFFFF:F:FFFFFFFFFFFFFFFFFFFFFFFFF,FFFFF
@A00941:609:HJ7N2DRXY:1:2101:22914:1063 2:N:0:NAATACAG
AAAAATAAAAAGTTTATAAGAGACAGACATAAAAATCAGCCAAATCAGCAATAAAAAATAATTAGCGTAAAAAAAAAGCATTAGCATAACAACTACATACAAAGAACAGCAAATAAACCTAAAAGAGAAATGTTATCTCAAAAGTCACCT
+
,FFFFFF:::,:F,F:,,F,F,:,F,F:,FF,:F,F:,,:FFF:FFF:,,:F:,F:F,F,,:,,,,,F,,:F,:,,,F,F,:F,F::,,F:F,F:::,FF,FF,:,:FF::F,FF,,,,F,F,,:,,:F:,FF:,,,,,F,,F,F::F,F
@A00941:609:HJ7N2DRXY:1:2101:22968:1063 2:N:0:NAATACAG
ACATAGCAGATGTGTATAAGAGACAGCCACCACACCCTGCAGGGCTCTACTCTCTATAATGACTTCAGGCCACAGGTTTCTGACTCAGATTAAATACAAGGTTAGCTATTTTTTTTTTTAATTTTTATTTTATTTATTGATTTTTGGCTC
+
FFFFFFFFFFFFFFFFFFFFFFFFFFFF:FFFFFFFFFFFFFFFFFFFF:FFFF:,FFFFFFFFFFFFFFFFFFFFFFFFFFFFFF:FFFFFFFFFFF:FFFFF:FF,FFFFFFFFFFFFFFF,FFFFFFFFFFFFFFF:FF:FF:F,::
@A00941:609:HJ7N2DRXY:1:2101:23258:1063 2:N:0:NAATACAG
ACATAGCAGATGTGTATAAGAGACAGGTATTTTATAAGGTTGTTCCTTTATTACAAAACCAGAAGCTGATTATGCCTCTAACATTTTATGAACCACTGACTCAAAATGAGGGGGAAATGTTTTAAATACTTGAGGAGAAAACTAAAGACT
+
FFFFFFFFFFFFFFFFFFFFFFFFFFFFFFFFFFFFFFFFFFFFFFFFFFFFFFFFFFFFFFFFFFFFFFFFFFFFFFFF:FFFFFFFF:FFFFFFFFFFFFF,FFFFFF:FFFFFFFFFFFFFFFFFFFFFF:FFFFFFFFFFFFFFFF
@A00941:609:HJ7N2DRXY:1:2101:23276:1063 2:N:0:NAATACAG
ACATAGCAGATGTGTATAAGAGACAGCATCACATGCTATCATATAGTGGAAAAGCACAGTATCATCACATCTGCCGCAGTTTTGAAAAACTGCATAACCTCAATTTAGTCATGTGAAAACATCAGACTAACCCAAACTGAGGGGCATTCT
+
FFFFFF:F:FFF:FFFFFFFF:F:F,FFFFFFFFFFFFFFFFFFFFFFFFF::FFFFFFFFF:FFFFFFFFFFFFFFFFFFFFFFFFFF,:F,:FFFFFFFFFFFFFFFFFFFFFFFF,FFFF::FFFF:FF::FF,FF:FFFFFFFFF:
@A00941:609:HJ7N2DRXY:1:2101:23402:1063 2:N:0:NAATACAG
ACATAGCAGATGTGTATAAGAGACAGATTGAACCCTGAGGCAGTGGTAAGAAGAACAGATCCTCCTTAAATATAGCAAAAGGAGCTGCTGCAGGTCCCAGAGTACACCCTGTCTCTTATACACATCTCAAGCTAGAGATCGGAAGAGCGT
+
FFFFFFFFFFFFFFFFFFFFFFFFFFFFFFFFFFFFFFFFFFFFFFFF:FFFFFFFFFFFFFFFFF:FFFFFFFFFFFF:FFFFFFFFFFFFFFFFFFFFFFFFFFFFFFFFFFFFFFFFFFFFFFFFFFFFF:FFFFFFFFF:FFFFFF
@A00941:609:HJ7N2DRXY:1:2101:23511:1063 2:N:0:NAATACAG
ACATAGCAGATGTGTATAAGAGACAGGCTAGGGGAGGGGTGTCACAAGCACCCCTGTGGCCACCAGCACTGGGGCTGTGCTGATTCAGACCTGAATCCAGCACAGCACTGGATCATACCCCTGTCTCTTATACACATCTCAAGCTAGAGA
+
FFFFFFFFFFFFFFFFFFFFFFFFFFFFFFFFFFFFFFFFFFFFFFFFFFFFFFFFFFFFFFFFFFFFFFFFFFFFFFFFFFFFFFFF:FFFFF:FFFFFFFFFFFFFFFFFFFFFFFFFFFFFFFFFFFFFFFFFFFFFF,FFFFFFFF
@A00941:609:HJ7N2DRXY:1:2101:23854:1063 2:N:0:NAATACAG
ACATAGCAGATGTGTATAAGAGACAGGCTGACCTCCTGTCTCATCCTTAGATTTAGAATGCCTCACCTGTCTGGGAATGAAGCCCAGTAGGTCTCAGCCTCATTTTATGCAGCTCCTCTTCAAGATGAAGTTGCTCTTGTTCAAAAGCCT
+
::FFFF:FFFF,:FFFFFF:F:FFF:FFFFFFFFFFFFFFFFFF,FFFFFFFFFFF:FFFFFFFFFFFFFFFFFFFFFFFFFFFFFFFFFFFF:FFFFF:FFFFFF,FFFFFFFFFF,FFFFFFFFFF:FFFFFFFFFFF:FFFF,FFFF
@A00941:609:HJ7N2DRXY:1:2101:23909:1063 2:N:0:NAATACAG
ACATAGCAGATGTGTATAAGAGACAGCTTCTGAAGTGCAAGGGTCATTGCCTATTCCTACAAGGAATGATCTTCTGTCACTCTCCCTTCTTCCCCACACCCCCCATACACATAGCATGACTATTAAGTTTATTCATAACTAAGTCTTTAG
+
FFFFFFFFFFFFFFFFF:FFFFFF:FFFFFFFF,,FFFFFFFFFFFFF:FFFFFFFFFFFFFFFFFFF:FFFFFF:FFF:FFFFFF:FFFFFFFFFFFFFFFFFFF:FFFFFFFFFFFFFF,FF,FFF:FFFF:FF:F,FF,:FFFFFFF
@A00941:609:HJ7N2DRXY:1:2101:24270:1063 2:N:0:NAATACAG
ACATAGCAGATGTGTATAAGAGACAGAAAAAGTACTGATTTGACCAGCTGCTTTTAAACCTTCAGCGATTTATTTTTACGTAAATGAAAGTGTTAGTATATTGAAAATTTTGCTGTCACTGGGGAGCAAGAACATTTACACTTGAAATTC
+
FFFFFFFFFFFFFFFFFFFFFFFFFFFFFFFFFF:FFFFFFF:FFFFFFFFFFFFF:FFFFFFFFFFF,FFFFFFFFFF:FFFFFFFFFFFF:FFFFFFF,FF:FFFFFFFFFFFFFFFFFFFFFFFFFFFFF,FFF:FFFFFFFFFFFF
@A00941:609:HJ7N2DRXY:1:2101:24306:1063 2:N:0:NAATACAG
ACATAGCAGATGTGTATAAGAGACAGCATGTGGCCAGGCTGGTCTTGAATTCCTGACCTCAGGTGACTCGCCTGCCTCGGCCTCCCAAAGTCTGTCTCTTATACACATCTCAAGCTAGAGATCGGAAGAGCGTCGTGTAGGGAAAGAGTG
+
FFFFFFFFFFFFFFFFFFFFFFFFFFFFFFFFFF::FFFFF:F,FF:FFFFFFFFFF,FFFF:F:FF,F,FFFFFFFFFFFF:FFFFFF::FFFFF:,FFFFF:FFFFFFFFF,F:,FFFFFFFFFF:F:F,FFF,F:,,FF,F,F,FFF
@A00941:609:HJ7N2DRXY:1:2101:24379:1063 2:N:0:NAATACAG
ACATAGCAGATGTGTATAAGAGACAGATATTGTCAAGGTAAAAGTAAAATATACTCAATGAGACTTTATAAGTTAAAAGTTTGGCACATTTTTACATATTCACCTAACTTGGCATTTTATTGATAAAGTTAAGGGGTAGTTGGTGGTGAT
+
FFF,F,FFFFFFFFFFFFFFFFFFFF:,:,FFFFFF,,,FFF,,FFFFF,F:FF,,,FF:,FF:,::F:,,,FFFFFFF:F,,:,FFFF,F,:FF,,,FFFFF,,,F:,F:FFF,,:,FF:FFF:,F:,,,:,,:,F,FF,:,F:,F,F,
@A00941:609:HJ7N2DRXY:1:2101:24451:1063 2:N:0:NAATACAG
ACATAGCAGATGTGTATAAGAGACAGCCTGTAATCCCAGCTACTCAGGAGGCTGAGACAGAAGAATCGCTTGAACCCAGGAGGTGGAGGTTGCAGCTGTCTCTTATACACATCTCAAGCTAGAGATCGGAAGAGCGTCGTGTAGGGAAAG
+
FFFFFFFFFFFFFFFFFFFFFFFFFFFFFFFFFFFFFFFFFFFFFFFFFFFFFFFFFFFFFFFFFFFFFFFFFFFFFFFFFFF:FFFFFFFFFFFFFFFFFFFFFFFFFFFFFFFFFFFFFFFFFFFFFFFF:FFFFFF:F,FFFFFFFF
@A00941:609:HJ7N2DRXY:1:2101:24487:1063 2:N:0:NAATACAG
GAACATACAGATGTGTATAAGAGACAGAAGCCTCACTGTGTCACCCAGGCTGGAGTGCAGTGGCGCGATCTCGGCTCACTGCAACCTTCGCCTCCTGGGTTGAAGCAATTCTCCCACCTCAGCTTCCCAAGTAGCTGTGACTACAGGCAT
+
FFFFFFFFFFFFFFFFFFFFFFFFFFFFFFFFFFFFFFFFFFFFFFFFFFFFFFFFFFFFFFFFFFFFFFFFFFFFFFFFFFFFFF:FFFFFFFFFFFFFFFFFFFFFFFFFFFFFFFFFFFFFFFFFFFFFFFFFFFFFF:FFFFFFF:
@A00941:609:HJ7N2DRXY:1:2101:24578:1063 2:N:0:NAATACAG
ACATAGCAGATGTGTATAAGAGACAGATGCTGTGGAACAAGTACTGTACAAAAGAGATAGTGTACATTCTCAAAGCATGGTTCATGGATCATCCATGTCAGAATTGCCTGGGAAAGCTAAGTAGAATTCAGATTCTGACTCTTTCTTTAA
+
FFFFFFFFFFFFFFFFFFFFFFFFFFFFFFFFFFFFFFFFFFFFFFFFFFFFFFFFFFFFFFFFFFFFFFFFFFFFFFFFFFFFFFFFFFFFFFFFFFFFFFFFFFFFFFFFFFFFFFFFFFFFFFFFFFFFFFFFFFFFFFFFFFFFFF
@A00941:609:HJ7N2DRXY:1:2101:24650:1063 2:N:0:NAATACAG
GAACATACAGATGTGTATAAGAGACAGGTCAGATGTCAACGGCTTTCCATCACGCCCGCCCGGCTCGCGGGGCCTTTCCGGCACCTGGCCCAGCTGCGGGAATTGCTGACCGGAGTTCCCATAGCCCTCCTGCCTCCCAGGCCTTCGGAT
+
FFFFFFFFFFFFFFFFFFFFFFFFFFFFFFFFFFFFFFFFFFFFFFFFFFFFFFFFFFFFFFFFFFFFFFFFFFFFFFFFFFFFFFFFFFFFFFFFFFFFFFFFFFFFFFFFFFFFFFFFFFFFFFFFFFFFFFFFFFFFFFFFFFFFFF
@A00941:609:HJ7N2DRXY:1:2101:25265:1063 2:N:0:NAATACAG
ACATAGCAGATGTGTATAAGAGACAGGTGCACATGTACCCTAAAACTTAAAGTATAAAAAAAAAAGAAAGTGAAAAAAAAGAGAAAGTTTTATGTCTGTGTTGAATCGACACCTCACAAAGCAGTTTCAGAGACCTGTCTCTTATACACA
+
FFFFFFFFFFFFFFFFFFFFFFFFFFFFFFFFFFFFFFFFFFFFFFFFFFFFFFFFFFFFFFF:FFFFFFFFFFF:FFFFFFFFFFFFFFFFFFFFFF:FFFFFFFFFFFFFFFFFFFFFFFFFFFFFFFFFFFFFFFFFFFFFFFFFFF
@A00941:609:HJ7N2DRXY:1:2101:25554:1063 2:N:0:NAATACAG
ACATAGCAGATGTGTATAAGAGACAGGCATGAATCTAAGGAAAACAGATGGCTATTGCTGTTAATGTACAGTCACCATAGGAGGTGGATACTAAAATTTCAGATATAGATTTTATGCTGGAATCAGCCAAGGGCAGTCTGGGCAATAACG
+
FFFFFFFFFFFFFFFFFFFFFFFFFFFFFF:FF:::F,FFFFFFFF:FFFFFFFFFFFFFFFFFFFFFFFF::FF:FFFF,FFFFFFFFFFFF:,F,FFF:FFFFF,,,FFFFFFFFFFFFFFFFFF,,FFFFFFFFFFFFFFF:FFFFF
@A00941:609:HJ7N2DRXY:1:2101:25590:1063 2:N:0:NAATACAG
ACATAGCAGATGTGTATAAGAGACAGATCTAAGGCCCCAAGAAGAAGCTGAGTTGAGACTCCTTGAAACATAACAGGGTCTGTGAGTGACATCTGCAAGTTGGTAGATTAGAAAGCTCCAAGCCCTTGTTTACCCACAGGAACATTAAAA
+
FFFFFFFFFFFFFFFFFFFFFFFFFFFFFF:FFFFFFFFFFFFFFFFFFFFFFFFFFFFFFFFFFFFFFFFFFFFFFF,FFFFFFFFFFFFFFFFFFFF:FFF:FF,,FFFFFFFFFFFFFFFFFFFFFFFFFFF:F:FFFFFFFFF:F:
@A00941:609:HJ7N2DRXY:1:2101:25626:1063 2:N:0:NAATACAG
AAATAGCAGATGTGTATAAGAGACAGGTGAAGGGTGGAGTCGTTGATTGTCATATCACACAAACTGAATCAGAGCAGGGAATACACGGCACTGAAAACAGATAACGCACACTGGCTAACACCAGAAATCACACCACTTTTCGAGACCAAA
+
F::FF:FFF:FF:FFFFFFF:F,F:,FF,FF,::F:,:F,,FF:FFFFFF,:,F,,:,,,FFF,:FFF,,F,F:FFF,F::,F,,,:,FF,F:FF::F:,:,,F,FF,,F:F:FF:,:FFFF,F,F::,,F,,F,FF,F,,,,,,,FFF,
@A00941:609:HJ7N2DRXY:1:2101:25753:1063 2:N:0:NAATACAG
ACATAGCAGATGTGTATAAGAGACAGGGCCTAGCGTCTTGGCAGTCATGGTGACAATGACGTTGAAGGTGGGGGCTCCACCGATGCTCTTCATACGAAGATCCGTGGTCAATTCCCCATCCTGCAGCAGTGAGTCCAGGACCACAGTATA
+
FFFFFFFFFFFFFFFFFFFFFFFFFFFFFFF:FFFFFFFFFFFFFFFFFFFFFFF,FFFFFFFFFFFFFFFFFFFFFFFFFF:FFFFFFFFFFFFFF:FFFFFFFFFFFFFFFFFFFFFFFFFF:FFFF,FFFFF:FFFFFFFF:FFFFF
@A00941:609:HJ7N2DRXY:1:2101:25807:1063 2:N:0:NAATACAG
ACATAGCAGATGTGTATAAGAGACAGTCTATATGCTGAGAGACAGGGTTCTAGTTTTATTCTTCTGCAGAATAAAGGATAATAAATAATAAGGGTCTAGTTTATACCGAAGAATCTCTCTCAACATATACAAATATATATATATAGTTTT
+
FFFFFFFFF:FFFFFFFFFFFFFFFFFFFFFFFFFFFFF:FFFFFFFFFFFFFFFFFFFFFFFFFFFFFFFFFFFFFFFFFFFF:FFFFFFFFFFFFFFF:FFFFF:FFFFFFFFFFFFFFFFFFFFFFFFFFFFFFFFFFFFFFFFFFF
@A00941:609:HJ7N2DRXY:1:2101:25843:1063 2:N:0:NAATACAG
ACATAGCAGATGTGTATAAGAGACAGCAATAGTACCTATTGAATAGTCCCTAAATCTCTGTCCTTACCTCGCAGGTCAGCAGTTCTAGAAGAATCTTTCTGGACAAAAGACCTGGAGTTGGCACTTTTGGCTGCCACTCAACATTGAATG
+
FFFFFFFFFFFFFFFFFFFFFFFFFFFFFFFFFFFFF,F,FFFFFFFFFFFFFFFFFFFFFFFFFFFFFFFFFFFFFFFFFFFFFF,FFFFFFFFFFFFFF:FFFF:FF:FFFFFFFFFFFFFFFFFFF:FFFFFFFFFFFFFFFF:FFF
@A00941:609:HJ7N2DRXY:1:2101:26133:1063 2:N:0:NAATACAG
GAACATACAGATGTGTATAAGAGACAGGTATAGATCTTGCACTTCTTTGGTAAAATTGATTCTTAGGTATTTTAGATTATTATTTTTTTTTTGAGACATAGTCTCACTAGGTCACCCAGGCTGGAATGTAGTGGCACGATCTTGGCTCAT
+
:FFFFFFFF:FFFFFFFFFFFFFFFFFFFFFFF:FFFFFFFFFFFFFFFFFFFFFFFFFFFFF:FFF:FFF,FFF:FFFFFFFFFFFFFFFFFF,FFFFFFFFFFF:FFFFFFFF:FFFFFFFF:FFFFFF:FFFFFF:FFFFFFFFFFF
@A00941:609:HJ7N2DRXY:1:2101:26259:1063 2:N:0:NAATACAG
ACATAGCAGATGTGTATAAGAGACAGAGATGGGGTTGGGAAGGATGGGTTTGAGATAGAAGACCAGACAGGGGATTCCCCTTCATGTATGCAATTGAAGTGAAAATGTCCTTACCCCCAGACTTAGAAGTTTTATTTGAAGCAAAGGCAT
+
FFFFFFFFFFFFFFFFFFFFFFFFFFFFFFFFFFFFFFFFFFFFFFFFFFFFFFFFFFFFFFFFFFFFFFFFFFFFFFFFFFFFFFF:FFFFFFFFFFFFFFFFFFFFFFFFFFFFFFFFFFF:FFFFFFFFFFFFFFFFFFFFFFFFFF
@A00941:609:HJ7N2DRXY:1:2101:26458:1063 2:N:0:NAATACAG
GAACATACAGATGTGTATAAGAGACAGGAAGATGGTACATTAATGCCATTTCAAATGCTTCAAAGCCCTTACAGCAAGTATAAACCATAATTACCAAAAACGGTCAGTGTTAATTCATAACCGGAACATGTCACAGAGTCTTTGTCCTGT
+
FFFFFFFFFFFFFFFFFFFFFFFFFFFFFFFFFFFFFFFFFFFFFFFFFFFFFFFFFFFFFFFFFFFFFFFFFFFFFFFFFFFFFFFFFFFFFFF:FFFFFFFFFFFFFFFFFFFFFFFFFFFFFFFFFFFFFFFFFFFF,FFFFFFFFF
@A00941:609:HJ7N2DRXY:1:2101:26512:1063 2:N:0:NAATACAG
GAACATACAGATGTGTATAAGAGACAGTGGGCACTGTGTGGATTTAAGCCATTGCTCTAAATTAAAAGTGAAACTGTTACAGGTTTTTAGGCAGTGGGGTTCATGATCTGTCATTTTAAGAGCTGTCTCTTATACACATCTCAAGCTAGA
+
FFFFFFFFFFFFFFFFFFFFFFFF:FF,FFFFFFFFFFFFFFFFFFFFFFFFFFFFFFFFFFF::FFFFFFFFFFFFFFF:FFFFFFFFFFF:FFFFFFFFFFFFF:::FFFF:FFFFFFFFFFFFFFFF,FFFFFFFFFFFFFFFFFFF
@A00941:609:HJ7N2DRXY:1:2101:26784:1063 2:N:0:NAATACAG
ACATAGCAGATGTGTATAAGAGACAGATTCACAATAGCAAAGACTTGGAACCAACCCAAATGTCCAACAATGATAGACTGGATTAAGAAAATGTGGCACATATACACCATGGAATACTATGCAGCCATAAAAAATGATGAGTTCATATCC
+
FFFFFFFFFFFFFFFFFFFF:FFFFFFFFFFFFFFFFFFFFFFFFFFFF:FFFFFFFFFFFFFFFFFFFFFFFFFFFF,FFFFFFFFFFFFFFFFFFFFF:FFFFF::FFFFF,F::FFFFFFFFFFFFFFFFFFFF::FFFFFFFFFFF
@A00941:609:HJ7N2DRXY:1:2101:26802:1063 2:N:0:NAATACAG
CGCAGACAGATGTGTATAAGAGACAGATCTAAATCAGTCAAACTTTTAGAAACAAAAAGTGGATCGGTGATTGCTGGGTGGAGAGGGAAAAGGGGGTTGTTTCGTAGGTACATAGTTTCAGTTTTACAAGAGATGAAAAGGTTCTGGAGA
+
FFFFFFFFFFFFFFFFFFFFFFFFFFFFFFFFF:FFFFFFF:FFF:FFFFFFFFFFFFF:FFFFFFFFFFFFF:FFFFFFFFFFFFFFFFFFF,FFFFFFF:F,FFFFFFFFFFFFFFFFFFFFFFFFF,FFF:FFFFF:FFF,FFFFFF
@A00941:609:HJ7N2DRXY:1:2101:27218:1063 2:N:0:NAATACAG
ACATAGCAGATGTGTATAAGAGACAGCTGGCCAGAAGATGATTAATGCATTGTGCCCAGATCCAGGTGTCACACAGTTGAGCATTCAAAGAAGAGTCACTAGAGTGATGGAAAACCAAAACTTGCCAGATGAGGCTTGACAGAGGAATTA
+
FFFFFFFFFFFFFFFFFFFFFF:F::FFFFFFFFFFFFFFFFFFFFFFFF:FFFFFFFFFFFFF:F:FFFFFFFF:FF::FFFFFFFFF:FF,FFFFFFFF:FFFFFFF:FFF,FFFFFFFF,FFFFFFFFFFFFFFFFFFFF,FFFFFF
@A00941:609:HJ7N2DRXY:1:2101:27471:1063 2:N:0:NAATACAG
ACATAGCAGATGTGTATAAGAGACAGTCACAGAGTTGAACGATCCTTTACACAGAGCAGACTTGAAACACTCTTTTTGTGGAATTTGCAAGTGGAGATTTCAGCCGCTTTGAGGTCAATGGTAGAATAGGGAATATCTTCCTATAGAAAC
+
FFFFFFFFFFFFFFFFFFFFFFFFFFFFFFFFFFFFFFFFFFFFFFFFFFFFFFFFFFFFFFFFFFFFF:FFF,FFFFFFF,FFFFFFFFFFFFFFFFFFFFFFFFFFFFFFFF:FFF,FFFFFFFFFFFFFFFFFFFFFFFFFF:FFF:
@A00941:609:HJ7N2DRXY:1:2101:27489:1063 2:N:0:NAATACAG
ACATAGCAGATGTGTATAAGAGACAGATTCTATTCCTTTCGATTCCATTCCATTCTATTTCATTCCATTCGATTCCCTTCCATTGGACTCCTTTCCATTCGAGTGCATTCCATTCCGTTCCATTTCTTTCCGTTCTGTACGATTCCTACC
+
FFFFFFFFFFFFFFFFFFFFFFFFFFFFFFFFFFFFFFFFFFFFFFFF,FFFFFFFF,FFFFFFFFFFFFFFFFF:FFFFF:FFFFFFFFFFFFFF:F:FFFFFFFFFF:FFFFFFFFFFFF:FFFFFF:FFFFFFFFFFFFFFF,FFF:
@A00941:609:HJ7N2DRXY:1:2101:27615:1063 2:N:0:NAATACAG
ACATAGCAGATGTGTATAAGAGACAGCCTGAATGCTCTGCTCTCGTGATCTAATCACCTCTAAAGGCTCCACTTCTTACACCATAACCTTAAGGGTTACAATTTCAACATATGAATTTTGGGAGGACACGAACATTCAGATTATAGCAGC
+
FFFFFFFFFFFFFF:FFFFFFFFFFFFFFFFFFFFFFFFFFFFFFFFFFFFFFFFFFFFFFFFFFFFFFFFFFFFFFFFFFFFFFFFFFFF:FFFFFFFFFFFF,FFFF,FF:FFFF,FF,FF:FFFFFFFF:FFF:FFF,FFF:F:FF,
@A00941:609:HJ7N2DRXY:1:2101:27724:1063 2:N:0:NAATACAG
ACATAGCAGATGTGTATAAGAGACAGTTTGTGAGTCAAACTCATTTTGCCTCAGCATGCTGCATAATGAAAGCATTTGTTCTCATTCTCTCACCACCCGCCACCCTACTGCTTCAGTTCCAGGCCATTACACCCAAAGTCTCTGACAGAG
+
FFFFFFFFFFFFFFFFFFFFFFFFFFFFFFFFFFFFFFFFFFFFFFFFFFFFFFFFFFFFFFFFFFFF:FF:FFF:FFFFFFFFFFFFFFFFFFFFFFFFFFFFFFFF:FFFFFFFFFFFFFFFFFFFFFFFFFFFFFFFFFFFFFF:FF
@A00941:609:HJ7N2DRXY:1:2101:27941:1063 2:N:0:NAATACAG
ACATAGCAGATGTGTATAAGAGACAGGTTGGACTGAGGCCTCTGCACCGTGATAGATGGGTCTCTGCATAATTGCAGCTCACAGCATGAGAGCTGGCAGGAGAGAGAGCAAGCGAGGTGCCAGTTCCACCTCAGAAGTGACTTCCCAGAA
+
FFFFFFFFFFFFFFFFF:FFFFFFFFFFFFFF:FFFFFFF:FF,FFFFFFFFFFFF,:F,FFFFFFFF:FFFFFFFF:FF,FFFFFFFFFFFFFFFFFFF,,FFFFFFFFFFFF:FFFFFFFFF::FFF:,:FFFFFFF:FF:FFFFFF:
@A00941:609:HJ7N2DRXY:1:2101:27977:1063 2:N:0:NAATACAG
ACATAGCAGATGTGTATAAGAGACAGGTGCTGGGATGACAGGTGTGAGCCACCGCGTCCGGCCGTTGTGGCATTCTTATGCCTTTGCATCCTCATAGCTTAGCTCTCACTTATGAGTGAGAATATACGATGTTTGGGTTTCCATTCCTGA
+
FFFFFFFFF:F,FFFFFFF:F,FF:FFFFFFFFFFFFFFF:F,FFF:,FFFFFFFFFF:FFFF:F,FFFFF:FFFFFFF:F,FFFFFFFFFFFFF:FFFFF:FFF:FFF,FFFFFFFFFF:FFF:FFFFFFF:FFFFFFFF,FFFFFFFF
@A00941:609:HJ7N2DRXY:1:2101:28122:1063 2:N:0:NAATACAG
ACATAGCAGATGTGTATAAGAGACAGCTTAAGGCCAGGAGTTTGAGACCAGCCTGGACTACATAGTGAGACCCCATCTTCAAAAAAAATTAAAAAATTATAGCCAGCATGGTGATGCATGTTTATAGTCCCAGCTCCTCAGGAGGCTAAA
+
FFFFFFFFFFFFFFFFFFFFFFFFFFFFFFFFFFFFFFF:FFFFFFFFFFFFFF:FFFFFFFFFFFFFFFFFFFF:FFFFFFFFFFFFFFFF:FFFFFFF::FFFFFF:FFFFFFFFFFFFFFFFFFFFF:::FFFFFFFFFFFFFF,FF
@A00941:609:HJ7N2DRXY:1:2101:28176:1063 2:N:0:NAATACAG
ACATAGCAGATGTGTATAAGAGACAGAAATTAGCCAGGTGTGGTGGTGGGCTCCTGTAGTCCCAGCTACTCGGGAGGCTGAGGCAGGAGAATGGCGTGAACCCGGGAGGCAGAACTTGCAGTGAGCTGAGATCATGCCACTGGGCTCCAG
+
FFFFFFFFFFFFFFFFFFFFFFFFFFFFFFFFFFFFFFFF:FFFFFFFFFF:FFFFFFFFFFFFFFFFFFFFFFFF,FFFFFFFFFFFFFFF:FFFFFF:F:FFFFFFFFFFFFFFFFFFFFFFFFFFFFFFFFFFFF,FFFF:FFFFFF
@A00941:609:HJ7N2DRXY:1:2101:28429:1063 2:N:0:NAATACAG
GAACATACAGATGTGTATAAGAGACAGACTAGACACAGACCAAATGTCCCTAAATGGTTTAAATGATAGAACACATTGTAGGATATCCATACAATGAGTTTCAGGCTTATCTCAGAGATATTCCAGGTTTAATTTCAGACCACCACAATA
+
FFFFFFFFFFFFFFFFFFFFFFFFF:FFFFFFFFFFFFFFFFFFFFFFFFFFFFFFFFFFFFFFFFFFFFFFFFFFFFFFFFFFFFFFFFFFFFFFFFFFFFFFFFFFFFFFFFFFFF:F:F,FFFFFFFF:FFFFF:FFFFFFFFF,FF
@A00941:609:HJ7N2DRXY:1:2101:28447:1063 2:N:0:NAATACAG
ACATAGCAGATGTGTATAAGAGACAGGGATCAGGGTGATAAAGTTTAAAAGGGTGTTTGCATCAAGAGTGGTTATTTCAATTTGCCCTGTTAAATTTTCACCTTTTGCTGATAGATAGCATGCCTAATTTTATGAAATGCCATTATGTTC
+
FFFFFFFFFFFFFFFFFFFFFFFFFFFFFFFFFFFFFFFFFFFFFFFFFFFFF,FFF:FFFFFFFFFFFFFFFFFFFFFFFFFFFFFFFFFFFFFFFFFFFFFFFFF::FFFFFFF:FFFFFFFFFFF:FFF,FFFFFFFFFF:,FFFFF
@A00941:609:HJ7N2DRXY:1:2101:28989:1063 2:N:0:NAATACAG
ACATAGCAGATGTGTATAAGAGACAGCATCTAAGGAATGGTTCTCCCTCTTGCTTCATAACCCCTTATCTTCATCCTCACTTTTGCTTCCCTGGCATTTCATTCACAGGCAAAGTAGTTGAACTTAAAACTCTTGTCTCTGTCTCTTATA
+
FFFFFFFFFF:FFFF:FFFF:FFF:FFFFFFFFFFFFFF:FFFFFFFFFFFFFF:FFFFFF:F,F:FFFFFFFFFFFFFF:,FF:FFFFFFF:FFFFFFF:FFFFFFFFFF:FFFFFFFFFF:F,F,:FFFFFFF:FFFFFFFFFF:,FF
@A00941:609:HJ7N2DRXY:1:2101:29026:1063 2:N:0:NAATACAG
ACATAGCAGATGTGTATAAGAGACAGCCCCAGGCATGATTGGAACGTTCACAGCCTAGGCATTCTCTCAAAGTAGGACTCATGCAGCTAAGAGAGATAGCAATAACAACAACCAGCAACTATAGTTAAGCAGAGACAAAACTATCTCACA
+
FF:FFFFFFFFFFFFFFFFFFFFFFFFFFF,FF,,:F,:,F::,,,F,F,,FF:FF,FFF,,F::,,FF,FF,,F,,,F:,,F::,,,::FF,:,,,F,:,F,,,F,F,F,F,:FF,F,F,F,,F,::,FFF,,FF,,,,:FFF:,,,F,
@A00941:609:HJ7N2DRXY:1:2101:29206:1063 2:N:0:NAATACAG
CGCAGACAGATGTGTATAAGAGACAGATCCTAGTGTTCTGAAAAGTCAATCTCTGCAAGCCTTACAGGTAGAATAAGACATAAGAAATCGGTCAAGAAAATCTACATTTAAAAAAACAAAGAACCCAACAAAGGGTGTTAAGAACCTGTC
+
FFFFFFFFFFFFFFFFFFFFFFFFFFFFFFFFFFFFFFFFFFFFFFFFFFFFFFFFFFFFFFFFFFFFFFFFFFFFFFFFFFFFFFFFFFFFFFFFFFFFFFFFFFFFFFFFFFF:FFFFFFFFFFFFFFFFFFFFFFFFFFFFFFFFFF
@A00941:609:HJ7N2DRXY:1:2101:29297:1063 2:N:0:NAATACAG
ACATAGCAGATGTGTATAAGAGACAGGGCATGCACTACTCATCTCTGGTAGTTGGTTATTTTTTGCAGTTACAGTGTGTTGCTGTATTTCGCAGTCTGGGAAACACCTGGGCCGAAGTGATACTCACACAGTGGGCTCCCAAATTGCTGG
+
FFFFFFFFFFFFFFFFF:FF:FFFFF,,FF,:,F,::F:,,,F,:,FFF::F,,,:,,,F,:F,,,:,,,:,:,,,F,:FF,F,FF,FF,,,,,::,,F:,,F,,:F,FF:,,,F,:,,FF,F,F,FFF,,FF,FFFF::F,:,:,FFFF
@A00941:609:HJ7N2DRXY:1:2101:29514:1063 2:N:0:NAATACAG
ACATAGCAGATGTGTATAAGAGACAGGTCTCGTACTGTTGCCTGGGCTGGAGTGCAATGGCGCCATCTTGGCTCACTGCAACCTCTGCCTTCCAGGTTCACATGATTCTCCTGCCTCAGCCTCCCAAGTAGCTGAGATTCTGTCTCTTAT
+
FFFFFFFFFFFFFFFFFFFFFFFFFFFFFFFFF:FFFFFFFFFFFFFFFFFFFFFFFFFFFFFFFFFFFFFFFFFFFFFFFFFFFFFFFFFFFFFFFFFFFFFF:FFFFFFFFFFFFFFFFFFFFFFFFFFFFFFFFFFFFFFFFFFFFF
@A00941:609:HJ7N2DRXY:1:2101:29568:1063 2:N:0:NAATACAG
GAACATACAGATGTGTATAAGAGACAGTCCCAACACTTTGGGAGGTTGAAGCAGGTGAATCACTTGAGCCCAGGAGTTCAAGACCAGCCTGGGCAACATAGTGAGACCTTGTCTCTACAAAACATAAAAAATAAATTAGCCAGGCGTGGT
+
FFFFFFFFFFFFFFFFFFFFFFFFFFFFFFF:FFFFFFF::FFFFFFFFFFFF,FFFFF,FFFF:FF,FFFFF:FFF:FFFFFF:FFFFFF:FF::FFFFF:FFFFFF:FFFFFF:FF,FF,FFFFFFFFFFFFFFF,FFFFFFFFFFF,
@A00941:609:HJ7N2DRXY:1:2101:29875:1063 2:N:0:NAATACAG
CGCAGACAGATGTGTATAAGAGACAGGTTTTTGCAGTGGCTGGTACTGGTTGTTCCTTTCCATATTTAGTGCTTCCTTCAGGAGCTGTTTTAGGGCAGGCCTGGTGGTGACAAAATCTCTCAGCATTTGCTTGTCTGTTAAGGATTTTAT
+
F,FF:FFF:F::::FFFFF:F,FF,FF,FFFFFFF:,FFFFFFFFFFFFFF,F:FFFFFFFF:::F:FFFFFFF:FFFFFFFF:FFFFF::FFFFFFFFFFFFFFFFFFFF,FFFFFFFFFF::FFFFFFFFFFFFFFFFFF,F,FFFFF
@A00941:609:HJ7N2DRXY:1:2101:29894:1063 2:N:0:NAATACAG
ACATAGCAGATGTGTATAAGAGACAGAGTCAAGTTTGTTCCCACCTCAGTGATTTTGCACTTGCTGTTCCCTTTGGGTGAAACATGTTTTCTCTGCGTCTTCCGCAGGACTGGTTTCTTCTTATCGCTCAGATTCATCAACAGAGTTACT
+
FFFFFFFFFFFFF:FFFFF:F,FFFFFF,FFF:F:FFFFF::FFFFFFFFFFFFFFFFFFF,FFFFFF,FFFFFFFFFF:F:FFFFF:FF:FFF:FFFFFFFFFFFF:FFFFFFFF:FF:FF:FFFF:FFFFFFFFFFFFFFFFFFFFFF
@A00941:609:HJ7N2DRXY:1:2101:29984:1063 2:N:0:NAATACAG
CGCAGACAGATGTGTATAAGAGACAGGGCCAATATCCCTGATGAACATTGATGAGAAAATCCTCAATAAAATACTGGCAAACCAAATCCAAGCAGCACATCAAAAAGCTTATCCACCGTGATCAAGTCAGCTTCATCCCTGGGACGCAAG
+
F:FFFFFFF:FFFF,FFFF,FFFFF:FFFFFFFFFF:F:FFFFF:FFF:FFFF,FFFFF,F:FFFF:FFFFFFFFF,FFFFFFFFFFFFFFFFFFFFFFFFFFF::FF::FFF,FFF:FFFFFFFF:FFFFF:F,FFFFFFFF:F:FFFF
@A00941:609:HJ7N2DRXY:1:2101:30056:1063 2:N:0:NAATACAG
ACATAGCAGATGTGTATAAGAGACAGGAACTACATCATTAACTTTCCTGGGTCACCAGCATACCAGCAGCAGATCTTGGGATATCTCAGTCTTCATAACCTGTCTCTTATACACATCTGGACTTGGAGATCGGAAGAGCGTCGTGTAGGG
+
FFFFFFFFFFFFFFFFFFFFFFFFFFFFFFFFFFFFFFFFFFFFFFFFFFFFFFFFFFFFFFFFFFFFFFFFF:FFFFFFFFFFFFFFFFFF:FFFFFFFFFFFFFFFFFFFFFFFFFFFFFFFFFFFFFFFFF:FFFFFFF:,FFFFFF
@A00941:609:HJ7N2DRXY:1:2101:30472:1063 2:N:0:NAATACAG
CGCAGACAGATGTGTATAAGAGACAGGTCCAGAAAAGTGGTTGAAAGCCAAATGACTGAAAATGCAGTCTCCCATTTGTAAAAGGTTCTATTCCCTGAGAGCCACTGCTTTTATTATACAATCTCTAATGTCAGTGCCTGCAGTCTCTGC
+
F:FF:FF:FFFFFFFFFFF:FFFFFFFFFFFFF,FFF:FFFFFFFFFFFFFFFFFFFFF:FF:FFFFFFFFFF,FFFFF::FFFF:FFFFFF:FFFFFFFFFFF:FFF,FFFFFFF,FFFFFFFFFFFF:FF,FFFFFFFFFF:FFFFFF
@A00941:609:HJ7N2DRXY:1:2101:31105:1063 2:N:0:NAATACAG
GAACATACAGATGTGTATAAGAGACAGGTGTAGGTGTGCCTTGTGGTAAGAAGTGGGCTAGGGCATTTTTAATCTTAGAGCGAAAGCCTATAATCACTGCGCCCGCTCATAAGGGGATGGCCATGGCTAGGTTTATAGATAGTTGGGTGG
+
FFFFFFFFFFFFFFFFFFFFFFF:FFFFFFFFFFFFFFFF:FFFFFFFFFFFF:F:FFFFFFFF:F:FFFFFFFFFF:FFFFFFFFFFF,FF:FFFFFFFFFFFFF:FF,,:FFFFFFFFFFFFFFFF,FFF:F,FFFFFFFF,FFF:FF
@A00941:609:HJ7N2DRXY:1:2101:31322:1063 2:N:0:NAATACAG
GAACATACAGATGTGTATAAGAGACAGACTTAAGGAGCACAGAATGGCCAAAGTAATTTTGACAAAGGATAGAGTTGGAGAAGTCATATCTCCAAGTTTCAAAACTTACTACAAAGCTGTGGCAATTAAGATAGTGACATATTGGCATAT
+
FFFFFFFFFFFFFFFFFFFFFFFFFFFFFFFFFFFF:FFFFFFFFFFFFFFFFFFFFFFF,FFF:FF:FFFFFFFFFFF:F,FFFFFFFFFFFFFF,FFFFFFFFFFFFFFFFFF:FFFFFFFF,FFF:FFFFFFFFFFFFFFFFFFFFF
@A00941:609:HJ7N2DRXY:1:2101:31575:1063 2:N:0:NAATACAG
ACATAGCAGATGTGTATAAGAGACAGGGGCACCACCTGCCGGGTCTGACCCACAGACCCTTACCCCGTGACAGATGAAAGATGTACACCTGTCTCTTATACACATCTCAAGCTAGAGATCGGAAGAGCGTCGTGTAGGGAAAGAGTGTAG
+
FFFFFFFFFFFFFFFFFFFFFFFFFFFFFFFFFFFFFFFFFFFFFFFFFFFFFFFFFFFFFFFFFFFFFFFFFFFFFFFFFFFFFFFFFFFFFFFFFFFFFFFFFFFFFFFFF:FFFFFFFFF:FFFFFFFFFFFFFFFF::FFFFFFF:
@A00941:609:HJ7N2DRXY:1:2101:31665:1063 2:N:0:NAATACAG
CGCAGACAGATGTGTATAAGAGACAGCACCCGCCGTGCCCCACTTCCTGGGCTTCTCCTCAGCCGCCCCCAGGCCTGTAACTTGACCCACCCACCTCCTCCAGCGCCTGTCTCTTATACACATCTGGACTTGGAGATCGGAAGAGCGTCG
+
F:FFFFF,FFFFFFFFFF:FFFFFFFFFFFF,FFFFFFFFFFFFFFFFFFFFF,FFFF,FFFFF,FFFFF,FFFF,FFFFFFFFFFFFFFFFFFF:FFFFFF,FFFF:FFF:F::FFFF:FF,FFF:FFF,FFFFFFFFF,FFFFFF,FF
@A00941:609:HJ7N2DRXY:1:2101:31792:1063 2:N:0:NAATACAG
ACATAGCAGATGTGTATAAGAGACAGGGTATAAGATGGTATCTCATCGTGGTTTTAATTTGCATTTCTTTAGTGATGAGTGATAATGTTCATTTTTCTCATGTTTGTATATCTTTTGAAAAGTGTTCATGTCCTTTGCCCACTTTTTAAT
+
FFFFFFFFFFFFFFFFFFFFFFFFFFFFFFFFFFFFFFFFFFFFFFFFFFFFFFFFFFFFFFFFFFFFFFFFFFFFFFFFFFFFFFFFFFFFFFFFFFFF:FFFFFFFFFFFFFFFFFFFFFFFFFFFFFFFFFFFFFFFFFFFFFFFFF
@A00941:609:HJ7N2DRXY:1:2101:32009:1063 2:N:0:NAATACAG
ACATAGCAGATGTGTATAAGAGACAGAAATAAATCAAATTATCAACAAAAAACAAACTTCTCACTCCAAAGAAAAATAACATTGGGAAATAACAGCATGCCATTTAAAATAGGTGGAATATCGATTTTAACCTCAACAGTAGACATTTCT
+
FFFFFFFFFFFFF:FFFFFFFFFFFFF:FFFFFFFFFFFFFFFFFFFFFFFFFF:FFFFFFFFFFFFFFF:F:FFFFF,FF:FFFFF,FFFFFFFFFFFFFF,F:F:FFFFFFFFFF,FFF:FFFFFFFFFFFFFFFFFFFFF:,F:FFF
@A00941:609:HJ7N2DRXY:1:2101:32244:1063 2:N:0:NAATACAG
GAACATACAGATGTGTATAAGAGACAGGCCCAGTTCATCCTCTACATCTGCGACATCTACGCGGGGGCCATCATCATCGAGACAGATGGCTCCTTCTACTTGTTTGACCCCCACTGCCAGAAGGATGCGGCCCCGGGCACCCCCGCCCAT
+
FFFFF:FFFFF:FFFFFFFFFF:FFFFFFFFF:::FF,FF:FFFFFFFF:FFFF,FFFFFF,FFFF::FFFF,FFFFFFF:FFFFFFFFFFFFFFFFFFFFFFF:FFF:FFFFF:FFF:FFFF:FFFF:FFFFFFFFFFFFF,:FFFF,F
@A00941:609:HJ7N2DRXY:1:2101:32624:1063 2:N:0:NAATACAG
GAACATACAGATGTGTATAAGAGACAGAAGATGCAGTGAAAAGAAAGAAGCTTTATTCCAGAGCTAGCACGGGAGAAGTGGCCATGGCTTGTGCCTTAAAGGAACCATTTCAAACTTTAGCCTGGGGAGAGGGGCTTACAAAGGGAACTT
+
FF:FFFFFFFF:FFFFFFFFFFFFFFFF:F,FFF:F,FFFFFFFFFFFFFF:,F,FFFFFFFFFF:FFFF,FFFFFFFFF:FFFFFFF:FFFFFF,F,FFFFF,FFF:F::FFFF,:FFFFF:FFFFFFFFFFFFFFF:::FFFF::FFF
@A00941:609:HJ7N2DRXY:1:2101:32913:1063 2:N:0:NAATACAG
ACATAGCAGATGTGTATAAGAGACAGAGTAATGGGATTGCTGGGTCAAATGGTATTTCTGGTTCTAAGCCTTTGGGGAATCACCACACTGTCTTCCACAATCGTTGAACCAATTTACATTCCCAAGGTGAGAATTTTTAGATAATATTGC
+
:FF:FFF,FFFFFF:FFF:FFFFF,FFFFFFFFFFFFFFFFFFFFF,:FFFF,F:FFFFFF:FFFFFFFF,FFFFFFF:FFFFFF:FFFFFFFFFFFFFFFFFFFFFFFFFFF::FFFFFFFF,F,FFFFFF,FFFFFFFFFF:FFF:FF
@A00941:609:HJ7N2DRXY:1:2101:1099:1078 2:N:0:TAATACAG
ACATAGCAGATGTGTATAAGAGACAGCCCCTGCTCTCTTCTGGCTTGTAGAATTTCTGCGGTAGTCTGAGGGGCTTCCCTTTGTAGGTAATCTGACCTTTCTCTCTGTCTGCCCTTAACATTTTTTCCTTCATTTCAACTTTGGTGAATC
+
:F,FFFF,FFFF:F,F:F:FFF:F:FFFFFFFFFFFF,FF:FFF,FF:FFF,F,FF:FF,F,FFFFFFFFF:FF:FFFF,:,FFFFF:,,FF,FFFFF::FFF,F,F:FFFFFF,:,FFFFF,,::FFF::FFFFFF,FF,FFFFF:F:F
@A00941:609:HJ7N2DRXY:1:2101:1334:1078 2:N:0:TAATACAG
ACATAGCAGATGTGTATAAGAGACAGGTCTGGGGGAAGACCAGAAATCGTCATTGTAACAAAGACCACTGACGGTACTGATGCAGGTGGTCCAAGGACCACACCAGTAGAAACATCCACCTCTAGGAGCATCTGGGGTAAAAACTTCACC
+
F:FFFFF:FFFFFFFFFFFFFFFF,FFFFFFF:F::,FFFFFF,FF::,F:FF,,FFFF:F::FF,FF,,FF,F:,FF,F:FFF:,FFFF:F:FFFFFF:FFF,,F,,FFF,F,,FFFF::FF:F:F:FF,FFF:FF,,FFFFFF,F::F
@A00941:609:HJ7N2DRXY:1:2101:1425:1078 2:N:0:TAATACAG
ACATAGCAGATGTGTATAAGAGACAGGTCCTATTGTGAACAAGGAAATATCTTCAGAAAAACACTGGAAAGAAGCATTACGTGAAACATCTCTCTGATATGTGCATTCATCTCACAGAATTAAGTCCTTCTTTTGATTGGACTTTTGCAA
+
FFFFFFFFFFFFFFFFF:FFFFFFFFFFFFFFFFFFFFFFFFFF:FFFFFFFFFFFFFFFFFFFF:FFFFFF:FFFFFFFFFFFFFFFFFFF,FFFFFFFFFFFFFFFFFFFFFFFFF:FF:FFFFFFFFFFFFFFFFFFFFFFFFFFF,
@A00941:609:HJ7N2DRXY:1:2101:1551:1078 2:N:0:TAATACAG
ACATAGCAGATGTGTATAAGAGACAGACACAGACGAGGGCAGCACAGACATTGAATTTCTGCAGGAAAAGAGAAAGATAAACGAGAAAACAAGTAAACATAACTACAGAGCAGGTTGGCTCCAGGGCCTGCTGTGGTCACACAGGGCCCA
+
FFFFFFFFFFF:FFFF::FFFFFFFFFFFFF:FF:FF:FFFFFFF:FFFFF,FF,,FF::::FF:F,F::FFFFF:FFFFFFFFFFF:F,FFFFFF,:F:FFFFFFF:FF,,FF,,FFFFF:FFF,FF,F:,FFFFFF,FFFFF:F,FFF
@A00941:609:HJ7N2DRXY:1:2101:1624:1078 2:N:0:TAATACAG
ACATAGCAGATGTGTATAAGAGACAGCTATTTTGTTCAATGCTTTGTTTGGATTTTGGGGGTTTGGTTCCATAACCATCCTGGTGACATTCCTTTGAAAATGGTTTAACAGAAAATATTCTACTATACATTGCTCAGTACTGAAGCTGTC
+
FFFFFFFFFFFFFFFFFFFFFFFFFFFFFFFFFFFFFFF:FFFFFFFFFFFF:F:FFFFFFFFFFFFFFFFFFFFFFFFF:FFFFFFFFFFF,FFFFFFFFF,FFFFFFFFFFFFFFFFFF,FFF,,:FFFF:FFFFFFFFFF::FFFFF
@A00941:609:HJ7N2DRXY:1:2101:1678:1078 2:N:0:TAATACAG
ACATAGCAGATGTGTATAAGAGACAGGCAAGCATCACTTCATTCATTTTATTAGATGGAAGCATTAAACTTTCATTTCAATTTTGTTGAGGTATCCTATTTTATACAAATAAGCAGAGAGAGGTATGCTGCAAGTGGGAGGAGGTATGAC
+
FFFFFFFFFFFFFFFFFFFFFFFFFFFFFFFFFFFFFFFFFFFFFFFFFFFFFFFFFFF,FFF:F:FFFFFFFFFFFFFFF:FFF:FFFFFFFFFFFFFFFFFF,FFFFFFFFF:FFFFFFFF:F:FFFFFFFFFFFFFFFFFFFF:FFF
@A00941:609:HJ7N2DRXY:1:2101:1823:1078 2:N:0:TAATACAG
ACATAGCAGATGTGTATAAGAGACAGTTTGAGATGGGCTTTTGAGAAGGGTAGAACTAGGAACTCAAGAAGACCCCATGGCAGAATCTCCAAAGGGGCTATGGAAATGTATGCATTTGAGGAGCGGGTACTTTCAGCTACCTCCAAACCA
+
FFFFFFFFFFF:FF::FFFFFFFFF,FFFFFFFFF:FFFFF,:FFFFFFF,FFF,FF,FFFFF:FF::FFFFFF:FFFFFFFFF:FFFFFFF::F,FF:FF:FF,F:F,FFFFF,,:FF::FF:,,FFFFF,FF:FFFFFFFFFFFFF:F
@A00941:609:HJ7N2DRXY:1:2101:1877:1078 2:N:0:TAATACAG
ACATAGCAGATGTGTATAAGAGACAGGGTTAGATTCGTTTTCCAGTGCCAGAACACAATCCTGCGCACCTGCCTGGCTTACCCCTGTCTCTTATACACATCTCAAGCTAGAGATCGGAAGAGCGTCGTGTAGGGAAAGAGTGTAGATCTC
+
FFFFFFFFFFFFFFFFFFFFFFFFFFFFFFFFFFFFFFFFFFFFFFFFFFFFFFFFFFFFFFFFFFFFFFFFFFFFFFFFFFFFFFFFFFFFFFFFFFFFFFFFFFFFFFFFFFFFFF:FFFFFFFFFFF,FFFF:FFFF,FFFFFFFFF
@A00941:609:HJ7N2DRXY:1:2101:2003:1078 2:N:0:TAATACAG
ACATAGCAGATGTGTATAAGAGACAGCTGAAACGGAATGTTCAACTCTATGAGTTAAATGCAATCATCACAAAGACGTTTCTGAGAATGCTTCTGTCTAGATTCTGTCTCTTATACACATCTCAAGCTAGAGATCGGAAGAGCGTCGTGT
+
FFFFFFFFFFFFFFFFFFFFFFFFFFFFFFFFFFFFFFFFFFFFFFFFFFFFFFFFFFFFFFFFFFFFFFFFFFFFFFFFFFFFFFFFFFFFFFFFFFFFFFFFFFFFFFFFFFFFFFFFFFFFFFFFFFFFFFFFFFFFFFFFFFF:FF
@A00941:609:HJ7N2DRXY:1:2101:2239:1078 2:N:0:TAATACAG
ACATAGCAGATGTGTATAAGAGACAGATTCTTAGTAGACCCCACAGGAGGAGGAGACCACTCCCTAATTGTCTGAGAAGTGATGTATCCTCAATATTAACTGTGTAACCTGTATCCTCATGGAGCTTGTCACTCTTCCCCTTGGATTGTT
+
FF:FFFFFFFF:FFFFFFFFFFFFF:FFFFFFFF:FFFFFF:FFFFFFF,FF,:FFFFFFFF:FFFFFFFF:FFFFF:F:FFF,FFF:FFFF:FFFFFF,FFFF,:FFFFFFFFF::FFFF:FF,FFFFFFFFFFFFFF:FFF,FF:::F
@A00941:609:HJ7N2DRXY:1:2101:2528:1078 2:N:0:TAATACAG
ACATAGCAGATGTGTATAAGAGACAGTAACTGGTGTGAGATGGTATATCTCATTGTGGTTTTGATTTGCATTTCTCTGATGACCAGTGATGATGAGCGTTTTTTCATGTGTCTGTTGGCAGCATGAATGTCTTCTTTTGAGAGGTGTCTG
+
FFFFFFFFFFFFFFFFFFFFFFFFFFFFFF:FFFFFFFFFFFFFFFFF:FFF,FFFFFF,FFFF,FFFFFFFFFFFFFFFF,FF:FFFFFFFFF:FFFFFFFFFFF,FFFFFFFF:F:FFFFFFFFFFFFF,FF,FFFFFFFFFFFFFFF
@A00941:609:HJ7N2DRXY:1:2101:3016:1078 2:N:0:TAATACAG
ACATAGCAGATGTGTATAAGAGACAGGAACCACTATATTAATAGTGGCTACAAACTAGTATTAGCCGGAAGGGTTTTGAAAGATTATGTTGATTTCTTAGATATATTTGTGCCAGAGAGGCAACTGCAAGTTAATCTCTACTCTCAGTGA
+
FFFFFFFFFFFFFFFFFFFFFFFFFFFFF:FFFFFFFFFFF:FF:FFFFF:FFFFFFFF,FFF,FFFFF::FFFFFFFFFFFFFFFFFFF::FFF:FFFFFFFFFFFF:F,,FFFFFFFFFF:FFF:FFF:FFFFFFFFFFFFFFFF:F:
@A00941:609:HJ7N2DRXY:1:2101:3034:1078 2:N:0:TAATACAG
ACATAGCAGATGTGTATAAGAGACAGAACGTAGGTTGAGATGAATGTGCACTTCTGTGTGGACCCATTAACCGAATCACCTATGCTTTTTCCAGTGCCCACTCATACTTTACGAGTGTGATTTTATTCACATGGAATTTACTGAAGAAAA
+
FFFFFFFFFFFFFFFFFFFFFFFFFFFFFFFFFFFFFFFFFFFFFFFFFFFFFF:FFFFFFFFFFFFFFFFFFFFFFFFFFFFFFFFFFFFFFFFFFFFFFFFFFFFFFFFFFFFFFFFFF:FFFFFFFFFF:FFFFFFFFFFFFFFFFF
@A00941:609:HJ7N2DRXY:1:2101:3378:1078 2:N:0:TAATACAG
ACATAGCAGATGTGTATAAGAGACAGGGAAAGCACATGTGTTTTTATGAGAATTATGCCGAGATAGGTAACAGATGAGGATGAAATTTGGGCTTGACTGAAGTAATGGGGGCTGTCTGTGAAGCCTTGCGGCAGTACAGCCCAGGTAATT
+
FFFFFFFFFFFFFFFFFFFFFFFFFFFFFFFFFFFFFFFFFFFFFFFFFFFFFFFFFFFFFFFF:FFFFFFFF:FFFFFFFFFFFFFFFFFF:FFFFFFFFFFF,FFFFFFFFFFFFFFFFF,FFFFFFFFFFFFFFFFFFFFF:F,FFF
@A00941:609:HJ7N2DRXY:1:2101:3450:1078 2:N:0:TAATACAG
ACATAGCAGATGTGTATAAGAGACAGGTTTAAAAGAATTTAAACAAAAGACACACAGCAAAGGAGATGCGGCAGAGAGTCATTCACTGCAAAAGGAAGAGAGTATTTTGAAAGTTAGATGCAGAATAGACAGTATACCCTGAGAGAGAGA
+
FFFFFFFFFFFFFFFFFFFFFFFFFFFFFFFFFF:FFFFFFFFFFFFFFFFFFFFFFFFFFFFFFFFFFFFFFFFFFF:FFFFFFFF:FFFFFFFFF:FFFFFFFFFFFFFFFFFFF:FFFFFFFFFFFFFFFFFFFFFFFFFFFFFFFF
@A00941:609:HJ7N2DRXY:1:2101:3667:1078 2:N:0:TAATACAG
ACATAGCAGATGTGTATAAGAGACAGGCCCTGGAAAATGTTTCATGTGCACTTGAGAAGAATGTGTATTCTGCTGCTGTTGGATGGAATCTGTGTATTAGTCTGGGGGGCTGTCTCTTATACACATCTCAAGCTAGAGATCGGAAGAGCG
+
FFFFFFFFFFFFFFFFFFFFFFFFFFFFFFFFFFFFFFFFFFF:FFFFFFFFFFFFFFFFFFFFFFFFFFFFFFFFFFFFFFFFFFFFFFFFFF:F:FFFFFFFFFFFFFFFFFFFFFFFFFFF:FFFFFFFFF:FFFFFF:FF:FFF:F
@A00941:609:HJ7N2DRXY:1:2101:3703:1078 2:N:0:TAATACAG
GAACATACAGATGTGTATAAGAGACAGCACTTAGGTTGATTCCATATCTTTGTTATTGTTAATAGTGCTGCAATATACATAGGAGTGCAGGTATTCCTTAGATATACTGATTTCTTTTCCTGTGGATAAATACTCAGTAGTGGGATTGCT
+
FFFFFFFFFFFFFFFFFFFFFFFFFFFFFFFFFFFFFFFFFFFFFFFFFFFFFFFFFFFFFFFFFFFFFFFFFFFF:FFFFFFFFFFFFFFFFFFFFFFFFFFFFFFFFFFFFFFFFFFFFFFFFFFFFFFFFFFFF,FFFFFFFFFFFF
@A00941:609:HJ7N2DRXY:1:2101:3721:1078 2:N:0:TAATACAG
GAACATACAGATGTGTATAAGAGACAGGGTTAGAATCAGGAAGGAATTCCCCAGAGTTTGTAGTGTGTAAAAGGAAGAGTATGAACAAGTGTTGGCAGGAGAAAGACTGAGCTCTGAGGCTGGCAGGTCTGAGGCCCTTCAGGACCTAGG
+
FFFFFFFFF,FF:FF:FFFF:FFF:FFFFFF:FFFFFFFFFF:FFF:FF:FF:FFFFFFFFFF:FFFFFFF:FFFF:F:FFFF:FFFFF:,FFFFFFFFFFFFF,FFFFFFFFFFFFF:FFFF:F,FFFF:FFFFFF:FFF:FFFF:FF:
@A00941:609:HJ7N2DRXY:1:2101:3866:1078 2:N:0:TAATACAG
ACATAGCAGATGTGTATAAGAGACAGGAAGAGCCTGGAGGGGGTAAAGGGCCCTGCGGTGGTATTTCCTGTCCCAGCCATATTACTTACAACCTGCATGACTCTGGATGACACACTGGGCTTTCTAAGCTCCGGCTTCAGCATCTGTCAT
+
FFFFFFFFFFFFFFFFFFFFFFFFFFFFFFFFFFFFFFFFFFFFFFFFFFFFFFFFFFFFFFFFFFFFFFFFFFFFFFFFFFFFFFFFFFFFFFFFFFFFFFFFFFFFFFFFFFFFFFFFFFFFFFFFFFFFFFFFFFFFFFFFFFFFFF
@A00941:609:HJ7N2DRXY:1:2101:3992:1078 2:N:0:TAATACAG
ACATAGCAGATGTGTATAAGAGACAGAGCTTACACTGGACTTGAACAGGTTACTGAACTAATGAGTGTTTAATCTTACTGTAATTTATAACATGACAACTTATTGAGGCTGAAAAAGTGATCAGTTTCAAAAGCTCTCCCTTAATATGTG
+
FFFFFFFFFFFFFFFFFFFFFFFFFFFFFFFFFFFFFFFFFFFFFFFFFFFFFFFFFFFFFFFFFFFFFFFFFFFFFFFFFFFFFFFFFFFFF:FFFFFFFFFFFFFFFFFFFFFFFFFFFFFFFFFFFFFFFFFFFF:FFFFFFF:FFF
@A00941:609:HJ7N2DRXY:1:2101:4047:1078 2:N:0:TAATACAG
ACATAGCAGATGTGTATAAGAGACAGTATCTATTGTGCCTTTAGTTGTGGTCTTTTCTCATATGTCTGATTATTTCTGAGTTATTTCTAATTGAGTATTTAAAATGCAGATATTTTTGAGTCCTAGGATGATGTTCTCTCTCCAAAGAAG
+
FFFFFFFFFFFFFFFFFFFFFFFFFFFFFFFFFFFFFFF,:F:F,FFFFFFFFFFFFFFFFFFF:::F:FFFFFFFFFFFFFFFFFFFFFFFFFFFFFFFFFFFFFF:FFFFFF:FF,:FFFFFFFFF:FFFFFFFFFFFFFF,FF,FFF
@A00941:609:HJ7N2DRXY:1:2101:4209:1078 2:N:0:TAATACAG
CTCAGACAGATGTGTAAAAGAGACAGGAAGAAGAGGTAATAACATCCAACAAATATTAACATACCACATACAACGGGCCAGGCACAGTGATAGAAGTTGTCACAACAGTGGAGTTGAAAACACACACCTAAAAACCAAGAGATTGTTCTA
+
F,,F,:,,,,,,F:FF,:F,,,F,:,FF:,F,F,,,F,,,,,,F,,F:FF,FFF,FF:,:,,,::F,,F,:,,:F,,FF:,F,,F,FFF,:,FF:,,,,,F,,,FF,,F,,F,,,,F,F:F,F,FF,F,,F,,,:,F,F,,,FF,,F:FF
@A00941:609:HJ7N2DRXY:1:2101:4571:1078 2:N:0:TAATACAG
ACATAGCAGATGTGTATAAGAGACAGCTACACTAAAACCTTTTCAGAGATTCATAAGAATGCCGAAAATGCACAAAAACAGGTTTTGTTGAGAACAAACTAGTCAAAAACTACTTTAGTTCTTTGCCCTGCCTTGAATGACTTGAACATT
+
FFFFFFFFFFFFFFFFFFFFFFFFFFFFFFFFFFFFFFFFFFFFFF:F:FFFFFFFFFFFFFFFFFFFFFFFFFFFFFFFFFFFF:FFFFF:FFFFFFFFFFFFFFFFFFFFFFFFFFFFFFFFFFFFFFFFFFFFFFFFFFFFFFFF:F
@A00941:609:HJ7N2DRXY:1:2101:5511:1078 2:N:0:TAATACAG
GAACATACAGATGTGTATAAGAGACAGGTGTGTAGGTGTGGCCCAAGTATCTGCATATCTAACAAGTTCTCAGGTGATACTGATGTTGCTGGTCTGGGGATTGTACTTTAAGATAATTAAGTCAGGGACTGTTGCCTGACATAGGACAAT
+
FFFFFFFFFFFFFFFFFFFFFFFFFFFFFF:FFFFFFFFFFFFFFFFFFFFFF:FFFFFFF:FFFFFFFFFFFFFFF:FFFFFFF,FF:FFFFFFFFFF,F:F:,F,FFFFFFFFF,FFFFFFFFFF:::F:F:FFFFFF,F,FFF,F,F
@A00941:609:HJ7N2DRXY:1:2101:5764:1078 2:N:0:TAATACAG
ACATAGCAGATGTGTATAAGAGACAGGTGTTTATTCTCGTAAACTGTTCTGTAACTGCAGCACAAGTTTGGCTGTATTGGATTTGATTTCCTAAAAACAATGATCACCTGACAAACACGCTTGTTGCAGTGTGCCACCAGTACTCCCCTA
+
FFFFFFFFFFFFFFFFFFFFFFFFFFFFFFFFFFFFFFFFFFFFFFFFFFFFFFFFFFFFFFFFFFFFFFFFFFFFFFFFFFFFFFFFFFFFFFF:FFFFFFFFFFFFFFFFFFFFFFFFFFFFFFFFFFFFFFFFFFFFFFFFFFFFFF
@A00941:609:HJ7N2DRXY:1:2101:5981:1078 2:N:0:TAATACAG
GAACATACAGATGTGTATAAGAGACAGACTTCAAAATGTCTGAAGGGAAAAAAGCTTTATAATTAACATGCCTTTTTTATAATACACTGTGATTTCACTCTCAGATTGAGTATTAGGCAACTTCAACTACTCTTTAAAATTACATTCAAC
+
FFFFFFFFFFFFFFFFFFFFFFFFFFFFFFFFFFFFFFFFFFFFFFFFF:FF:FFFFFFFFFFFFFF:FFF:FFFFFFFFFFFFFFFFFFFFFFFFFFFFFFFFFFFFFFFFFFFFFFF,FFFF:FFFFFFF:FFFFFFFFFFFFFFFFF
@A00941:609:HJ7N2DRXY:1:2101:6560:1078 2:N:0:TAATACAG
ACATAGCAGATGTGTATAAGAGACAGATCCTATCTTTTAGGATAATAAAAGATGCATTATATACATTATCCCAGAATGCCTCCTAAAAGATGCATTTAGATAAGAAAATCAGAGCTCAGTGTTCTCACTTGGAAGAAATAGAATACATGA
+
FFFFFFFFFFFFFFFFFFFFFFFFFFFFFFFFFFFFFFFFFFFFFFFFFFFFFFFFFFFFFFFFFFFFFFFFFFFFFFFFFFFFFFFFFFFFFFFFFFFFFFFF::FFFFFFFFFFFFFFFFFFFFFFF,FFFFF:FFFFF:FFFFFFFF
@A00941:609:HJ7N2DRXY:1:2101:6596:1078 2:N:0:TAATACAG
ACATAGCAGATGTGTATAAGAGACAGCCATGGCACTAGCTTTTCAGAAAAGAAAACTTTATTGTGAGTTGACTGGTAAGGAGACTTGAGGAAAGGCTCAAATCTGTCTCCAGAGCTGGAGGATGTGTTGGGTTTTACAGGCATAGGATAA
+
FFFFFFFFFFFFFFFFFFFFFFFFFFFFFFFFFFFFFFFFFFFFFFFFFFFFF:F:FFFFFFFFFFFFFFF,:FFF,FFFFFFFFFF:FFFFFFFFFFFFF:FFFFFFFFFF:FFFFFFFFFFFFFFFFFFFFFFFFFFFFFFFFF,F:F
@A00941:609:HJ7N2DRXY:1:2101:6795:1078 2:N:0:TAATACAG
GAACATACAGATGTGTATAAGAGACAGACACAGTAACTCCTACAAGTCATTTTCTAAAGCAAAGAATTCTTGTAAGATAAATAATGATCTCCTCCTTTTCAAATAGGAATGATTATATCCTGGATTTATTTGTAGAGGAATATGACAGTT
+
FFFFFFFFFFFFFFFFFFFFFFFFFFFFFFFFFFFFFFF,FFFFFF:FFFFFFFFFFFFF:FFFFFFFFFFFFFFFFF,FFFF:FFFFFFFFFFFFFFFFFF:FFF:FFFFFFFFFFF:F:FFFFFFFFFFFFFFFFFF:FFFFFFFFFF
@A00941:609:HJ7N2DRXY:1:2101:6813:1078 2:N:0:TAATACAG
ACATAGCAGATGTGTATAAGAGACAGCTTTGGGAGGCCGAGGCAGGCGGATCACCTGAGGTCAGGAGTTTGAGACCTGTCTCTTATACACATCTCAAGCTAGAAGATCGGAAGAGCGTCGTGTAGGGAAAGAGTGTAGATCTCGGTGGTC
+
FFFFFFFFFFFFFFFFFFFFFFFFFFFFFFFFFFFFFFFFFFFFFFFFFFFFFFFFFFFFFFFFFFFFFFFFFFFFFFFFFFFFFFFFFFFFFFFFFFFFFFFFFFFFFFFFFFFFFFFFFFFFFFFFFFFFFFFFF,FFFFFFFFFFFF
@A00941:609:HJ7N2DRXY:1:2101:6849:1078 2:N:0:TAATACAG
ACATAGCAGATGTGTATAAGAGACAGGTATAATATTATTGAAAGACCATTTCAAAACTCTAGGAGGCCAGCTGCTTCTGGAAAGTGTGATCTGACATGGTCAGTAGATCTCATGTTCATGACACCACTTTTGCATGTCCCTCACTGTAAA
+
FFFFFFFFFFFFFFFFFFFFFFFFFFFFFFFFFFFFFFFFFFFF:FFFFFFFFFFFFFFFFFFFFF:FFFFFFFFFFFFFFFFFFFFFFFFFFFFFFFFFFFF:FFFFFFFF:FFFFFFFFFFFFFFFFFFFFFFFFFFFFFFFFFFFFF
@A00941:609:HJ7N2DRXY:1:2101:6885:1078 2:N:0:TAATACAG
ACATAGCAGATGTGTATAAGAGACAGAAGTTATTCCTAGTGGAACGGAACACACTGATTTTGTGGCAAAGGAGAAGTAAACTCCTCAGAGAATACTAAAACCAAGAGAGAGAGGAACAGTAATGATCTGTCTCATTAAGATAAACCCCTG
+
FFFFFFFFFFFFFFFFFFFFFFFFFFFFFFFFFFFFFFFFFFFFFFFFFFFFFFFFFFFFFFFFFFFFFFFFFFFFFFFFFFFFFFFFFFFFFFFFFFFFFFFFFFFFFFFFFFFFFFFFFFFFFFFFFFFFF,FFFFFFFFFFFFFFFF
@A00941:609:HJ7N2DRXY:1:2101:6940:1078 2:N:0:TAATACAG
ACATAGCAGATGTGTATAAGAGACAGTGCCCATTCTGGCACTTAGCAAAGTGGATTTATGCAAGTGCACACCTACTTTCCAACTGGACCAGAAATGTCAGCCCTCTTTTGGCAAAGGAAAATTGATTATTTGGGGCTGGCTACTCAGGGC
+
FFFFFFFFFFFFFFFFFFFFFFFFFFFFFFFFFFFFFFFFFFFFFFFFFFFFFFFFFFFFFF:FFFFFFFFFFFFFFFFFFFFFFFFFFFFFFFFFFFFFFFFFFF,F:FFFFFFFFFF:FFFF:F,FFFFFFFFFFFFFFFFFFFF:FF
@A00941:609:HJ7N2DRXY:1:2101:6958:1078 2:N:0:TAATACAG
ACATAGCAGATGTGTATAAGAGACAAGGACGAGATGAAGGGATGAAGGGAAGAAGGGGAGGGAAAGAAGGAGGGGGAGGGACAGAAAGGAAGAGAAAAGAAAAATAAAAGCAACACACCATTTTAAAAAAGCTACTCATGACTGGGCATG
+
FF:FFFFFFFFFFFFF,FFFFFFFFFFFFFFFFFFFFFFFFFFFFFFFFF:FFFFFFFFFF:F,FFFFFFFF:FFF:FFFFF:FF:FFFFFFFFFFFFFFF:FFFFFFF:FFFFFFFFFF,F:FFFFFFFFFF,:FFFF:FFFFF,FF,F
@A00941:609:HJ7N2DRXY:1:2101:7030:1078 2:N:0:TAATACAG
ACATAGCAGATGTGTATAAGAGACAGGAATTAGACAAGCATGAACAAGCCAAATCCAAAATTAGTAAAAGGAAAGATATAATAAAAATCAGAGCAGAAATAAATGAAATTGAGACAAAAAAATTAATGAAATGAAAAGTTGGCTTTTTGA
+
FFFFFFFFFFFFFFFFFFFFFFFFFFFFFFFFFFFFFFFFFFFFFFFFFFFFFFFFFFFFFFFFF,FFFFFFFFFFFFFFFFFFFFFFFFFFFFFFFFFFFFFFFF:FFFFFFFFFFFFFFFFFFFFFFFFFFFFFFFFFFFFFFFFFF,
@A00941:609:HJ7N2DRXY:1:2101:7048:1078 2:N:0:TAATACAG
GAACATACAGATGTGTATAAGAGACAGCCTGTAATCCCAGCACTTTGGGATGCTGAGGTGGGTAGATGACTTGAGCTCAGGAGTTCGAGACCAGCCTGGGCAACAGGGTGAAACACCGACTCTACAAAAAATAAAAAAATTAGCTGGTTC
+
F:FFFFFFF,FFFFFFFFFFFFFF:F:FFF:FFF,FF:FFFFF:FFF,FFFFFFFF,FFFFFFFFFFFFFFFF:FFFFFFFFFFFFFFFF,FFFFFFFFF:FFFFF:FFFFFFFFFFFFFF,FFFFFF:FF,FFFFFF:,FFF:F:FFF,
@A00941:609:HJ7N2DRXY:1:2101:7084:1078 2:N:0:TAATACAG
ACAAAGCAGATGTGTATAAGAGACAGAGGCAGCAGTTTGATGGAGGGGCAGGGTCATCATGGATAACCTCTGCTGAGTCAGTGCAGGAAGGAAATGTGGGGTGTGAGCCCCCACACAGATTCACTAATAGTAAACCACCTAGTGCAGCTG
+
FFF,F::F:F,FF:FF:FF:F,FFFFF,:,F,FF:,F,F,F,,FFF:::FF:F::,:,FFFF:,FFF,,,:,,F,FF:FF:,FFF,,F:,:FFFF::,:::F,,FF:FFFF:FFFFF:F,FF,:FFFFFF,FF:,:F,,FFFFF,:FF:F
@A00941:609:HJ7N2DRXY:1:2101:7120:1078 2:N:0:TAATACAG
ACATAGCAGATGTGTATAAGAGACAGCACTTGAGCCCAGTAGTTCAAGAGTTCAAGTTTAGCCTGGGCAACATAGGGAGACTTATCTCTATAAAAAAAATTTACAAATTAGTTGGGCATGATGGCACACACCTGTAGTCCCAACTACTTG
+
FFFFFFFFFF:FFF:FFFFFF:FFFFFFFFFFFFFF:F:F:FFFFFF:FFFF:F:FFFFFF,FFFFFFF::FFFFFFFFFFFFFFFFFFFFFFFFFFFFFFFFFFFFFFFFFFFFFFFFF:FFFFFF:FFFFFFFFFFFFFFFFF::F,F
@A00941:609:HJ7N2DRXY:1:2101:7572:1078 2:N:0:TAATACAG
CGCAGACAGATGTGTATAAGAGACAGCTACTACGCGCCCTGGCCCGTTTCCATGGCAACGCCGCTCGGTCTCGCACCTCGGGTCCCTTCCCGCCCCAGCCCCGGGGTCCTCACCGCGCGGGAAGGGCTGGCCGAGGCGGCGCCAGCGGCC
+
FFFFF:FFFFFFFF::FFFFFFFFFFFFFFFFFFFF:FFFFFFFFFFFFFFFFFFFFFF,FFF:FFFFFFFFFFFFFFFFFFFFFFFFFFFFFF,FF:FFFF,FFFFFF:FFFFFFFFFF::FF:FFF:F:F,FFFFF:FF::,,FF:F:
@A00941:609:HJ7N2DRXY:1:2101:7826:1078 2:N:0:TAATACAG
ACATAGCAGATGTGTATAAGAGACAGTCTAAGAGCAAAAGTATGGGGAGTTTCTTCACTGAAGACGCTCTCCCTGACTTCCTGTTCTCCTCACATCCTGTCACTAAGCTCCTGGCTTCATCGGGTCAGTTCTGACTTGCAGGGGTGAAGA
+
FFFFFFFFFFFFFFFFFFFFFFFFFFFFFFFFFFFFFFFFFFFFFFFFFFFFFFFFFFFFFF::FFFFFFF:FFFFFFFFFFFFFFFFFFFFFFFF,FFFFFFFFFFF:FFFFFFFFFFFFFFFFFFFFFFFFFFFFFFFFFFFFFFFFF
@A00941:609:HJ7N2DRXY:1:2101:8314:1078 2:N:0:TAATACAG
ACATAGCAGATGTGTATAAGAGACAGGTATGTATGTAAACGCAGGTGTGTATGTGTAAATGTGAATATATGTGCATGTAAATGTATGTATGTGTAGATATGTAAATATATGCAAGTGCGTAAATCACTGTTTATGTACACATATATGCAT
+
FFFFFFFFFFFFFFFFFFFFFFFFFFFFFFFFFFFFFFFFFFFFFFFFFFFFFFFFFFFFFFFFFFFFFFFFFFFFFFFFFFFFF:FFFFFFFFFFFFFFFFFFFFFFFFFFF:FFFFFFFFFFFFFFFFFFFFFFFFFFFF:FFFFFFF
@A00941:609:HJ7N2DRXY:1:2101:8422:1078 2:N:0:TAATACAG
CGCAGACAGATGTGTATAAGAGACAGAGCCTGGGGTCCCTACCGCCCCCCAGCGCCTCCCCCCTCTTGTTCATGCCGGGGTTTGATTGTCAATCAGGCTCGGCCGCACTTATGCACTTGAGTGTCAGGATGCAGACCCCAGCAGACTTGA
+
F:F:FFFFFFFFFFF,FFFFFFFFFFFFFFFFFFFFFFFFFFFFFFFFFF:FFFFFFF:,,FF:FFFF,F::FFFF,FFF::,F,FFF,F,,,F:FFFFFFFFFFF:F,,:FFFFF:FF,FFFF:FFFFFFF:FFFF:F,F:FFFF,FFF
@A00941:609:HJ7N2DRXY:1:2101:8531:1078 2:N:0:TAATACAG
GAACATACAAGATGTGTATAAGAGACAGCTTGTTTCCTCACGAAAGAATCCTTGATGGGATCAGTCAATAGGGCCATTCCATGGAGTGCACTGACTATTTCAAGGGGGCAGGGGCCTTACCCCTGTCTCTTATACACATCTCAAGCTAGA
+
FFFFFFFFFFFFFFFFFFFFFFFFFFFFFFFFFFFFFFFFFFFFFFFFFFFFFFFFFFFFFFFFFFFFFFFFFFFFFFFFFFFFFFFFFFFFFFFFFFFFFFFFFFFFFFFFFFFFFFFFFFFFFFFFFFFFFFFFFFFFFFF:FFF,FF
@A00941:609:HJ7N2DRXY:1:2101:9091:1078 2:N:0:TAATACAG
ACATAGCAGATGTGTATAAGAGACAGGTTTTATTTTGAAAAGTGTGTGTTCATGTCCTTTGTCCACTTTTTTAATGGTGTTGTTTGTTTGTTTGCTTCTTGTAAATTTGTTTAAGTTACTTATAGATGCTGGACATAGATCTTTGCCAGA
+
FFFFFFFFFFFFFFF:FFFFFFFFFFFFFFFFFFFFFFFFFFFFFFFFFFFFFFF::FFFFFFFFFFFFF:FFFFFFFFF:F,,FFFF:FFFFFFFFFFFFFFFFFFFFF,FFF:FFFFFFFFFFFFFFF:FFFF,F:FFF:FF,FF:FF
@A00941:609:HJ7N2DRXY:1:2101:9326:1078 2:N:0:TAATACAG
GAACATACAGATGTGTATAAGAGACAGAAGTACACCTACCCTCCAAGGCTTCTGTGAGGATTAACTGTGTCAATTCTGTAAAATACTTCTGTAAAAGACTTGAGGGGTTGACTTTTTTTTTTGTTTTTTCAAGTATCATTGTTAGGAACT
+
F,FFFFFFF:,F:F:,F:FFFF:FFF,FF,FFFFFF:F:FF:FFFFF,:F,FF,FFF:FFFF:FF:,:FF,:FF:FFF,FFFFFF:,FFFFFFF,FFFFFF:FFFF,::FF:FFFFFFFFFF:FF::,,,F,F,:,FF,FFFF:::F,F,
@A00941:609:HJ7N2DRXY:1:2101:9381:1078 2:N:0:TAATACAG
ACATAGCAGATGTGTATAAGAGACAGGGCTTCAACATATGAATTTTGGGGTTACAGAATTCCATCCTTTGAGTTACTCTTACCTATTTCACTTAAAATTATTTATATTTAGATAATATGAGACTGAAAGCAGAAAAAACATGACACAGAA
+
FFFFFFFFFFFFFFFFFFFFFFFFFFFFFFFFFFFFFFFFFFFFFFFFFFFFFFFFFFFFFFFFFFFFFFFFFFFFFFFFF:FFFFFFF:FFFFFFFFFFFFFFFFF:FFFFFFFFFFFFFFFFFFFFFF:FFFFFFFFFFFFFFFFFFF
@A00941:609:HJ7N2DRXY:1:2101:9417:1078 2:N:0:TAATACAG
GAACATACAGATGTGTATAAGAGACAGACATCAGACAGTCTAGCCTAAGAGGCTGGCTCTGGAATAAATAAGCTCTAATCATCATCTCTTTGTCTGTGTCACTCTGTTCAAGATCTGTCTCTTATACACATCTGGACTTGGAGATCGGAA
+
FFFFFFFFFFFFFFFFFFFFFFFFFFFFFFFFFFFFFFFFFFFFFFFFFFFFFFFFFFFFFFFFFFFFFFFFFFFFFFFFFFFFFFFFFFFFFF:FFFFFFFFFFFFFFFFFFFFFFFFFFFFFFFFFFFFFFFFFFFFFFFFFFFFFF:
@A00941:609:HJ7N2DRXY:1:2101:9435:1078 2:N:0:TAATACAG
GAACATACAGATGTGTATAAGAGACAGGATGGTATCTCATTGTGGTTTTGATTTGCATTTCTCTGATGGCCAGTGATGGTGAGGATTTTTTCTGTCTCTTATACACATCTCTTGTCAAGATCGGAAGAGCGTCGTGTAGGGAAAGAGTGT
+
FFFFFFFFFFFFFFFFFFFFFFFFFFFFF:FFFFFFFFF::FFFF:FFFFFFFFFFFFFFFFFFF,FFFFFFFFFFFFFFFFFFFFFFFFFFFFFFFFFFFFFFFF:FFFFFFFFFFFFFFFFFF::FFFFFFFFFFFFFFFF:FFFFFF
@A00941:609:HJ7N2DRXY:1:2101:9453:1078 2:N:0:TAATACAG
AACATAGCAGATGTGTATAAGAGACAGGCACCAAAGTAGCTCTGCTGAGAGGTGAAGCCAGCTGGACTTCCTGGGTGGAGTGGTGACTTGGTGAACTTTTCTGTCTAGTTAGAGAATTGTAAATGCACCAATAAGCACACTGTAAAAATG
+
FFFFFF:FFFFFFFFF:FFFFFFFFFFFFFF,FFFFF:FFFFFF,:FF,FFFFF:,FF:FFFFF:F::FF,FFF,FFFFFF:F,F,::F:::,FFF:FFFF:F,,:FFFFFFF,FFFF:FFFFFFFFF,FF,,FFFF:FFFF,FF:,FF:
@A00941:609:HJ7N2DRXY:1:2101:9977:1078 2:N:0:TAATACAG
GAACATACAGATGTGTATAAGAGACAGGGCATTAGGTTCTCATAGGAGCATGATCGCTATTGTGAACTGCACATGCAAAGGGATCTGGGTTCCATGCTCCTTATGAGAATCTAACCTGTCTCTTATACACATCTCTTGTCAAGATCGGAA
+
FFFFFFFFFFFFFFFFFFFFFFFFFFFFFFFFFFFFFFFFFFFFFFFFFFFFFFFFFFFFFFFFFFFFFFFFFFFFFFFFFFF:FFFFFFFFFFFFFFFFFFFFFFFFFFFFFFFFFFFFFFFFFFFFFFFFFFFFFFFFFFFFFFFFFF
@A00941:609:HJ7N2DRXY:1:2101:10465:1078 2:N:0:TAATACAG
ACATAGCAGATGTGTATAAGAGACAGGAACTATAGAACTCTTCAAACCTAGTGTAGATCTACCATAGAGTAGGCTTACTTGCTACATATTTAAATATTCTGCTCTCTCTGGCCCTTAACTGAGTGATGAAGATCTTGTGCAGGTAGCCAG
+
FFFFFFFFFFFFFFFFFFFFFFFFFFFFFFFFFF:FFFFFFFFFFFFFFFFFFFF,FFFFFFFF:F:FF:FF,,F,F,F,,,FFFFFFFF:F:,:FFFFFF:FFFFF:FFF,F:FFF,,FF,FFFFFFF:FFF:,FFFFF,FFF:FF::F
@A00941:609:HJ7N2DRXY:1:2101:10484:1078 2:N:0:GAATACAG
CGCAGACAGATGTGTATAAGAGACAGAACCTAACCCTCGCACGCCAAGCGGGAGGCTCTTTTGGTCAAATACTCCCAGGACTTATGCTTGAGTTCTGAAATAAGTGAAAGCAGATGCCATTCCTGTGCGACATAGCTAACTGCTGTCTCT
+
F,FFFFFFFF:FFFFFFFFF:FFFFFFFFFFFFFFFFFFFFFFFFFF:FFFFFFFFFFFFFF:FFFFFFFFF:FFFFFFFF:FFFFFFFFFFFFFFFFFF:FFFFFFFFFFFF:FFFFFFFFFFFFFFFFFFFFF:FFFFF,,FFFFFFF
@A00941:609:HJ7N2DRXY:1:2101:10646:1078 2:N:0:TAATACAG
ACATAGCAGATGTGTATAAGAGAAAGCACTTGCACGTTGTAGAAAAAGTGTGTCAAAGCTGCGCTATCAAAGGGAAAGTTCAACTCTGTGAGGTGAATGCAAACATCCCAAAGAAGTTTCTGAGAATGCTTCCGTTTAGCTTTTAGGTGA
+
FFFFFFFFFFFFFFFFFFFFFFFFFFFFFFFFFFFFFFFFFFFFFFFFFFFFFFFFFFFFFFFFFFFFFFFFFFFFFFFFFFFFFFFFFFFFFFFFFFFFFF,FFFFFFF,FFFFFFFFFFFFFFFFFFFFFFF:FFFFFF:F:FFF:FF
@A00941:609:HJ7N2DRXY:1:2101:10809:1078 2:N:0:TAATACAG
ACATAGCAGATGTGTATAAGAGACAGGAACAGTGACATGATCTGACTGAGCTTTAAAAAAATATTAATTACTCTGCAGTGTTGTGAAGAGGCAGTAGTGTCAGGCAAGAGTAGGCCAGAAGACAAGGTAGGAGGAAGATTACAGAGAAAA
+
FFFFFFFFFFFFFFFFFFFFFFFFFFFFFFFFFFFFFFFFFFFFFFFFFFFFFFFFFFFFFFFFFFFF:FFFFFFFFFFFFFFFFFFFFFFFFFFFFFFFFFFF:FFF:FFFF:FFFF:FFFFFFF,FFF:FFFFFF:FFFFFFFFF:FF
@A00941:609:HJ7N2DRXY:1:2101:10954:1078 2:N:0:TAATACAG
ACATAGCAGATGTGTATAAGAGACAGCCACTGAACTGCCACTTCTGTTGCTACATAAAGCCATGTTGGACATGGAGCTCTGGGAGTGATGAATCAGAGGGAACTGGAGAGCTTGGGAGTAGGTGCCTTGTAAGCTGGAGCCAAAGAGCTG
+
FFFFFFFFFFFFFFFFFFFFFFFFFFFFFFFFFFFFFFFFFFFFFFFFFFFFFFFFFFFFFFFF::FFFFF:FFFFFFFFFFFFFFFF:FFFFFFFFFFFF,:FFFFFFFF:FFFFFFFFFFFFFFF,FFFFFFF,FFFFFFFFFFFFFF
@A00941:609:HJ7N2DRXY:1:2101:11026:1078 2:N:0:TAATACAG
ACATAGCAGATGTGTATAAGAGACAGAATAAATTCTGTTGCTTTGGGGAGAACTTTGAAGATCTCTATTCTTATGGCCTTCTTCTCTCCCTGGGCAAAATCTCTGAGCCACAGGTCTGAGGCAGGGAGCAAGAGATTGTGGCCCACTTTT
+
FFFFFFFFFFFFFFFFFFFFFFFFFFFFFFFFFFFFFFFFFFFFFFFFFFFFFF:FFFFFFFFFFFFFFFFFFFFFFFFFFFFFFFFFFFFFFFFFFFFFFFFFFFFFFFFFFFFFFFFFFFFFFFFFFFFFFFFFFFFFFFFFFFFFFF
@A00941:609:HJ7N2DRXY:1:2101:11098:1078 2:N:0:TAATACAG
GAACATACAGATGTGTATAAGAGACAGCTATTAAACTCCTAGGCTATATGGTATAGCCTATTACTCCTGAGCTACAAACCTGTATAGCATGTTACTGTACCTAATATTGTAGATAATTATAACACAAAGGTAAGCATTTGTATATATAAA
+
FFFFFFFFFF:FFFFFFFFFFFFFFFFFF,FFFFFFFFF,FFF:FFFFFFFF,FFFFFF,F:FFFFFFFFFFFFFFFFFFFFFFFFFFFFF::FFFFFFFFFFFFFF:FFFFFFFFFFFFFFFFF:F:FFF:FFFFFFFFFFFFFFFF:F
@A00941:609:HJ7N2DRXY:1:2101:11116:1078 2:N:0:TAATACAG
ACATAGCAGATGTGTATAAGAGACAGCTGTCGCCCAGGCTGGAGTGCAGTGCTTCAGTCTCGGCTCACTGCGGCCTCCGCCTCCCGGGTTCAAGCGATCCCCCCACCTCAGCCTCTTGAGTAGCTGGGATTACAGGCACCTGTTACCATG
+
FFFFFFFFFFFFFFFFFFFFFFFFFFFFFFFFFFFFFFF:FFFFFFFFFFFFFFFFFFFFFFFFFFFFFF:FFFF,FFF,F:FFFFFFFFFFFFFFFFFFFFFFFFFFFFFFF:FFF:FFFF:FFFFFFF:FFFFFFFFFFFFFFFFFF:
@A00941:609:HJ7N2DRXY:1:2101:11225:1078 2:N:0:TAATACAG
ACATAGCAGATGTGTATAAGAGACAGCCTTCAGTCTGTGGGTGAAGGCCTGAGAGCCCCTGGCAAACCACTAGTGTAACTGTCTCTTATACACATCTCTTGTCAAGATCGGAAGAGCGTCGTGTAGGGAAAGAGTGTAGATCTCGGTGGT
+
FFFFFFFFFFFFFFFFFFFFFFFFFFFFFFFFFFFFFFFFFFFFFFFFFFFFFFFFFFFFFFFFFFFFFFFFFFFFFFFFFFFFFFFFFFFFFFFFFFFFFFFFFF:FFFFF,FFFFFFFF:FF,FFFFFFFFFFFFF:FFFFFFFFFF,
@A00941:609:HJ7N2DRXY:1:2101:11315:1078 2:N:0:TAATACAG
ACATAGCAGATGTGTATAAGAGACAGGCTGTGCCCAGTGTCGCTGCCCAAGGCAGAACTGGCTGCCCACCAGGGGCAGGAGACTGGATGGTCTTTCCAGGCCCTCATCCCAAACTCAAGCACCTGTCTCTTATACACATCTGAACCGCGA
+
FFFFFFFFFFFFFFFFFFFFFFFFFFFFFFFFFFFFFFFFFFFFFFFF:FFFFFFFFFFFFFFFFFFFFFFFFFFFFFFFFFFFFFFFFFFFFFFFFFFFFFFFFFFFFFFFFFFFFFFFFFFF:FFFFFFFFFFFFFFFFFF,FFFFF:
@A00941:609:HJ7N2DRXY:1:2101:11369:1078 2:N:0:TAATACAG
GAACATACAGATGTGTATAAGAGACAGAAAGATTACAATACAATTGAAAGGCAACCATGTGAGCAAATATGGAATGATTATCCAGTAACGTACCTTTAGTATAAATGATGTAGTCAAGTGCTGAAAAGGAAACTAAGATAATAAATGAAG
+
FFFFFFFFFFFFFFFF:FFFFFFFFFFFF:FFFFFFFFFFFFFFFFFFFFFFFFFFFFFFFFFFFFF:FFFFFFFFFFFFFFFFFFFFFFFFFFF:F,FFFFFFFFFFFFFFFFFFFFFFFFFFFF,FFFF:FFFFFF:F,F:FFFFFFF
@A00941:609:HJ7N2DRXY:1:2101:11586:1078 2:N:0:TAATACAG
ACATAGCAGATGTGTATAAGAGACAGATTATAGTTCCATTAATTTCATAATATTTGGTTCTAAGTATTTAAAAAGTCTTGTGGGCACAGTGCCTCATGTCTGTAGTCCTAGCTCCTCGGAAGGCTGAGGCAAGAGGATTGCTTGAGCCCA
+
FFFFFFFFFFFFFFFFFFFFFFFFFFFFFFFFFFFFFFFFFF:FFFF:F:FF,FFFFFFFFFFFFFF,FFFFFFFFFFFFFFFFFFFFFFFFFFFFFFF:FFF,FFF:FFFFFF:FFFFFFFF:FFFFFFF:FFFFFFFFFFFFFFFFFF
@A00941:609:HJ7N2DRXY:1:2101:11713:1078 2:N:0:TAATACAG
GAACATACAGATGTGTATAAGAGACAGCTCTCCCAGTTATCCCAGGAATGACCCCCTTCCCTTCCCTCCTCACCACTCCTTAACCAGCTAGAGCAAGAAGTATCCATTTCCTCCAGGTAGGCTTATTAATTATGGCAGAACACAGAAAAA
+
FFFFFFFFFFFFFFFFFFFFFFFFFFFFFFFFFFFFFFFFFFFFFFFFFFFFF:FFFFFFFFFFFFFFFFFFFFFFFFFFFFFFFFFFFFFFFFFFFFFFFFFFFFFFFFFFFFFFFF:FFFFFFF:FFFFFFFFFFFFFFFFFF:FFFF
@A00941:609:HJ7N2DRXY:1:2101:11984:1078 2:N:0:TAATACAG
ACATAGCAGATGTGTATAAGAGACAGGGCTCAGAAGAAGACAGGAAGATGTGGGAAAGTTTGGAACTTCCTAGAGACTTGTCGAATGGTTTTGACCAAAATGCTGATAGTGATATGGACAATGAAGTCCAGGCTGAGGTGGTCACAGATG
+
FFFFFFF:FFFFFFFFFFFFFFFFFFFFFFFFFFFFFFFFFFFFFFFFFFFFFFFFFFFFFFFFFFFFFFFFFFFFFFFFFFFF:FFFFFFFF:FFFFFFFF:FFFFFFFFFFFFFFFFFFFFFFFFFFFFFFFFFFFFFFFFFFFFFFF
@A00941:609:HJ7N2DRXY:1:2101:12418:1078 2:N:0:TAATACAG
ACATAGCAGATGTGTATAAGAGACAGTTACAGGGCATCCAGACAGATAACTCTGTCTAGGAGGCATTTTAAAATGTACTAGGGAAGAATAGCACATACCAGTGCTTCTCAGCTACCTCTTTAAGGAGGGACATGCTCAGAAGTGTCGGAT
+
FFFFFFFFFFFFFFFFFFFF:FFFFFFFFFFFFFFFFFFFFFFFFFFFFFFFFFFFFFFFFFFFFFFFFFFFFFFFFFFFFFFF:FF:FFFFFFFFFFFFFFFFFFFFFFFFFFFFFFFFFFFFFFFFFFFFFFFFFFFFFFFFFFFFFF
@A00941:609:HJ7N2DRXY:1:2101:12635:1078 2:N:0:TAATACAG
CGCAGACAGATGTGTATAAGAGACAGGCTCTTCCGATCTCGCAGACAGATGTGTATAAGAGACAGGTTCCATCATTGTAGAAAAACTTTAGCTCTTTTAGTAGACAACATGAAGCACATAAAATTATCTGAGTGACACAAAAAATGTTGG
+
FFFFFFFFFFFFFFFFFFFFFFFFFFF:FF::FFFFFFFFF:FFFFFFF,,FFFFFFF:FFFF:FF,FFFFF:FF:FFFFFFFF:,FFF:FF:F,:FFF:FF,F:FFFFFFFF,,FFF,FFFFF:F:,FFFFFFFFFFFFFFFF,F,:F,
@A00941:609:HJ7N2DRXY:1:2101:12653:1078 2:N:0:TAATACAG
ACATAGCAGATGTGTATAAGAGACAGGCCGGAACTGAAACGCCTGGCAGAGCAGCTGGGGCGTTCTCGGGAAGCCAAATCAATACCGCGCAACGATGCGCAGATGGAAACCTTCCGCACCATGGTGCGCGAACCGGCGACGGTTCCTGAG
+
FFFFFFFFFFFFFFFFFFFFFFFFFFFFFFFFFFFFFFF:FFFFFFFFFFFFFFFFFFFFFFFFFF:FFFF:FFFFFFFFFF:F:FFF:FF:::FFFFFF,FFFFFFFFFFFFFFFFF:FFFF:FFFFFFF,FFF:FFF:FFFFFF:F::
@A00941:609:HJ7N2DRXY:1:2101:12744:1078 2:N:0:TAATACAG
ACATAGCAGATGTGTATAAGAGACAGGAGCAGCCTGGGCAGCTATCACAGCATGGCTTTTGGAAGGCAGAAGGATTATAGTTTTTTCTTTTTTAAAATAAAAATCAGTACTTGATATAAACATTCAATTTTGAGAAGAAGTATTAATATT
+
FFFFFFFFFFFFFFFFFFFFFFFFFFFFFFFFFFFFFFFFFFFFFFFFFFFFFFFFFFFFFFFFF:FFFF:FFFFFFFFFFFFFFFFFFFFFFFFFFFFFFFFFFFFFFFFFFFFFFFFFFFFFFFFFFFFF:FF:F,FFF,FFFFFFFF
@A00941:609:HJ7N2DRXY:1:2101:12816:1078 2:N:0:TAATACAG
ACATAGCAGATGTGTATAAGAGACAGTGTTTACACAGGGAGAACCACAGAGTGATTACCCACCCACAACAGGGTTTAGAAGCTTATTTACTGGTAAATCAGGTTATGGGAGAGGGGAAAAGAGGAATTCTGTTGAGGAGATCACTAGGGA
+
FFFFFFF:FFFFFFFF:FFFFFFFFFFF:FFFFFFF:FFFFFFFFFFFFFFFFFFFFFFFFFFFFFFFFFFFFFFF:FFF:FFFFFF:FFF:FFF:F,FFFFF,FFFFFFFFFFFF:,FFFFFFF,FFFFF:FFFFFF:FFFFFFFFFFF
@A00941:609:HJ7N2DRXY:1:2101:12943:1078 2:N:0:TAATACAG
ACATAGCAGATGTGTATAAGAGACAGGTGTAATGGGGAATCAGAGACTTGGAGAGACCAAGTAACCTACTTCAAGGGCTTACTGGCTATTTTCAGTTTCTAAAATTTGTCAACTCCTGCTGCCACCAGGCTGTTGTGCAGGTTGTTTCTT
+
FFFFFFFFFFFFFFFFFFFFFFFFFFFFFFFFFFFFFFFFFFFFFFFFFFFFFFFFFFFFFFFFFFFFFFFFFFFFFFFFFFFFFFFFFFFFFFFFFFFF,FFFFFFFFFFFFFFFFFFFFFFFFFFFFFFFFFFFFFFFFFFFFFFFFF
@A00941:609:HJ7N2DRXY:1:2101:13141:1078 2:N:0:TAATACAG
GAACATACAGATGTGTATAAGAGACAGCTTCAAGTCTGATGTCCTGACTTCAGCTGCAGCCCTCTACCTACTGTAGCCTTGATCCCACTTGGCCCTGAGACCCTTGCAGGCAGACACAGTGAGGTCATCTCTGTAATCTTAGCATCTATC
+
FFFFFFFFFFFFFFFFFFFFFFFFFFFFFFFFFFFFFFFFFFFFFFFF:FFFFF:FFFFFFFFFFFFFFFFFFFFFFFFFFFFFFFFFFFFFFFFFFFFFFFFFFFFFFFFFFFFFFFFFFFFFFFFFFFFFF,FFFFFFFFFFFFFFF:
@A00941:609:HJ7N2DRXY:1:2101:13340:1078 2:N:0:TAATACAG
ACATAGCAGATGTGTATAAGAGACAGGGGGAAGGCGGGGAGAAAGGGGCAAGCCACTCATCTATGGAAATTAAGGGAGCCATGGGTCATGACAGAGACTAGAGGACGCTTCCCGCTCACCCTGTCTCTTATACACATCTCAAGCTAGAGA
+
FFFFFFFFFFFFFFFFFFFFFFFFFFFFFFFFFFFFFFFFFFFFFFFFFFFFFFFFFFFFFFFFFFFF:FFFFFFFFFFF:FFFFFFFFFFFFFFFFFFFFFFFFFFFFFFFFFFFFFFFFFFFFFFFFFFFFFFFFFFFFFFFFFFFF:
@A00941:609:HJ7N2DRXY:1:2101:13521:1078 2:N:0:TAATACAG
GAACATACAGATGTGTATAAGAGACAGGTAACTACAAAATCACTTACTTTCAAAACAAGCAACTCTTTCAGAGTGTATTGTGGCAAAGGAGCACTATAAATCCTTGTGAACTATATTTTCGATAGGATGAATGATTTTAGATAACCTGTG
+
FFFFFFFFFFFFFF:FFF:FFF:FFFFFFFF:FFFFFFFF:FFFFFFFFFFFFFFFFFFFFFFFFFFFFF:FFFFFFFFFFFFFFFFFFFFFFF:FFFFFFF:FFFFFFF:FFFFFFFF,FFFF,,FFF:FFFFFFFFFF::FF,:FFFF
@A00941:609:HJ7N2DRXY:1:2101:14118:1078 2:N:0:TAATACAG
ACATAGCAGATGTGTATAAGAGACAGGCTAAAACCGTGGCGATTATTTCTTTCGCGTTGTGCGGTTTCGCTAACTTTGGTTCTATCGGGGTGGTGGTGGGGGCGTTTTCTGCGGTTGCGCCACACCGTGCGCCGGAAATCGCCCAACTTG
+
FFFFFFFFFFFFFFFFFFFF:FFFFFFFFFFFFFFFFFFF:F:F,,FFFFFFFFFFFFFFFF:FFFFFF,FFFFF:FFF,:,:F::FFF,,FFFFF:FFFFFFFFFFFFFFFFF:FFFFFF:FFFFFFF:FF:FFF::FFFFFFFFFFFF
@A00941:609:HJ7N2DRXY:1:2101:14190:1078 2:N:0:TAATACAG
ACATAGCAGATGTGTATAAGAGACAGCCTCTCAAGTAGCTGGGATTACAGACACGCACCACCATGCCCGGCTTATTTTGTATTTTTAGTAGAGACGGGGTTTCTCCACGTTGGTCAGGCTGGTCTTGAAGAACTCCCAACTTCAGGTGAT
+
FFFFFFF:FFFFFFFFFF:FFFFFFFFFFFFFFFFFFFFF:FFFFFFFFFFFFFFFF:FFFFFFFFFFFF::FF::FFFFFFFFFFFFFFFFFFFF:FFFFF:FFFFFFFFFFFFFFFFFFFFFFFFFFFFFFFFFFFFFFFFF,FFFFF
@A00941:609:HJ7N2DRXY:1:2101:14371:1078 2:N:0:TAATACAG
CGCAGACAGATGTGTATAAGAGACAGCAATGGAGGCGTCCGGCGGCAGCAGCCTTCTGCGCTGGGTGCGCGAGGGGTTCCTCATCACCTGAGCGGGATGCTCGCCTCCTCTGCCGGACGCAGGGCGCCCTGAAAAACACACAGCACCCCA
+
F:FFFFFFFFFFFFFFF:FFFFFFFFF:FFFFFFFFFFFFFFFFFFFFFFFFFFFFFFFFFFFFFFFFFFF:FFFFF:FFF:FFFFFFFFFFFFFFFFFFFFF:::FFFFF:FFFF:FFFFFFFFF:FFFFFFFFFFFFFFFFFFFFFFF
@A00941:609:HJ7N2DRXY:1:2101:14570:1078 2:N:0:TAATACAG
GAACATACAGATGTGTATAAGAGACAGGCTGTGAGCAAGGCTGGGAACACGGAGAAACCAGACAAGAGTAGGAAGACCTTAACCATGGCAGAGGACCAGCTGAGCGGTATTCGTAAGTCTGTGGTTCTCAACAGGGGCAGTTTATCACCC
+
FFFFFFFFFFFFFFFFFFFFFFFFFFFFFFFFFFFFFFFFFFFFFF:FFFFFFFFFFFFFFFFFFFFFFFFFFFFFFFFFFFFFFFFFFFFFFFFFFFFFFFFFFFF,F:FFFFF:FFFFFFFFFFFFF:FFFFFFFFFF,FFFFFFFFF
@A00941:609:HJ7N2DRXY:1:2101:14606:1078 2:N:0:TAATACAG
GAACATACAGATGTGTATAAGAGACAGGGGACAGGGTGGGGACCCTTGACAGCAATAGCCCTGTTTCTGCTCTCCCAGACGTTACAGGGTTTTATTCCCCTGCATTGAAAATCTGGGGAAATTTATGGTTAAAATATGATTGTTGGGTTC
+
F:FFFFFFFFFFFFFFFFFFFFFFFFFFFFFFFFFFFFFFFFFFFFFFFFFFFFFFFFFFFFFFFFFFFFFFFFFFFFFFFFFFFFFFFFFFFFFFFFFFFFFF:FFFFFFFFFFFFFF,FFFFFFFFFF,FFFF:FFFFFFFFFFFFFF
@A00941:609:HJ7N2DRXY:1:2101:14660:1078 2:N:0:TAATACAG
ACATAGCAGATGTGTATAAGAGACAGGGAGATACTCCATGAAAAAAGAATTGTATTGTCATTTATGTTCGAGAAACCTTGCAACCTGTGCTTACTTTTTGATGATTTATCATATTAATACACTAAAACCTCTGACAGGTAGAAGTAAAAC
+
FFFFFFFFFFFFFFFFFFFFFFFFFFFFFF:FFFFFFFFFFFFFFFFFFFFFFFFFFFFFFFFFFFFFFFFFFFFFFFFFF:FFFFFFFFFFFFFFFFFFFFFFF:FFFFFFFFFFFFFFFFFFFFFFFFFFFFFFFFFFFFFFFFFFFF
@A00941:609:HJ7N2DRXY:1:2101:14696:1078 2:N:0:TCATACAG
AGATGCGAGATGTGTATAAGAGACAGCAAATCAATAAAATTTAAATGACATAAGACTTTCTAAAGATAATAAAAAGTAAAATATTCTATAATTAAAAATAAAAAATAATCAACAATCAATTAAAAATGATAACTAAAAATAGTGAAAAGA
+
F,,F,:,FFFFFFFFFFFFFFFFFFF:FFFF,,,F,:::FFFF,,,F,F,,,,,,F,F,F,FFF,FF:F,:FF,F,F:,,FF:,,FF,::,,,,F,,,,,FFF,,,,,,FFFF,,,FF,:,:,:,,,FF,:FFFFF,F,,:,,FF,,F:F
@A00941:609:HJ7N2DRXY:1:2101:14787:1078 2:N:0:TAATACAG
ACATAGCAGATGTGTATAAGAGACAGGTCTAGGAGCAGCTTCTCTCTCCCCCACATTTTGAGCTGTTCCCCTTGAGGTTGCTTTCTCGCCCTTTGCTGACCGGGAGGTGGTGGTAGCTGCATTTGTCTCCCATCTGGTCCCCAGAACGTT
+
FFFFFFF:FFFFFFFFFFFFFFFF:FFFFFFFFFFFFFFFFFFFFFFFFFFFFFF:FFFF::FFFFFFFFF,FFFFFFFFFFFFFFFFF::FFFFF,FFF,FFFFFFFFFFFFF:FFFFFF,FFFFFFF:FFFFFFFFFFFFFFFFFFF:
@A00941:609:HJ7N2DRXY:1:2101:14859:1078 2:N:0:TAATACAG
ACATAGCAGATGTGTATAAGAGACAGGACCATTGTTCAGAGGATGGAAGCCCCAAGCCTTGGCAGCTTCCACATGGTGTTGAGCCTGTGGGTCCACAGAAGTCAATAATTGAAGTTTGGTAATCAACAACTAGATTTCAGAATTTGTATG
+
FFFFF,:FFFFFFFFFFFFFFFFFFFFF:FF:,,:FFFFF,,FFFFFF,:,,FF,FFF,F:FFFFFF,:FFFFFFF:,F:F::FFF:FF,F::F:,F,FFFF:FFF:F:F,:FF:F,,,:FF,:,,FF,FF:,FFFF:FFF,,,F::F::
@A00941:609:HJ7N2DRXY:1:2101:14950:1078 2:N:0:TAATACAG
GAACATACAGATGTGTATAAGAGACAGTGCCCAGGCTTCCGTGCAATGGTGTGATCTCAGCTCACTGCAACCTCCGCCTCCCTGGTCCAAGAGATTCTCCTGACTCAGCCTCCAGAGTAGCTGAGATTACAGGCTGTCTCTTATACACAT
+
FFFFFFFFFFFFFFFFFFFFFFFFFFFFFFFFFFFFFFFFFFFFFFFFFFFFFFFFFFFFFFFFFFFFFFFFFFFFFFFFFFFFFFFFFFFFFFFFFFFFFFFFFFFFFFFFFFFFFFFFFFFFFFFFFFFFFFFFFFFFFFFFFFFFFF
@A00941:609:HJ7N2DRXY:1:2101:15094:1078 2:N:0:TAATACAG
ACATAGCAGATGTGTATAAGAGACAGCAAAGCGGCTGAAATCTCCACTTGCAAATTCCACAAAAAGAGTGTTACAAGTCTGCTCTGTGTAAAGGATCGTTCAAACCTGTGAGTTGAATACACACGACACAAGGACTGTCTCTTATACACA
+
FFFFFFFFFFFFFFFFFFFFFFFFFFFFFFFFFFFFFFFFFF:FFFFFFFFFFFFFFFFFFFFF:FFFFFFFFFFF:FFF:FFFFFFFFFFFFFFFFFFFF:FFFFFFFFFFFFFFFFFFFFFFFFF:FFFFFFFFFFFFFFFFFFFFFF
@A00941:609:HJ7N2DRXY:1:2101:15221:1078 2:N:0:TAATACAG
GAACATACAGATGTGTATAAGAGACAGGAGGAACTTTGATTGGGCCGTGCATATTAGAAAGGCTTGATTAATCTCGATGAGATACACAACTCATTTAAAGCTGTCTCTTATACACATCTCTTGTCAAGATCGGAAGAGCGTCGTGTAGGG
+
FFFFFFFFFFFFFFFFFFFFFFFFFFFFFFFFFFFFFFFFFFFFFFFFFFFFFFFFFFFFFFFFFFFFFFFFFFFFFFFFFFFFFFFFFFFFFFFFFFFFF:FFFFFFFFFFFFFFFFFFFFFFFFFF,FFFFFFF,FFFFFFFFFF:FF
@A00941:609:HJ7N2DRXY:1:2101:15402:1078 2:N:0:TAATACAG
ACATAGCAGATGTGTATAAGAGACAGAAACGTTCTTCGGGGCGAAAACTCTCAAGGATCTTACCGCTGTTGAGATCCAGTTCGATGTAACCCACTCGTGCACCCAACTGATCTTCAGCATCTTTTACTTTCACCAGCGTTTCTGGGTGAG
+
,FF:FFF:FFFFFFFF,FFFFFFFFFFFFFFFFF:FFF::FFFF,FFFFFF:FFFF:FFF:F:FFFF:F,:F:,FFFFF:FF:FFFFFFFF:FFFF,FFFFFFFFFFF:FF::FFF:FF:F:FFFF:FFF:FFFF::FFFF:,FFFFFF:
@A00941:609:HJ7N2DRXY:1:2101:15727:1078 2:N:0:TAATACAG
ACATAGCAGATGTGTATAAGAGACAGCACAGAAGGGGTCAGAGAGATAGTTCATCTCGAAGGGGATCCTAAGGGAAAGAGCATGCATCTTTATTTATAGTTTGCAAAACATCTTTACGTGCATCACCTTAATAAACATTACTGCCTTTAA
+
FFFFFFFFFFFFFFFFFFFFFFFFFFFFFFFFFFFFFFFFF,FFFFFFFFFFFFFFFFFFFFFFFFFFFFFFFFF:FFFFFFFFFFFFF::F:FFFFFFF,FFFF,FFFFFF:F,FFFFFFFFFFFFF:FFFF,FFFFFFFFF:FFFFFF
@A00941:609:HJ7N2DRXY:1:2101:15854:1078 2:N:0:TAATACAG
ACATAGCAGATGTGTATAAGAGACAGGCATATACACGCACTCAAACACATCCCCCACAGGCACACACAAACACACCCCTACACACCCATACAGACATATACCACACAGAATGATAGTAACAAGCCTGTCTCTTATACACATCTCAAGCTA
+
FFFFFFFFFFFFFFFFFFFFFFFFFFFFFFFFFFFFFFFFFFFFFFFFFFFFFFFFFFFFFFFFFFFFF:FFFFFFFFFFFFFFFFFFFFFFFFFF:FFFFFFFFFFFFFFFFFFFFFFFF,:FFFFFFFFFFFFFFFFFFF:FFFF,F:
@A00941:609:HJ7N2DRXY:1:2101:16143:1078 2:N:0:TAATACAG
GAACATACAGATGTGTATAAGAGACAGCAAGGATGCTGACATTTTCAATGTTAATTATTTTGGACTCTTAAAGAAAGACTAACTTTGGAATAAATTGCATATCCACATGGGTGTCACCTCGATTTACGTCTATAGAGTTTTACAGCTGTC
+
FFFFFFFFFFFFFFFFFFFFFFFFFFFFFFFFF,FFFFFFFFFFFFFFFFFFFFFFFFFFFFFFFFFFFFFFF:FFFFFFFFFFFFFFFFFFFFFFFFFFFFFFFF:FFFFFFFFFFFFFFFFFFFFFFFFFFFFFFFFFFFFFFFFFFF
@A00941:609:HJ7N2DRXY:1:2101:16215:1078 2:N:0:TAATACAG
ACATAGCAGATGTGTATAAGAGACAGGTATGCAACTCACAGAGTTCAACCTTCCTTTAGACAGAGCAGATTTGAAACACTCTGTTTGTGGAATTTGCAAGTGGAGATTTCAAGCGCTTCGATGCCAATGGTAGAAAAGGAAATATCTTCG
+
FFFF:FF:FFF,FFFFFF,:FFFFFFF:FFFFFFFFFFFFFFFFFFFFFFFFFFFFFFFFFFFFFFFF:FFFFFFFFFFFFF,,FF:FFFFF:FFFFFFFFFFF,FFFFFFFFFFFFFF,F:FFFF:FFFFF:FFF:F,:,FFFFFF:FF
@A00941:609:HJ7N2DRXY:1:2101:16251:1078 2:N:0:TAATACAG
TACATTGCAGATGTGTCTAAGAGACAGGGGCAAGGCCAAGGTCAGCAATGTGTCTTTTATTAGAGAATCAGACAATCTCCCTGATACAGGAACTCTGAGGTCAACTTGCTATGAATTATACTAGGAAAATGCAAACCAATAGCAGGAAAT
+
F:F,F,FFFF,FFFFF,FFFFFFFFFFFFF:F:FF,F,,FF:F,FFFFFFF:FFFFF::,FF,FFFFFFFF,FFFFFFFFFFFFF:F:FFFFFFF,F:FFFF:FFFFFFFF:FF:F:FFFFF,FFF::FFFF:FFFF:FFFFFF,F:FFF
@A00941:609:HJ7N2DRXY:1:2101:16269:1078 2:N:0:TAATACAG
ACATAGCAGATGTGTATAAGAGACAGAGGTATAGTCAGCCCACAGCGAAGCCATGTGTTTTGGCACCTGTGCAGGCGTATTGCCTTTATAGGTAGTATCGGTGGTGTATTCCGCATCGGTGTAAGTATAAGAACCGACTACGTTAACACT
+
FFFFFFFFFFFFFFFFFFFFFFFFFFFFFFFFFFFFFF:F:FFFFFFFFFFFFFF:FFFFFF:FFFFFF:FFFFFF,FFFFF:FFFFFFFFFFFFFFFFF:FFFFFFFFFFFFFF:FF,FFFFFFFFFFF,:FFFFFFFFF,FFFFFFF:
@A00941:609:HJ7N2DRXY:1:2101:16432:1078 2:N:0:TAATACAG
ACATAGCAGATGTGTATAAGAGACAGAGCCTAGAGAGAGCAGCAAGAGTGCAAGAGTGGAGAGCATAAGAAGCAACTAGTATGGATGAAAAAAAGCAGGTAAGTCATATCCTGGTATGCACACAGATATTTCACGCAGGAAAAAAAAGTT
+
FFFFFFFFFFFFFFFFFFFFFFFFFFFFFFFFFFFFFFFFFFFF:FFFFFFFFFFFFFFFFFFFFFFFFFFFFFFFFFFFFFF,FFF:F:FFFFFFFFF:FFFF::FFFFFFFFFFF:FFFFFFFF:FFFFFFFFFFFF::FFFFFF,:F
@A00941:609:HJ7N2DRXY:1:2101:16631:1078 2:N:0:TAATACAG
ACATAGCAGATGTGTATAAGAGACAGGTATTATCCAGTGCCTATCTTGAATCAGACAGTGTGATAGACTTGATGATTAAGGCATCGATAAGACACTGTACTCACCCTTAAGTCTGTCTCTTATAAACATCTCAAGCTAGAGATCGGAAGA
+
FFFFFFFFFFFFFFFFFFFFFFFFFF::,,FF,FFFF:FF:FF,:FFFF,FF:F::,,FFFFFF:F,,FFF,FF:,::,,FF,F,F,FFFFFFFFFFF,:FFFFF:FF:F,FFFFFFFFFFFF,,,,,F,,::FFFFFF:,::FF,,,FF
@A00941:609:HJ7N2DRXY:1:2101:16721:1078 2:N:0:TAATACAG
ACATAGCAGATGTGTATAAGAGACAGGAAAACAGAAGGGCAGACAGGACGGCCCATGGAGTCTCAGACTCCCAGCCCCGGGTTCACAAAGTGTTGTAAGAAACGACTCATTTCTACTTCTGTTTAAACTCTGTCTCTTATACACATCTCA
+
FFFF:FFFFFFFFFFFFFFFFFFFFFFFFFFFFFFFFFFFFFFFFFFFFFFFFFFFFFFFFFFFFF:FFFFFFFF:FFFFFFFFFF:FFFFFFFFFFFFFFFFFFFFF:FFF:F:F:F:FF,FFFF:FFFFFFFFFFFFFFFFF,FF:F:
@A00941:609:HJ7N2DRXY:1:2101:16902:1078 2:N:0:TAATACAG
CGCAGACAGATGTGTATAAGAGACAGGAAGTTACGTGGCTGATTGCTGAAGATGGTGATATAAATAGGGAAGATAATATGGCCATAGCAGTTCATACTTTCCAGCCCTGAATAGCACCTGTCTCTTATACACATCTCAAGCTAGAGATCG
+
FFFFFFFFFFFFFFFFFFFFFFFFFFFFFFFFFFFFFFFFF,FFFFFFFFF:FFFFFFFFFFFFFFFFFFF:FFFFFFF:FFFFFFFFFFFFFFFFFF:FF:FFFFF:FFFF:FF:FFFFFFFF,FFFFFFFFFFFFFFFFFFF:FFF,F
@A00941:609:HJ7N2DRXY:1:2101:17354:1078 2:N:0:TAATACAG
ACATAGCAGATGTGTATAAGAGACAGACTCTAAGTTCTAGGGTACATGTGCACAATGTGCAGGTTTGTTACATATGTATACATGTGCCATGTTGGTGTGCTGCACCCATTAACTCGTCATTTACATTAGGTATACCTCCTAATGCCTGTC
+
FFFFFFFFFFFFFFFFFFFFFFFFFFFFFFFFFFFFFFFFFFFFFFFFFFFFFFFFFFFFFFFFFFFFFFFFFFFFFFFFFFFFFFFFFFFFFFFFFFFFFFFFFFF:FFFFFFFFFFFFFFFFFFFFFFFFFFFFFFFFF:FFFFFFFF
@A00941:609:HJ7N2DRXY:1:2101:17788:1078 2:N:0:TAATACAG
ACATAGCAGATGTGTATAAGAGACAGATATGAAGGTTCTGATTCCTTCAGCACTTTGTTATTATCTCTCTTTTTATTACAGCCATCCTAGTGGGTATAAAGTGGTATGCCATTGTGATTTTGATTTGCATTTCCCTGATGGCTAAGGAAC
+
FFFF:FFFFFFFFFFFFFFFFFFFFFFFFFFFFFFFFFFFFFFFFFFFFFFFF,F,FFF,FFFFFFFFFFF,FFFFFFFFFFFFFFFFFFFFFFFFFFFFFFFFFFFFFFFFFFFFFFFFFF,:FFFFFFFFFFFFFFFFFF,F,FF:,F
@A00941:609:HJ7N2DRXY:1:2101:18059:1078 2:N:0:TAATACAG
ACATAGCAGATGTGTATAAGAGACAGCTTCTCTTCCTATGCTGTGATCTGTCCTTGTATTTTTTAGTATCTTCGACTGTGTTTTTGATTTTTAAAACTTCATTTCTAATGGTATTATGCAGATAGGAAAGACAGCATCTCTATCAAGTTT
+
FFFFFFFFFFFFFFFFFFFFFFFFFFFFFFFFFFFFFFFFFFFFFFFFFFFFFFFFFFFFFFFFFFFFFFFFFFF:FFFFFFFFFFFFFFFFFFFFFFFFFFFFFFFFFFFFFFFFFFFFFFFFFFFFFFFFFFFFFFFFFFFFFFFFFF
@A00941:609:HJ7N2DRXY:1:2101:18240:1078 2:N:0:TAATACAG
ACATAGCAGATGTGTATAAGAGACAGACTCAGGGCTGTATAGCCGTTGTCTCCCTCTGAAATGTCAACTTTATCATTAACTGAATTTCCAAATGCACATGGACTCTCTTCTGTTCTATTGGCCAGTTTGTAATTTATATCAATATCATCT
+
FFFFFFFFFFFFFFFFFFFFFFFFFFFFFFFFFFFFFFFFFFFFFFFFFFFFFFFFFFFF:FFFFFFFFFFFFFFFFF,FFFFFFFFFFF::FFFFFFFFFFFFFFFFF,FFFFFFF,FFFFFFFF:FFF,F:FFFFFFF:FFFFFFFFF
@A00941:609:HJ7N2DRXY:1:2101:18710:1078 2:N:0:TAATACAG
CGCAGACAGATGTGTATAAGAGACAGCTTAAGTCCATGGTTTACATCAGGACTCACTCTTAACGATGGGGATATTATACATTTCGATAAGGGTGTAATGGCAAGTATTCATCATTGTATTGTCCCACAGAATTGTTTCACCATCTTAGAG
+
FFFFFFFFFFFFFFFFFFFFFFFFFFFFFFFFFFFFFFFFFFFF,FFFFFFFFFFFFFFFFFFF,FFFFFFFFFFFFFFFFFFFFFFFFFFFFFFFFFFFFFF:FFFFF:FF:,:FFFFFFFFFFFFFFFFFFFFFFFFFF,FFFFFFFF
@A00941:609:HJ7N2DRXY:1:2101:18783:1078 2:N:0:TAATAAAG
ACATAGCAGATGTGTATAAGAGACAGAAGCTAGACAAATATCCACTTGCAGATTCCACAAAAAGAGTGTTTCAAAACTGCTCTCTCAAAGGAAGGTTCAACTCTGTTAGCTGAGTAGATACATCATGAAAAAGTTTCTGACATTGATTCT
+
FFFFFFFFFFFFFFFFFFFFFFFFFFFFFFFFFFFF,FFFFFF:FFFFFFFFFFFFFFFFFFFFFFFFFFFFFFFFFFFFFFFFFFFFFF:FFFFFFF,F:FFFF:FF,F:FFFFFFFFFFFFFFFFFFFFFFFFFFFFF:FFFFFFFFF
@A00941:609:HJ7N2DRXY:1:2101:18819:1078 2:N:0:TAATACAG
ACATAGCAGATGTGTATAAGAGACAGAACTTCAAACAAGTATAGAAGTAATTATACTCAAAAGTAGAACATTCATTTATTGATTCCAAAATATTTATTAAGTATTTGCCTATGTGTCAAACCCAGCACAAGGAACTGGGAATACAGCCAT
+
FFFFFFFFFFFFFFFFFFFFFFFFFFFFFFFFFFFFF:FFFFFFFFFFF:FFFFFFFFFF:FFFFFFFFFFFFFFFFFFFFFFFF:FFFFFFFFFFFFFFFFFF:FFFFFF,FFFFFFFFFFFFFFFFFFFFF::FFFFFFFFFFFFFFF
@A00941:609:HJ7N2DRXY:1:2101:18945:1078 2:N:0:TAATACAG
ACATAGCAGATGTGTATAAGAGACAGGGGCATCCTTGTCTTGTGCAGGTTTTCAAGGGGAATGCGTCCAGCTTTTGCCCATTGAATATGATATTAGCTGTCGTTCTGTCATAGATGGCTCTTATTATTTTGAGGTATGTTCCTTCAATAC
+
F:FFFF:FFFFFFFFFFFFFF:FFFFFFFFFFFFFFFFFFFFFFFFFFFFF:FFFFFFFFFFFFFFFFFFFFFFFFFFF:FFF:FFFFFFFFFFFFFFFFFFFFFFF:FF,FFFFFF:FFFFF:FFFFFFFFFFFFFFFFFFFFFFFFF:
@A00941:609:HJ7N2DRXY:1:2101:18964:1078 2:N:0:TAATACAG
ACATAGCAGATGTGTATAAGAGACAGGCCAAGCAGTGGGTTGCTTGCTCCATAATGACAAGGGCTGCCATTTGGTGAGCTTTCGCCGTCTGTCAGGCATGGGGCTATCAGCTTGGCATGTGGTATCCATCAAGAAACAGTACCTGGGCCA
+
F,F::,FFFF:FFFFFFFFFFFFFFF,FF,F:F,:F,:,F,,:,,F,FFFF,:,FFF,:FF,,F,:F:::FF,,,,F,,:FF:FFF,,,FFFFFFF,FFF,,:F:F,FFFFFFF,FFFFF:F:,FFFF,FFF:FFFFF,FFFF,::,F:F
@A00941:609:HJ7N2DRXY:1:2101:19777:1078 2:N:0:TAATACAG
ACATAGCAGATGTGTATAAGAGACAGGCTGCAGACATTCGTTTATTTTTCTGCAGATACAGTCTGGAATAGTCCATCTATTTTCATAAAAGAAGATTTCCATTTCCTTCCCTTTTGCTACCAGACTACCTTGCACTGGAAACAAGGTCTG
+
FFFFFFFFFFFFFFFFFFFFFFFFFFFFFFFFFFFFFFFFFFFFFFFFFFFFFFFFFFFFFFFFFFFFFFFFFFFFFFFFFFFFFFFFFFFFFFFFFFFFFFFFFFFFFFF:FFFFFFFFFFFFFFFFFFFFFFFFF:FFFFF:F:FFFF
@A00941:609:HJ7N2DRXY:1:2101:19813:1078 2:N:0:TAATACAG
ACATAGCAGATGTGTATAAGAGACAGATGGAATCATCCGTAATGGAATGGAAAGGAATGGAATGGAATGGAATGGAATGGAATGGAATGGAATCAACTCGATTGCAATCGAATGGAATGGAATAGAATTAACCCGAATAGAATGAAATGG
+
FFFFFFFFFFFFFFFFFFFFFFFFFFFFFFF:FFFFFFFF,FFFFFFFFFFFFFF:FFFFF,FFFFFFFFFF:FFFF:FFF,FFFFFFFFFFFFFFFFFFFFFFFFFFFFFF:FFFFFFFFF,::FFF:FFFFFFFF::FFF,,FFFFF,
@A00941:609:HJ7N2DRXY:1:2101:19886:1078 2:N:0:TAATACAT
ACATAGCAGATGTGTATAAGAGACAGCGAAAAAGCCAGCATGTCTGGCTGATTTAATAGGATAAGTGATTGAATAGATGAACTATTGCAATGTTGACCAGGCTGGTCCGTAACCGCTGGGCTCTAGGGATCCTCCTGCCTTGGCCTCACG
+
FFFFFFFFFFFFFFFFFFFFFFFFFF,:,,,F,,,,,,FF,,,F,FFFF,,,F,,,,F,,,F,F,,,,F:,,F,,:,,F,F,,,,F,,,:F,,,,,F,,,,F,,F,,,F,,:,F,,,,F,,,,,,F:F,:,,,:::F,,FF,::,FF,F,
@A00941:609:HJ7N2DRXY:1:2101:20193:1078 2:N:0:TAATACAG
CGCAGACAGATGTGTATAAGAGACAGGTGTTATAACAGCGTGAGTGGACTAAGGTGGAGAGAGGGAGAGAAACAAGGTAAAAATAAAAATCAGACAAGGAGTTCAGGATAGGGCTTGACAGGGCAGTAGATGAAGGGTTAGGATGAGAAC
+
FFFFFFFFFFFFFFFFFFFFFFFFFFFFFFFFFFFFFFFFFFFFFFFFFFFFFFFFFFFFFFFFFFFFFFFFFF,FF:FFFF,FFFFFFF:FFFFFFFFFFFFFFFFFFFFF:FFFFFFFF,FFFFFFFFFFFFFFFFFFFFFFFFFF,:
@A00941:609:HJ7N2DRXY:1:2101:20247:1078 2:N:0:TAATACAG
ACATAGCAGATGTGTATAAGAGACAGGATGGAGAAAGTCCATTTCAGCCACAGATTTCATATTATGAACCTGGTTCTTTCCTCTCCCAATCATCTCTGGAGAGCTCTTGGGGCCCAGTTACTCTGGAAGGGCCAAACATCCAGCATCTTT
+
FFFFFFFFFFFFFFFFFFFFFFFFFFFFFFFFFFFFFFFFFFFFFFFFFFFFFFFFFFFFFF,FFFFF:FFFFFFFFFFFFFFFFFFFFFFFFFFFFFFFFFFFFFFFFFFFFFFFFFFFFFFFFFFFFFFFFFF:FFFFFFF:FFFFFF
@A00941:609:HJ7N2DRXY:1:2101:20265:1078 2:N:0:TAATACAG
CGCAGACAGATGTGTATAAGAGACAGGTTAGGTTTTCATATGTCTTCTGTTCCTATCTGCGATGGCAGAACTGGTTGGGCCAGGTTACTGGTCCAGGTGGTGTCAGCTGATCCATCGAGTGCAGGGTCTGCAAAATATCTCAAGCACTGC
+
FFFFFFFFFFFFFFFFF,FFFFFF:FFF:FFFF,FFF,F:FFFFFFFFFFFFFFFFFFF:FFFFFF:FFFFFFFFFFFFFF:FFFFFFFF:FFFFFFFFFFFFF,FFFFFFFFFFFFFFFFFFFFF:F:FFFFFFFFFFFFFF:FFFF:F
@A00941:609:HJ7N2DRXY:1:2101:20500:1078 2:N:0:TAATACAG
ACATAGCAGATGTGTATAAGAGACAGCCATTACTGGGTATATACCCAAAGGACTATAAATCATGCTGCTATAAAGACACATGCACACGTATGTTTATTGCGGCATTATTCACAATAGCAAAGACTTGGAACCAACCCAAATGTCCAACAA
+
FFFFFFFFFFFFFFFFFFFFFFFFFFFFFFFFFFFFFFFFFFFFFFFFFFFFFFFFFFFFFFFFFFFFFFFFFFFFFFFFFFFFFFFFFFFFFFFFFFFFFFFFFFFFFFFFFFFFFFFFFFFFFFFFFFFFFFFFFFFFFFFFFFFFFF
@A00941:609:HJ7N2DRXY:1:2101:20609:1078 2:N:0:TAATACAG
ACATAGCAGATGTGTATAAGAGACAGATATTCATCAGAGATATTGGCCTGTAGCTTTCTTTTACTTTTCTTTTCTTTCTTTGTTTTTTTCTTTTTGTTTCTTTCTTTGTTTGTGTCTTTCTTTCTTTCTTTTTCTTTTTTCTTTATTTCT
+
FFFFFF:FFFFFFFFFFF:FFFFFFFFFF:FFFFFF:FFF,F:F:FF,F,F:FF,FFFF:,F:,,FFFFF:FFF:F,,:,,,FFFF:,:,,FFFF,F,FFF::,F:,,F,,,,FF,::F,FF:,,,F,FFFFF,FFFFFFFFF:,FFFFF
@A00941:609:HJ7N2DRXY:1:2101:20717:1078 2:N:0:TAATACAG
CGCAGACAGATGTGTATAAGAGACAGAATCCAAGAAGTTATTTTTCCGCCCTTTTGATCATTTAAAATACTTTTGTAAAATAAGAGGGCAGTGTTAATGCTGCATTTAGAGACAGCTCTTGTAATACTAACATTTTGAACAGTCTGATAC
+
FFFFFFFFFFFFFFF:FFFFFFFFFFF,F,,:F:FFF,,,,F:FFFFFFF::,,FF,FF,,FFF,F:,FFFFFFFFFFFF:,FFF::FF,FFF:,:,F,:FF:F,FF,FFFFFFFFFF:FF:,FFF,FFFF:,,,FFFFFFFFF,FF:F,
@A00941:609:HJ7N2DRXY:1:2101:20898:1078 2:N:0:TAATACAG
ACATAGCAGATGTGTATAAGAGACAGCTGCAGGCAGTGTCACTCTGGGGACTTACAGATTTTTACCTGGCTCAGGCTGCATGCTGCAGCCTGCTGCTGCTTTCAAAGGGTCCTGTCTCTTATACACATCTCAAGCTAGAGATCGGAAGAG
+
FFFFFFFFFFFFFFFFFFFFFFFFFFFFFFFFFFFFFFFFFFFF,FFFFFFFFFFFFFFFFFFFFFFFFFFFFFFFFFFFFFFFFFFFFFFFFFFFFFFFFFFFFFFFFFFFFFFFFFFFFFFFFFFFFFFFFFFF,FFF:FFFF:,F:F
@A00941:609:HJ7N2DRXY:1:2101:20934:1078 2:N:0:TAATACAG
ACATAGCAGATGTGTATAAGAGACAGCCACAGAACAGAACCTCAAATGGTTGAGCTTTATACATGATAGTGCATAGGTGAACTCTTTCAGAGAGGGGATGGCTGGAGACAGGTGGGATTAAAAGGATAGAGTAGGAGAGATTTTTCTAGT
+
FFFFFFFFFFFFFFFFFFFFFFFFFFFFFFFFFFFFFFFFFFFF::FFFFFFFFFFFFFFFFFFFFFFFFFFF,FFFFFF:FFFFFFFFFFFFFFFFFFFFFFFFFFFFFFFFFFFFFFFFFFFF:FFFFFFFFFFFFFFFFFFFFFFFF
@A00941:609:HJ7N2DRXY:1:2101:22236:1078 2:N:0:TAATACAG
ACATAGCAGATGTGTATAAGAGACAGAGATTTATTTCTCACAGTCAGGAGGCTGAAGGTCTGAGATCAGGATGCCAGCATGGTGGGGTTCCTGATGAAGGCCCTCTTCCTGGTGATGTCCTCACATGACTTTCCTTGGTATATGGATGCA
+
FFFFFFFFFFFFFFFFFFFFFFFFFFFFFFFFFFFFFFFFFFFFFFF:FFFFFFFFFFFFFFFFFFFFFF:FFFFFFFFFFFFFFFFFFFFFFFFFFFFFFFFFFFFFFFFFFFFFFFFFFFFFFFF:FFFFF,FFFF,FF,FFF:FFFF
@A00941:609:HJ7N2DRXY:1:2101:22290:1078 2:N:0:TAATACAG
CGCAGACAGATGTGTATAAGAGACAGGAGCTGTACTGGCCCTGTTGAGGAGAAGAGGGGCCCCAGCAGGGAGAAGAGAGGTCCCAGGGCTCAGAGGACTGTCCCCTCAACTGTGGCTGGTTGCTCTGTAAGTTCAGGCCTATTCCAGAAA
+
F,FFFFFFFF,FFFFFF,F:F,FF:FF:FFFFFFFFFF,FFFF:FFFFFFFFFFFFFFFFFFFFFFFFFFFFF,FFF,FFFFFF:,FFFFFF:F:FFFFFFFFF:FFF,FF:FFFF,FFFFFFFF,FF,F:FFFFFFFFF:F:FFFFFFF
@A00941:609:HJ7N2DRXY:1:2101:22363:1078 2:N:0:TAATACAG
CGCAGACAGATGTGTATAAGAGACAGATTGATAATATCTTATATTGGGGGAGAAGGAGAAGAAACAAATTCCCCCATGGATGGTTGATAAGGGTGTACATGCAGTATTTTTGCATGAGCAGAGGAGAAGCCTGACAACTGTCTCTTATAC
+
FFFFFFFFFFFFFFFFFFFFFFFFFFFFFFFFFFF:FFFFFFFFFFFFFFFFFFFFFFFFFFFFFFFFFFFFFFFFFFFF:FFFFF::FFFFFFFFFFFFFFFFFFFFFFFFFFFFFFFFF:FF::FFF:FFF:FF:FFFFFFFFFFFF:
@A00941:609:HJ7N2DRXY:1:2101:22417:1078 2:N:0:TAATACAG
CGCAGACAGATGTGTATAAGAGACAGGAAGATACGTGCGTGTGTTATTTCAACAAAGGCTGCTGGGTGGAATGTGTACTGTGGGAACCTTTATTTAAGCAATTTTGCTGCTTTAGTTGCATCCTTTATTCATTCTGCAAAAAATTCACTA
+
FFFFFFFFFFFFFFFFFFFFFFFFFFFFFFFFFFFFFFFFFFFFFFF,F:FFFFFFFFFFFFFFFFFFFFFFFFFFFFFFFFFFFFFFFFF:FFFFFFFFFFFFFFFFFFFFFFFFFFFFFFFFFFFFFFFFFFFFFFFFFF:FFFFFFF
@A00941:609:HJ7N2DRXY:1:2101:22598:1078 2:N:0:TAATACAG
ACATAGCAGATGTGTATAAGAGACAGCTTCACACGTATTAGTCCAGAATGAGTTATCTATCATTCCAATCAATCACATTATATAAGTTTTTATGTGGTTTTAAAATTAGGTCCATATGTTTATTGTAAACTTCTGTATACTTCTACAGAC
+
FFFFFFFFFFFFFFFFFFFFFFFFFFFFFFFFFFFFFFFF:FFFFFF:FFFFFFFFFFFFFFFF:FFFFFFFFFFFF::FFFF:FFF,:FFFFFFFF:FFFFF:FFFFFFFFFFFFFFF,FF:FFFFFFFFFFFFFFFFFFFFFFFFFFF
@A00941:609:HJ7N2DRXY:1:2101:22797:1078 2:N:0:TAATACAG
CGCAGACAGATGTGTATAAGAGACAGGTACTATTCAGCCATAATGAGAAAGAAATCCTATCATTTGCAACAACATGGATGAAACTGGAGATCATTATGTTAAGTGAAATAAGCAGGCCCAGGAAGACACAGATCACATGTCCTCTCTTAT
+
F:FFFFFFFFFFFFFFFF:FFFFFFFFFFFFFFFFFF:FFFFF:FFFFFFFFFFFFFFFFFFFFFFFFFFFFFFF:FFFFF:FFFFF:FFFFFF:FFFFFFFFFFF:FFFFFFFFFFFFFFFF,FFFFFFFFFFFFFFF,FFFFFFFF::
@A00941:609:HJ7N2DRXY:1:2101:23086:1078 2:N:0:TAATACAG
ACATAGCAGATGTGTATAAGAGACAGGACCACCTCGGTTTCCCAAAGTGTTGGGATTACAGGTGTGTGCCACCGCACCCAGTCTACCGGCTGTCTCTTATACACATCTCTTGTCAAGATCGGAAGAGCGTCGTGTAGGGAAAGAGTGTAG
+
FFFFFFFFFFFFFFFFFFFFFFFFFFFFFFFFFFFFFFFFFFFFFFFFFFFFFFFFFFFFFFFFFFFFFF:FFFFFFFF:FFFFFFFFFFFFFFFFFFFFFFFFFFFFFFFFFFF:FFFFFFF:FFFFFF:FFFFFFFFF,FFFFFFFF:
@A00941:609:HJ7N2DRXY:1:2101:23393:1078 2:N:0:TAATACAG
GAACATACAGATGTGTATAAGAGACAGGTTCCAGGCTTATGTTTTCTTTGCTCCTGGTTGTCTCAGTGAAGAAAGGCCTCTTTGCCCCAATTGTTTCAATGCAAGTCCTGAGATTATAAGTCTAATTGGGTTAACTTGGATAATTCGTTC
+
:FFFFFFFFFFFFFFFFFFF:FFFFFFFFFF:FFFFFFFFFFFFFFFFFFFFF:,:FFFFFFFFFFFFFFFF,FFFFFFFFFFFFFFFFFFFFFFF:FFFFFFFFFFFFFFFFFFFFFFFFFFFF:F:FFFFFFFFFFFF:F:FFFFFFF
@A00941:609:HJ7N2DRXY:1:2101:23647:1078 2:N:0:TAATACAG
ACATAGCAGATGTGTATAAGAGACAGACCCAGGGGCCAGATGCATTTTGTAAGCCAATTTTTTTGCGCTTTTAGATGCATTTTGTTTACACTAAATGTCAAATAATACATGAATACCTCTTCAGAGAAATGTATGGATAGTCACACCACC
+
FFFFFFFFFFFFFFFFFFFFFFF:FFFFFFFFFFFFFFFFFFFFFFFFFFFFFFF:FFFFFFFFFFFFFFFFFFFFFFFFF:FFFFFFFFFFFFFFFFFFFFFFFFFFFFFFFFFFFFFFFFFFFF:,FFFFFFFFFFFFFFFFFFFFF,
@A00941:609:HJ7N2DRXY:1:2101:23827:1078 2:N:0:TAATACAG
GAACATACAGATGTGTATAAGAGACAGCTTGTACACACGTTTATAGCAGCAAAATTTGCAATTACAAAAATATGGAACCAGTCCAAATGCCCATCAATCAATGAGTGGATAAAGAAAATGTGTCTTATATATACCATGGACTACTACTCG
+
FFFFFFFFFFFFFFFFFFFFFFFFFFFFFFFFFFFFFFFFFFFFFFFFFFFFFFFF:FFFFFFFFFFFFFFFFF::FFFFFFFFFFFFFF:FFFFFFFFFFFFFFFF:FFFFFFFFFFFFF:FFFFFFFFFFFF:FFF,FFFF,FFF:F:
@A00941:609:HJ7N2DRXY:1:2101:23845:1078 2:N:0:TAATACAG
CGCAGACAGATGTGTATAAGAGACAGCTATACTACTAACAGACCGCAACCTCAACACCACCTTCTTCGACCCCGCCGGAGGAGGAGACCCCATTCTATACCAACACCTATTCTGATTTTTCGGTCACCCTGAAGTTTATATTCTTATCCT
+
F:FFFFFFFFFFFFFFFFFFF:FFFFFFFFFFFFFFFFFFFFFFFFFFFFFFFFFFFFFFFFFFFFFFFFFFFFFFFFFFFFF:FFFFFF:FFFFFFFFFFFFFFFF,:F:F,FFFF,FFF,FFFFFFFF,FF:FFFFFFFFFFFF:FF:
@A00941:609:HJ7N2DRXY:1:2101:24261:1078 2:N:0:TAATACAG
ACATAGCAGATGTGTATAAGAGACAGCTGTAACCCTATGAGAATCCGGGCAGATCATTTCTACAAAAGTAGACTCTCCAGGTTCTGGGCAGAAGACCCACCTCCCGCCCCCACGTCCCAGTCTCTTATACACATCTGGACTTGGAGATCG
+
FFFFFFFFFFFFFFFFFFFFFFFFFFFFFFFFFFFFFFFFFFFFFFFFFFFFFFFFFFFFFFFFFFFFFFFFFFF:FFFFFFFFFFFFFFFFFF:FFF:FF,,FF,FFFFF:F,FF:F,FFF::,,,,,,FFF,,,,F,F,::F,F::,:
@A00941:609:HJ7N2DRXY:1:2101:24623:1078 2:N:0:TAATACAG
ACATAGCAGATGTGTATAAGAGACAGGGTACTGGTTGTTCCTGTCCATGTTTAGTGCTTCCTTCAGGAGCTCTTGTAAGACAGGCCTGGTGTGACAAAATCTCTCAGTATTTGCTTGTCTGTAAAGGCTTTTATTTCTCCTTTGCTTATG
+
FFFFFFF:FFFFFFFFFFFFFFFFFFFFFFFFFFFFFFFFFFFFFF:,FFFFFFFFFFFFFFFFFFFFFFFFFFFFFFF:FFFFFFFFFFFFFFFFFFFFFFFFFFFFFFFFFFFFFFFFFF:F:FFFFFFFFFFFFFFFFFFFFFFF:F
@A00941:609:HJ7N2DRXY:1:2101:24659:1078 2:N:0:TAATACAG
ACATAGCAGATGTGTATAAGAGACAGGTGCTGGGCTGGAAAGTGATGAGATGGGTGGTAGGGACTCCTCGGAGTAGAGGAGTAGAGTTTTACTATTATGACTAGGAGGCAAATAAAAAGAAGCTGAACGTGATCCATAATAAAAGAAGCA
+
FFFFFFFFFFFFFFFFFFFFFFFFFFFFFFFFFFFFFFFFFFFFFFFFFFFFFFFFFFFFFFFFFFFFFFF:FFFFFFFFFFFFF:FFFFFFF:FFFFFFFFFFFFFFFF:FFFFFFFFFFFFFFFFFFFFFFFFFFFFFFFFFFF,FF:
@A00941:609:HJ7N2DRXY:1:2101:24749:1078 2:N:0:TAATACAG
GAACATACAGATGTGTATAAGAGACAGGTAACCAAATGTGGTCACTGGCTACTATACTGGAGAGCATAGGCGTATACATTCCCAGATGGGAAATTTCTCAGAGGAGTAGTATATGGTTAAATTTTTATTTAATAAATTGCTGTTGCCAAA
+
FFFFFFFFFFFFFFFFFFFFFFFFFFFFFFFFFFFFFFFFFFFFFFFFFFFFFFFFFFFFFFFFFFFFFFFFFFFFFFF:FFFFFFFFFFFFFFFFFFFFFFFFFFFFF:FFFFFFFFFFFFFFFFFFFFFFFFFFFFFFFFFFFFFFFF
@A00941:609:HJ7N2DRXY:1:2101:25111:1078 2:N:0:TAATACAG
GAACATACAGATGTGTATAAGAGACAGTAGATAGCTCTTATTATTTTGAGATACATCCCATCAATACCTAATTTATTGAGAGTTTTTAACATGAAGGGTTGTTGAATTTTGTCAGAGGCCTTTCCTGCATCTATTGAAATAATCATGTGG
+
FFFFFFFFFFFFFFFFFFFFFFFFFFFFFFFFFFFFFFFFFFFFFFFFFFFFFFFFFFFFFFFFFF:FF:,FFFFFFF:FFFFFFFFFFFFF::FFFFFFF:FFFFFFFFFFFFFFFFFFFFFF:FFFFFFFFFFFFFFFFFFF:,FFF:
@A00941:609:HJ7N2DRXY:1:2101:25183:1078 2:N:0:TAATACAG
ACATAGCAGATGTGTATAAGAGACAGTCCCCAGGACGCCCCGGCGCGGACGGCGGATACCAGGCCCAGCCCGCGCCCCTGCCCCTGTCTCTTATACACATCTCAAGCTAGAGATCGGAAGAGCGTCGTGTAGGGAAAGAGTGTAGATCTC
+
FFFFFFFFFFFFFFFFFFFFFFFFFFFFFFFFFFFFFFFFFFFFFFFFFFFFFFFFFFFFFFFFFFFFFFFFFFFFFFFFFFFFFFFFFFFFFFFFFFFFFFFFFFFF:FFFFFFFFFFFFFFFFFF:F::FFFFFFFFFFFFFFFFF::
@A00941:609:HJ7N2DRXY:1:2101:25201:1078 2:N:0:TAATACAG
CGCAGACAGATGTGTATAAGAGACAGGTACAGCACCAGTACTGTACCAGCAATGCAGACAGTGTGCAATCCCAGTCCTTCCCCAAGCAATTTATATTGCTGTCTCTTATACACATCTGGACTTGGAGATCGGAAGAGCGTCGTGTAGGGA
+
FFFFFFFFFFFFFFFFFFFFFFFFFFFFFFFFFFFFFFFFFFFFFFFFFFFFFFFFFFFFFFFFFFFFFFFFFFFFFF:FFFFFFF,:FFFFF:FFFFFFFFFFFFFFFFFFFFFFFFFFFFFFFFFFFFFFF:FFFFFFF::FF:FFFF
@A00941:609:HJ7N2DRXY:1:2101:25238:1078 2:N:0:TAATACAG
CGCAGACAGATGTGTATAAGAGACAGGTGTTGTGGCGCACGCCTGTAATCCCAGCTACTGGGGAGGCTGAGGCAAGAGAATCACTTGCAACCGGGAGGCGGAGGATGCAGTCAGCGAGATCTGTCTCTTATACACATCTCTTGTCAAGAT
+
F:::FFFFFFFFFFFFFFFFFFFFFFFFFFFFFFFFFFFFFFF:FFFFFFFFF:FFFFFFFFFFFFFFFFFFFF:FFFFFFFFFFFFFFFFFFFFFFFFFFFFFFF:FFFFFFFFFFFFFFFF:FFFF:FFFFFFFFFFFF::FFFFFFF
@A00941:609:HJ7N2DRXY:1:2101:25274:1078 2:N:0:TAATACAG
CGCAGACAGATGTGTATAAGAGACAGGTCATAAACTGTGCACTTTTTTTTTTTTTTGAGACAGAGTCTCTCTCTGCCGCCCAGGCTGGAATACAGTGACATGATTTCAGCTCACTGCAACCTCCACCTCCCGGGTTCAAGCGATTCTCCT
+
FFFFFFFFFF:FFFFFFFFFFFFF:FF,FFFFF:F,FFFF:FFFFFFFFFFFFFFF::F:FF:FF,FF:FFFF:FFFFFFF,:FF:FFF:,FFF:FFFFFF,FF:FFF::FFF:FFFF,FFFFFFFFFFFFF:FFFFF,,F::FFFFFFF
@A00941:609:HJ7N2DRXY:1:2101:25328:1078 2:N:0:TAATACAG
ACATAGCAGATGTGTATAAGAGACAGCACCTCAGGTGATCCACCTGCCTCGGCCTCTTTTTTCCTTATTATATTTTCAGTGCATTTCCTTGACATTAACAAATTCTAGCTTTTAGTTTAGTTTTCTGCCTGTTTAAGAAAATGGTGGAGA
+
FFFFFFFFFFFFFFFFFFFFFFFFFFFFFFFFFFFFFFFFFFFFFFFFFFFFFFFFFFFFFFFF,FFFFFFFF:FFFFFFFFFFFFFF::FFFFFFFFFFFFFFFFFFFF:FFFFFFFFFFFFFFFFFFFFFFFFFFFFFFF,FFFFFFF
@A00941:609:HJ7N2DRXY:1:2101:25635:1078 2:N:0:TAATACAG
ACATAGCAGATGTGTATAAGAGACAGCTGGAGCCTGACCTGTGATCGTCGCATCCTAGACCGCAAGAAGACCTGTGAGCAGATTCACCGCCGCGGACGTCTCCTTTAAGGTGATGTGAGTAGCAAAATACTCCAAGGCCACTAGGCGCGC
+
FFFF:FFFFFFFFFFFFFFFFFFFFF,:,,:,FF,,FFFFF:FFF:FF:FF,,:,FF,F,,,,,,:,F,FFFF:,F:F,,FF,:FF:FFFF,,::,F,,,,,:F,,FF,FFF,,,:,,FF,:F,FF,,,,,,,:F::,:,,,F:F,,FF:
@A00941:609:HJ7N2DRXY:1:2101:25654:1078 2:N:0:TAATACAG
ACATAGCAGATGTGTATAAGAGACAGGTGAAGGGTGGAGTCGTTGATTTTCAGATCACACAAAGTGACTCAGAGCAGGGAAGACAGGGCAGTGAAACCTGATCAGGCACAGTGGCTCACACCTGTAATCCCACCACTTTGCTAGTCCAAA
+
FFFFFFFFFF:FFFFFFFFFFFFFF:FFFFFF:FFFFFFFFF:FFF:F,,FF,FF,F:F:FFF,FFFF,,FF:,FF:FFFF:F:F:FFF,:F,FFF,F,F,,FFFFFFFF,F,F,:FFFFF:,FF:FF::FFFFF:,FFF:,F:F,F:FF
@A00941:609:HJ7N2DRXY:1:2101:25889:1078 2:N:0:TAATACAG
ACATAGCAGATGTGTATAAGAGACAGGGGATGCAGCCTTCCTGCTCCAGACCTGAGGGCTTTGCATCCGAATGTGCCTGAGAATTCCCTGGGGCCCAGTGAAGAGCTGGTTCTTTGGACCCACCCAGAGGAGGGTGCAGACTTGGAATGG
+
FFFFFFFFFFFFFFFFFFFFFFFFFFFF::FFFFFFFF:FFFFFFFF,,FFF,F:FFF:FFFFFFFFFFF,FFFFFFFF::F,FFF:FFFFFFFFFFFFFFFFFF:,FF:F:FF:F:FFF:FFFFFF:FFFFFF,FF:F:::FFF:,:FF
@A00941:609:HJ7N2DRXY:1:2101:26178:1078 2:N:0:TAATACAG
ACATAGCAGATGTGTATAAGAGACAGGATCAGAAAAAAGACAAGGATATTTACTCTCACCATTTCTATTCAACACTGCATTTTAAAAATTTTATCAAAACTTTTTAAAAGCTACTAGAAATAATAAGTGAGTTTATCAAGATTTCAGGAT
+
FFFFFFFFFFFFFFFFFFFFFFFFFFFFFFFFFFFF::FFFFFFFFFFFFFFFFFFFFFFFFFFFFFFFFFFFFF:FFFFFFFFFFFFFFFFFF:FFFFFF:FFFFFFFFFFFFFFFFFFFFFFFFFFFFFFFFFF:FFFFFFF:FFFFF
@A00941:609:HJ7N2DRXY:1:2101:26232:1078 2:N:0:TAATACAG
GAACATACAGATGTGTATAAGAGACAGATCTTGGAGACGTTTTTCAGATTCTCAGAACTTTAGCTTCCTCATCTGTAAAATGGAGGTGATGACATAATATCTATCACACAGCATCGTCACTGGAAATGAATGAGATACAGAGCTCAGAGG
+
FFFFFFFFFFFFFFFFFFFFFFFFFFFFFFFFFFFFFFFFFFFFFFFFFFFFF:F:FFFFFFFFFFFFFFFFFFFFFFFFFFFFFFFFFF:F:FFFF,FFFF:FFFFFFFFFFFFFFFFF:FFFFFFFFFFFFFFFFFFFFFFFFFFFFF
@A00941:609:HJ7N2DRXY:1:2101:26341:1078 2:N:0:TAATACAG
CGCAGAAAGATGTGTATAAGAGACAGGTATGATATAGATGTAAGACTTTGATTTTTGTTGAACTTGATTTTATTATAGTGAATTCTTGTATAATTTTATTAACAAATTTGTTTTAGTTCACAGAAAAAACATTATTGTATTAAATATTCT
+
,,,:,:,,:F,,F,F:::F::,::F:FFFF,FFFFFFFFFFFF,::,,,,,F,FFF,F:,F,:F:::,:,FFFFFF,:FF,:FFFFFF:FFF:F,,FFFF,F:FFF,,::,FFFF,FF:F,FF,F,FFF,::,FFF,FFFFF:F,:,:,F
@A00941:609:HJ7N2DRXY:1:2101:26485:1078 2:N:0:TAATACAG
ACATAGCAGATGTGTATAAGAGACAGGTCATTAACTGTCACCATCCGTGGGCTCACCCCAAGCTTGCCCCGCATTTTCAGATCTGTGCTGGGGCTGTCTCTTATACACATCTCAAGCTAGAGATCGGAAGAGCGTCGTGTAGGGAAAGAG
+
FFFFFFFFFFFFFFFFFFFFFFFFFFFFFFFFFFFFFFFFFFFFFFFFFFFFFFFFFFFFFFFFFFFFFFFFFFFFFFFFFFFFFFFFFFFFFFFFFFFF:FFFFFFFFFFFFFFFFFFFFFFFFFFF,FFFFFFFFFF:FFFFF,,FFF
@A00941:609:HJ7N2DRXY:1:2101:26576:1078 2:N:0:TAATACAG
ACATAGCAGATGTGTATAAGAGACAGCGTAGTGACTATGTCATTCATGAAGATACTTTTCTCCAACCACCTTCCTCTTTCACAGAGCACTATTAACATTGTTCTCAACTGCAAATGTCATCTTTCTCTAAAAGATCAGTGTTCATTTGCC
+
FFFFFFFFFFFFFFFFFFFFFFFFFFFFFFFFFFFFFFFFFFFFFFFFFFFFFFFFFFFFFFFFFFFFFFF:FFFFFFFFFFFF:FFFFFFFFFFFFFFFFFFFFFFFFFFFFFFFFFFFFFFFFFFFFFFFFFFFFF:FFFFFFFFFFF
@A00941:609:HJ7N2DRXY:1:2101:26648:1078 2:N:0:TAATACAG
ACATAGCAGATGTGTATAAGAGACAGCACCTGTAGACATGTCTCTGTGGCCACGCTTTCCTCCTTCCTCAGGTGCCATCTGACGTTGTTGAATGATTTTACATCAAGCTACAGCTTCATTTGCTCCTTGATGTTTATAATCTGCCTCCAA
+
FFFFFFFFFFFFFFFFFFFFFFFFFFFFFFFFFFFFFFFFFFFFFFFFFFFFFFFFFFFFFFFFFFFFFFFFFFFFFFFFFFFFFFFFFFFFFFFFFFFFFFFFFFFFF,FFF:FFFFFFFFFFFFFFFFFFFFFFFFFFFFF:FFFFFF
@A00941:609:HJ7N2DRXY:1:2101:26666:1078 2:N:0:TAATACAG
ACATAGCAGATGTGTATAAGAGACAGTCCTCACTCTCCTCCCTCCCTCCCAGCTGCAGCAGGAGCTTCCTGTTGGCCAAGATCAACAGGAAGAGGACACGGTAGCCTGCTGCTGATGCCCATACAGCTATCCTTTTGGAGAAGAAATCAG
+
FFFFFFFFFFFFFFF:FFFFFFFFFFFFFFFFFFFFFFFFFFFFFFFFFFFFFFFFFFFFFFFFFFFFFFFFFFFFFFFFFFFFFFFFFFFF:FFFF,FFF:FFFFFFFFFFFFFFFFFFFFFFFFFFFFFFFFFFFFFFFFFFF,FFFF
@A00941:609:HJ7N2DRXY:1:2101:26756:1078 2:N:0:TAATACAG
ACATAGCAGATGTGTATAAGAGACAGCAATATGTCCACTTGGCTCGGCTGGACCACACATCCCAGGATGCCCTTCCTTCCATATTTCCGGTTAGGGTGGGCAACAAGTGACACACTTATGGAGCTTTGGAGGGCCAAAAGAAGCAGCCAC
+
FFFFFFFFFFFFFFFFFFFFFFFFFFFFFFF:FFFFFFFFFFFFFFFFFFFFFFFFFFFFFFFFFFFFFF::FFFF:FFFFFFF:FFFFFFFFFFFFFFFFFFFF,FFFFFFFFFFFFFFFFFFFFFFFFFFFFFFFFFFFFFFFFFFFF
@A00941:609:HJ7N2DRXY:1:2101:27335:1078 2:N:0:TAATACAG
CGCAGACAGATGTGTATAAGAGACAGAACAAACACTTCTCAAAAGAAGACATACTTGCAGCCAAGAAACATATGGAAAAAAAAAGCTCAACATCATTAAATAAATGCAAATCAAAACCACGATGAGATATCATCTCACACCAGTCAGAAT
+
FFFFFFF:FFFFFFFFFFFFFFFFFFFFFFF:FFFFF:FFFFFFFFFFFFFFFFFFFFFFFFFFFFFFFFFFFFFFFFFFFFFFFFFFFFFF:FFF:F:FF,FFFFFFFFFFFFFF,FFFFFFFFFFFFF,FF,FFFFFFFF::,:FF:,
@A00941:609:HJ7N2DRXY:1:2101:27841:1078 2:N:0:TAATACAG
ACATAGCAGATGTGTATAAGAGACAGCTGCAGGGTGCTGAGCAGACTCCCTGGCCACCACCCACTTCATGCCAGGAGCACCACCGGTTGTAACAACCACAGATGCTGTCTCTTATACACATCTGAACCGCGAGATCGGAAGAGCGTCGTG
+
F:F,F:FF:F:,FFF:,FF:F,FFFFFFFFF:FFF:,,:FFFFFF,:F:F,::F,F:FFF:FFFF:FF,:F:FF,F:F:FF,FF:F,FFF,FFF,FFFFFFF,:F,,,,,FF,F,F,:FF,FF,FFFFFFF,FF:FFF,,FF::,,:FFF
@A00941:609:HJ7N2DRXY:1:2101:28058:1078 2:N:0:TAATACAG
CGCAGACAGATGTGTATAAGAGACAACTTTATAATAGGTACAACAAATAAAATAAAATACTTAGGAATAGAGTTAACCAAGGAGGTGAATGACTGCTACAAGGAAAACTGCAAAACACTGCTGAAAGAAATCATAGACAACACAAATGGA
+
FFFFFFFFFFFFFFFFFFFFFFFFFFFFFFFF:FFFFFFFFFFFFFFFF:FFFFFFFFFFFFFFFFFFFFFFFFFFFFFFFFFFFFFFFFFFFFFFF:FFFFFF:FFFFFFFFFFFFF:FFFFFFFFFFFFF:FFFFFFF:FFFFFFFFF
@A00941:609:HJ7N2DRXY:1:2101:28330:1078 2:N:0:TAATACAG
GAACATACAGATGTGTATAAGAGACAGTGCCAACCCTCCCTCACGCTTGTGTTCTGTGAGCCTACAGACTTAACCCCATATGGAGGATGCCAAAACTTATGGCTTACACCCTCTGGAGAGGTAGTCTGAGCTGTATCTGTCTCTTATACA
+
FFFFFFFFFFFFFFFFFFFFFFFFFFFFFFFF:FFFFFFFFFFFFFFFFFFFFFFFFFFFFFFFFFFFFFFFFFFFFFFFFFFFFFFFFFFFFFFFFFFFFFFFFFFFFFFFFFFFFFFFFFFFFFFFFFF,FFFFFFFFFFF:FFFFFF
@A00941:609:HJ7N2DRXY:1:2101:28836:1078 2:N:0:TAATACAG
CGCAGACAGATGTGTATAAGAGACAGGATATACTGTGAGATATTTGGCAATTTCTTTAGTTATTTTGTATGAATGTGACAACAAATCATCCTCATAAATGATATAATATTTCTACATGACTGAAACACAGGATGACATTTTTCAGGACAT
+
FFFFFFFFFFFFFFFFFFFFF:FFFFFFFFFFFFFFFFFFF:F:FFFFF:FFFFFFFFFFFFFFFFFFFFFFFFFFFFFFFFFFFFFFFFFFFFFFFFFFFFFFFFFFFFFFFFFFFFFFFFFFFFFFFFFFFFF:FFFFFFFFF:FFFF
@A00941:609:HJ7N2DRXY:1:2101:29071:1078 2:N:0:TAATACAG
CGCAGACAGATGTGTATAAGAGACAGGGTCTACCCAGTCCTCCAGATACTGGCTTCCAGTTATTTCTCAGCCTCAAAAAAGCACCTAACTCTCCAAACATATCAAATAGCTTGTGCCCTCCTGCCTCCCGTTCACACCTCCATTCCTTCC
+
FFFFFFFFFFFFFFFFFFFFFFFFFFFFFFFFFFFFFFFFFFF:F:FFFFFFFFFFFFFFFFFF:FFFFFFFFFFFFFFFFFFFFFFFFFFFFFFFFFFFFFFFFF,FFFFFFFFFFFFFFFF:FFFFFFF:FFFFFFFFFFFF:FF:FF
@A00941:609:HJ7N2DRXY:1:2101:29107:1078 2:N:0:TAATACAG
ACATAGCAGATGTGTATAAGAGACAGCACCCACACACATGGCAGTGGAAAAGAATGGGGAGAGCAGGCCTTAGGTAATGGGACAAGACTCTAGCAGTTATATTCCAACTGCAGGTGCAACTGTAGCACTGCTAAACCAGGACCTACTTAG
+
FFFFFFFFFFFFFFFFFFFFFFFFFFFF,F,FFFF,FFFF,F:FFFFFF:FFF:FFF:FFFFF::FF:,FFFFFFF:FF:FFFFF:F,F:FF:FF,FFFFFFFF:FF,,FFFFFF::F::FF:FF:FFF:FFFF,FFF::FF,FFFFFFF
@A00941:609:HJ7N2DRXY:1:2101:29378:1078 2:N:0:TAATACAG
ACATAGCAGATGTGTATAAGAGACAGGTTACATGGCTTTGACCCACAAAACACTGATTGCTTTGGAGGGGTCATCTGATCTTATGAGTCAATAACATTCTTCCTTGGATTGTTGAACTTTGGTCCAAAAAGAATAATAGATGCATCTTTT
+
FFFFF:FFFFFFFFFFFFFFFFFFFF:FF:FFFFFFFFF,FFFFFFFF:FFFFFF,:FFF::FFFFFFFFFFF::FFFF,F,F:FFFF:FFFFFFFFFFFFFFFFFFFFF,F:FFFFF,F:FFF,FFFF:FFFFFFFF,,FFF,:FFFFF
@A00941:609:HJ7N2DRXY:1:2101:29487:1078 2:N:0:TAATACAG
ACATAGCAGATGTGTATAAGAGACAGCAACTACTGCTTCAGTTCTGCATGCAGATATATCTTTTGTTCAGCTCTAATCTAGAACCATCCAGAGAAGTGGTTTTATAACACATAGTTCCAGCTTACTCCAATCCTGTCTCTTATACACATC
+
FFFFFFFFFFFFFFFFFFFFFFFFFFFFFFFFFFFFFFF:FFFFFFFFFFF:FFFFFFFFFFFFFFFFFFFFFFF:FFFFF:FFFFFF:FFFFF:F:FFFFFFFFFFFFFFFFFFF:FFFFFFFFFFFFFFFFFFFFFFFFFFFFF:FFF
@A00941:609:HJ7N2DRXY:1:2101:29649:1078 2:N:0:TAATACAG
ACATAGCAGATGTGTATAAGAGACAGATGAATGACTGAGTGAAGGAAAAGAATGAAGGGGAAAAGATGGAAACAGCAGCTGGGCAAGAAGTAAGGATAAATACCTGTTAAAAAAAAAAAAAAAAAAGGAGGAAAACAGAGTAAAGGAAAA
+
FFFFFFFFFFFFFFFFFFFFFFFFFFFFFFFFFFFFFFFFFF,FFF:FFFFFFF:FFFFF:,:FFFFFFFF:FFFFFFFFFFFF::FFFFFFFFFFF:FFFFFFFFFFF::FFFFFFFFFFFFFF,FFFF,::FFF:F:F,,F:,FF:FF
@A00941:609:HJ7N2DRXY:1:2101:29758:1078 2:N:0:TAATACAG
ACATAGCAGATGTGTATAAGAGACAGCTGTAATCCCAGCTACTCAGGAGGCTGAGGCAGGAGAATCGCTTGAACCTGGGAGGTGGAGGTTGCAGTGAGCCGAGATAGCACCATTGCTGTCTCTTATACACATCTCAAGCTAGAGATCGGA
+
FFFFFFFFFFFFFFFFFFFFFFFFFFFFFFFFFFFFFFFFFFFFFFFFFFFFFFFFFFFFFFFFFFFFFFFFFFFFFFFFFF:FFFFFFFFFFFFFFFFFFFFFFFFFFFFFFFFFFFFFFFFFFFFFFFFFFFFF,FFFFFFFFFFFFF
@A00941:609:HJ7N2DRXY:1:2101:29794:1078 2:N:0:TAATACAG
ACATAGCAGATGTGTATAAGAGACAGGTTTATATCCTTCACCCACTTTTTGATGGGGTTATTTTTTTTTATTGTAAATTTGTTTAAGTTATTTGTAGATTCTGGATATTAGCCCTTTGTCAGATGGATAGATTGCAAAATTATTCTCCCA
+
FFFFFFFFFFFFF:FFFFF:FFFFFFF:FFFFFFFFFFFFFFFF::FFFFFFFFFFFFFFFFFFFFFFFFF:FFFF:FFFF:FFFFFFFFFFFFFFFF,FF:FFFFFFFF::FF:FFF:F:FFFFFFFFFFFFFFF,FFFFFFFFFF,FF
@A00941:609:HJ7N2DRXY:1:2101:30120:1078 2:N:0:TAATACAG
GAACATACAGATGTGTATAAGAGACAGCCCAATAAGTACTCCGCGTCGTCCCTAGTCAGCGAGGCGCATGCCTCGCCCATGGCATCCACAAGGTTGCACACCACATCAAACACACAGTCTTCCTCCTGTTTTTGTGATATAATGGCCTCC
+
FFFFFFFFFFFFF:FFFFF:FFFFFFFFFFFFFF::FFFFFFFFF:FFFFFFFF:FFFFFFFFFFFFFFFFF:FFFFFFFFFF:,FFFFFF:F,FFFFFFFFFFF:FFFFFFFF::F:FFFFFFFFF:F,FFFFFFFFFFFFFFFFFFFF
@A00941:609:HJ7N2DRXY:1:2101:30608:1078 2:N:0:TAATACAG
CGCAGACAGATGTGTATAAGAGACAGAAATAGCACAGAATCACTGACTTATTCAGATACAACCGATATCTAATTTAAAATGTGAGTTTCATGCTTTTTTTCATTGCACCATAGAAGGGGCAGAGAAATGTTTATTGAATGAGTTCACTAA
+
FFFFFFFFFFFFFFFFFF:FFFF:FFFFFF:FFFFFF:FFFFFFFFFFFFFF:FFFFFFF,FFF:FF,FF:F,FFFFFFFFFFFF:FFF::FFFFFFFFFF:FFFFFFF,:FFFF:FFFFF:FFF,FF,:FFFFFFF,FFFF:,,FFFFF
@A00941:609:HJ7N2DRXY:1:2101:30734:1078 2:N:0:TAATACAG
ACATAGCAGATGTGTATAAGAGACAGCTACAGAGCAGATGGAAGGAGAAATTCCTTAAAAACAAATTACCAAAATTGATGGCAGAAGAAATACTGTCTCTTATACACATCTCAAGCTAGAGATCGGAAGAGCGTCGTGTAGGGAAAGAGT
+
FFFFFFFFFFFFFFFFFFFFFFFFFFFFFFFFFFFFFFFFFFFFFFFFFFFFFFFFFFFFFFFFFFFFFFFFFFF:FFFFFFFFFFFFFFFFFFFFFFFF:FFFFFFFFFFFFFFFFFFFFFFFFFFFFFFFF,FF,F:,FFF,:FF:F,
@A00941:609:HJ7N2DRXY:1:2101:30951:1078 2:N:0:TAATACAG
ACATAGCAGATGTGTATAAGAGACAGGGTGTATGGATTTATTCTAGGTTCTCTATTCTGTTCTATAGGTGTGTGGATTTATTCTGGATTCTCTATTCTGTTCCATTGGTCTATGTGTCTGTTTTTGTACCAGTACCATGCTGCTGTCTCT
+
FFFFFFFFFFFFFFFFFFFFFFFFFFFF:FFFFFFFF:FFFFFFFFFFFFFFF:FFFFFFFFFFFFFFFFFFFFFFFFFFFFFFFFFFFFFFFFFFF:FFFFFF:FFFFFFFFFFF:FFFFFFFFFFFFFFFF:FFFFFFFFFFFFFFFF
@A00941:609:HJ7N2DRXY:1:2101:31024:1078 2:N:0:TAATACAG
GAACATACAGATGTGTATAAGAGACAGGGTGGAGCCATAGGACCAGTTGAGCCATGAGTCACGAGTCCGCTTGGGTTCAATCTGAACAAAAATCTAAAAAAAAAAAAACAAAAAAAAACACGGGGGGGGCTGGCGTGTGGCGGGAAACCC
+
F:FF:F:FFF:FFFFFFFFFFFFFFFFF:FFF:FFFFFFFFFFFFFFFFFFFFFFFFFFFFFFFFFFF,FFFFFF::FFF:F,F,:FFF,:F:F,F,F:F,FFF:FFF:,F::FFFFFFFF,,FF,F,F,FFF,,F,:,,,,F,:F,:,F
@A00941:609:HJ7N2DRXY:1:2101:31168:1078 2:N:0:TAATACAG
ACATAGCAGATGTGTATAAGAGACAGGTCAAGATGTTATCTAGTTTTTCCAGAGTATAGTTACAGATTTTTCCACTTGCAACTTACATGCAGTCTGTAGGAAGACACTTTGCGACCACGCAATTTCCTGCTTCCTCATCAAACTTTCCTC
+
FFFFFFFFFFFFFFFFFFFFF:FFFFFFFFFF:FFFFFFFFFFFFFFFF:FFFFFFFF:FFFFFFFF:FFFF:FF,FFFFFFFFFFFFFFFFFFFFFFFFF,FFFFFFFFFFFFFFFFFFFFFF:F:FFFF:FFFFFFFFFFFFFFFFFF
@A00941:609:HJ7N2DRXY:1:2101:31349:1078 2:N:0:TAATACAG
ACATAGCAGATGTGTATAAGAGACAGGAGTCAAAGGGCCTCCATGGAAGCCTTTAAAAAGTCCCTCATCACTGGCAGCCAGAAGGCCAACTGAACCTGTCTCTTATACACATCTCAAGCTAGAGATCGGAAGAGCGTCGTGTAGGGAAAG
+
FFFFFFFFFFFFFFFFFFFFFFFFFFFFFFFFFFFFFFFFFFFFFFFFFFFFF:FFFFFFFFFFFFF:F:FFFFFFFFFFFFFFFFFFFF:FFFFFFFFFFFF,FFFFFFFFFFFFFFFFFFFFFFFFFF:FFFFF:FF,F:,FFFFFFF
@A00941:609:HJ7N2DRXY:1:2101:31566:1078 2:N:0:TAATACAG
ACATAGCAGATGTGTATAAGAGACAGATCATGAAGAGATGTTGAATTTTATCAAATACTTTTTAAGCATTTATTGAAATGATTATGTGGTTTGTCCTTCATTCTGTCGACGTGATGTATCACATCTATTGTTTTCCATGTGTTGAGCCAT
+
FFFFFFFFFFFFFFFF:FFFFFFFFFFFFFFFFFFFFFFFFF,FFFFFFFFFFFFFFFFF::FFFFF:FFFFFFFF:FFFFF,,:FFFFFFFFFFFFFFFFFFF:FFFFFFFFFFFFFFFFFFFFF:,,FF:FF:FFFF:FFFF:F,F:F
@A00941:609:HJ7N2DRXY:1:2101:31819:1078 2:N:0:TAATACAG
GAACATACAGATGTGTATAAGAGACAGTCCTAGCAATAATCCCCATCCTCCATATATCCAAACAACAAAGCATAATATTTCGCCCACTAAGCCAATCACTTTATTGACTCCTAGCCGCAGACCTCCTCATTCTAACCTGAATCGGAGGAC
+
FFFFFFFFFFFFFFFFFFFFFFFFFFFFFFFFFFFFF:FFFFFFF:FFFFFFF:F:FFF,F:FFFFF:FFFFFFFFF:FFFFFFFFFFFFFFFFFFFFFFFFFFFFFF:FFFFFFFF:FFFFFFFFFFFF:FFFFFFFFFFFFFF:FFFF
@A00941:609:HJ7N2DRXY:1:2101:31928:1078 2:N:0:TAATACAG
ACATAGCAGATGTGTATAAGAGACAGGCTCAGGTAGATGCTGCACTCTTTCTAGTAATCTACCCAGGAGTCCAGTTGAACTGTACTTGTCTTTTGGAGACAAGTCTCACACTGTCGCCCATGCTAGAGTACATTGGCGCGATCTCGGCTC
+
FFFFFFFFFFFF:FFFFF:::,FFFFFF,FFF:F,FFFFFFFFFFFFF,FFFFFFF,F:,FFFFFF:FF,F:FFF,FFFFFF:FFFFFFF,FFF:FFFFFF,FFFFFFF,:FF,FFFF:FF,FFFFFF,,F:FF:FFFFFFFFFFF:FFF
@A00941:609:HJ7N2DRXY:1:2101:31946:1078 2:N:0:TAATACAG
ACATAGCAGATGTGTATAAGAGACAGAATTTACATATTGAAATACCTGTGATCAAGTACTTTCCTTTGGGGCATCATGATGATTTTATAAAATTAAGTGTGTAAGTAGGCTGTCTCTTATACACATCTCTTGTCAAGATCGGAAGAGCGT
+
FFFFFFFFFFFFFFF:FFFFFFFFFFFFF:FFFF:FFFFFFFFFFF:FFFFFF:FFFFFFFFFF:FFFFFFF,FFFFFFFFF:FF:FFFFFFFFFFFFFFFFFFF:FFFFFFFFFFF:FFFFFFFFFFFFFFFFFFFFFFFFF:FFFFFF
@A00941:609:HJ7N2DRXY:1:2101:32705:1078 2:N:0:TAATACAG
ACATAGCAGATGTGTATAAGAGACAGGTACAGCACTGCTGAGGTGAACTTGGCAAAGAACTTTGAGACCATGAAGGCAGCCAACACTTCCAAGTCATCACAACCTGCTTCTCCCATAGATTTATTGTAGACCATCTCAACCATCTCCATG
+
FFFFFFFFFFFFFFFFFFFFFFFFFFFFFFFFFFFFFFFFFFFFFFFFFFFFFFFFFFFFF,FFFFFFFFFFFFFFFFFFFFFFFFFFFFFFFF:FFFFFF,FFFFFFFFFFFFF:FFF,F:,FFFF,FFFF:FFF:FFFFFFFFFFFFF
@A00941:609:HJ7N2DRXY:1:2101:1181:1094 2:N:0:TAATACAG
ACATAGCAGATGTGTATAAGAGACAGAAGGAAGGGTTACCAAACTACAGCAGAAACTGTCAGAGGTAGGTGATGGTGTTCAAACCCAAAGTAGCTGTACTAACTTTGCTTATTCATCCGAAGAGACTGGAGGTGGTCATCATAAAAGATT
+
FFF::FFFFFFFFFFFFF:FFFFFFFFF:,FF,F,,,::FF,FF:FF:,FFFFFFFF,FFF:FFF,F::,F:FFFFF,F,FFF,::FFFFFFF:,FFFF:F,F:,,F,,::F:F:FFFF,,FFF:F,F,FFF,FF,,F:FFF,,:F:FFF
@A00941:609:HJ7N2DRXY:1:2101:1886:1094 2:N:0:TAATACAG
ACATAGCAGATGTGTATAAGAGACAGATTCAATGGAATGGAATCTTCCGGAATGGAATGGAATGGAATGGAATGGAATCAACCCGAGTGCACTGGAATGGAGTGGAATGGAATGGAATGGAATGGAATGGAACAACTCGAATGGAATGGA
+
FFFFFFFFFFFFFFFFFFFFFFFFFFFFFFFFFFFF:FFFFFFFFFFFFFF,FFFFFFFF:,FFFFFFFFFFFFFFFFFFFFFFFF,FFFF,FF,FFFFFFFFFF:FFFF,FF:FFFFFFFFFF:::FFFFF:FFF,FFFF:FFF,:FFF
@A00941:609:HJ7N2DRXY:1:2101:2392:1094 2:N:0:TAATACAG
ACATAGCAGATGTGTATAAGAGACAGGTGTGTGTGTGTGTGTGTGTGTGTGTATACACACACATATACATACATATATATATATTAAGGAAAGAGAGAGAGAAGAGGGGATTTATTAGGGGAATTGCCTCATATGATTATGGAGGCTGAA
+
FFFFFFFFFFFFFFFFFFFFFFFFFFFFFFFFFFFFFFFFFFFFFFFFFFFFFFFFFFFFFFFFFFFFF,FFFFFFFFFFFFFF,FF:FFFFFFFFFFFFF,FFFFFF:F,FFFFFFFFFFFFFFF,FF:FFFF,F:FFFFFFFFFFFFF
@A00941:609:HJ7N2DRXY:1:2101:2591:1094 2:N:0:TAATACAG
ACATAGCAGATGTGTATAAGAGACAGGCTGGGTGTGGTGGTGCATGCCTGTAACCCCAGCTACTCAGGAGGCTGAGGCAGGATAATTGATTGAACCTGGAAGACGGAGGTTGCAGTGAGCTGAGATCATGCCACTGCCCTCCAGCCTGGG
+
FFFF:FFFFFFFFFFFFFFFFFFFFFFFF:FFFFFFFFFFFFFFFFFFFFFFFFF:FFFFFFF:FFFFFFFFFFFFFFFFFFF,:FFFFFFFFFFFFFFFFFFFFFFFFFFFF,FF::FFFFFFFFFFFFFFFFFFFFFFFFFFFFFFFF
@A00941:609:HJ7N2DRXY:1:2101:2645:1094 2:N:0:TAATACAG
CGCAGACAGATGTGTATAAGAGACAGGAAATGCAGATCAAAACCACAATGAGATACTTTCTCACATAAGGCAGACTGGCTATTAATAAGACATCAAAAAAGAACAGATGTTGGTGAGGTTGTGGAGCAAAGGGGACACTTATACATTGTT
+
F:FFFFF:FFFFFFFF:F:FFFFFFFFFFFFFFF:F,FFFFFFFFFFFFFFFFF:F::FFFFFFFFFFFFFFFF,FFFFF:FF,FFFFFF,,FFFFFFFFFFFFFFF:FFFF:F::F:F:FF:F::FFFF:FFFFFFFF:F:FFF:,FFF
@A00941:609:HJ7N2DRXY:1:2101:2971:1094 2:N:0:TAATACAG
ACATAGCAGATGTGTATAAGAGACAGGATATATACCTCATCTCAAAGAATCTTCACACACACACTTATTAATTACAAAAGGAAAATCAGTAATTTTGCAGTGGAGACATATGGCCAACTCCACCTTACCCAAGTGGCTGAAAGTAACTGC
+
FFFFFFFFFFFFFFFFFFFFFFFFFFFFFFFFFFFFFFFFFFFF,FFFFFFFFFFFFFFFFFFFF:FFFFFFFFF::FFFF:F::FFFFFFFFF,FFFFFFFFFFFFF:F,FFFFFFFFFFF:,F,,FFFF:F,FFFFFFF:F,,,FFFF
@A00941:609:HJ7N2DRXY:1:2101:3314:1094 2:N:0:TAATACAG
ACATAGCAGATGTGTATAAGAGACAGGATTTAAAGTAATAGAAGCAGAGCCACAAAGGCAATTCTCCACGAATGCACTTCTTCTGTGTTATCTTGTTTGCTTTCGCCTACAATCCCTTAAAAATGACATAAGCCAGTTTCACTGGAGATT
+
FFFFFFFFFFFFFFFFFFFFFFFFFF:FFFFFF,FFFFFFFFFFFFFFF:FFFFFFFFFFFFFFFFFFFFFFFFFFFFF:FFFFFFFFFFFFF,FFFFFFF,FF,FFFFFFFFF,:FFFFFFFFFFF:F:,F:FFFFFFFFFFFFFFFFF
@A00941:609:HJ7N2DRXY:1:2101:3423:1094 2:N:0:TAATACAG
ACATAGCAGATGTGTATAAGAGACAGGGGAAGGGCGGAGCGTGTAGTGAGCCGAGATTGCGCCACTGCACTCCAGCCTGGGCGACAGAGCTAGACTCTGTCTCAAAAACAAAACAAAACAAAAAACAACAAAAAAACAAAAAAAGCACAG
+
FFFFFFFFFFFFFFFFFFFFFFFFFFFFFFFFFFFFFFFFFFFFFFFFFFFFFFFFFFFFFFFFFFFFFFF:FFFFF:FFFFFFFFFFFFFFFFFFFFFFFF:FFFFFFFFFFFF:FF:FFFFFFFFFFFFFFFFF,FF,FFFF:FFFFF
@A00941:609:HJ7N2DRXY:1:2101:3586:1094 2:N:0:TAATACAG
ACATAGCAGATGTGTATAAGAGACAGGTTTCATGACCTTGCTATTATAAATAGTGCTGCAATAAACAGACATGTGCATGTGTCTTTGTAGTAGAATAATTTATATTCCTTTGGGTATATACCCAGTAATGGGGTTGCTGGGTCAAATGGT
+
FFFFFFFFFFFFFFFFFFFFFFFFFFFFFFFFFFFFFFFFFFFFFFFFFFFFFFFFFFFFFFFF:FFFFFFFFFFFFFFFFFFFFFFFFFFFFFFFFFFFFFFFFFFFFFFFFFFFFFFFFFFFF:FFFFFFFFFFFFFFFFFFFFFFFF
@A00941:609:HJ7N2DRXY:1:2101:4255:1094 2:N:0:TAATACAG
ACATAGCAGATGTGTATAAGAGACAGCCTCAGAGAACACTAGTTCTCACATGGTAAAAGGTTATGGGAGTATTAGGTCTGGTTTAGTGCAGTGATGGCTGAGGTGGGCTTTTTTCCTTTGCAGTTTCAGAGAAGATAAAAAAGACTTAAT
+
FFFFFFFFFFFFFFFFFFFFFFFFFFFFFFFF:FFFFFFFFFFFFFFFFFFFFFF:FFFFFFF:FFFFF:FFFFFFFFFFF::FFFFFFFFFFFFFFFFFFFFFFFFFFFFFFFF:FFFFF:FFFF:FFFFF:FFFFFFF:FF:FFFFFF
@A00941:609:HJ7N2DRXY:1:2101:4435:1094 2:N:0:TAATACAG
ACATAGCAGATGTGTATAAGAGACAGCATAAATATATGTAGAAATACATATTCTGTTCTCTTGAGCTCAAAGAATAGACTTGGGAAAGGGTTCCTAAACTGCTGTCTCTTATACACATCTCTTGTCAAGATCGGAAGAGCGTCGTGTAGG
+
FFFFFFFFFFFFFFFFFFFFFFFFFFFFFFFFFFFFFF:FFFF:FFFFFFFFFFFFFFFFFFF:FFFFFF:FFFFFFFFFFFF:FF:FFFFFFF:FF:FFFFFFFFFF:FFFFFFFFFFFFFFFFFFFFFFFFF:FFFFFF,FF,F:FFF
@A00941:609:HJ7N2DRXY:1:2101:4869:1094 2:N:0:TAATACAG
ACATAGCAGATGTGTATAAGAGACAGATCCATAGGAAATTAAATTACTGTCTTGAAGTAATATCTACACTTCTTTGTTCACTGTTGCATTTGTCACAAAAACTGTTATAGAAGTAAACTGAATGCCCATTAATGACTGGATGAAGAAATG
+
FFFFFFFFFFFFFFFFFFFFFFFFFFFFFFFFFFFFFFFFFFFFFFFFFFFFFFFFFFFFFFFFFFFFFFFFFFFFFFFFFFFFFFFFFFFFFFFFFFFFFFFFFFFFFFFFFFFFFFFFFFFFFFFFFFFFFFFFFFFFFFFFFFFFFF
@A00941:609:HJ7N2DRXY:1:2101:5159:1094 2:N:0:TAATACAG
ACATAGCAGATGTGTATAAGAGACAGCATTAAGACAGATTCTTACTGCATAGATATGAAACCAAGACCCCAAAATGATGGAAGCCCTGTATTGGGTCACATACTCAGCATCAAAAGGATCAAACTTACCCCTGATCTCTTGAATCTACTC
+
FFFFFFFFFFFFFFFFFFFFFFFFFFFFFFFFFFFFFFFFFFFFFFFFFFFFFFFFFF:FFFFFF:FFFFFFFFFF:FFFFFFFF:FFF:::FFFFFFFF:FFFFFFFFFFFFFFFFFFFFFFFFFFF:FFFFFFFFFFFFFFFFFFFFF
@A00941:609:HJ7N2DRXY:1:2101:5339:1094 2:N:0:TAATACAG
GAACATACAGATGTGTATAAGAGACAGACCAGTGGCCGTCTGTGTCTGCAGGGTGACACTAGTCTTTTCCACTTCTACCAATAGTCTGATTAGTCAACAAGGCTCTAAGACACTTCCAACCCCATATGTCTTACACAGTAATTTGTTCTA
+
FFFFFFFFFFFFFFFFFFFFFFFFFFFFFFFFFFFFFFFFFFFFFFFFFFFFFFFFFFFFFFFFFFFFFFFFFFFFFFFFFFFFFFFFFF:FFFFFFFFFFFFFFFFFFFFFFFFFF:FFFFFFFFF:FFFFFFFFFFF,F,:FFFFFF:
@A00941:609:HJ7N2DRXY:1:2101:5358:1094 2:N:0:TAATACAG
CGCAGACAGATGTGTATAAGAGACAGTGTTGAAAGTGCCCCACTTCCTTCCTCACAGCAGCCTCTGTGCAATCCGAATTGCGCTGTGAATTTCCCTGCCACTCAGGAGCCCGGGGCAGGGCTTCACCCCTAGTCTGTCTCTTATACACAT
+
FFFFFFFFFFFFFFFFFFFFFFFFFFFFFFFFFFFFFFFFFFFFFFFFFFFFFFFFFFFFFFFFFFFFFFFFFFFFFFFFFFFFFFFFFFFFFFFFFFFFFFFFFFFFFFFFFFFFFFFFFFFFFFFFFFFFFFFFFFFFFFFFFFFFFF
@A00941:609:HJ7N2DRXY:1:2101:5394:1094 2:N:0:TAATACAG
ACATAGCAGATGTGTATAAGAGACAGTGCTATGCGTGCCCCCGCGCCGCACCCCACACCCGGGCCCCCAGAGGGATAGTCCCCGAACAGTGGACCAGAGGTGCCAATGTTACATTACCAAAGATGAAGGTAAACAATCAGGAGTGTGTTG
+
FFFFFFFF:FFFFFF:FFFF:F,F,FFFFF,F,,,,,,,,,,,,,:F::,,::F,F:F,,,,,FF,:,,,,,,F,,,,F,,::,,,F,,,,,,,,,,,:,,,,,,,,,,,,,,,,::,,,,,:,,,,,,,,,,,,F,,,,,,,,,,,,,,
@A00941:609:HJ7N2DRXY:1:2101:5575:1094 2:N:0:TAATACAG
CGCAGACAGATGTGTATAAGAGACAGCCCCTGAAGCAAATTCACTTTCCCAGAGCTTCTCTATTTCAGCGACAATGCAATTGGTTATTTTTTATTTGTTGGATTTTTGTATGTTTTAGATTTTCTAGCCCCCAAACCTTGGTTTCCTCTT
+
FFFFFFFFFFFFFFFFFFFFFFFFFFFFFFFFFFFFFFFFFF:FFFFFFFFFFF:FFFFFFFFFFFFFFF:FFFFFFFFFFFF,FF,FFFFFFF:F,F:FFFFF:FFFFF:F:FFFFFFFFFFFFFFFFFFFFFFF:FFFFFFFF,FFF,
@A00941:609:HJ7N2DRXY:1:2101:5611:1094 2:N:0:TAATACAG
ACATAGCAGATGTGTATAAGAGACAGGGTGATATTATAGGGAAATCTTTTTCGGGTTTTTAGAGAAAAGGGTCTCAGCTTTTCTCCATTCAGCATGATGTTAGTCATGGGTGTGTTGTATATCTGTCTCTTATACACATCTCAAGCTAGA
+
FF:FFFFFFFFFFFFFFFFFFFFFFFFFFF:F:FFF,FFFFFFFFFFFFFFFFFFFFFFFFF:F:FFFFFFFFFFFFFFFFFFFFFFFFFFFFFFFF:F:F:FFF,FFFFFFFFFFFFFFFFFFFFFFFFFFFFFFFFFFFF:FFFFFFF
@A00941:609:HJ7N2DRXY:1:2101:5737:1094 2:N:0:TAATACAG
GAACATACAGATGTGTATAAGAGACAGGTCTTACAGGTATCTAGTGCATTCTGCAAAATAGTGACCCTTTTACCCAATCTAGGAATCTGAGGGTCAGTTTATGTATTCATTAATTAACTGGTTTATTTATTAATTCAATACCTGTCAAAT
+
FFFFFFFFFFFFFFFFFFFFFFFFFFFFFFFFFFFFFF,FFFFFFFFFFFFFFFFFFFFFFFFFFFFFFFFFFFFFFFFF:FFF:FFFFFFFFFFFFFFFFFFFFFFFFFFFFFFFFFFFFFFFFFFFFFFFF:FFFFFFFFF:FFFFFF
@A00941:609:HJ7N2DRXY:1:2101:6153:1094 2:N:0:TAATACAG
ACATAGCAGATGTGTATAAGAGACAGGCTGAAAGGTTTAAAATGGATTTTACAGATAGTCCTGACACCTCAGATTTTATTCTTCCAACTCAATACCTGAAGCAGACATCTTCGTTACAATGGAGTTAGGCCCGTTATAATCTGTCTCTTA
+
FFFFFFFFFFFFFFFFFFFFFFFFFFFFFFFFFFFFFFFFFFFFFFFFFFFFFFFFFFFFFFFFFFFFFFFFFFFFFFFFFFFFFFFFFFFFFFF:FFFFFFFFFFFFFFFFFFFFFFFFFFFFFFFFFFFFFFFFFFFFFFFFFFFFFF
@A00941:609:HJ7N2DRXY:1:2101:6207:1094 2:N:0:TAATACAG
GAACATACAGATGTGTATAAGAGACAGGAGTGTCAGAGCTTGTGGGGCGGAACAATATCAAAGGAGAGGACTTGCTGTCCAGCACCATCTCACATTTTGGGCTCTATTTTATAGACTCTGTCACCATGCTTCTCGGCAGCCCTAGGAGCA
+
FFF:FFFFF,FFFF:FFFFFFFFFFFFFFFFFFFFFFFF:FFFFFFFFFFFFFFFFF:FFFFFFFFF:FFFFFFFFFFFFFFFFFFFFFFFFFFF:FFFFFFFFFFF:FFFFFFFFFFFFFFFFFFFFFFFFFFFFFFFFFFFFFFFFFF
@A00941:609:HJ7N2DRXY:1:2101:6334:1094 2:N:0:TAATACAG
ACATAGCAGATGTGTATAAGAGACAGAGTGGGAGGTTATTTGATTTGTGTTTAAAAATCTCATCCTGCCTGCCAGGTGGAGAGTAAACCGGAAAGGGATGGGATGCTATGTAGGAAGCTGTTGCAGTAATCCAAGTGAAAGGTGATGGTG
+
FFFFFFFFFFFFFFFFFFFFFFFFFFFFFFFFFFFFFFFFFF,F:FFFF:FF:FFFFFFFFFFFFFFFFFFFFFFFFFFFFFFF,FFF:FFFFFFFFFFFFFFFFFFFFFFFFFFFFFFFFFFFFFFFFF::F:FFFFFF,FFF:FF:FF
@A00941:609:HJ7N2DRXY:1:2101:6479:1094 2:N:0:TAATACAG
ACATAGCAGATGTGTATAAGAGACAGTGTAAGAACAATTCATCCCCTTTATTTGTCCTAAGATAAGTTCTGAACACAAGTAAAGAAAACCAGATTGCTCTATATCAGAATAAGTAAGTAAGACTGCACTAAAAAGCAAGATTGAAGGTAG
+
FFFFFFFFFFFFFFFFFFFFFFFFFFFFFFFF:FFFFFFFFFFFFFF:FFFFFFFFFFFFFFFFFFFFFFFFFFFFFFFFFFFFFFFFF:FFFFFF:FFFFFF,::FFFFFFFFFFFFFFFFFFFFFFFF,F,FFF:FFFFFFFFFFF:F
@A00941:609:HJ7N2DRXY:1:2101:6533:1094 2:N:0:TAATACAG
ACATAGCAGATGTGTATAAGAGACAGAATCGAATTTAATCATTGAATGGAATCATCATCAAATGGAGTCCAGAGGAATCACTGAATTGAATGGAAATATCATTGAATGGAATCGAATAGAATCATCGCATGGAATCAAATGGAATTATCA
+
FFFFFFF:FF:FFFFFFFFFFFFFFFFF:FFFF,FFFFFFFFFFFFFFFFFFFFFF::FFFFFFFF,F:FFFF:F:FFFFFFFFFFFF:::F,FF:FF:FFF,,FF,FF:FFFFFF:::F:FFF,FFFFFF:FFF:FF,F,FFFFFFFF,
@A00941:609:HJ7N2DRXY:1:2101:6551:1094 2:N:0:TAATACAG
ACATAGCAGATGTGTATAAGAGACAGGCTGGGACTACAGGCGCCCGCCATCACGCCCAGCTAATTTTTTTTTGTATTTTTAGTAGAGACGGGGTTTCACCGTGTTAGCCAGGATGGTCTCGATCTCCTGACCTCGTGATCCACCCGCCTC
+
FFFFFFF:FFFFFFFFFFFFFFFFFFFFFFFFFFFFF:FFFFFFFFFFFFFFFFFFF:FFFFF:FFF::FFFFFF,FFFFFFFFFFF:FFFFFFFFFFFF:F,FFFFFFF:FFFFFFFFFFF:FFFFFF:F:FFFFFFFFFFFFFFFF:F
@A00941:609:HJ7N2DRXY:1:2101:6605:1094 2:N:0:TAATACAG
CGCAGACAGATGTGTATAAGAGACAGTGACTCTCCTGCCTTAGCCTCCTGAGTAGCTGGGATCACAGATGCCTGCCACCATGCCCGGCTAATTTTTGTATTTTTAGTAGAGACAGGGTTTCACCATGTTGGCCAGGCTCTGTCTCTTATA
+
FFFFFFFFFFFFFFFFFFFFFFFFFFFFFFFFFFFFFFFFFFFFFFFFFFFFFFFFFFFFFFFFFFFFF:FFFFFFFFFFFFFFFFFFFF,F,FFFFF:F,FFFFFFFF::FFFFFFFFFF,FF:FFFFFFFF,FFFFFFF,FFFF:FF,
@A00941:609:HJ7N2DRXY:1:2101:6732:1094 2:N:0:TAATACAG
ACATAGCAGATGTGTATATGAGACAGACTAATTAGTTTAAAAATATGGACAAAGGACCTGAACAGACATTATTTTCAAATAATTCATAATCAGGGCCACCAGAAACATGAACAGGTGTGCTACATCTCTAATCATCAGGGAGATGCAAAG
+
,FFFFFFFF:FFF:F,,:,:,,:FFFF,FFF:F,FFFF:F:F:::,:FFFFF,FFF:FF:FFFFF,FF:F,FF:FF:F,F,FFFFF,FF,:F,FFFFF,F,FFF,F,:F,F,FF:FFFF:,,F,,:,FF:,F:F,F,,FF:,:FF,F,F,
@A00941:609:HJ7N2DRXY:1:2101:6768:1094 2:N:0:TAATACAG
ACATAGCAGATGTGTATAAGAGACAGGTGTAAGGCCCATTCACTTTTCAGGCTACTCGACATGCAGAAATGGTGGCCATTGATCAGGTCCTTGATTGGTGTCATCGAAGTGGCAAGGGTCTTTCTGAAGTATTTGAACACACTGTTATAT
+
FFFFFFFFFFFFFFFFFFFFFFFFFFFFFF:FFFFFFFFFFFFFFFFFFFFFFFFFFFFFFFFFFFFFFFFFFFFFF:FFFFFFFFFFFFFFFFF:FFFFFFFFFFFFFFFFFFFFFFFFFFFFFFFFFFF:FFFFFFFFFF,FFFFFFF
@A00941:609:HJ7N2DRXY:1:2101:7202:1094 2:N:0:TAATACAG
CGCAGACAGATGTGTATAAGAGACAGGTTCTTTCTCAAATAAAAAACAAATACAGCTATATGGATTTAATTTGAGAAGGCCTTTCTGTGAGTCTTCTTATGTCTATGCTTTTCCTTTGCTTCTTATTTTTTTCTTTCTCCTTAGTCTTTC
+
FFFFFFFFFFFFFFFFFFFFFFFFFFF:FFFFFFFFFFFFFFFFFFFFFFFFFFFFFFFFFFFF,FFFFFFFFFFFFFF:FFFFFFFF:FFFFFFFFF,FFFFFFFFFFFFFF:FFFFFF::FFFFFFFFFFFF:F:FFFFFF:FFFFFF
@A00941:609:HJ7N2DRXY:1:2101:7365:1094 2:N:0:TAATACAG
CGCAGACAGATGTGTATAAGAGACAGGGCTAACATGGTGAAACCCTGTCTCTACTAAGAATACAAAAATGAAATTAGCCAGGCGTGGTCGTGGGCGCCTGTAGTCCCAGCTACTTGGGAGGCTGAGGCAGGAGAATGGCGTGAACCTGGA
+
FFFFFFFFFFFFFFFFFFFFFFFFFFFFFFFFFFFFFFFFFFFFFFFFFFFFFFFFFFF:FFFFF:FFF:FFFFFFFFFFFFFFFFFFFFFFFFFFFFFFFFFFFF::FFFFF,FFFFFFFFFFFFFFFFFF:FFFFFFFFFFFFFFFFF
@A00941:609:HJ7N2DRXY:1:2101:7509:1094 2:N:0:TAATACAG
ACATAGCAGATGTGTATAAGAGACAGACTCTACCCAGAGTCATCACGCTCTCTCCTGACATCATATATACGAGGTCAGAGCCTTTCAGCTCCTAAGCCCCAGCAGACAAGCCCTCCTGGGACCAGTAGCTTTATCTCACACGTGACAGAC
+
:FFF:FFFF:F:F,FF:FF,F,F,F:FFFF:FFFFF:F:FFFFFFF:FFFF,:FFFFFFFFFF:FFFFFF,FFF:FFFFF:FFFFFFF:::FFFF,FFF:F,FFFFFFF,,FFFF:FFF:FFF:F,:FFF,FFFFFFFFFFF:::::FFF
@A00941:609:HJ7N2DRXY:1:2101:7581:1094 2:N:0:TAATACAG
GAACATACAGATGTGTATAAGAGACAGACACAGTAACTCCTACAAGTCATTTTCTAAAGCAAAGAATTCTTGTAAGATAAATAATGATCTCCTCCTGTTCAAATAGGAATGATTATATCCTGGAGTTATTTGTAGAGGAATATGACAGTT
+
FFFFFFFFFFFFFFFFFFFFFFFFFFFFFFFFFFFFFFFFFFFFFFFFFFFFFFFFFFFFFFF:FFF:F:,FFFFF:FFFFFFFFFFFFFFFFFFF,FFFFFFFF:FFFFFFFF,FFFF,FFFF,FFFFFFFF,FFFFFFFFFFF,FFFF
@A00941:609:HJ7N2DRXY:1:2101:8088:1094 2:N:0:TAATACAG
ACATAGCAGATGTGTATAAGAGACAGAGCCAATCCAGTGCCAGGGATTTCATGGGCAGTCGTCATTAAATGTGCATGGCAAGCCTGACATGAGACTGTTCTTCCTCATTGATTACTCAGAGACACTAAGCCTCATGGACATGACCTCAAA
+
FFFFFFFFFFFFFFFFFFFFFFFFFFFFFFFFFFFFFFFFFF:FFFFFFFFFFFFFFFFFFFFFFFFFFFFFFFFFFFFFFFFFFFFFFFFFFFFFFFFFFFFFFFFFFF:FFFFFFFFFFFFFFFFFFFFFFFFFFFFFFFF:FFFFFF
@A00941:609:HJ7N2DRXY:1:2101:8395:1094 2:N:0:TAATACAG
ACATAGCAGATGTGTATAAGAGACAGGAGTCACAGAGCATAGGTTAGTGTGAATCAAGGGTCTCTCCAAAAGGTTGATATTTAATAAAGTAAAAAATCAGTACTGTTTTATTAGGGACATTCTTAAGTGAAACTGGCATCTTTTTCTTCT
+
FFFFFFFFFFFFFFFFFFFFFFFFFFFFFFFFFFFFFFF:FFFFFFFFFFFFFFFFFFFFFFFFFFFF:FFFFFFFFFFFFFFFFFFFFFFFFFFFFFFFFFFFF:FFFFFFFFFFFFFFFFFFFFFFFFFFFFFFFFFFFFFFFFFFFF
@A00941:609:HJ7N2DRXY:1:2101:8757:1094 2:N:0:TAATACAG
ACATAGCAGATGTGTATAAGAGACAGATATTGGGGATTAAGTTTGAACATGAGTTTCAGAGGGAGCAAACATTCAAACCATAGCAGTGATCTTTGTTTATTAACCTGGATTTGAATTATTGGCTGTCTCTTATACACATCTCAAGCTAGA
+
FFFFFFFFFFFFFFFFFFFF:F:FFFF:F:FFFFFFF:FFFFFFFFFFFFFFFFFFFFFFFFFFFFFFFFF:FFFFFFFFFFFFFFFFFFFFFFFF:F,FFFFFFFFFFFFFFFFFFFFFFFFFFFFFFFFFFFFFFFFFFFFFFFFFFF
@A00941:609:HJ7N2DRXY:1:2101:8865:1094 2:N:0:TAATACAG
ACATAGCAGATGTGTATAAGAGACAGGTAGTCCATAGTGACAACTGGAGAAAATGCTGCAAGTTTGTTAGGAGGCTAAGTCTTACCGAAAGAGAACTGCCATTGATACCTATAAGATCTGTCTCTTATACACATCTCAAGCTAGAGATCG
+
FFFFFFFFFFFFFFFFFFFFFFFFFFFFFFFFFFFFFFFFFFFF:FFFFFFFFFFFFFF,FFFFFFFFFFFFFFFFF,FFFFFFFFFFFFFFFFFFFFFFFFFFFFFFFFFFFFFFFFFFFFFFFFFFFFFFFFFFFF:FFF,FFFFFFF
@A00941:609:HJ7N2DRXY:1:2101:9028:1094 2:N:0:TAATACAG
ACATAGCAGATGTGTATAAGAGACAGGGTCAAAATAAAACTTCTAATACAAGAGGAAAAGTTTCAGAAATCTATCAAAAAATAACAAGGAAAAATACAATACATGGAGAATCATTGCAATAAACTCACTTTATCGAAAAAATGGCATGAG
+
FFFFFFFFFFFFFFFFFFF:FFFFFFFFFFFFFFFFFFFFFFF:F:FFF:FFFFFF:FFF:FFFFFFFF,:FF:,FF:FF,FFFFF:,:F:FF:F:FF:,FFFF,:F,FFF,F:F:FF,,FFFFF:FFFFF,F,FFF:F,FF,FFF:FF:
@A00941:609:HJ7N2DRXY:1:2101:9155:1094 2:N:0:TAATACAG
ACATAGCAGATGTGTATAAGAGACAGGGTATGTGTGGTGTGTGCATCTGTGAGTGGGTGGGGATATGTGTAGGGAAAAGGCCCTGCTAAAGAGCAGAACTACACCTGTCTCTTATACACATCTCCGCGGTTAGATCGGAAGAGCGTCGTG
+
FFFFFFFFFFFFFFFFFFFFFFFFFFFFFFFFFFFFFFFFFFFFFFFFFFFFF::FFFFFFFF:FFFFFFFFFFFFFFFFFFFFFFF,FFFFFFFFFFFFFFFFFFFFFFFFFFFFFFFFFFFFFFFFFFFFFFFF:FFFF:FFFFFFFF
@A00941:609:HJ7N2DRXY:1:2101:9335:1094 2:N:0:TAATACAG
GAACATACAGATGTGTATAAGAGACAGAAGTACACCTACCCTCCAAGGCTTCTGTGAGGATTAACTGTGTCAATTCTGTAAAATACTTCTGTAAAAGACTTGAGGGGTTGACTTTTTTTTTTGTTTTTACAAGTAGCATTGTTAGGAACT
+
FFFFFFFFF,,FFF:FFFFFFFFFFFFFFFFFFFFFFFFFFFFFFFFFFFFFFFFFFFFFFFFFF,FFFFFFFFFFFFFFFFFFFFFFFFF:FFFFFF:FFFFFFFFF:F:FFFFFFFFFFFFFFFFFFF:FFF:::FFFFFFFF:FF::
@A00941:609:HJ7N2DRXY:1:2101:9570:1094 2:N:0:TAATACAG
ACATAGCAGATGTGTATAAGAGACACTATGGATACATTGTGGAATGGCTCAATAGCACTAATTCACATATGAATGAGCTTGTATACTCATCATATTTTTGTGGTGAGAACATTTAATATCTACTCTCTAGTAATTTTCAAAAGTAGACAA
+
FFFFFFFFFFFFFFFF:,:FFFFFFFFFFFFFFFFF:F:FFFFFFFFFFFFFF:FFF::FFFFFFFFFFFFFFFFFFFFFFFFFFFFFFFFF,FF,FFFFFFFFFF:FFFFFFF::FFF:FFFFFFFFF:F:FF,FFFFFFF:F:FFFFF
@A00941:609:HJ7N2DRXY:1:2101:9607:1094 2:N:0:TAATACAG
GAACATACAGATGTGTATAAGAGACAGAAAATTATGACTAGCACTATTTAACAAAGAGTTTGAGACTTTATCCAGAGCATTACACAAATGAGCTCAAGGAAAAGGTAAGCAGAGTGGCAAAGCATGAGCGTGGGGTTGTCTCTTATACAC
+
FFFFFFFFFFFFFFFFFFFFFFFFFFFFFFFFF:FFFFFFFFFF:FFFFFFFFFFFFFFFFFFFFFFFFFFFFFFFFFFFFFFFFFFFFFFFFFFFFFFFFFFFFFFFFFFFFFFFFFFFFFFFFFFFFF:FFFFFFFFFFFFFFFFFFF
@A00941:609:HJ7N2DRXY:1:2101:9733:1094 2:N:0:TAATACAG
ACATAGCAGATGTGTATAAGAGACAGCCTTACAAGAGGTCCAGAAGGAAGCACTAAACATGGAAAGGAACAACCAGGACCAGCCACTGCAAAAACATGCCAAATTGTAAATACCATCAATGCTAGGAAGAAACTGCATCAACTAACTAGC
+
FFFFFFFFFFFFFFFFFFFFFFFFFFFFFFFFFFFFFFFFFFFFFFFF:FFFFFFFFFFFFFFFFFFFFFFFFF,FFFFFFFFFFFFFFFFFFFFFFFFFFFFFFFFFFFFFFFFFFFFFFFF,FFFFFFFFFFFFFFFFFFFFFFFFFF
@A00941:609:HJ7N2DRXY:1:2101:10095:1094 2:N:0:TAATACAG
ACATAGCAGATGTGTATAAGAGACAGTGACAGCACAGGACAGCTGGCATCAACCCCTGGAAGGGGTAGTTGGTTCTTCAGTTGACAGCTGTCTCTTATACACATCTCTTGTCAAGATCGGAAGAGCGTCGTGTAGGGAAAGAGTGTAGAT
+
FFFFFFFFFFFFFFFFFFFFFFFFFFFFFFFFFFFFFFFFFFFFFFFFFFFFFFFFFFFFFFFFF:FFFFFFF:F:FF:FFFFFFFFFFFFFFF:FFFFFFFFFFFFFFFFFFFFFFFFFF,FFFFFF::FFF:FFFFFFFFFFFFF:FF
@A00941:609:HJ7N2DRXY:1:2101:10257:1094 2:N:0:TAATACAG
GAACATACAGATGTGTATAAGAGACAGGTCTAGGGCTAAGTATTCTTTGTTTGTTTGTTTTGAGATGGAGTTTTGCTCTGTTGCCCAGGCTGGAGTACAATGGCACAATCTCAGCTCACCGCAACCTCCACCTCCCGGGTTCAAGCAATT
+
FFFFFFFFFFFF:FFFFFFFFFFFFFFFFFFFFFF:FF:FFFFFFF,FFFFFFFFFFFFFFFF:FFFFF:FFFFFFFFFFFFFF:FFF,FFFFFFFFFFFFFFFFFFFFFFFFFFFFFFFFFFFFFFF:FFFFFFFFFFFFF,FFFFFFF
@A00941:609:HJ7N2DRXY:1:2101:10565:1094 2:N:0:TAATACAG
GAACATACAGATGTGTATAAGAGACAGGTATTTATGTGGAAGGCGGCGGCTGGGGATGGAGCCCTGGCCGTCCCCGGGGACTTCACCAGGGCGATGCTGCTGTCGCCCCACACACAGAAGGGGAGACAGGCCCAGGGTGTCACTGCCTGG
+
FFFFFFFFFFFFFFFFFFFFFFFFFFFFFFFFFFFFFFFFFFFFFFFFFFFFFFFFFFFFFFFFFFFFFFFFFFFFFFFFFFFFFFFFFFFFFFFFFFFFFFFFFFFFFFFFFFFFFFFFFFFFFFFFFFFFFFFFFFFFFFFFFFFFFF
@A00941:609:HJ7N2DRXY:1:2101:10691:1094 2:N:0:TAATACAG
ACATAGCAGATGTGTATAAGAGACAGTCATTATGTTAAGTGAAATAAGCCAGGTATGGAAAGACAAACATCATGTGTTCTCACTTATTTGTGGGATCTAAAAATCAAAACGATTGGAGTCATGGACATAGAGAGTAGAAGGATGGTTACC
+
FFFFFFFFFFFFFFFFFFFFFFFFFFFF:F:FFFFF:FFFFFFFFFFFFFFFFFF:FFF:FFF:F:FFFFFFFFFFF:FFFFFFFFF:FFFF:FFFFFF:FFFFFFFFF:FFFFFFFFFFFFFFF:FF:FFFFF,FFFF,FFFFFFFFFF
@A00941:609:HJ7N2DRXY:1:2101:11107:1094 2:N:0:TAATACAG
CGCAGACAGATGTGTATAAGAGACAGGTTTATGGCCAGATTTGGGGGCCTATCCCCTGCACATCTCTCATGAGCCTTCTCACCATGTGATGCTCTGTCCCACCTTGGGACCTGTCTCTTATACACATCTGGACTTGGAGATCGGAAGAGC
+
FFFFFFFFFFFFFFFFFFFFFFFFFFFFFFFFFFFFFF::FFFFFFFFFFFFFFFFFFFFFFFF:FFFFFFFFFFFFFFFFFFFFFFFFFFFFFFFFFFF:FFFFFFFFFFFFFFFFFFFFFFFFF,FFFFFFFFFFFFF:FFFFFFFFF
@A00941:609:HJ7N2DRXY:1:2101:11614:1094 2:N:0:TAATACAG
ACATAGCAGATGTGTATAAGAGACAGTCTCAAATCACCGGTTTCGTTGACGCTTAATTAATTCGTTGAGGATAGGATATGAGTACTTCAGATAGCATTGTATCCAGCCAGACAAAACAATCGTCCTGGCGTAAATCAGATACCACATGGA
+
FFFFFFFFFFFFFFFFFFFFFFFFFFFFFFFFFFFFFFFFFFFFFFFF:FFFFF,F:FFFFFF:FFFFFFFFFFFFFFFFFFFFFFFFFFFFFFFFFFFFFF:FFFFFFFFFFF,,FFFFFFFFFF:FFFFFFF:FFF:FFFFFFFFFFF
@A00941:609:HJ7N2DRXY:1:2101:12066:1094 2:N:0:TAATACAG
GAACATACAGATGTGTATAAGAGACAGTCTGTGTTTGAACCAGCTGTTAGGCCAAAATTGTGGAAGTCAATTAAATATCTTAATCCTTTCACTTGGCAGTCTTGCCATTAAATAAAAATAATTTTACTGCCCCATATTTGGTAGGCAAAT
+
FFFFFFFFFFFFFFFF:FFFFFFFFFFFFFFFFFFFFF:FFFFFFFFFFFFFFFFFFFFFFFFF:FFFFFFFFFFFFFFFFFFFFFFFFFFFFFFFFFFFFFFFFFFFFFFFFFFFFF:FFFFFFFF:F:FFFFFFFFF:FFFFF:FF,F
@A00941:609:HJ7N2DRXY:1:2101:12120:1094 2:N:0:TAATACAG
ACATAGCAGATGTGTATAAGAGACAGGTTTATGATAAGATGTGTGATGAGTTGGTGTGATTGAATCATTACTGAATAGAGACATAAATTTCCAATAGTACCACCACACGGGACTGAAACATATAGAACAGGATGTCTGGCCATGGGGTGA
+
FFFFFFFFFFFFFFFFFFFFFF:FFFFFFFFFFFFFFFFFFFFFFFFFFFFFFFFFFFFFFFFFFFFFFFFFFFFFFFFFFFFFFFFFFFFFFFFFFFFFFFFFFFFFFFFFFFFFFFFFFFFFFFFFFFFFFFFFFFFFFF:FFFFFFF
@A00941:609:HJ7N2DRXY:1:2101:12536:1094 2:N:0:TAATACAG
ACATAGCAGATGTGTATAAGAGACAGGTAATGATCAAATCAGGTTAATTGGGGTATCCATCTGGATTTTTTTCTGTTTAATATAATGAAAATATATATACATATATGAAATCAGAAATAGACATAGAACTCTCCCACCACTGCGATGGTA
+
FFFFFFFFFFFFFFFFFFFFFFFFFFFFFFFFFFFFF:FFFFFFFFF:FFFFFFFFFFFFFFFFFFFFFFFFFFFFFFFFFFFFFFFFFFFFFFFFFFFFFFFFFFFFFFFFFFFFFFFFFF,FFF:FFFFFFFFFFF:FFFFFFFFF:F
@A00941:609:HJ7N2DRXY:1:2101:12554:1094 2:N:0:TAATACAG
GGGGGGGGGGGGGGGGGGGGGGGGGGGGGGGGGGGGGGGGGGGGGGGGGGGGGGGGGTGGGGGGGGGGGGGGGGGTGGGGGGGGGGGGGGGGGGGGGGGGGGGGGGGGGGGGGGTGTGGGGGGGGTGTTGTTTTGGTGGGGGGGGGGGGT
+
:FFFFFFFFFFFFFFFFFFFFFFF:FF:FFF:F,FFF:F,F,,,,::FF,,:::F,:,F::,:,,,F,F:F,:::,F,,,:,:,,:::::,F:,,:,,,::,,F,:,:,,,:,F,F,:,,,,,,:,F,,:,,,,,:,,,,,,,,::,:,,
@A00941:609:HJ7N2DRXY:1:2101:12590:1094 2:N:0:TAATACAG
ACATAGCAGATGTGTATAAGAGACAGAGGTACAGAATTTAAGAGGTTACACAAGCACTTAGCACACATGCTATCTGATCTTCACAAACAACCTGAGAGTAGTTATTTAATTCAGAGAAGTTAGTGGACTTGCCCAAAGTCACATTGCCAG
+
F:F:FFFFFFFFFFFFFFFFFF:FFFFFFFFFF:FFF,FFFFFFFFFFFFFFF:FFF,FFFFFFFFFFF:FFFFFF:FFFFF::FFFFFF:FFFFFFFFFFFFF:F:F,FFFFFFFFFF,FF:FF,FFF,F:FFFFFFFFFFFF,,F:FF
@A00941:609:HJ7N2DRXY:1:2101:12825:1094 2:N:0:TAATACAG
ACATAGCAGATGTGTATAAGAGACAGGCTTTGCCCTCCATCTCTTATACCTGTCGATGAGCTCGGTCAAGTAGGAAGTTTTCTTTGTATCGCGTAGTATAAACTTGTGCTTCAATAACTCCTTAGCCTGTCTCTTATACACATCTCAAGC
+
FFFFFFFFFFFFFFFFFFFFFFFFFFFFFFFFFFFFFFFFFFFFFFF:FFFFFFFFFFFFFFFFFFFFFFFFFFFFF:FFFFFFFFF,FFFFFFFFFFFFFFFFFFFFFFFFFFFFFFFFFFFFFFFFFFFFFFFFF::FFFFFFF,FFF
@A00941:609:HJ7N2DRXY:1:2101:13187:1094 2:N:0:TAATACAG
CGCAGACAGATGTGTATAAGAGACAGCGGTACACCTCCGCCAACCCCAGAAGCCGAACAGATGCGCCCCGAAACGTCATTTCCGCGCGCCAAGGGGCGGGGCCGGTACCGGGTGCGGAAGTCGCTCCAGGGGTCACTGGGAAGTGTAGCT
+
FFFFFFFFFFFFFFFFFFFFFFFFFFFFFFFFFFFFFFFFFFFFFFFFFFFFFFFFFFFFFFFFFFFFFFFFFFFFF:FFFFFFFFFFFFFFFFFFFFFFFFFFFFFFFFFFFFFFFFFFFFFFFFFFFFFFFFFFFFFFFFFFFFFFFF
@A00941:609:HJ7N2DRXY:1:2101:13458:1094 2:N:0:TAATACAG
ACATAGCAGATGTGTATAAGAGACAGCTATATGTATACACATACATACACATAATGTATTATCATATACACACCCACATCTGTAGTTGGATTTGACTGATCTGTAGTTTTCTTTTTCTTTTATTGTCTTTGTCTGATTTTGGTATCAGGG
+
FFFFFFFFFFFFFFFFFFFFFFFFFFFFFFFFFFFFFFFFFFFFFFFFFFFFFFFFFFFFFFFFFFFFFFFFFFFFFFFFFFFFFFFFFFFFFF:FFFFFFFFF:FFFFF:FFFFFFF,FFFFFFFFF:FFFFFFF:FFFFFFF:FFFF:
@A00941:609:HJ7N2DRXY:1:2101:13530:1094 2:N:0:TAATACAG
GAACATACAGATGTGTATAAGAGACAGGTAACTACAAAATCACTTACTTTCAAAACAAGCAACTCTTTCAGAGTGTATTGTGGCAAAGGTGCACTATAAATCCTGGTGAGCTGGAGTGGCGTTAGGGTGTCTGTGTGGGGGTGTGCGGTG
+
FFFFFFF:FF,FFFF,F,:FFFFF,FFFFFFFF:FF,F:FFFFFFF:FFFF,::FF:FF:FF:F:F,FF:F:F,F:,:FFF:F,:F,FF,F,,,,FFF,,,,,F,FFFF,,,,,,,:,,,F,,,FF:,F,,FF:FF:,,:,,,,,,,:,F
@A00941:609:HJ7N2DRXY:1:2101:13566:1094 2:N:0:TAATACAG
ACATAGCAGATGTGTATAAGAGACAGCCTATTACCTGAGTAAAAGTTGGGTTTTCTAGATTCTGCATCTTTGTTTACATCTCTCGTTGCCTAGGATGGCTTTCATCCTTCAAGTGGTAGTGATCTTTTAAAGCCTATTTCAGATGTTACA
+
FFFFFF:FFFFFFFFFFFFFFFFFFFFFFFFFFFFFFFFFFFFFFFFFFFFFFFFFFFFFFFFFFFFFFFFFFF:FFFFFFFFFFFFFFFFFFF:FFFFFFFFFF:FFF:FFFFF,FFFFF,FFF:FF:F:FF:FFFFFFFF:FFFFFFF
@A00941:609:HJ7N2DRXY:1:2101:13693:1094 2:N:0:TAATACAG
GAACATACAGATGTGTATAAGAGACAGACCCAGGGCCGGGCGCGGTGGCTCACGCCTGTAATCCCAGCACTTTAGGAGGCTGAAGCGGGAGAATCACGAGGTCAGGAAATCGAGACCATCCTGGCTAACACGGTGAGACCTCGTCTCTAC
+
FFFFFFFFFFFFFFFFFFFFFFFFFFFFFFFFFFFFFFFFFFFFFFFFFFFFFFFFFFFFFFFFFFFFFF:F:FFFFFFFFFFFFFFFFFFFFFFFFFFFF:FFFF::FFFFFFFFFFFFFFFFFFFFFFFFFFFFFFFFFFFFFFFFFF
@A00941:609:HJ7N2DRXY:1:2101:13856:1094 2:N:0:TAATACAG
ACATAGCAGATGTGTATAAGAGACAGGTTCAAGACCAGCCTGGCCAACATGGTGAAACCCTGTCTCTACTAAAGATACAAAATTAGCCGGGCATGGTGTCACATGCCTGTAATCCCAGCTACTCAGGGGCTGAGGCAAGTCTGTCTCTTA
+
FFFFFFFFFFFFFFFFFFFFFFFFFFFFFFFFFFFFFFFFFFFFFFFFFFFFFF:FFFFFFFFFFFF:FF:FFFFFFFF,FFFFFFFFFFFF,FFFFFFFFFFFFFFFFFFFFFFFFFFFFFFFFFFFFFFFFFFF,,FFFFFFFFFF:F
@A00941:609:HJ7N2DRXY:1:2101:14000:1094 2:N:0:TAATACAG
ACATAGCAGATGTGTATAAGAGACAGCTGCAGGACAGCATCCGCAAAGTGGTCAGTGGCCTCTGCACCCAGCCCGTTAGCATGAACCCTGGAAGGTTTATCGCAGCTGTCTCTTATACACATCTCAAGCTAGAGATCGGAAGAGCGTCGT
+
FFFFFFFFFFFFFFFFFFFFFFFFFFFFFFFFFFFFFFFFFFFFFFFFFFFFFFFFFFFFFFFFFFFFFFFFFFFFFFFFFFFFFFFFFFFFFFFFFFFFFFFFFFFFFFFFFFFFFFFFFFFFFFFFFFFFFFFFFFFFFFFFFFFFFF
@A00941:609:HJ7N2DRXY:1:2101:14181:1094 2:N:0:TAATACAG
ACATAGCAGATGTGTATAAGAGACAGATACATGTGCCATGGTGTTTTGCTGCACCTATCAACCCTTCATCTAGGTTTTAGGCCCTGCATGCATTAAGTATTTGTCCTAATGCTCTCCCTCCTCTTGCCCATGACCCCCCTACAGGCCCCT
+
FFFFFFFFFFFFFFFFFFFFFFFFFF:FFFFFFFFFFFFFF:FFFFFFFFFFFFFFFFFFFFFFFFFFFF,FFFFF:FFFFFFFF:FFFFF,,FFFF:FFF,FFFFF,FFFFFF:FFFFFFFFFFFFFFFFFFFFFFFFF:FFFFFFF,F
@A00941:609:HJ7N2DRXY:1:2101:14308:1094 2:N:0:TAATACAG
CGCAGACAGATGTGTATAAGAGACAGGGCCAGGTACAGTGGCTCACACCTGTAATCCCAGCACTTTGGGAGGCAGTGGTAGGTGGATCACTTCAAGTCACGAGTTCGAGACCAGCCTGGCCAACACTGCAAAATCTCGTCTATACCTGTC
+
FFFFFFFFFFFFFFFFFFFFFFFFFFFFFFFFFF:FFFFFFFFFFFFFFFFFFFFFFFFFFFFF,FFFFFFFFFFFFFFFFFFFFFFFFFFFFFFFFFFFFFFFFFFFFFFFFFFFFFFFFFFFFFFFFF:FFFFFFFFFFFFFFFFFFF
@A00941:609:HJ7N2DRXY:1:2101:14398:1094 2:N:0:TAATACAG
ACATAGCAGATGTGTATAAGAGACAGCAAAATAGAATTGTAAAAAAATACATACCTTAGGCCCCTGAAATCACTAAACTAAAGGGAAATGTCAAGCTGGGAACTGCTAAGACAAACCTGCCTCCCATTCTATTCAAAGTCACCCCTCTGG
+
FFFFFFF:FFFFFFF,F,FFFFF:FFFFFFFFFFFFFFFFF:,FF:FFFFFFFFFFFFFFFFFF,:::FFFFF:FF:FFFFFFFFF,FFFF,FF,FFF:FF:FFFFFFFFF:FFFF,F:FFFFF:F,FFF:F,FFFFFFFFFFF:FF:FF
@A00941:609:HJ7N2DRXY:1:2101:14633:1094 2:N:0:TAATACAG
ACATAGCAGATGTGTATAAGAGACAGCCCAAGGGCCGGGCGCTCCCCTCTGTGCCCTGTCCCGGAGCCCACGTCTGCAGCCTACCCCAGCTGTGTTCTCATCAAGCTCCTGCCTGGGTCACCCTGGGACCTGTCTCTTATACACATCTCA
+
FF:FFFFFFFFFFFFFFFFFFFFFFFFFFFFFFFFFFFFFFFFFFFFFFFFFFFFFFFFFFFFFFFFFFFFFFFFFFFFFFFFFFFF::FFFFFFFFFFFFFFFFFFFFFFFFFFFFFFFFFFFFFFFFFFFFFFFFFFFFFFFFFFFFF
@A00941:609:HJ7N2DRXY:1:2101:14651:1094 2:N:0:TAATACAG
ACATAGCAGATGTGTATAAGAGACAGGCTTTTTCACCTTGTCAGTGGCAATTCCTTTCTGTAGCAGCAGCTGAATCCTGTTCTTGCTTTTTTCCACATTTTCAGAACCCAGTTCATTGTATGCTCATCTCAGGGATAGTGTCAGTGGCCC
+
FFFFFFFFFFFFFFFFFFFFFFFFFFFFFFFFFFFFFFFFFFFFFFFFFFFFFFFFFFFFFFFFFFFFFFFFFFFFFFFFFFFFFFFFFFFFFFFFFFFFFFFFFFFFFFFFFFFFFFFFFFFFFFFFFFFFFFFFFFFFFFFFFFFF,F
@A00941:609:HJ7N2DRXY:1:2101:14977:1094 2:N:0:TAATACAG
ACATAGCAGATGTGTATAAGAGACAGGCCTTGCAATGTCCCCCCAGCGTCTTCTACTGGTAAAACCTAACAACAAGCCAGCTGGCAAAGGAGAAACATCTCACAGTTCTGATTCAGTAAAAAAAAGGAAGGCAAAGTGTGGAGTCAGAGA
+
FFFFFFFFFFFFFFFFFFFFFFFFFFFFFFFFFFFFFFFFFFFFFFFFFFFFFF:FFFFFFFFFFFFFFFFFFFFFFFFFFFFFFFFFFFFFFFFFFFFFFFFFFFFFFFF,FFFFFFFFFFFFFFFFF:FFFFFFFFFFFFFFFFFFFF
@A00941:609:HJ7N2DRXY:1:2101:15067:1094 2:N:0:TAATACAG
CGCAGACAGATGTTTATAAGAGACAGACTGTACACCGGGGCCAGGCACAGTGGCTCACACCTGTAATCCCAACACTTTGGAAGGCTGAGGTGGGCAGATCACCTGAGGTCAGGAGTTCAAGACTAGCCTGGCCAACATGGTGAAACCCAG
+
FFFFFFFFFFFFFFFFFFFFFFFFFF:FFFFFFFFFFFFFFF:FFFFF,FFFFFFFFFFFFFFFFFFFFFFFFFFFFFFFFFFFFFFFFFFFFFFFFFFFFFFFFFFFFFFFFFFFFFFFFFFFF:FFFFFFFFFFFFFFFFFFFFFFFF
@A00941:609:HJ7N2DRXY:1:2101:15085:1094 2:N:0:TAATACAG
ACATAGCAGATGTGTATAAGAGACAGGACCAAGGATGGAAGCTGGCGCTGCAGATGTGTGCTAGCAGAGGACTGCTGCTCCCCGGGATGTGGCTGCCATGCTCCCAGGAAGCTGTCTCTTATACACATCTCAAGCTAGAGATCGGAAGAG
+
FFFFFFFFFFFFFFFFFFFFFFFFFFFFFFFFFFFFFFF:FFFFFFFFFFFFFFFFFFFFFFFFFFFFFFFFFFFFFFFFFFFFFFFFFFFFFFFFFFFFFFFFFFFFFFFFFFFFFF:FFFFFFF:FFFFFFFFFFFFFFFFFFF:FFF
@A00941:609:HJ7N2DRXY:1:2101:15139:1094 2:N:0:TAATACAG
CGCAGACAGATGTGTATAAGAGACAGAATCACATGTTTATAACTTCCTCTTCTTGATTTTGAGGTAATCTATTGGCCAAGCCCTATCTGCAGCCCTAGAAATGTATACAGCAGTCAGGCTTTCCAGGAGGGACGTGAGAAGAGGTTGCCC
+
F,FFFFFFFFFFFFFFFFFFFFFFFFFFFFFFFFFFFFFFFFFFFFFFFFFFFFFFFFFFFFF:FFFFFFFFFFFFFFFFFFFF:FFFFFFFFFFFFFFFFFFFFFFFFFFFFFFFFFFFFFFFFFFFFFFFFFFFF,FFFFFFFFFFF:
@A00941:609:HJ7N2DRXY:1:2101:15519:1094 2:N:0:TAATACAG
ACATAGCAGATGTGTATAAGAGACAGGCTAAGATATGAAAAGAGTGTAAGTATCCACTGATGGATGAATGGATAAAAGAAAATGTGGTGTACACACACACACACACACACACACACACACACACACACACAATGTAATATTATTCAGCCT
+
FFFFFFFFFFFFFFFFFFFFFFFFFFFFFFFFFFFFFFFFFFFFFFFFFFFFFFFFFFFFFFFFFFFFFFFFFFFFFFFFFFFFFFFFFFFFFFFFFFFFFFFFFFFFFFFFFFFFFFFFFFFFFFFFFFF::,,,FF:F,FF,,F:,FF
@A00941:609:HJ7N2DRXY:1:2101:15718:1094 2:N:0:TAATACAG
CGCAGACAGATGTGTATAAGAGACAGCATATATAATAAGCATTTAAGTGTGTTTATTAGTATAACTACATTTCCAGAAAAATCTGCTTTCGATGTAATAGATATTTTGAAAATATCCACCAGCTTTGAACAATTTTTTTTCCTGAAATGC
+
,F:FFFFFFFFFFFFFFF:FFFFFFFFFFF:FFFF:FFFFFF:FF,,,FFF,,F,:FFFF:FF,F:F,,F:FF,FFFF,FFFFF,FF:F,,F,:FFFFFFFFFFFFF,:F:F:FFF,FF,F:,FF,,FFFF,FFFF,FFF,:FFFF,FFF
@A00941:609:HJ7N2DRXY:1:2101:15953:1094 2:N:0:TAATACAG
ACATAGCAGATGTGTATAAGAGACAGGTTATGTTTTAGTCATTTTAATAATGATTAGTACATGGTAGGAGGCAATAGACCTGTCTTCCATAAGCCATCATACCCCTTTTTTATCCCTGATGTTAATCAGAAGTTGACAACACTTAGTGAT
+
FFFFFFFFFFFFFFFFFFFFFFFFFFFFFFFFFFFFFFFFFFFFFFFFFFFFFFFFFFFFFFFFF:FFFFFFFFFFF:FFFFFFFFFFFFFFF:FFFFFFFFFFFFFFFFFFFFFFFFF:FFFFFFFFFF,F:FFFFFFFFFFFFFFFFF
@A00941:609:HJ7N2DRXY:1:2101:16351:1094 2:N:0:TAATACAG
ACATAGCAGATGTGTATAAGAGACAGGGACAGAGACAAGGACGCTGGCTGTTAGCCTCTGGAATGTAGACACATCTCTGGAGGGGGAGGTAAGACTAGTAGCTTTTTTTTTTTCTTTTCCAAGATACAGGGTCCAGATCAGTCACCCAGA
+
FFFFFFFFFFFFFFFFFFFFFFFFFFFFF,FFFFFFFF:FFFFF:F,FFFFFFFF:F:FFF::FF:FFFFFFFFFFFFFFFFF:FFFF,FF,FFFFFFFFFF:FFFF:FFFFF,FFFF::F:,F,,,,F,F::FF,,,,,F,FFFFF,FF
@A00941:609:HJ7N2DRXY:1:2101:16532:1094 2:N:0:TAATACAG
ACATAGCAGATGTGTATAAGAGACAGGTCCCTTAGCAGGGCTCGGGCGTTGTGCTGGGAGATATGCTGCTTTCTTCAGAGCCACAGGCAGAACGTTTTGTAAGTCTGCTGAAACTGCGCCCACAGCTGCCCCTTCCCCCAGGTGCTCTGT
+
FFFFFFFFFFFFFFFFFFFFFFFFFFFFFFFFFFFFFFFFFFFFFFFFFFFFFFFFFFFFFFFFFFFFFFFFFFFFFFFFFFFFFFFFFFFFFFFFF:FFFFFFFFFFFFFFFFFFFFFFFFFFFFFFFFFFFFFFFFFFFFFFFFFFF:
@A00941:609:HJ7N2DRXY:1:2101:16550:1094 2:N:0:TAATACAG
ACATAGCAGATGTGTATAAGAGACAGCTCCTTCCCTTCCCTTCCTTTTGTCTACCTCTCTCTTTCTTTCTTTTTACCTGACTTCACCTGCACAAAAATTTTGTTGATGGAAAGTACAGTGTGACTTGCCCTGTGGCCCTGCATCTCTGAG
+
FFFFFFFFFFFFFFFFFFFFFFFFFFFFFFFFFFFFFFFFFFFFFFFFFFFFFFFFFFFFFFFFFFFF:FFFFFFFFFFFFFFFFFFFFFFFFFFFFFFFFFFFFFF:FFFFFFFFFFFFFFFFFFFFFFFFFFFFFFFFFF:FFFFFFF
@A00941:609:HJ7N2DRXY:1:2101:16929:1094 2:N:0:TAATACAG
GAACATACAGATGTGTATAAGAGACAGCAGAAGGACGGGTAAGCAGGAGGCCAGGGGGTCCCCAGGGCTGAGGTGGGGAGCCTTCTACGGCGAAAGCCTGCCACCCCACAATGAATCCACCCTGCTCCACTGCGCGCCTCTCCCAGGTCT
+
FFFFFFFFFFFFFFFFFFFFFFFFFFFFFFFFFFFFFFFFFFFFFFFFFFFFFFFFFFFFFFFFFFFFFFFFFFFFFFFFFFFFFFFFFFFFFFFFFFFFFFFFFFFFFFFFFFFFFFFFFFFFFFFFFFFFFFFFFF:FFFFFFFFFFF
@A00941:609:HJ7N2DRXY:1:2101:17454:1094 2:N:0:TAATACAG
ACATAGCAGATGTGTATAAGAGACAGAATCAGTATTGACCAGAATTCTCAAATCCTAAACTTAACAGTGAAGTTTAATTAATTTCATAGCAAGCTAAGATTCACCACTTTGAAATGTCCTTTCTTTCAAACCATATGGCTGAACGATGTT
+
::FFFFFFFFFFFFF,FF:FF,FFFFFFF,FF:F:FFFFFFFFFFFFFFFFF,FF::FFFF:FFFFFFFFFF:FFF:FFFFFFFFFFFFFFFFFFFFFFFFFFFFFFFFFFFFF:F,:FFFFFFFFFFFFFFFFFFFF:FF:FF:F:F,F
@A00941:609:HJ7N2DRXY:1:2101:17671:1094 2:N:0:TAATACAG
ACATAGCAGATGTGTATAAGAGACAGCCACCACACCCAGCTATTTTTTGTATTTAGTAGAGACAGGGTTTCACCCTGTTGGCCAGGCTGGTCTCAAACTCCCTGATCTCGTGAGCCGCCCGCCTTGGCCTCCCAAAGTGCTGGGATTAAG
+
FFFFFFFFFFFFFFFFFFFFFFFFFFFFFFFFFFFFFFFFFFFFF:FFFFFFFFFFFFFFFFFFFFFFFFFFFFFFFFFFFFFFFFFFFFFFFFFF,FFFFFFFFFFFFFFFFFFFFFFFFFFFFFFFFFFFFFFFFFFFFFFFF:FF:F
@A00941:609:HJ7N2DRXY:1:2101:17779:1094 2:N:0:TAATACAG
ACATAGCAGATGTGTATAAGAGACAGCTACAGAAGAGTGGCCAGAGTGTTTAAAAAAAAAAAAAAAATCAAACAGCAAACAACAACCACAACAAAACCAAAACCCCCATCTAAAGGTCAGCAACATCAAAGCTTAAAGCTAGATAAACCC
+
FFFFFFFFFFFFFFFFFFFFFFFFFFFFFFFFFFFFFFFFFFFFFFFFFFFFFFFFFFFFFF,FFF::,:FF,FFFFFFFFFFFFFF:FFFFFFFFFF,FFF,FFFFFF,FFFFFFF,,FFFFFF,::FF:F:FFFFFF,FFFFFFFFFF
@A00941:609:HJ7N2DRXY:1:2101:17960:1094 2:N:0:TAATACAA
ACATAGCAGATGTGTATAAGAGACAGCAATATAAAGGGTCTTTTTTTATTCCAGTTTCACTCAAATATTTTCTATTTGCTTAGTGGTAACCATTATGATTCAGCCAACAAGTGTTTGTGGAGTACCTCAGCAGTCAGCCTTTGTTGAGGA
+
FFFFFFFFFFFFFFFFFFFFFFFFFFFFFFFFF:FFFFFFFFFFFFFFFFF:FFFFFFFFFFFFFFFFFFFFFFFFFFFFFFFFFFFFFFFFFFFFFFFFFFFFFFF::FFFFFFFFFFFFFFFFFFFFFFFFFFFFF:FFFFFFFF:FF
@A00941:609:HJ7N2DRXY:1:2101:17996:1094 2:N:0:TAATACAG
ACATAGCAGATGTGTATAAGAGACAGCTGTCACTCACAGCCATACCAAGAGATGAAAAACAGGTTTGAAACTTAAAATACTTCTCTTTCCAACGTAGCTTGTACTCATTGTAAATTCAAGTCTCTCCACCCAAATGACTGAATCAGTTCT
+
FFF:FFF:FFFFFF:F,F,FF:F:FF::FFF,FFFFF:F,F,FFFF:FF,FF,FF:FF:F:FF,FFF,F:FFFFF:FFFFFFFFFFFFFFFFF,F:FFFFF,FFF:FFF:FFFFF:F:FFFFFFFFFF,FF::FFFFF,F,:FFFFFFFF
@A00941:609:HJ7N2DRXY:1:2101:18014:1094 2:N:0:TAATACAG
CGCAGACAGATGTGTATAAGAGACAGCTGTTCCTCCTTTCTCACTGATTCTCTATACCCTTTGACCAATATCTCCCTCTCCCCCCCGCCATTCTCTTCCCCGCTCCTCCTGCCTATAATAGCCACCCTGTCTCTTATACACATCTCAAGC
+
FFFFFFFFFFFFFFFFFFFFFFFFFFFFFFFFF:FFFFFFFFFFFF,FFFFF:FFFFFFF,FFFFFF::FF,FFF:,:F:F:FFF:FF,,,:F,F,F:F::,,:,::F:,FFFF:,F::F:F::FFF,FFF,::,,,,,,:,,FFF,,F:
@A00941:609:HJ7N2DRXY:1:2101:18267:1094 2:N:0:TAATACAG
ACATAGCAGATGTGTATAAGAGACAGCAGTTGAACCTTTGTTTTGATACAGCATTTTGGAAACACTCCTTTTGTAGGATCTGCAGGTGGATATTTGGATAGATTTTAAGATTTCGTTGGAAACGGGAATTTCTGCATATAAACTCAAGAC
+
FFFFFFFFFFFFFFFFFFFFFFFFFFF:F,FFFFFFFFFFFFFFFFFFF:FFFFFFFFFFFFFFFFFFFFFFFFFFF,FFFFFFFFFFFFF:FFFFFF:FFFFFFFFFFFFFFFFFFFFF,FFFFFF,FFFFFFFFFFFFFFFFFFFFFF
@A00941:609:HJ7N2DRXY:1:2101:18448:1094 2:N:0:TAATACAG
ACATAGCAGATGTGTATAAGAGACAGCACCTGGGCACTGCCACAGGGCCCACACGGAGCCTGCTCCTGCCAGATCCCACACCTGTCTCTTATACACATCTCAAGCTAGAGATCGGAAGAGCGTCGTGGAGGGAAAGAGTGTAGATCTCGG
+
FFFFFFFFFFFFFFFFFFFFFFFFFFFFFFFFFFFFFFFFFFFFFFFFFFFFFFFFFFFFFFFFFFFFFFFFFFFFFFFFFFFFFFFFFFFFFFFFFFFFFFFFFFFFFFFFFFFFFFFFFFFFFFF,FFFF:F:FFFFFFFFFFFFFFF
@A00941:609:HJ7N2DRXY:1:2101:18521:1094 2:N:0:TAATACAG
ACATAGCAGATGTGTATAAGAGACAGGATTCATATTCATTATTGGGAAAGAAACAAGTATCCCTATTATATTGAAGCACGACTATATGGCTCCAAAAATCAGTTATCTGGCCAATTTAGTTAACAACTAAATATTTCAATGAAAAAGCAG
+
FFFFFFFFFFFFFFFFFFFFFFFFFFFFFFFF:FFFFFFFFFFFFFFFFFFFFFFFFFF:FFFFFFFFFFFF:FFFFFFFFFFF:FFFFFFFF:FFFFFFFFFFFFFFFFFFFFF:FFFF:FFFFFFFFFFFFFFFFFFFFFF::FFFFF
@A00941:609:HJ7N2DRXY:1:2101:18539:1094 2:N:0:TAATACAG
ACATAGCAGATGTGTATAAGAGACAGCCTAATACATACTAGGCATCTTTAACAACTAGAAATACAGAGCTCAGTAAAGACACAGAACTGACTTCATATGAACAAATGTAGAAACATATTAATAGAAGATTCTCTCTTTTAATATCTAAAA
+
FFFFFFFFFFFFFFFFFFFFFFFFFFFFFFFFFFFFFFFFFFFFFFFFFFFFFFFFFFFFF:FFFFFFFFFFFFFFFFFFFFFFFFFFF:FFFFFFFFFFFFFFFFF,FFF:FFF:FFFFFFFFF,:FF:F:FFFFFFFF:FFFFF:FFF
@A00941:609:HJ7N2DRXY:1:2101:18557:1094 2:N:0:TAATACAG
ACATAGCAGATGTGTATAAGAGACAGGAGGCAGAGGTTGCAGTGTGCCAAGATTGCACCACTGTACTCCCGCCTGGTGACAGAGTGAGACTCCGTCTCAAAAAAAAAAAAAAAGAAAATAATTATTATAGACAAGTCAACAAATTTGAGA
+
FFF,FFFFFF:F,FFF,F:,:,F:FFFFFF:F:F:FFFFFFFFFFFFFFFFFFFF::F,FF:FFFFFF:,FFF:FFFFFFFF:F:F:F:FFF,FF:FFFFF:FF,FFFFFFFF,FFFF,FF,FFF,:FF,F:FF,FF:FF::FFFF::,:
@A00941:609:HJ7N2DRXY:1:2101:18575:1094 2:N:0:TAATACAG
ACATAGCAGATGTGTATAAGAGACAGATGTTAATCTTGGTATCTTGGAGGTCTAGAACAGTTCCTGATATACAGTAGGCTTTCAAACAATGATTGGGTTGATGAATGAATGAATGAGTGGTAAGTGAAGGAGTTAAATAAATGAGAAAGT
+
:FFFFFFFFFFFFFFFFFFFFFFFFFFFFFFFFFFFFFFFFFFFFFFFFFFFFFFFFFF:FFFFFFFFFFFFFFFFFFFFFFFFFFFF:FFFFFFFF:FFF,FFFFFFFFFFFFFFFFFFFFFFFFFFFFFFFFFFFFFFFFFFFFFFFF
@A00941:609:HJ7N2DRXY:1:2101:18593:1094 2:N:0:TAATACAG
CGCAGACAGATGTGTCTAAGAGACAGGTTCTATTGCCTTTCTTTTTGCTGCCACGCATGCATATAGGAAGATTCGATTCTACACGGCCTGGCACCGCAGTTATATGATTGTATTACGGAAATACGGTGATGTTGATTTGTATCAGTTTTT
+
F,F:FFFFFFFFFFF,F:FFFFFFFFFFFFFFFFFFFFFFFFFFFFFF:FFF:FFFFFFF,FFFFFFFFF,FFFFF,FFFFFFFFFFF:FFFFFFFF,F::FF,FFFFFFFFFFFF:FF,:,FFFFFFFFFFFFF,FFF::FFF:FFFFF
@A00941:609:HJ7N2DRXY:1:2101:18629:1094 2:N:0:TAATACAG
CGCAGACAGATGTGTATAAGAGACAGTAGAAGTGGTAATAGCAGAATTTAACTGAAATGTTAGAGGTGTGATACTGTGATTATATAAGAAGTTTTTCTTATTCTAAGAAGGCACATGCTGAAGTATACAAAATGAAATATAATATCTGCA
+
FFFFFFFFFFFFFFFFFFFFFFFFFFFFFFFFFFFFFFFFFFFFFFFFFFFFFFFFFFFFFFFFFFFFFFFFFFFFFFFFFFFFFFFFFFFFFFFFFFFFFFFF,FF:FFFFFFFFFFFFFFFFFFFFFFFFFFFFFFFFFFFFF:FFFF
@A00941:609:HJ7N2DRXY:1:2101:18647:1094 2:N:0:TAATACAG
ACATAGCAGATGTGTATAAGAGACAGGTTGTGCTCAATTAACAAATTTTGGTGAGTGAGGAATTTTCTAAAGGCCATTTTTAAAGTTAGAGACCTAAAGTTTGGAAAACTGACATCGTTCTCAAGTAGGACATTCTTGGAATACTTTCAC
+
FFFFFF:FFFFFFFFFFFFFFFFFFFFFFFFFF:FFFFF:FFF:FFFFFFFFFFF:,FF:FFFFFFF::FFFF:FFFFFFFFFFFFFFFF:FFFFFF:F:FFF:,F:::FF:F:FFFFFFF,F,FFFFFFF,,:FFFF,FFFFFFFFFFF
@A00941:609:HJ7N2DRXY:1:2101:19027:1094 2:N:0:TAATACAG
ACATAGCAGATGTGTATAAGAGACAGCCCAAGGAGTGTACACCACTTTGTCATATTGTTCACAATATCCAGGTGGGGAGAGGATGCTGTTAGTCAACAATATCGCAGGGTGTGTACGCCTTCTTGTAATATCATTCCTAATATCCAGAAA
+
FFFFFFFFFFFFFFFFFFFFFFFFFFFFFFFFFFFFFFFFFFFFF:FFFFFFFFFFFFFFFFFFFFFFFFFFFFFFFFFFFFFFFFFFFFFFFFFFFFFFFFFFFFFFFFFFFFFFFFFFFFFFFFF,:FFFFFFFFFFFFFFFFFFFFF
@A00941:609:HJ7N2DRXY:1:2101:19171:1094 2:N:0:TAATACAG
ACATAGCAGATGTGTATAAGAGACAGGAATAATCCATGGACTCGAATGCAATCATCATCGAATGGAATCGAATGGAATCATCGAATGGACTCGAATGGAATAATCATTGAACGGAATCGAATGGAATCATCATCGGATGGAAATGAATGG
+
FFFFFFFFFFFFFFFFFFFFFFFFFFFFFFFFFFFFFFFFFFFFFF,FFFFFFFFFFFFFFF:FFFFFFFFFFFFF:FFFFFFFFFFFFFFFFFFFFFFFFFFFFFFFFFFFFFFFFFFFFFFFF,FFFFFFFFFFFFFFF,FF:FFF:F
@A00941:609:HJ7N2DRXY:1:2101:19262:1094 2:N:0:TAATACAG
CGCAGACAGATGTGTATAAGAGACAGCGTGAGTTTCGGTGTGATTGCCTTCTGAGGGGAGGGTCTGTGGGATGAAGGCGGCGCGGCGCGCACCGGTGTCGCCTAGCCTGCGGACCTAGTTGTAGACTTTGCAGGCGTTCGCGTCGGCGCT
+
FFFFFFFFFFFFFFFFFF,FFFF:FFFFFFFFFFFFFF,F:F,FFF:FFF:FFFFFFF:FFFFFFFFFFFFFFF,FFFFFFF:FFFFFFF:FFFFFF,F:FFF:FFF:FFFFF,F:FFF,FF:FFF,FFFF:FFF::,FFF,:F,:,F:F
@A00941:609:HJ7N2DRXY:1:2101:19316:1094 2:N:0:TAATACAG
ACATAGCAGATGTGTATAAGAGACAGTCAAAGAGGTCCACGTATCCACTTACAGATTCTACAAAAAGACAGTTTCAAAACTGCTCCATCAAAAGGAGGGTTCAACTGTGTGACTTGAATGCAATCATCACTCAGAAGTTTCTGAGAATGC
+
FFF:FFFFFFF:FFF:FFFFFFFFFFFFFFFF:FFFFFFFFFFFFFFFFFFFFF,FFFFFFFFFFF:FFFFFFFFFFF,FFFFFFFFFFFFFFFFFFFFFFF,FFF:FFFFF:FFFFFFF:FFF:FFFFFFF,FFF:FFFF:FFFFFFFF
@A00941:609:HJ7N2DRXY:1:2101:19352:1094 2:N:0:TAATACAG
ACATAGCAGATGTGTATAAGAGACAGGAGAGACTGGCCCAGAGAGGGCAAGTAGCAGATAAGTGTTTAGGCAGAAAGCAGCACACCACAGGAGATTGGCTTCTCGTGTTATTTTTCTCCATTCTTTTGTCCCACGTTGGGGAATGCAGCT
+
FFFFFFFFFFFFFFFFFFFFFFFFFFFFFFFFFFFFFFFFFFFFFFFFFFFFFFFFF:FFFFFFFFFFFFFFFFFFFFFFFFFFFFFFFFFFFFFFFFFFFFFFF,FFF,:FFFF:FFFFFFFFFFFF:FFFFFF:FFFFF:FFFF,FFF
@A00941:609:HJ7N2DRXY:1:2101:19732:1094 2:N:0:TAATACAG
ACATAGCAGATGTGTATAAGAGACAGGGCTAGTATGATATTGTTAGAAGCACACAAAACTTACAAAACATTAGGGTACCTTCCTCATGTATAAGTTTAAAAATCTTATTGTTACTAACCCAGAAATATTCTGACATTGCATAATGTCTGA
+
FFFFFFFFFFFFFFFFFFFFFFFFFFFFF,:FFF:FFFFFFFFFF,F:FFFFFFFFF:FFFFFFF::FFFFFFFFFFFFFFFFFFFFFFFFFFFFFFFFFFFFFFFFFFFFFFFFFFFFFFFFFFFFFFF:FFFFFFFFFFFFF:FFFF:
@A00941:609:HJ7N2DRXY:1:2101:19895:1094 2:N:0:TAATACAG
GAACATACATATGTGTATAAGAGACAGGTCTAAATTCCAGTCCCAGCTTAGTCACTAGTCAGATATTGACAATCACATAATTCTTCCAATACTATGTTCTCATACACCACAGGAGTACTTACAGTCCTAAGTTTAAAGAACTGCAGAAGT
+
:FFFFFFFF,FFFFFFFFFFFFFF:FF:FFFFFFFFFFFF:F:F:,,FF:,F,FFF:FF,F:::FFFFFFFFF,F,F,FFF,FFFF:FF,FFF,,FFFFFF,,,FF:::,F:,,F,FF,FF,::FF:F,FF,,FFF:F,F,,FF,:FFFF
@A00941:609:HJ7N2DRXY:1:2101:20057:1094 2:N:0:TAATACAG
GAACATACAGATGTGTATAAGAGACAGAGTTCACTGACTTTTAGAAACATACTGGTGATTGCCACATTTTTGTAGCATCTTTTCTGTGTGTATGTGTGTGTGTGTGTGCGCGCGTGAGTGTGCATGTGTGTGTGTGTACACGCGTGTTTA
+
FFFFFFFFFFFFFFFFFFFFFFFF:FFF:FFFFFFFFFFFFFFFF:FFFFFFFFFFFFFFFFFFFFFFFFFFFFF:FFFF,FFFFFF:FFFFFF,F,FFFFFFFFFFFFFFFFF:FFFFFFFFFFFFFFFFFFFFFFFF:FF,FFFFFF:
@A00941:609:HJ7N2DRXY:1:2101:20419:1094 2:N:0:TAATACAG
GAACATACAGATGTGTATAAGAGACAGAGATGGGACAGAGAACCCACTATGGAAGCCACTGTCAGTTATAGCCTATTGATCTCACAGACCAATCCTGGTGCAACATGGGAGGAGCCACATTTAAATCAGTGTCCATTTCTCACAAGGGTG
+
FFFFFFFFFFFFFFFFFFFFFFFFFFFFFFFFFFFFFFFFFFFFFFFFFFFFFFFFFFFFFFFFFFFFFFFFFFFFFFFFFFFFFFFFFFFFFFFFFFFFFFFFFFFFF,:FFFFFFFFFFFFFFFFFFFFFFFFFFFFFFFF:FFFFFF
@A00941:609:HJ7N2DRXY:1:2101:20437:1094 2:N:0:TAATACAG
ACATAGCAGATGTGTATAAGAGACAGGAGCAAGAGTAGCCATGATGGTGCTCTGAGTCCTGAGTTCTAGCTTGTTGTGGAGGCCTCGGTCCACTCCTCAACTTGGCTTCTCTGAGGCTGTCTCTTATACACATCTGGACTTGGAGATCGG
+
FFFFFFFFFFFFFFFFFFFFFFFFFFFFFFFFF:FFFFFFFFFFFFFFFFFFFFFFFFFFFFFFFFFFFFFFFFFFFFFFFFF:FFFFFF,F:F:F,FFFFFFFFFFFF,FFFF:FFFFF::FF,FFFFFFFFFFFFFFFFFF:FFFFFF
@A00941:609:HJ7N2DRXY:1:2101:20636:1094 2:N:0:TAATACAG
ACATAGCAGATGTGTATAAGAGACAGGACTTAGACTCTTCCAGCTGTGGCTCAGACATTTTATCACGGCTCACAAAGGCCTCAATCATGATCTTTCTCCCCCTCATCTGCGCTCATAGTCACTGGGCTTAGTCACTGTGTCCAAGTCAGG
+
FFFFFFFFFFFFFFFFFFFFFFFFFFFFFFFFFFFFFFFFFFFFFFFFFFFFFFFFFFFFFFFFFFFFFFFF:FFFFFFFFFFFFFFFF:FFFFFFFFFFFFFFFFFFFFFFFFFFFFFFFFFFFFFFFFFFFFFFFFFFFFFFFFF:FF
@A00941:609:HJ7N2DRXY:1:2101:20708:1094 2:N:0:TAATACAG
CGCAGACAGATGTGTATAAGAGACAGATCTTACTGAGGTTCTCTGGATTTCCTGAATTGGAATGTTGGCCTGTCTGGATAGGTTGGGGATATTCTCATGAATGATATTCCTGTCTCTTATACACATCTCAAGCTAGAGATCGGAAGAGCG
+
FFFFFFFFFFFFFFFFFFFFFFFFFFFFFFFFFFFFFF:FFFFFFFFFFFFFFFFFFFFFF,FFFFFFFFFFFFFFFFFFFF::FFFFFF,FFFFFFFFFFFFFFFFFFFFFFFFFFFFFFFFFFFFFFFFFFFFFFFF:FFFFFFFFFF
@A00941:609:HJ7N2DRXY:1:2101:20871:1094 2:N:0:TAATACAG
GAACATACAGATGTGTATAAGAGACAGTGGATATTCTGTTGATTTGGGGTGGAGAGCTCTGTAGATGTCTATTAGGTCCGCTTGGTGCAGAGCTGAGTTCAATTCCTGGGTATCCTTGTTGACTTTCTGTCGCGTTGATCTGTCTAATGT
+
FFFFFFFFFFFFFFFF,F,FFFFFFFFFF,:FFF,F,F,FFFFFFFFFFFFFFFFFFFFFFFFFF:FFF::F,FF:FFFF:FFFF,FF:FFFF,FFFFFFF,F,F,FFFF:FFFFFFFFFFFF:FFFFF::,FFF:F:FFFF,FF:,F:F
@A00941:609:HJ7N2DRXY:1:2101:21070:1094 2:N:0:TAATACAG
ACATAGCAGATGTGTATAAGAGACAGCGCTGATGGTGGTTTCTTTTGCTGTGCAGAAGCTCTTTAGTTTAATTAGATCCCATTTGTCAATTTTGGCTTTTGTTGCCATTGCTTTTGGTGTTTTAGACATGAAGTCCTTGCCCATGCGTAA
+
FFFFFFFFFFFFFFFF:F:FFFFFFFFFFFFFFFFFFFFFFFFFFFFFFFFFFFFFFFFF:,FFFFFFF:FFFFFFFFFFFFFFFFFFFFFFFFFFF,F:FF:FFFFFFFFFFFFFFFFFFFFF,FFFFF::FFFFFFFFFF:FFF,FFF
@A00941:609:HJ7N2DRXY:1:2101:21197:1094 2:N:0:TAATACAG
ACATAGCAGATGTGTATAAGAGACAGGATCAATAAGGCTGAAATTACGAGCTTAGTAAATTCACCCAAAAAAAGTCTTCAGTATTCATTTAACTCTTCATGTATTTAACTCTTTACTGAGCACCTATTCAATACCTGTCTCTTATACACA
+
FFFFFFFFFFFFFFFFFFFFFFFFFFFFFFFFFFFFFFFFFFFFFFFFFFFFFFFFFFFFFFFFFFFFFFFFFFFFFFFFFFFFFFFF:FFF:FFFFFFFFFFFFFFFFFFFFFFFFFFFFFFFFFFFFFFFFFFFFFFFF:F:FFFFFF
@A00941:609:HJ7N2DRXY:1:2101:21395:1094 2:N:0:TAATACAG
ACATAGCAGATGTGTATAAGAGACAGGTGTTTGAATCTCTCCAAATAACTTCATAAAAAAACGGATAAACTGGGGTAGCAAAACTAAAATTCAGGGATGAGCTTTGCACCAAATATACAGGTGTCAAGCATCTCCACAAACCCTTAATAA
+
FFFFFFFFFFFFFFFFFFFFFFFFFFFF:FF:FFFFFFF:FF,F:,FFFFF,FFFFFFF,FF::FFFFFFFFFF,:FFFFFFFF,FFFFFF,FFFFF::FFF:F:::FFFFFFFFFF,F,FF,FFFFFFF:FFF:FFFFFFF,F,FFFF:
@A00941:609:HJ7N2DRXY:1:2101:21757:1094 2:N:0:TAATACAG
ACATAGCAGATGTGTATAAGAGACAGACTTAAAAATGTGCAAAATAAATGCAATGTATAATTCAGTATTAGTTCCTGTACTAGGTTTTGCTGTGATGGTGGTGATAACGGTTATTGTCTGGACAATTGGGAAATATGGATAAGGATTGTG
+
FFFFFFFFFFFFFFFFFF:FFFFFFFFFFFFFFFFFFFF:FFFFFFFFFFFFFFFFFFFF,FFFFFFFFFFFFFFFFFFFFFFFFFFFF:FFFFFFFFFFFFFFF,FFFFFFFFFFFFFFFFFFFFFFFFF:FFF,F:F,FFFFF:FFFF
@A00941:609:HJ7N2DRXY:1:2101:21775:1094 2:N:0:TAATACAG
ACATAGCAGATGTGTATAAGAGACAGACTTGGGACTGCATGCTTGACGGGAAAAAAAAGCAGCATTAATTCTCAGTGGGAGGCTGGGCGCCGTGGCTCCTGTCTCTTATACACATCTCAAGCTAGAGATCGGAAGAGCGTCGTGTAGGGA
+
FFFFFFFFFFFFFFFFFFFFFFFFFFFFFFFFFFFFFFFFFF:FFFFFFFFFFFFFFFFFFFFFFFFFFFFFFFFFFFFFFFFFFFFFFFFFFFFFFFFFFFFFFFF:FFFFFFFFFFFFFFFFFFFFFFFFFFFFFFFFFFFFF:FFF:
@A00941:609:HJ7N2DRXY:1:2101:21847:1094 2:N:0:TAATACAG
ACATAGCAGATGTGTATAAGAGACAGTCTGTATACACTGTAAAACAATTGAAAATTCACACCAAGATCCTAGTGCAAGCAGTGGTGTACAAAAGTGCAAACAAGGTTAGTGATTAACAACTTACCATCAATATACCACTTCAACATACTT
+
FFFFFFFFFFFFFFFFFFFFFFFFFFFFFFFFFFFFFFFFFFFFFFFFFF,FF,FFFFFFFFFF:FFFFFFFFFFFFFFF:FFFFFFFFFFFFFFFFFFFFFFFF:FFFFFFFFFFFFFFFFFFFFFFF:FFFFFFFFFFFFFFFFFFF:
@A00941:609:HJ7N2DRXY:1:2101:21920:1094 2:N:0:TAATACAG
ACATAGCAGATGTGTATAAGAGACAGTTTCTGAGTCTTAGTCTCATCATTTATAAATGACATGTTTGGACTAAAGTGTGTGGTTCCCTCATGGCTCTGGAAGTCACTTGGCGAAATATCAGAGATGTCCTAAGTTTTCAGTCCCTATCTT
+
FFFFFFFFFFFFFFFFFFFFFFFFFFFFFFFFFFFFFFFFFFFFFFFFFFFFFFFFFFFFFFFFFFFFFFFFFFFFFFFF:FFFFFFFFFFFFFFFFFFFFFFFFFFFFFFFFFFFFFFFF:FFFFFFFFFFFFFFFFFFFFFFFFFFFF
@A00941:609:HJ7N2DRXY:1:2101:22191:1094 2:N:0:TAATACAG
CGCAGACAGATGTGTATAAGAGACAGCATATACAAGCACATACACCTAGGCCATATATTATACATGAACAGTTGAAAGGTTTAATGTGTTATGTAAGAAGTTACTTTACACACATATGAGGAAGTTAGTATTAATCTCACAAATGGATAA
+
FFFFFFFFFFFFFFFFFFFFFFFFFFFFFFFFFFFFFFFFFFFFFFFFFFFFFFFFFFFFFFFFFFFFFFFFFFFFFFFFFFFFFFFFFFFFFFFFFFFFFFFFFFFFFFFFFF:FFFFFFFFFFFFFFFFFFFFFFFFFFFFFFFFFFF
@A00941:609:HJ7N2DRXY:1:2101:22281:1094 2:N:0:TAATACAG
CGCAGACAGATGTGTATAAGAGACAGCCTTATCCAGTGGACAGGCCCTAAAACCCCCCAACTTAAATCACCTCAACCAATTAACTTCTCCACTCCTACAATCAAATTCCAGAGTACCTTTGGAGATAATCCACAATGGTATGGATTTTAT
+
FFFFFFFFFFFFFFFFFFFFFFFFFFFFFFFFFFFFFFFFFFFFFFFFF:FFFFFFFFFFFFFFFFFFFFFFFFFFFFFFFFFFFFFFFFFFFFFFFFFFFFFFFFFFFFFFFFFFFFFFFFFFFFFFFFFFFFFFFFFFFFFFFFFFFF
@A00941:609:HJ7N2DRXY:1:2101:22535:1094 2:N:0:TAATACAG
ACATAGCAGATGTGTATAAGAGACAGATTCTGCCCTCAGCCAACTCACGGAGGATGGATTCCTTCCCAAAGCCAGGGTTAGGCTCCATGCCTCTGGCTGGAGAGGCAGCAGTATGGGACAGTAAAGGACTCTGGGATCGGGTCCTGACTC
+
FFFFFFFFFFFFFFFFFFFFFFFFFFFFFFFFFFFFFFFFFF,FFFFFFFFFFFFFFFFFFFFFFFFFFFFFFFFFFFFFFFFFFFFFFFFFFFFFFFFFFFFFFFFFFFFFFFFFFFFFFFFFFFFFFFFFFFFFFFFFFFFFFFFFFF
@A00941:609:HJ7N2DRXY:1:2101:22679:1094 2:N:0:TAATACAG
ACATAGCAGATGTGTATAAGAGACAGCTTAAGTTCTTTCTGAGGGACAGTTCACCTAGGACGATTAACACATGGTCACCTTTTCCTTCACCAAAAAATTTCTGCTTGTTGGCTCTGAAGGCAGCTTAATGCGCGAACAGGGTTTGGGCTG
+
FFFFFFFFFFFFFFFFFFFFFFFFFFFFFFFFFFFFFFFFFFFFFFFFFFFFFFFFFFFFFFFFFFFFFFFFFFFFFFFFFFFFFFFFFFFFFFFFFFFFFFFFFFFFFFFFFFFFFFFFFFFFFFFFFFFFFFFFFFFFFFFFFFFFFF
@A00941:609:HJ7N2DRXY:1:2101:22806:1094 2:N:0:TAATACAG
ACATAGCAGATGTGTATAAGAGACAGCTTCAAATGATTAGAAAAAAAGTAGCCTTAACATATGAGAAGTTTGGAAGATAACTCTTATGCCATGGGCAATTTCTTAACATTTACAGTTTGTGTTTACTGCGTGTAGACTGTCTCTTATACA
+
FFFFFFFFFFFFFFFFFFFFFFFFFFFFFFFFFFFFFFFFFFFFFF:FFFFFFFFFFFFFFFFFFFFFFFFFFFFFFFFFFFFFFFFFF::FFFFFFFFFFFFFFFFFFFFFFFFFFFFFFFFFFFFF:FFFFFFFFFFFFFFFFFFFFF
@A00941:609:HJ7N2DRXY:1:2101:22824:1094 2:N:0:TAATACAG
ACATAGCAGATGTGTATAAGAGACAGCTCCTAAATAACTGAGATTACAGGTGCATACCACCATACCTGACTATTAATAATTTTTCTTTGCTTTTGTAGAGACAGAGTCTCATTATATCTGTCTCTTATACACATCTCAAGCTAGAGATCG
+
FFFFFFFFFFFFFFFFFFFFFFFFFFFFFFFFFFFFFFFFFFFFFFFFFFFFFFFFFFFFFFFFFFFFFFFFFFFFFFFFFFFFFFFFF:FFFFFFFFFFFFFFFFFFFFFF:FFFFFFFF:FFFFFFFFFFFFFFFFFFF,FFFFFFFF
@A00941:609:HJ7N2DRXY:1:2101:22914:1094 2:N:0:TAATACAG
ACATAGCAGATGTGTATAAGAGACAGGTTCTTGTTCTGAAGCCTCCAGTTAGCAGCCTTCGGAGAGAATAGATGGTAAATGTCTCTTTTTAGAACTTAAATGTGTCAAACTCTCATTTAATTTCTCCTAGCTCTGGGAAAGGTCCGGAAA
+
FFFF,FFFFFFFFFFFFF:FFFFFFFFFFFFFFFFFFFFFFFFFFFFFFFFFFFFFFFFFFFFF:FFF,FFF:FFF,FFFFF,:FF:FFFFFFFFFFFFFFFFFFFFFF:FFFFFFFFFFFFFFFFFFFFFFFFFFFFF,FFFFFFFFFF
@A00941:609:HJ7N2DRXY:1:2101:23276:1094 2:N:0:TAATACAG
ACATAGCAGATGTGTATAAGAGACAGGGTTAACCAACACGAACAATGCATATGATGGTATACATAAAGGTTAAGTAGATTATCATTTGTTCCTACTTACAATCTGTCTCTTATACACATCTCAAGCTAGAGATCGGAAGAGCGTCGTGTA
+
FFFFFFFFFFFFFFFFFFFFFFFFFFFFFFFFFFFFFFFFFFFFFFFFFFFFFFFFFFFFFFF:FF:FFFFFF:FFF:FFFFFFFFFFF:FFFF:FFFFFF,FFFF:FFFFFFFFFF:F:FFFFFFFFFF,FFFFFFFFFFFFFFFFF,F
@A00941:609:HJ7N2DRXY:1:2101:23601:1094 2:N:0:TAATACAG
ACATAGCAGATGTGTATAAGAGACAGTAACTTCTTGGTCTAGGCACATGAATATTGTTGTGGGGAAGAGACTTATAATAAAGGTGGATGCGACAATGGATTTTACATAATGGGGGTATGAGTTTTTTTTGTTAGGGTTAACGAGGGTGGT
+
FFFFFFFFFFF:FFFFFFFFFFFFFFFFFFFFFFFF:FFFFFFFFFFFFFFFFFFFFFFFFFFFFFFFFFFFFFFFFF:FFFFFFFFFFFFFFF:FFFFF:FFFFFFFFFFFFFFFF,:FFFFFFFFFFFFFFFFF:FF,FFFFFFFFF:
@A00941:609:HJ7N2DRXY:1:2101:23619:1094 2:N:0:TAATACAG
ACATAGCAGATGTGTATAAGAGACAGGGTCTCGAACGCCGGAGCCCAAGCCATCCTCCTGCCTCGGCCTCCCAAAGTGCTGGGATAAGTGGGCCCAACTAGCCTCATGTTTTCTTTAAGCAGTCCCTCCCTGTTGCACACTTGGATAGTT
+
FFFFFFFFFFFFFFFFFFFFFFFF:FFFFFFFFFFFFFFFFFFFFFFFFFFFFFFFFFFFFFFFFFFFFF:FFFF:FFFFFFFFFF,F:FFFFFFFFFFFFFFFFFFFF:FFFF:FFFF:FF:FFFFFFFFFFFFFFFFFFFFFFFFFFF
@A00941:609:HJ7N2DRXY:1:2101:23746:1094 2:N:0:TAATACAG
CGCAGACAGATGTGTATAAGAGACAGCTTAATAAACCAATGACAAACATCTCAACCCAACTGTCATCTCTTCAGAAGGGCCTCTTCACGTGAGCAAAGGCAGCACATCCCTCTCCCAATCACATTCCGATCCATTACCTTTACCTTCTTT
+
FFFFFFFFFFFFFFFF:FFFFFFFFFFFFFFFFFFFFF:FFFFFFFFFFFFFFFFF:FFFF:FFFF:FF:FFFFFFFFFFFFFFFFFFFFFF:FFFFFFFF:FFF,FFFFFFFFFF:FFFFFFFFFFF,:FFFF:F:FFFFFFFFFFF::
@A00941:609:HJ7N2DRXY:1:2101:23981:1094 2:N:0:TAATACAG
GAACATACAGATGTGTATAAGAGACAGCCCATGCTGGTCTCAAACTCCTGGGCTCAAGCGATCCTCCCACCTTGGCCTCCCCAAGTGCTGGGATTACAGGCTGTCTCTTATACACATCTCTTGTCAAGATCGGAAGAGCGTCGTGTAGGG
+
FFFFFFFFFFFFFFFFFFFFFFFFFFFFFFFFFFFFFFFFFFFFFFFFFFFFFFFFFFFFFFFFFFFFFFFFFFFFFFFFFF:FFFFFFFFFFFFFFFFFF:FFFFF,FFFFFFFFFFFFFFFFFFFFFFFFFFFFFFFFFFF,F::FFF
@A00941:609:HJ7N2DRXY:1:2101:24126:1094 2:N:0:TAATACAG
ACATAGCAGATGTGTATAAGAGACAGGCCAGGCCCTGTTCTTAGGAAGCCTCCCTTTGCTGTGGTCTTCAGTGTAAGACAGGGGTCCCCAACCTCTGGGCCACAGACCAGTCAGCAGCAACATTAAATTCTCATAGGAGCACAAACCCTA
+
FFFFFFFFFFFFFFFFFFFFFFFFFFFFFFFFFFFFFFFFFFFFFFFFFFFFFFFFFFFFFFFFFFF:FF:FFFFFFFFFFFFFFFFFFFFFFFFFFFFFFFF:FFFFFFFFFFF,FFF:FFFFFF:FFFFF:,FFFFFFFF:FFF::FF
@A00941:609:HJ7N2DRXY:1:2101:24523:1094 2:N:0:TAATACAG
ACATAGCAGATGTGTATAAGAGACAGGTCTTGGGCTGGATGAGGAACCCAGGCGTGCAAGTGCATTTGGGAAACCTGTGAATTCCAGTTTTGGAAGCTGTCTCTTATACACATCTCAAGCTAGAGATCGGAAGAGCGTCGTGTAGGGAAA
+
:FFFFF,FFFF,F:F:FFF:F,FFF:FF:F:F:FFF:::FFF,FFF,F,:,,FF:F:FFFFF,:FF,FFFFFFFFFFFFFFFFF,FFFFFFF,F,FF,FFFFFFFFFFFFFFFFFFFF:FF,FFFFFFF:FFFF:FFFFF,::FFFF:,,
@A00941:609:HJ7N2DRXY:1:2101:24668:1094 2:N:0:TAATACAG
GAACATACAGATGTGTATAATAGACAGGGAGTGCAGTGGCACAATCTCAGCTCACTGCTGCAACCTGTGCCTCCTGGGTTCAAGCGATTCTCCTGCCTCAGCCTCCCAAGTAGCTGGGACTACAGGCATGCACCACCACGCCCAGCTAAT
+
FFFFFFFFFFFFFFFFFFFFFFFFFFFFFFF:FFFFFFFFFFFFFFF:FFFFFFFFFFFF:FFFFFFFFFFFFFFF:FFFFFFF::FFFFFFFFFFFFFFFFFFFFFFFFFFFFFFFF:FFFFFFFFFFFFFFFFFFFFFF:F:FFFFF,
@A00941:609:HJ7N2DRXY:1:2101:24777:1094 2:N:0:TAATACAG
ACATAGCAGATGTGTATAAGAGACAGCCTTCAGGCTGAGGCTTAATAAGGATCATACACCAATACTGACAGGCAGATAGAAGACTGAGACAAGAAAATGCAGTCAAAAAAGTCTTCCTTGGGTACTTCTAAAGTATTAATGTATGCTCTC
+
FFFFFFFFFFFFFFFFFFFFFFFFFFFFFFFFFFFFFFFFFFFFFFFFFFFFFFFFFFFFFFFFFFFFFFFFFFFFFFFFFFFFFFFFFFFFFFFFFFFFFFFFFFFFF:FFFFFFFFFFFFFFFFFFFFFFFFFFFFFFFFFFFFFFFF
@A00941:609:HJ7N2DRXY:1:2101:24795:1094 2:N:0:TAATACAG
GAACATACAGATGTGTATAAGAGACAGGTGAAGTACCAATGCTTAAAGCCTATCAATAACTCCTCATTGCTAAACTCCATACTACATGTCATACCTAAAATTCCCTTTATAATTCTTGGCCCTTGCTTAATTCTTTAATTACCTCAATCT
+
FFFFFFFFFFFFFFFFFFFFFFFFFFFFFFFFFFFFFFFFFFFFFFFFFFFFFFF:F:FFFFFFFFFFFFFFFFFFFFFFFF:FFFFFFFFFFFFFFFFFFFFFFFFFFFFFFFFFFFFF:FFFFFFFFFFFFFFFFFFFFFFFFFFFFF
@A00941:609:HJ7N2DRXY:1:2101:25301:1094 2:N:0:TAATACAG
ACATAGCAGATGTGTATAAGAGACAGAAATTACAGTAGCAAATTATGGGAAAAGAGTAAGATAAATTGCATGTGTGGTATGATCTGAACTATATAAAAAGTTACATATGCATGGGGGAAAAGATTAGAACGCACCAAAACATTAACTATG
+
FFFFFFFFFFFFFFFFFFFFFFFFFFFFFFFFFFFFFFFFFFFFFFFFFFFFFFFFFFFFFFFFFFFFFFFFFFF:FFFFFFFFFFFFFFFFFFF:FFFFFFFFFFF::FFFFFFFFFFFFFFFFFFFFFFFFFF:FF:FFFFFFFFFFF
@A00941:609:HJ7N2DRXY:1:2101:25789:1094 2:N:0:TAATACAG
ACATAGCAGATGTGTATAAGAGACAGCTTTTTAAATAGTTAATAGCTAGAGGGGAAAGTCCTGCGGAATTTCTGAGAGATGTGCTTTTTTCTGTGAATTTACGTCATGATGCTACAGATTAGTGTGAAGCGAGCCTTACCCAGAAGGACC
+
FFFF,:,FFFFFFFFF::FFFFFFFFFFFFFFFFFFF:,:FF,FF,::FFF:FFFFFFFFFFFFF:FF,F:FFF:FFFFF:FFFFF:FFFFFFF:FFF,FFFFF,FFF:,:FF,:,F::FFFFFFFF::FFFFFFFF,:FF,FFFFFFF:
@A00941:609:HJ7N2DRXY:1:2101:26024:1094 2:N:0:TAATACAG
GAACATACAGATGTGTATAAGAGACAGTCTTTATCCAGAGTACCATTAGTGGGCATGTACATTGATTCCATGTCTTTGCTATTGTGAGTAGTGCTGCAATGAACATACATGTGCATGTGTCTTTATAATAGAATAATTTAAATTCCTTTG
+
FFFFFFFFFFFFFFFFFFFFFFFFFFFFF:FFFFFFFFFFFFFFF,FFFFFFFFFFFFFFFFFFFFFFFFFFFFFFFFFFFFFFFFFFFFFFFFFFFFFFFFFFFFFFFFFFFF,FFFFFFFFF:F:FFFFFF::FF:FFFFFFF:FFFF
@A00941:609:HJ7N2DRXY:1:2101:26205:1094 2:N:0:TAATACAG
ACATAGCAGATGTGTATAAGAGACAGAGTGAGTTGAGATCGCGCAATTGCGCTCCAGCCTGGGCGACAAGAGCAAAACTCCACCTCAAAGAAAAAACAAAACAAGACATGGGGCAGCTGAGGCCTTTTGTATACCAGGCATTTATCGAGT
+
FFFFFFFFFFFFFFFFFFFFFFFFFFFFFFFFFFFFFFFFFFFFFFFFFFFFFFFFFFFFFFFFFFFF:FFFFFFFFFFFFFFFFFFFFFFFFFFFFFFFFFFF:FFFFFFFFFFFFFFFFFFF,FFFFF:FFFFFFFFFFFFFFFFFFF
@A00941:609:HJ7N2DRXY:1:2101:26404:1094 2:N:0:TAATACAG
ACATAGCAGATGTGTATAAGAGACAGCTCCCAGCCCTTCTCAGTCACTGTTCCTTTCCCTTTCCCTCCTTCCCTCTCTCCCTCCCTTCCTTCATTCCTCTCTTTCTTTTTGAGATGGATACTTGCTCTGTCACCCAGGCTGGAGGTTAGT
+
FFFFFFFFFFFFFFFFFFFFFFFFFFFFFFFFFF:FFFF:FFFFF,:FFFFFFF:FF:FF:F::F:FFFFFF:FFFF::FFFFFFF::FFFFFFFFFFF:FFF,F:F:FFFFFF,,FFFFFFFFF:FFFFFFFFFFF:FFFFFFFFFF:F
@A00941:609:HJ7N2DRXY:1:2101:26512:1094 2:N:0:TAATACAG
ACATAGCAGATGTGTATAAGAGACAGACTTTCCATCGAACCATTTAGAATAATTTTTTTAAATAAAGTGTGTGGGTCTGCAAGGAATCACTTGGACAAGAATAAAGGCAGGAAATTTCCTGTAATTTTTAGTAGAATCATTGGGAATAAT
+
FFFFFFFFFFFFFFFFFFFFFFFFFFFFFFFFF:FFFFFFFFFFFFFFFFFFFFFFFFFFFFFFFFFFFFFFFFFFFFFFFFFFFFFFFFFFFFFFFFFF:FFFFFFFFFFFFFFFFFFFFFFFFFFFFFFFFFFFFFFFFFFFFFFFFF
@A00941:609:HJ7N2DRXY:1:2101:26711:1094 2:N:0:TAATACAG
ACATAGCAGATGTGTATAAGAGACAGGAATGTAGAACACTAAATTTGCATTCCCTTAAAAATTGGGATGAATTGTCCTCTAAACACATCCTATTCAAACTCCTATCTTCATCAGCTGTCTTCTTTACAACATTCTTAATGAAGACATTGC
+
FFFFFFFFFFFFFFFFFFFFFFFFFFFFFFFFFFFFFFFFFFFFFFFFFFFFFFFFFFFFFFFFFFFFFFFFFFFFFFFFFF:FFFFFFFFFFFFFFFFFF:F:FFFFFFFFFFFFFFFFFFFFFFFFFFFFFFFFF:FFFFFFFF:FFF
@A00941:609:HJ7N2DRXY:1:2101:26964:1094 2:N:0:TAATACAG
ACATAGCAGATGTGTATAAGAGACAGGAAATGGTCAGTTGACTTTGCTATGGTCCAAATGTTTATGTTCTCCCAATATTCATATGCTGGAGCCTAATATTCAATGTGATAATATTAAGAGGTGGGGCATTTTGGAGATGATTAGTTCATG
+
FFFFFFFFFFFFFFFFFFFFFFFFFFF:FFFFFFFFFFFFFFFFFFFFFFFFFFFF:F:FFFFFFFFFFFFFFFFFFFFFFFFFFFFFFFFFFFFFFFFFFFFFFFFFF::FF,FFFFFFFFFFFFFFF:FFFFFFFF,FF,:FFFFFFF
@A00941:609:HJ7N2DRXY:1:2101:27272:1094 2:N:0:TAATACAG
AGCGCTAAGATGTGTATAAGAGACAGACTTAATCTGGACCCAGGTAATAAGCACATCTTAATTAAGGTGCCCTGCTGGGAACCAATTTAATGCAATATATATAATAGGATTTCAATTGTGCTTTGGTGTCTTTGTGCAATATAATAGGGG
+
FFFFFF:FFFFFFFFFF:FFFFFFFFFFFFFFFFFFF,FFFFFF:FFFFFFFFFFFFFFFFFFFFFFFFFFFFF:FF,F:,,FFFFFFF:FFF:,F:F:F:FFFFFFFFFFFFFFFFFF:F,:FF:FFFF:,FF:FFFFFFFFFFFFFFF
@A00941:609:HJ7N2DRXY:1:2101:27308:1094 2:N:0:TAATACAG
ACATAGCAGATGTGTATAAGAGACAGGCATACGATGTTAAGATTTCTCCGCATTTGTTCCCAGAGCTCTAGGTCTATTGTCCCTTCTTCAAGGAACCATGGCTTAAGGGAAACAACAGTTTGCATTAGGTCCTTTAATTGAGCCCTGTCT
+
FFFFFFFFFFFFFFFFFFFFFFFFFF:FFFFFFF:FFFFFFFFFFFFF:F:FF,FFFFFFFFFF:FF::FFFFFFFFF,FFFFF::,FFFF:F,FF,FFFFFF::F::FFFF:,,FF:F:FFFFFFFF,F,:FF:F:FF,FF::FFFFFF
@A00941:609:HJ7N2DRXY:1:2101:27471:1094 2:N:0:TAATACAG
ACAAGCAGATGTGTATAAGAGACAGGGTGAGGAGGGATCGTAAAGACTCACAACAGCACAATTTTAGGCAAGGGGTCAGGAAAGGCTTCTCTGAGCCACCGAGCAGGTACTTGAGCCAGGTAATAAAGGGACAGAAAGAATCACACAAAT
+
FFFF:FFFFF:FFFFFF,F:FFFFFFF,FFFF:FFFF:FFFFFFFFFFFFFFFFF,FFFFF:FFFFFFFFFFFFFFFFF:F,FFFFFFFFF,:FFFFFFFFFFF:FFF:FFFFFF:FFFFFFF,F,FFF:FFFFFF,F:FFFFF:FF:F:
@A00941:609:HJ7N2DRXY:1:2101:27489:1094 2:N:0:TAATACAG
CGCAGACAGATGTGTATAAGAGACAGGTGGGGACCTGGTCATTGCAGAAGTGTTTGGAGTGAGAGGTGGGGCCAAGAGGGCTGGAAGCAGCACACTGAGGTGCCTAACACTGCGTGACCTTGGCCAAATTACCTGACTTCTCTGAGCCTC
+
FFFFFFFFFFFFFF:FFFFFFFFFFFFFFFFFFFFFFFFFFFFFFFFFFFFFF,FFFFFFFFFFFFFFFFFFFFFFFFF:FFFFFFFFFFFFFFFFFFFFFFFFFFFFFF:FFFFFFFFFFFFFFFFFFFFFFFFFFFFFFFFFFFFFFF
@A00941:609:HJ7N2DRXY:1:2101:27525:1094 2:N:0:TAATACAG
ACATAGCAGATGTGTATAAGAGACAGAGACTGGTTCCCTCAATTTTAATCTGATGACTTATTTTCTCCTTATATGGATTATACTTGGCCTTCCCATTTTAACATTCTGAAGCTGCAGGAGATATTATTAAAGGCCAGGCTCCAAAGAGCT
+
FFFFFFFFFFFFFFFFFFFFFFFFFFFF:FF:FFF:FF:FFF,FFFFFFFFFFFFFFFFFFFFFFFFFFF,FFFF,F::FFFFFFF:FFFFFFFF:FFFFFFFFF:FFF::FFFFFFFFFFF,FFFFFFFFF:FF,:FFF,:,FFFFFFF
@A00941:609:HJ7N2DRXY:1:2101:27670:1094 2:N:0:TAATACAG
CGCAGACAGATGTGTATAAGAGACAGATCTGATGATTCTTATTTGAATTGATTATTACAATGGTTGCCAAATGGTGATTTTCTAATTCCATCATTCTTTTCACATTTATTATTGGTTTTCTACTGTGAGGTTATCAGGCTGTCTCTTATA
+
FFFFFFFFFFF::F,FFFFFFFFFFFF,FFFFFFF,FFFFFFFFFFFF,FFFFFF,FFFF:FF:,FFFFFFF:FFFF:FF,FFFFFF,FF:F,FFFF:FFFFFF::FFFFF,FFFF,F,FFF:,FF:,FFFFFFFFFF:F:FFFFFFFFF
@A00941:609:HJ7N2DRXY:1:2101:27923:1094 2:N:0:TAATACAG
ACATAGCAGATGTGTATAAGAGACAGTCTTAATGGTTTAACTTTACCTCTTCATAACTCTAATATTGCAAAAGGGGCAGTGAATCTTGACAGAGGTGCAAGCTAAGTCTGTCTCTTATACACATCTCTTGTCAAGATCGGAAGAGCGTCG
+
FFFFF:FFFFFFFFF:FFFFFFFFFFFFF:FFFFFFFFFFFFFFFFFFFFFFFFFF:,FFFFFFF:F:FFFFFFFFFFFFFFFFFFFFFFFFFFFFFFFFFFFFFFFFFFFFFFFFFFFFFFFFFFFFFFFFFF:FFFFFF:FFFFFFFF
@A00941:609:HJ7N2DRXY:1:2101:28266:1094 2:N:0:TAATACAG
ACATAGCAGATGTGTATAAGAGACAGGTATTTATAGGCAGAAAAAGGAAGTGACATACAGAAACAGCTTGATTAGGTACAGGTCTGCCTTTGCCTTATCTGCAGGTGGTGTGATGAAGCATTTGTGTTATAATGCACAATGGCCCATCAG
+
FFFFFFFFFFFFFFFFFFFFFFFFFFFFFFFFFFFFFFFFFFFFFFFFFFFFFFFFFFFFFFFFFFFFFFFFFFFFFFFFFFFFFFFFFFFF:FFFFFFFF,FFF,FFFFFFFFFF,F:FF,FF:FFFFFFFFFFFF,FFFFFFFFFFFF
@A00941:609:HJ7N2DRXY:1:2101:28357:1094 2:N:0:TAATACAG
ACATAGCAGATGTGTATAAGAGACAGCATGGAGAGTGTGAGCAAGGAAGGAAATGGTTGCAGGGGCATTTTTAAAGGCTCTCTCCTGCTTCTAGGTGGAGACGAGACCACAGGGCGCAAGAGTGAAATCGAACTGGGGAGATGATCGGGC
+
FFFFFFFFFFFFFFFFFFFFFFFFFFFFFFFFFFFFFFFFFFFFFFFFFFFFF:FFFFFFFFFFFFFFFFFFFFFFFFFFFFFFFFFFFFFFFFFFFFFFFFFFFFFFFFFFFFFFFFFFFFFFFFFFF:FFFFF,FFFFFFFFFFFFFF
@A00941:609:HJ7N2DRXY:1:2101:28537:1094 2:N:0:TAATACAG
ACATAGCAGATGTGTATAAGAGACAGGACTAATAAAGAAGAAAAGAGAGAAGAATCAAATAGATACAATAAAAAATGATAAAGGGGATATCACCACTGATCCCACAGAAATACAAACTACCATCAGAGAATACTACAAACACCTCTGTGC
+
FFFFFFFFFFFFFFF:F:FFFFFF:FFFFFFFF:FFFFFFFFFFFFFFF:FFFFFFFFFFFFFFFFFFFFFFFFFF:FFFFFFFFFFFFFFFF:FFFFFFF,FFFFF:FFFFFF,FFFFFFFFFFFFFFFFFFFFFF:FFFFFFFFFFFF
@A00941:609:HJ7N2DRXY:1:2101:28628:1094 2:N:0:TAATACAG
ACATAGCAGATGTGTATAAGAGACAGCCTATTTCCTGTAGCCAACTCCCCCTCTTCCTTCACTTATTTTCTTATTTAGGTTCAGCACATCAACTAGGTTTTTTTTTTCATTTTGTTTCTTTCGTTCTCCAGAATCTTTTATGATCTATTT
+
FFFFFFFFFFFFFFFFF:FFFFFFFFFF:FF:FFF:F:FFFF:FFFFFFFFFFFFFFFFFFFFFF:FFFFFFF:FFFFFFFFFFFFFFFFFF:F:FFFFFFFFFFFFFFFF,FF:FF,:FFFF,FFF:FFF::FFF:FFFFFF,FFFFFF
@A00941:609:HJ7N2DRXY:1:2101:29134:1094 2:N:0:TAATACAG
GAACATACAGATGTGTATAAGAGACAGGAGAGAGAGAGAGAGAGAGAGAGAGAGAGAGAGAGAGAGAGAGAGAGAGAGAGAGAGATAGATATGAAGGTGTATGTTATATTGTCACTGTTTGAAGTTAAATTTTATAACTTATGTGGTGGA
+
:FFFF::FFFF:,FFFFFFFFFFFFFF,FF,F:F,FFFFFFF:FFFFFFFFFFF::::FFFFFFF:FF::,:FFF:FFFF::F,,,,,,,,,,,,:,,:,,,,,F,F,F,,,,,,:,F,,,,,,,::F,,,FF,F,,,,F,F,,:,,,,F
@A00941:609:HJ7N2DRXY:1:2101:29405:1094 2:N:0:TAATACAG
ACATAGCAGATGTGTATAAGAGACAGATTTTAGTTTGTTTATTCATTTATTTCCTAGAATTTTTAAAACATGATTTAAGGTGACTATGAAAAATTAGAGTAAGATTTAATTGCTTTAAAAAAAAGCAAAATACAAAATTCAAGAATTAGT
+
FFFFFFFFFFFFFFFFF:FFFFFFFFFF:FF:FFFFFFFFFFFFFFFFFFF:FFFFFFFF:FFFFFFFFFFFFFFFFFF,F::F,FF,FFFFF,FFF:FFFFF:,:FFF::F:FF:FFFFFFFF,,:FF,FFFFFFF:,,:F:FF,:FF,
@A00941:609:HJ7N2DRXY:1:2101:29731:1094 2:N:0:TAATACAG
ACATAGCAGATGTGTATAAGAGACAGGCTTTACACAGAGTAAGATGAAAAAAAGTCCCCTCTAATGGGCAGAGACCACAAACTATATAGACGAGGCCACGATAGTCACATCACCCACCTACTCTGCGTACTCTAACTGGATATAGAGAAT
+
FFFFFFFFFFFFFFF:FFFFF:FFFF,FFF,F,FF,,,F,F:F,F,:,,F,,F,:FFF,:,,,,,,,F,,,,FFFF,:FFF,F,F,:,,,,F,,,,,F,,,,,FF,F,,,F,,:F:,,FF,FFFF,,FF,F:,,,FFFF,F,,FF,,,FF
@A00941:609:HJ7N2DRXY:1:2101:29749:1094 2:N:0:TAATACAG
ACATAGCAGATGTGTATAAGAGACAGGTTCCATTGATCTATATCTCTGTTTTGGTACCAGTACCATGCTGTTTTGGTTACTGTAATCTTGTAGTGTAGTTTGAAGTCAGGTAGCGTGATGCCTCCAGCTTTGTTCTTTTGGCTTAGGATT
+
FFFFFFFFFFFFFFFFFFFFFFFFFFFFFFFFFFFF,FFFFFF:FF,FFFFFFFFFFF:FFFFFFFF,:FF:,:FFF:F,:FFFFFFFFF:FFFF,FFFFF,FFFFFFFFFF:FFFF:FFFFFFFFFFFFFFFFF,FFFFFF,F:FFFFF
@A00941:609:HJ7N2DRXY:1:2101:29785:1094 2:N:0:TAATACAG
CGCAGACAGATGTGTATAAGAGACAGCCATCTTCCTAAACACAACAAATACAGATCATCAATTAAAACACAATCAGCAAGTTGAAGTTTCACTCAGAATAATACCCATCAAAAACAGTCTCTAATACAAAGCTCTAGAAAGAGAACTGAA
+
,FFFF,,:FFFFFFFFFFFFFFFFFFF,FFF,FFFF,,,,:F,,,,:,,:,:,FFFF:,F,,:F:,,,,F,,FF,FFF,,F,F:,,FFF,,FFF,,,FFFFF,:,F,FF,,,:,,:,F,F,F,,FF,F,:,,FF,FF,,FF,,F,:,FF,
@A00941:609:HJ7N2DRXY:1:2101:29839:1094 2:N:0:TAATACAG
ACATAGCAGATGTGTATAAGAGACAGATAGCATTATAACCAGTTTACATTTGAATAATCTAAAACTAAAAGAGGTTCAATGACTTCCTGAGTATCAGATGAATGAATACATGATGTCAAAGCCAAGCACTGATTCCAGCTTTTACTATAA
+
FFFFFFFFFFFFFFFFFFFFFFFFFFFFFFFFFFFFFFFFFFFFFFFF:FFFF:FFFFFFFFFFFFFFFFF:FFF::FFFFFFFFFFFFFFFFFFFFFFFFFFFF:FFFFFFFFFFFFF:FFFFFFFFFFFFFFFFFFFF,FFFFF,F:F
@A00941:609:HJ7N2DRXY:1:2101:30038:1094 2:N:0:TAATACAG
CGCAGACAGATGTGTATAAGAGACAGGCCAAACCACATCGTTACTCATATGTCTCAGTAATCACATAAAGGCACCCAGCAAATATTTGTGGATCTTCCCTGCTCTGTGCCTGTCTCTTATACACATCTGGACTTGGAGATCGGAAGAGCG
+
F:FFFFFFFFFFFFFFFFFFFFFFFFFFFFFFFFFFFFFFFFFFFFFFFFFFFFFFFF:FFFFFF:FFFFFFFFFFFFFF:F:FFFFFFFFFFFFFFFFFFFFFFFFFF:FFFFFFFFFFFFFFFFFFFFF,FFFFFFFFFFFFFFFFFF
@A00941:609:HJ7N2DRXY:1:2101:30400:1094 2:N:0:TAATACAG
GAACATACAGATGTGTATAAGAGACAGGATTTAGGTTGGAGTTTTATAACACGTGCTTTTCTTTTCTTTTGTTACATATCAAATGAAATATATGGTTCCCAGTACCTCGTTACTTTGCTACTTTAGAATATTTTTAAGCCCTCACCCACA
+
FFFF:FFFFFFFFFFFFFFFFFFFFFFFF,:FFFFF:FFFFFFFFFFF:FFF::FFF:FFFFFFFFFFFFFFFFFFFFFFFFFFFFF:FFFFFFFFFFFFFFFF:FFFFFFFFFFFF:F::F,:FFFF:FF:FFFFFFFFFFFFFFFF,F
@A00941:609:HJ7N2DRXY:1:2101:30436:1094 2:N:0:TAATACAG
GAACATACAGATGTGTATAAGAGACAGGGTTTATACAGATGAAATTTGTCTAAAAGTAGAGTGAAGTAGTAATCAAATACACAGCATCCGTGTTACTAGGTTTTATAAAAACATATTTTAATTTGCCTCCCTTATTTCCTAAATCTTCTT
+
FFFFFFFFFFFFFFFFFFFFFFFFFFF:FFFFFFFFFFFFFFFFFFFFFFFFFFFFFFFFFFFF:FFFFFFFFFFFFFFFFFFFFFF:FF,F,FFFFFFF:FFFFFFFFFFFFFFF,FFFFFFFF,FFF:FFFFF:FFFFFFFFFFFFFF
@A00941:609:HJ7N2DRXY:1:2101:30526:1094 2:N:0:TAATACAG
ACATAGCAGATGTGTATAAGAGACAGAGTGAACATTCAGCTTTACCTACCAACATGATTAGATTTGAAATACAGAAAATGTTTTCATTCAGTACCAGAATTCAAATTAGATTTTCACGGTAACCAGGAAACTCATTATCAGTTTCGTTAG
+
FFFFFFFFFFFFFFFFFFF:FFFF:FFF:FFFFFF:FFFF::FFFFFFFFFFF:,FF:FFFFFFFFFFFFFF:FFFFF,FFFFFFF:F:FFF,:F:FFFF:::FF:FFF,FFF:FFFFFFFFFFFFFFFFFFFF,FFFFF:,FF:FF:FF
@A00941:609:HJ7N2DRXY:1:2101:30743:1094 2:N:0:TAATACAG
ACATAGCAGATGTGTATAAGAGACAGGTTCAGATCAGGCCCAGTGTTCTATAGAACAGTGAAATGTACCAAGTTCTATTTTAGGGATATTCATTTGAAGGGAGTACGGATTCAAACACAAATGGGCAGTATGATGTATTAACAGTCTATA
+
FFFFFFFFFFFFFFFFFFFFFFFFFFF:FFFFFFFFFFFFFFFFF:FFFFFFFFFFFFF,FFFFFFFFFFFFF:FFFF::FFFFFFFFFFFFFFFFFFFFFFFF:FFFFFFFFFFFFFFFFFFFFF,FFFFFFFFFFFFFFFFFFFFFF:
@A00941:609:HJ7N2DRXY:1:2101:30852:1094 2:N:0:TAATACAG
ACATAGCAGATGTGTATAAGAGACAGCACTGAGACTGCCTCTGCAACATACTCACAATGTGATTATCTGACTTAACAGTTGAATGTCTCCAATAATTTCTCCAATTGACAGAAACAGAAGGGACAAAACTTTTTCATTAAAGAATAATAC
+
FFFFFFFFFFFFFFFFFFFFFFFFFFFFFFFFFFFFFFFFFFFFFFFFFFFFFFFFFFFFFFFFFFFFFFFFFFFFFFFFFFFFFFFFFFFFFFF:FFFFF:FFFFF:FFFFFFFFFFFFFFFFFFFFFF,FFFFFFFFFFFFF:FFFFF
@A00941:609:HJ7N2DRXY:1:2101:31051:1094 2:N:0:TAATACAG
CGCAGACAGATGTGTATAAGAGACAGACGTATATATGTGTATTTTTTTTTTTGAGACCGAGTATTGCTCTGTCTCCCAGGCAGGAGTGCAGTGGTGCATTCACTGCTCACTATAACCTCTGCCTCCCAGGTTCAAGTGATCCTCCTGCCT
+
FF,FF:FFFFFFFFFFFFFFFF:FFFFFF:F,F:F,::F,FFF,FFFFFF:FF:,,F,:,:F,FF:FF::F::,,FFFF,:,:::FFFFF,FFFFFFF,FF,FFFF::,:F:FFFF:F,FFFF,,:FFF:,,FFFF:FFFFF:,FF::::
@A00941:609:HJ7N2DRXY:1:2101:31286:1094 2:N:0:TAATACAG
GAACATACAGATGTGTATAAGAGACAGCTGTCAAACACATTACAAACAAGCTTTCATGTCTACTTCCTCCATGAAAACTGGCAACATCATGGTCATCAATGATTTCCTTTGCTAGATTAATTCTCATTCCTCATCGTTAAAACAACTGAT
+
FFFFFFFFFFFFFFF:FF,FFFFFFFFFFF,FFF:F:F:FFFFFF:FF:FFFFFFF,F,FFFFF:FFFFF:FFF,F:FFF:FFFFFFFFFFF,FFFFFFFF:,FFFF,FFFF:,FF,,:FFFFFFF,F:F:FFFF,F,,::FFF,FFFFF
@A00941:609:HJ7N2DRXY:1:2101:31448:1094 2:N:0:TAATACAG
CGCAGACAGATGTGTATAAGAGACAGTTCTTCTATTGTACAAACTGAAAATGCCAGATAGTCAGTTTTCTAGCCTCCCTATCAGGGAGAATGTGGGCATATGACACGGGCTTCACCAATCAGATGAGCATCTGTCTCTTATACACATCTC
+
FFFFFFFFFFFFFF:FFFFFFFFF:FFFFFFFFFFFFFFFFFFFFFFFFFFFFFFFF:FFFFFFFFFFFFFFFFF:FFFFFFFFFFFFFFFFFFFFFFF:F::FFFFFFFFFFFFFFFFFFF:FFFFFFFFFFFFFF,FFFFFFFFFF:F
@A00941:609:HJ7N2DRXY:1:2101:31810:1094 2:N:0:TAATACAG
CGCAGACAGATGTGTATAAGAGACAGGCCCTGGGTTCAAATCCCAGCCCGCTCTTTCCTAACTGTGACCTCCACAAGCATCAATGTCGTCTCTCAAAAGGCCATGAGAACTCGAGCTGGGACTGCTACTGGGTCATGTTTGTAAAGCATC
+
FFFFFFFFFFFFFFFFFFFFFFFFFFFFFFFFFFFFFFFFFFFFFFFF:FFFFFFFFFFFFFFFFFFFFFFF:FFFF:FFFFFFFFFFFFFFFFFFFFFFFF:FFFFF,FF:FFFFFFFFFFFFFF:FFF:FFFFFFFFFFFF:FFFFFF
@A00941:609:HJ7N2DRXY:1:2101:31846:1094 2:N:0:TAATACAG
ACATAGCAGATGTGTATAAGAGACAGGATCACAGTAGCTCTTGCATTTATCTGTTTTAGTCCTTCAACTTTCAAATTAGATTTGACTTCATCAAAGAATTTGGCCAAAAACAAACAAACAAACAAACAAAAAAACCAACTGGACACCACT
+
FF:FFFFFFFFFFFFFFFFFFFFFFFFFFFFFFFFFFFFFFFFFFFFFFFFFF:F::FF,:,:FFFFFFFFFFF,:F,:FFFFFFFF,FFF:FFFFF,F:FFFFFFFFFFFFFFFFFFFFFFFF,FFFFFFFFFFF:FF:FFFFFFF:FF
@A00941:609:HJ7N2DRXY:1:2101:31864:1094 2:N:0:TAATACAG
GGGGGGGGGGGGGGGGGGGGGGGGGGGGGGGGGGGGGGGGGGGGGGGGGGGGGGGGGGGGGGGGGGGGGGGGGGGGGGGGGGGGGGGGGGGGGGGGGGGGGGGGGGGGGGGGGGGGGGGGGGGGGGGGGGGGGGGGGGGGGGGGGGGGGG
+
FFFFFFFFFFFFFFFFFFFFFFFFFFFFFFFFFFFFFFFFFFFFFFFFFFFFFFFFFFFFFFFFFFFFFFFFFFFFFFFFFFFFFFFFFFFFFFFFFFFFFFFFFFFFFFFFFFFFFFFFFFFFFFFFFFFFFFFFFFFFFFFFFFFFFF
@A00941:609:HJ7N2DRXY:1:2101:32009:1094 2:N:0:TAATACAG
ACATAGCAGATGTGTATAAGAGACAGCAAAAATACTCTGCAAATATAAATAATTTTGCCTCACATTCTAATCTTGCCATAAATTTTATCTCCTTCTTTTGTGTTTTATCATCTAAAGTAAACCAAAAAATTGATAATAGTGATGACAACT
+
FFFFFFFFFFFFF:FFFFFFFFFFFFFFFFFFF:F:F,FFFFFFFFFFFFFFF,FFFFFFFFFFF,FFFFFFFF:FF:,FF,,FFFFFFFFF:FFFFFFFF:,F,F,FFFFFFF:FFFFFFFFF,FFFFF:FFFFFF:FFFFF:::FFF:
@A00941:609:HJ7N2DRXY:1:2101:32081:1094 2:N:0:TAATACAG
ACATAGCAGATGTGTATAAGAGACAGGGATGATGTTTTTGAAGTTCGTTTGTTTTGTAACATGTATCAGTACTTAGTTCCTTTTTATTGCTGTATAATATTTCAATATATACATATAATACATTTTGTTACTCTGTTCATCAGTTAATGA
+
FFFFFFFFFFFFFFFFFFFFFFFFFFFFFFFFFFFFFFFFFFFFFFFF:FFFFFFFFFFFFFFFFFFFFFFFFFFFFFFFFFFFFFFFFFFFFFFFFFFFFFFFFFFFFFFFFFFFFFFFFFFFFFFFFFFFFFFFFFFFFFFFFFF:FF
@A00941:609:HJ7N2DRXY:1:2101:32154:1094 2:N:0:TAATACAG
GAACATACAGATGTGTATAAGAGACAGCAATAGAGCAAGACCCTGTCTCAAAAAAAAAGAATGTATGTCAGGTAGAATTTAGTATCTCAAGCACCACTGCTTAGATAAAGGGGAAAAAGGCTGGGCACTGTGGCTCACTCCTGTAATCCC
+
FFFFFFFFFFFFFFFFFFFFFFFFFF:FFFFFFFF:FFFFFFFFFFF:FFFFFFFFFFFFFFF,::F:FFFF,FFF:F::F:FF,F,FF:FFFF::FFFF:FFFFFF:FFFFF,,FFF,:F::,F:,:FF,FFFFF:F:FF::F,FF:FF
@A00941:609:HJ7N2DRXY:1:2101:32208:1094 2:N:0:TAATACAG
ACATAGCAGATGTGTATAAGAGACAGGTCATATTTCTTCTATCAAATAGTATAGTTGGACACATTAATCTCTCCCTCATTTTTAATGTATCTGCTTCTCTGACCCCAATCTCTGTCTGTCTCTGATCCCATCTCTTTATATATCTACCTA
+
FF,:FFFFFFFFF:FFFF:FF:FFFFF:F:,F,,,F,FFF:::FFFF,,,FF:,:F,,FF,FF:F,,,,,FF,F,FFF:F,,,:FFFF,,F:,:FFFFF,,FF,F:,F:FFFF,F,F,FFFFFF,:F,F,,:FFF,F,,F,,,F,,F:,F
[truncated: 8,568,062 more chars]
