# Supplementary material for: Concurrent mapping of multiple epigenetic marks and co-occupancy using ACT2-seq
Source: Cell Biosci. 2021 Dec 4;11:198. doi: 10.1186/s13578-021-00711-4 (PMC8642990; doi:10.1186/s13578-021-00711-4)
Supplement: Supplementary file 3 — Additional file 3: Scripts used in data analysis and partitioning. [file 13578_2021_711_MOESM3_ESM.gz › supp_code/example_Act2/example_Act2_A2R1_4_or_A2R2_4_hg19_60_0_mapq10.bed]

chr4	42939309	42939399	A00941:609:HJ7N2DRXY:1:2101:12481:1063	42	+
chr8	12626766	12626856	A00941:609:HJ7N2DRXY:1:2101:5330:1204	42	+
chr14	29798015	29798105	A00941:609:HJ7N2DRXY:1:2101:15094:1297	42	-
chr3	97124314	97124404	A00941:609:HJ7N2DRXY:1:2101:2835:1673	40	-
chr17	64710135	64710225	A00941:609:HJ7N2DRXY:1:2101:8721:1783	42	-
chr1	121485280	121485370	A00941:609:HJ7N2DRXY:1:2101:18159:1877	32	+
chr18	31972950	31973040	A00941:609:HJ7N2DRXY:1:2101:8088:2065	42	+
chr8	146230323	146230413	A00941:609:HJ7N2DRXY:1:2101:9860:2253	22	+
chr9	68414071	68414161	A00941:609:HJ7N2DRXY:1:2101:24921:2409	16	-
chr4	39611165	39611255	A00941:609:HJ7N2DRXY:1:2101:26530:2472	42	-
chr4	36667452	36667542	A00941:609:HJ7N2DRXY:1:2101:18900:2660	42	+
chr4	65384834	65384924	A00941:609:HJ7N2DRXY:1:2101:27814:2691	42	-
chr11	122891954	122892044	A00941:609:HJ7N2DRXY:1:2101:29143:2769	42	+
chr5	49742942	49743032	A00941:609:HJ7N2DRXY:1:2101:7337:2801	18	+
chr3	117806200	117806290	A00941:609:HJ7N2DRXY:1:2101:21603:2895	42	-
chr2	216137221	216137311	A00941:609:HJ7N2DRXY:1:2101:7835:2942	42	-
chr14	45186316	45186405	A00941:609:HJ7N2DRXY:1:2101:19271:2957	24	+
chr17	37838806	37838896	A00941:609:HJ7N2DRXY:1:2101:6126:3051	42	-
