# Supplementary material for: Concurrent mapping of multiple epigenetic marks and co-occupancy using ACT2-seq
Source: Cell Biosci. 2021 Dec 4;11:198. doi: 10.1186/s13578-021-00711-4 (PMC8642990; doi:10.1186/s13578-021-00711-4)
Supplement: Supplementary file 3 — Additional file 3: Scripts used in data analysis and partitioning. [file 13578_2021_711_MOESM3_ESM.gz › supp_code/example_Act2/A2R1_1_or_A2R2_1.txt]

@A00941:609:HJ7N2DRXY:1:2101:10022:2597
@A00941:609:HJ7N2DRXY:1:2101:10031:2675
@A00941:609:HJ7N2DRXY:1:2101:1136:2801
@A00941:609:HJ7N2DRXY:1:2101:11496:2957
@A00941:609:HJ7N2DRXY:1:2101:12120:3129
@A00941:609:HJ7N2DRXY:1:2101:12201:2863
@A00941:609:HJ7N2DRXY:1:2101:1362:3223
@A00941:609:HJ7N2DRXY:1:2101:14389:3270
@A00941:609:HJ7N2DRXY:1:2101:14452:1376
@A00941:609:HJ7N2DRXY:1:2101:14516:1892
@A00941:609:HJ7N2DRXY:1:2101:14977:1313
@A00941:609:HJ7N2DRXY:1:2101:15013:1344
@A00941:609:HJ7N2DRXY:1:2101:15845:1720
@A00941:609:HJ7N2DRXY:1:2101:16188:2409
@A00941:609:HJ7N2DRXY:1:2101:16378:3020
@A00941:609:HJ7N2DRXY:1:2101:16758:1642
@A00941:609:HJ7N2DRXY:1:2101:16947:2253
@A00941:609:HJ7N2DRXY:1:2101:17716:2331
@A00941:609:HJ7N2DRXY:1:2101:1777:2284
@A00941:609:HJ7N2DRXY:1:2101:18973:1125
@A00941:609:HJ7N2DRXY:1:2101:1931:2926
@A00941:609:HJ7N2DRXY:1:2101:19334:2096
@A00941:609:HJ7N2DRXY:1:2101:19397:2988
@A00941:609:HJ7N2DRXY:1:2101:19587:2065
@A00941:609:HJ7N2DRXY:1:2101:20030:2863
@A00941:609:HJ7N2DRXY:1:2101:20573:1454
@A00941:609:HJ7N2DRXY:1:2101:20681:3020
@A00941:609:HJ7N2DRXY:1:2101:20726:1063
@A00941:609:HJ7N2DRXY:1:2101:21070:1094
@A00941:609:HJ7N2DRXY:1:2101:21251:1752
@A00941:609:HJ7N2DRXY:1:2101:21585:1172
@A00941:609:HJ7N2DRXY:1:2101:21920:3004
@A00941:609:HJ7N2DRXY:1:2101:22245:2942
@A00941:609:HJ7N2DRXY:1:2101:22408:1846
@A00941:609:HJ7N2DRXY:1:2101:23565:2816
@A00941:609:HJ7N2DRXY:1:2101:23981:2691
@A00941:609:HJ7N2DRXY:1:2101:24008:2550
@A00941:609:HJ7N2DRXY:1:2101:24216:2691
@A00941:609:HJ7N2DRXY:1:2101:24216:2722
@A00941:609:HJ7N2DRXY:1:2101:24605:2769
@A00941:609:HJ7N2DRXY:1:2101:24641:1736
@A00941:609:HJ7N2DRXY:1:2101:24758:1157
@A00941:609:HJ7N2DRXY:1:2101:24921:2409
@A00941:609:HJ7N2DRXY:1:2101:25021:2519
@A00941:609:HJ7N2DRXY:1:2101:25229:1658
@A00941:609:HJ7N2DRXY:1:2101:25518:1689
@A00941:609:HJ7N2DRXY:1:2101:25690:1423
@A00941:609:HJ7N2DRXY:1:2101:27001:1939
@A00941:609:HJ7N2DRXY:1:2101:27091:3067
@A00941:609:HJ7N2DRXY:1:2101:27272:1094
@A00941:609:HJ7N2DRXY:1:2101:27326:1470
@A00941:609:HJ7N2DRXY:1:2101:27371:1266
@A00941:609:HJ7N2DRXY:1:2101:27679:1141
@A00941:609:HJ7N2DRXY:1:2101:27914:3114
@A00941:609:HJ7N2DRXY:1:2101:28185:1767
@A00941:609:HJ7N2DRXY:1:2101:28284:2472
@A00941:609:HJ7N2DRXY:1:2101:2835:1673
@A00941:609:HJ7N2DRXY:1:2101:28357:1094
@A00941:609:HJ7N2DRXY:1:2101:28763:1548
@A00941:609:HJ7N2DRXY:1:2101:2880:1689
@A00941:609:HJ7N2DRXY:1:2101:30210:2519
@A00941:609:HJ7N2DRXY:1:2101:30264:2613
@A00941:609:HJ7N2DRXY:1:2101:30517:2832
@A00941:609:HJ7N2DRXY:1:2101:30635:1908
@A00941:609:HJ7N2DRXY:1:2101:30897:1924
@A00941:609:HJ7N2DRXY:1:2101:31042:1423
@A00941:609:HJ7N2DRXY:1:2101:31584:1705
@A00941:609:HJ7N2DRXY:1:2101:32796:2049
@A00941:609:HJ7N2DRXY:1:2101:32904:1423
@A00941:609:HJ7N2DRXY:1:2101:5412:2628
@A00941:609:HJ7N2DRXY:1:2101:5683:2284
@A00941:609:HJ7N2DRXY:1:2101:5846:2472
@A00941:609:HJ7N2DRXY:1:2101:6307:3020
@A00941:609:HJ7N2DRXY:1:2101:6442:2315
@A00941:609:HJ7N2DRXY:1:2101:6696:2284
@A00941:609:HJ7N2DRXY:1:2101:6849:1454
@A00941:609:HJ7N2DRXY:1:2101:7012:2331
@A00941:609:HJ7N2DRXY:1:2101:7726:1595
@A00941:609:HJ7N2DRXY:1:2101:7826:2832
@A00941:609:HJ7N2DRXY:1:2101:7844:2080
@A00941:609:HJ7N2DRXY:1:2101:7880:1204
@A00941:609:HJ7N2DRXY:1:2101:7997:1376
@A00941:609:HJ7N2DRXY:1:2101:8196:3098
@A00941:609:HJ7N2DRXY:1:2101:8458:1579
@A00941:609:HJ7N2DRXY:1:2101:8467:1219
@A00941:609:HJ7N2DRXY:1:2101:9155:1094
@A00941:609:HJ7N2DRXY:1:2101:9525:2863
@A00941:609:HJ7N2DRXY:1:2101:9842:3035
