# Supplementary material for: Concurrent mapping of multiple epigenetic marks and co-occupancy using ACT2-seq
Source: Cell Biosci. 2021 Dec 4;11:198. doi: 10.1186/s13578-021-00711-4 (PMC8642990; doi:10.1186/s13578-021-00711-4)
Supplement: Supplementary file 3 — Additional file 3: Scripts used in data analysis and partitioning. [file 13578_2021_711_MOESM3_ESM.gz › supp_code/example_Act2/A2R1_4_and_A2R2_4_R1.fastq]

@A00941:609:HJ7N2DRXY:1:2101:5330:1204 1:N:0:TAATACAG
TTGGACTAGATGTGTATAAGAGACAGGGCCTGTGCTGGTCAGCAGGAGTTTCTTACCTTCCTTCTTTTTCTCCAAAAGGCATACATTTCACTATTGAGCTTTGTGATTCCTAAATTGTAGTGGGTCTCAGAATCATCTGGGGTGCTTTTC
+
FFFFFFFFFFFFFFFFFFFFFFFFFFFFFFFFFFFFFFFFFFFFFFFFF:FF:FFFFFFFFFFFFFF:FFFFFFFFFFFFFFFFFFFFFFFFFFFFFFFFFFFFFFFFFFFFFFFFF:FFFFFF:FF,FF:FFFFFFFFFFFFF:FF:FF
@A00941:609:HJ7N2DRXY:1:2101:16929:1908 1:N:0:TAATACAG
TTGGACTAGATGTTTATAAGAGACAGGACCCACCCAACACATTACTGGGTATAAACCCAAAAAACTAAAAATCAATCTGCTGAAAAGACAAAATAACATTTATGTAAAATTCGGCATTATACACAATAGCAAAGACTTGGAACCAACCCA
+
,F,FF,FF,:,FF,FFFFFFF,FFF:FF:F,F,FF:,::::,FF,:,,,,:F:,FFFF:F,,,F,,:,FFF:FF,,F::F,,,:F,,F,F,F:,,FFFF,:FF,F,,F,F:F,,:,F,FF,:FFF:,FFFFFF,F,:F:,FFFFFFFFFF
@A00941:609:HJ7N2DRXY:1:2101:27344:2002 1:N:0:TAATACAG
TTGGACTAGATGTGTATAAGAGACAGCAGGGAGAGTCTGCGCCCTCGCCTTTTCCAGCTTCCAGAGGCCACGCACATCCCTTGGCTCATGGCCCCTCCCCTGTCTTCAAGCTGTCTCTTATACACATCTTACTCATAAGATCGGAAGAGC
+
FFFFFFFFFFFFFFFFFFFFFFFFFFFFFFFFFFFFFFFFFFFFFFFFFFFFFFFFFFFFFFFFFFFFFFFFF:FFFFFF:FFFFFFFFFFFFFF:FFFFFFFFFFFFFFFFFF::FF,FFFFFFFFFFFFFFFFFFFFFFFFFFFFFFF
@A00941:609:HJ7N2DRXY:1:2101:27814:2691 1:N:0:TCATACAG
TTGGACTAGATGTGTATAAGAGACAGACTCAGTTTAATTTAAGTCAAAGTAGGGCCTGGAATATCTGTAGTGTTTGTAATGGGTGACAATATCTGAGGAAGAAGAAATAACTATCAGAGATACATCAAGCAAATTGTAAAATAGTGATGT
+
FFFFFFFFFFFFFFFFFFFFFFFFFFFFFFFFFFFFF:F:FF,FFFFFFFFF::FF,FFFFFFF,FFFFFFFFFF:FFFFFF,FFFFFFF:FFFFFFFFFFFF:FFFFFFFFF:FF,FFFFFFFFFF:,,FFFFF,FF,FFFFFFF::,F
@A00941:609:HJ7N2DRXY:1:2101:29143:2769 1:N:0:TAATACAG
TTGGACTAGATGTGTATAAGAGACAGGCTTTGAATCTCTCTGACTTCCTCTTCTGCCCCCAGCTGAAGAAAACTCTCAGCTTTTAAACGGCTCATAGGATTAGATTGGGCCCGCTCAATCTTCCCATTGTAACATCAACTGATTAGTAAA
+
:FFFFFFFFFFFFFFFFFFFFFFFFFFFFFFFF:FFFFFFFF,F:FFFFF,:FFFFFFFFFFFFFFFFFFFFFFFFFFFFFFFFFFFF:FFFFFFFF:FFFF:FFF,F,FFFFFFFFFFFFFF:FFF:F:FFFFFF:FF:FFFF:FF,F:
@A00941:609:HJ7N2DRXY:1:2101:19271:2957 1:N:0:TAATACAG
TTGGACTAGATGTGTATAAGAGACAGATCTTAGAGTAAGGAAAACATAATAAAGACAAGAGAATCATCAGAACTTATTTAAAAATCTAAGGTAATTACTGAAGCAGACCTACATAACTCACTAGCCCCTTTGAGAAACTTTATATCTGTC
+
FFFFFFFFFFFFFFFFFFFFFFFFFFFFFFFF:FFFFFFFFFFFFFFFFFFFFFFFFFFFFFFFFFFFFFFFFFFFFFF:FFF:FFFF,FFFFFFFFFFF:FFFFFFFFFFFFFFFFFFFFFFFF,FFF,F:FFFFFFFFFFFFFFFFFF
