# Supplementary material for: Concurrent mapping of multiple epigenetic marks and co-occupancy using ACT2-seq
Source: Cell Biosci. 2021 Dec 4;11:198. doi: 10.1186/s13578-021-00711-4 (PMC8642990; doi:10.1186/s13578-021-00711-4)
Supplement: Supplementary file 3 — Additional file 3: Scripts used in data analysis and partitioning. [file 13578_2021_711_MOESM3_ESM.gz › supp_code/example_Act2/example_Act2_R1.fastq]

@A00941:609:HJ7N2DRXY:1:2101:1127:1000 1:N:0:NAATACAG
TGACAAGAGATGTGTATAAGAGACAGCAGTCCCTCAGACAGTCCGGTTTGTTAGCTTCCTGCGGGCTCTCCACTGAACCCAGCCTTTGAATGGGAGACTGAGTCAGAGCANCCTCAAACATCCCCTGAAGGCGAGAGCCGCTGTGCGTGA
+
,FFFFFFFFF,FFF:F:FFFFFFFFFFFFFFF::FFFFF,:FFF,FFFFF:FFFF::FFFFFFFFF,FFFFFFFFFFFF:FFFF,:FFFFF:FFFFFFFFFFFFFFFFFF#,FFFF:FFFFFFFFFFF:F:FFFFFFFFF:FFFFFF:FF
@A00941:609:HJ7N2DRXY:1:2101:1886:1000 1:N:0:NAATACAG
CTAGCTTGAGATGTGTATAAGAGACAGGGTCTCAAATAATGGTCTCTGGTCTATGCTTGCATCTTGAATCTGCTTCTTGCTATCTGAACAATGTCAGACAATATATCTAATCCTGTCTCTTATACACATCTGCTATGTAGATCGGAAGAG
+
FFFFFFFFFFFFFFFFFFFFFFFFFFFFFFFFFFFFFFFFFFFFFFFFFFFFFFFFFFFFFFFFFFFFFFFFFFFFFFFFFFFFFFFFFFFFFFFFFFFFFFFFFFFFFF:FFFFF:FFFFFFFFFFFFFFFFFFFFF:F:FFF,FFFFF
@A00941:609:HJ7N2DRXY:1:2101:2031:1000 1:N:0:NAATACAG
CTAGCTTGAGATGTGTATAAGAGACAGGTGTAAGTGTTTCAGTCATTTCCATATGTAAAATTTACCTTCTTAGATCCTGCATGCCTCTCCTTCTGTTCACAGGAAATATTCTCACAGTTTCCATTAACTGTTACCACTTCTATATGTTTA
+
FFFFFFFFFFFFFFFFFFFFFFFFFFFFFFFFFFFFFFFFFFFFFFFFFFFFFFFFFFFFFFFFFFFFF:FFFFFFFFFFFFFFFFFFFFFFFFFFFFFFFFFFFFFFFFFFFFFFFFFFF:FFFF,FFFFFF:FFF,FFFFFFFFFFFF
@A00941:609:HJ7N2DRXY:1:2101:2248:1000 1:N:0:NAATACAG
CTAGCTTGAGATGTGTATAAGAGACAGAACTTGCACAGGTGATAGCTCATCCACTGACCCTGGATCTGGCTTCTCTCATACACATCCTTCTCACCGCAGAAGGGTTAAAAGCTGCCAGCACATGTCCGCCAAAACCATCAACCTGTCTCT
+
FFFFFFFFFFFFFFFFFFFFFFFFFFF,FFFFFFFFFFFFFFFFFFFFFFFFFFFFFFFFFF:FFFFFF,FF:F:FFFFFFFFF,FF:FF:FFF:,FFFFFFF:F,FFFFFFFFFFFFF:FFF:FFFF:FFF:F:FFFFFFF:FFFF,F:
@A00941:609:HJ7N2DRXY:1:2101:2356:1000 1:N:0:NAATACAG
CGCGGTTCAGATGTGTATAAGAGACAGGAACAGACGTGGGAATGGTGGTGCTAATGGTGATAATTTATGCATATAAATCAAGGGTTAAGAATGTAGAGAAGGGAGATTATCTCCAACTGCAGTCAGAGAAGTCTACAACATAAAAGTGGT
+
FFFFFFFFFFFFFFFFFFFFFFFFFFFFFFFFFFFFFFFFF:FFFFFFFFFF:FFFFFFFFFFFFFF:FFFF:FFF:F:FFFFFFFFF:FFFFFFFFFFFFFFFFFFFFFFFFFFFFFFFFFFFFFFF:FFFFF,FFFFFFFFFFFFFFF
@A00941:609:HJ7N2DRXY:1:2101:2392:1000 1:N:0:NAATACAG
CTAGCTTGAGATGTGTATAAGAGACAGGTATAAAAATAGGCACATAGACCAGTGGAACAGAATAGAGAACCCAGAAATGAACCCAAATACTTACAACCAACTGATCTTTGACAAAGCAAACAAAAACATAAAGTAGGGAGAGGACACCCT
+
FFFFFFFFFFFFFFFFFFFFFFFFFFFFFFFFFFFFFFFFFFFF:FFFFFFFFFFFFFFFFFFFFFFFFFFFFFFFFFFFFFFFFFFFFFFFFFFFFFFFFFFFFFFFFFFFFFFFFFFFFFFFFFFFFFF:FFFFFFFFFFFFFFFFFF
@A00941:609:HJ7N2DRXY:1:2101:3188:1000 1:N:0:NAATACAG
CTAGCTTGAGATGTGTATAAGAGACAGTACTACCACATAATTAGCCTGGCTAATTATTTTTATGTTCATTTTGGTAGAGACAGGGTCTTGCCATGTTAACCAGGCTGGTCTTGAACTCCTGGGCTCAGGTGATCAGCCTTCTGAAGTGCT
+
FFFFFFFFFFFFFFFFFFFFFFFFFFFFFFFFFFFFFFFFFFFFFFFFFFF:FFFFFFFFFFFFFFFFFFFFFFFFFFFFFFFFFFFFFFFFFFFFFFFFFFFFFFFFFFFFFFFFFFFFFFFFFFFFFFFFFFFFFFFFFFFFFFFFFF
@A00941:609:HJ7N2DRXY:1:2101:3351:1000 1:N:0:NAATACAG
CCAAGTCCAGATGTGTATAAGAGACAGTTTGCATATTAAAAGGCTACAGTGGGAGAGCCAGCTTTTTTGCAGCTATGTCAATGACATGCCTGGTCAAACCAATCCCCTGAGCCCTATGCAAACCAGACATTGCCTCATCCAGCCTCTGCA
+
FFFFFFFFFFFFFFFFFFFFFFFFFFFFFFFFFFF,FFFFFFFFFFFFFFFFFFFFFFFFFFFFFFFFFFF:FFFFFFFFFFFFFFFFF:FFFFFFFFFFFFFFFFFFFFFFFFFFFFFFFFFFFFFFFFFFFF:FFF:FFFFFFFFFFF
@A00941:609:HJ7N2DRXY:1:2101:3405:1000 1:N:0:NAATACAG
TGACAAGAGATGTGTATAAGAGACAGCCTTAGCTGTGAGGGAGGCCAACACAGGCAGGCTTTCCCTGCACTGATCATCTCAGGTGCTGTCTCTTATACACATCTGTATGTTCAGATCGGAAGAGCACACGTCTGAACTCCAGTCACTAAT
+
FFFFFFFFFFFFFFFFFFFFFFFFFFFFFFFFFFFFFFFFFFFFFFFFFFFFFFFFFFFFFFFFFFFFFFFFFFFFFFFFFFFFFFFFFFFFFFFFFFFFFFFFFFFFFFFFFFFFFFFFFFFFFFFFFFFFFFFFFFFFFFFFFFF:FF
@A00941:609:HJ7N2DRXY:1:2101:3604:1000 1:N:0:NAATACAG
CTAGCTTGAGATGTGTATAAGAGACAGCTTTATGAGGGCTCCCATGCCACATAAAACTTATGCTTTTCTCCTATTAGTCTATTTTTTGTCGTTTAATCCTCAGACCCAGCTGGGACCCTAAGAGGGTAAAAGTGGAGTTTTTCTGTGCCT
+
FFFFFFFFFFFFFFFFFFFFFFFFFFFFFFFFFFFFFFFFFFFFFFFFFFFFFFFFFFFFFFFFF:FFFFFFFFFF:FFFFFFFFFFFFFFFFFFFFF,FFFFFFFFFFFFFFFFFFFFFFFFFFFF,FFF:FFFFFFFFFFFFFFFFFF
@A00941:609:HJ7N2DRXY:1:2101:3640:1000 1:N:0:NAATACAG
CTAGCTTGAGATGTGTATAAGAGACAGGAGTGTATTTCCAAACTGCTCGATTAAAGAAAGGTTAAACTCTGTGAGTTGAACACACACATCACAAAGTGTTTTCTGAGAATGATTTTGTCTAGTTTTAATACGAAGATATATCCTTTTCTA
+
FFFFFF:FFFFFFFFFFFFFFFFFFFF:FFFFFFFFFFFFFFFFFFFFFFFFFFFF:FF:FFFFFFFFFF:F:FFFFFFFFFFFFFFFFFFFFFFFFFFFFFFFFFFFFFFF:FFFFFFFFFFFFFFF::F:F,,FF,FFFFFFFFFFFF
@A00941:609:HJ7N2DRXY:1:2101:3658:1000 1:N:0:NAATACAG
CTAGCTTGAGATGTGTATAAGAGACAGCCCCACATCCCTCTCAGCCCTATTGGTTTCAACCACTTCTGCCGGGCCATTTCAGCTCCTGCCTGATTAGGGCAAACTTTCAGGAGCCTTGTTCTGACCAGTGGGAGCACCAGGGCTCTCAAG
+
FFFFFFFFFFFFFFFFFFFFFFFFFFFFFFFFFFFFFFFFFFFFFFFFFFFFFFFFFFFFFFFFFFFFFFFFFFFFFFFFFFFFFFFFFFFFFFFFFFFFFFFFFFFFFFFFFFFFFFFFFFFFFFFFFFFFFFFFFFFFFFFFFFFFFF
@A00941:609:HJ7N2DRXY:1:2101:3911:1000 1:N:0:NAATACAG
CTAGCTTGAGATGTGTATAAGAGACAGGTTTCACTCTTGTTGCCCAGGCTGGAATGCAGTGGTGCGATCTCGGCTCATTGCAACCTCCACCTCCTGGGTTCAGGCAATTCTCGTGCCTCAGTCTCCGGAGTAGCTGGGATTACAGGCACC
+
FFFFFFFFFFFFFFFFFFFFFFFFFFFFF:FFFFF,FFFF,F:FFFF:FFF:FFFFFFFFFFFFFFFFFFFFFFFFFFFFFFFFFFF:FFFFFFF::FFFFFFF:FFFFFFFFFFF:FF:FFFFF,FFFFFFFFFFFFFFF:,FFFFFFF
@A00941:609:HJ7N2DRXY:1:2101:3983:1000 1:N:0:NAATACAG
CCAAGTCCAGATGTGTATAAGAGACAGTCCCAAGCCTGGAGTTTACATTTTAGGACCAAAACTCTTTGGGAGAACAACATCAGCCTGGTTGAGTGGATACAAGGCATGAAGAGGACATGAGAGGTGGCGGGAGACAGAGGACCTGAGATG
+
:FFFFFFFFF::FFF,F:FFFFFFFFFFF,FFF:F:FFFFFFFFFFFFFF,FFFFFFFFFFFFFF:FFFFF,FFFFFFF,FFFFF:FFFFFFFF:FFFFFFF,FFFFFFFFFFFFFF,FFFFFF,FFFFFFFFFFFFFFFFFF,FFFFFF
@A00941:609:HJ7N2DRXY:1:2101:4056:1000 1:N:0:NAATACAG
TGACAAGAGATGTGTATAAGAGACAGCTCCAGCTCTTTCTTTTCCCCCTTGGCTCTGATAGTTGCCATTCCCATCGTTCACAAGAACTCCTGAAGCGTAGCCGCGCAACAGGAACTGTCTCTTATACACATCTGTCTGCGAGATCGGAAG
+
FFFFFFFFFFFFFFFFFFFFFFFFFFFFFFFFFFFFFFFFFFFFFFFFFFFFFFF:FFFFFFFFFFFFFFFFFFFFFFFFFFFFFFFFFFFFFFFFFFFFFFF:FFFFFFFFFFFFFFFFFFFFFFFFFFFFF:FFFFFFFFFFFFFFFF
@A00941:609:HJ7N2DRXY:1:2101:4833:1000 1:N:0:NAATACAG
CTAGCTTGAGATGTGTATAAGAGACAGATACTCAAGAGATCAGCAACCTTGGGGGCAAAGCAGGGGTGATGAAAACAGAGGCTGGATGCAGCGCATCAGGCGAAGGCGGAGAAGACGGGCTGCCTTGTCCGGCCATCTTTTAGACACGGA
+
FFFFFFFFFFFFFFFFFFFFFFFFFFFFFFFFFFFFFFFFFFFFFFFFFFFFFFFFFFFFFFFFFFFFFFFFFFFFFFFFFF:FFFFFFFFFFFFFFFFFFFFFFFFFFFFFFFFFFFFFFFFFFFFFFFFFFF:FFFFFFFFFFFFFFF
@A00941:609:HJ7N2DRXY:1:2101:4887:1000 1:N:0:NAATACAG
CTAGCTTGAGATGTGTATAAGAGACAGTAGCAGGAGTGCCTTCAGGGCCCAGCATCATTTGCAGCCTGTGGTAGCTGGGCAGCTACATCACCTGTCTCTTATACACATCTGCTATGTAGATCGGAAGAGCACACGTCTGAACTCCAGTCA
+
FFFFFFFFFFFFFFFFFFFFFFFFFFFFFFFFFFFFFFFFFFFFFFFFFFFFFFFFFFFFFFFFFFFFFFFFFFFFFFFFFFFFFFFFFFFFFFFFFFFFFFFFFFFFFFFFFFFFFFFFFFFFFFFFF:FFFFFFFF::FFFFFFFFFF
@A00941:609:HJ7N2DRXY:1:2101:5014:1000 1:N:0:NAATACAG
CTAGCTTGAGATGTGTATAAGAGACAGATGAAGACTTGTCCTGAGACTCCTATGAATTTTGATCTTCTGACCACACATTGAGGTATATAGAAAAACCTGTATATAAATAACTGAGTCTAAATGCAAAATATTTTTTACATGTCAGTATGT
+
F:F:FF:,FFFFFFFFFFFFFFFFFFFF,FFF,FF,F,,FFFFFFFF:F:::,:FFF,FF,F:FFFF::FFFF,FFFFF,F,FFFFFF,,:FFF:FFFFFF:F,FFF,:F,F,FFFFFFFF,F,F:,FFFFFF,FFF,F:,:,FFF:F,F
@A00941:609:HJ7N2DRXY:1:2101:5032:1000 1:N:0:NAATACAG
CTAGCTTGAGATGTGTATAAGAGACAGCTCCAAAGCACTTATCACCACTTGATGCATTTTATTGGTTTTCCCCCATCCCCATAAGCTGTTTTGTCCTCTGTTTTATTGCCAGTATCTGCAATGTGCCGTGCACTTTGTAGGTGCTCAAAA
+
:FFFFF:FFFFFFFFFFFFFFFFFFFFFF:FFFFFFFFFFFFFFFFFFFFFFFFFFFFFFFFFFFFFFFFFFFFFFFFFFFFFFFFF:FFFFFFFFFFFFFFFFFFFFFFFFFFFFFF:FF::FF:FFFF:FFF:FFFFFFFFFFFFFFF
@A00941:609:HJ7N2DRXY:1:2101:5629:1000 1:N:0:NAATACAG
TGACAAGAGATGTGTATAAGAGACAGGGGCTGTACCGGGGAACAAGACTGGTACCCCAAAATGAGTCATGTACTACTGCCATGAGTCATGTACTACTGCCATGCTGTCTCTTATACACATCTGTCTGCGAGATCGGAAGAGCACACGTCT
+
FFFFFFFFFFFFFFFFFFFFFFFFFFFFFFFFFFF:FFFFFFFFFFFFFFFFFFFFFFFFF:FFFFFFFFFFFFFFFF:FFFFFFFFFFFFFFFFFFFFFFFFFFFFFFF:FFFFFFFFFFFFFFFFFFFFFFFFFFFFFFFFFFFFFFF
@A00941:609:HJ7N2DRXY:1:2101:5773:1000 1:N:0:NAATACAG
CTAGCTTGAGATGTGTATAAGAGACAGAAGGCATTATATGCTGTCAAACAGATGAATCCTAGGAACAATTTTGTTGTTGTATTTAATGTAAAAAGTTTTTTCCAATAATACAATACATTCTTATTAACTATAGTCACCATGTTGTACAAT
+
FFFFFF:FFFFFFFFFFFFFFFFFFFFFFFFFFFFF:FFFFFFFFFFFFFFFFFFFFFFFFFFFFFFFFFFFFFFFFFFFFFFFF:FFFFFFFFFFFF:FFFFF:FFFFFFFFFF,FFFFFFFF:FF,FFFFFF,FFFF:,FFFFFF:F:
@A00941:609:HJ7N2DRXY:1:2101:5791:1000 1:N:0:NAATACAG
CTAGCTTGAGATGTGTATAAGAGACAGGCGTTCAACTCTCAGAGTTTAACTTTTCTTTTCATTCAGTGGTTTGGAAACACTCTGTTTGTAAAGTCTGCACATGGAAATTTTGACCACTTAGAGGCCTTCGTTGGAAACGGGTTTTTTTCA
+
FFFFFFFFFFFFFFFFFFFFFFFFFF,FFFFFFFFFFFFFFFFFFFFFFFFFFFFFFFFFFFFFFFFFFFF:FFFFFFFFF::FFFFFFFFFFFFFFFFFFFFFFFFFFFFFFF:FFFFFFFFFFFFFFFFFFFFFFFF:FFFFFFFFFF
@A00941:609:HJ7N2DRXY:1:2101:5864:1000 1:N:0:NAATACAG
CTAGCTTGAGATGTGTATAAGAGACAGGTATAGTTTTGCTGTTACTAAAACTGACTCAATCATAACTCAAGAGAGAACACATTGAACTTATTTTTAAGAAACCAGAATTCTGAATAACACTAAAACCTGTCTCTTATACACATCTGCTAT
+
FFFFFFFFF:FFFFFFFFFFFFFFFFFFFFFFFFFFFFFFFFFFFFFFFFFFFFFFFFFFFFFFFFF:FFFFFFFF:FFFFFFF:FFFFFFF:FFFFFFF:FF:FFFFFFFFFFFFFFFFFFFFFFFFF:FFF::FFF:FFFFFFFFFFF
@A00941:609:HJ7N2DRXY:1:2101:6099:1000 1:N:0:NAATACAG
CTAGCTTGAGATGTGTATAAGAGACAGAAATTTAACAATATACTTTTCTGGCAGCATTCTTTCATCTTTGTCACCCTGATACAGTTCCTAAACAGAAAACAAACTAATGCTACTCAAATTTACATGTTTACATAAACTCACATTTCATGT
+
FFFFFFFFFFFFFFFFF:FFFFFFFFFF:FFFFFFFFFFFFFFFFFFFFFFFFFFF:FFFFFFFFFFFFFFFFFFFFFFFFFFFFFFFFFF,FFFFFFFFFFFFFFFFFFF:FFFFFFFFFFFFFFFFFFFFFF:FFFFFFFFFFFFFFF
@A00941:609:HJ7N2DRXY:1:2101:6316:1000 1:N:0:NAATACAG
CTAGCTTGAGATGTGTATAAGAGACAGTAACCGGAGGGGCCAATTTTTAAGAGTGGTCTCTAAGCCCTAAGGGATCAGAAAGAGAAATTCGTGTGAAGAACGGAGAGAAAAGCACTCTAGGATTAGGGAATGGTATACGTGGGGGCTGTC
+
FFFFFFFFFFFFFFFFFFFFFFFFFFFFFFFFFFF:FFFFFFFFFFFFFFFFFFFFFFFFFFFFFFFFFFFFFFFFFFFFFFFFF:FFFFFFFFFFFF::FFFFF:FFFFFFFFFFFFFFFFFFFFFFFFFFFF,FFF::FFFFFFFFFF
@A00941:609:HJ7N2DRXY:1:2101:6497:1000 1:N:0:NAATACAG
CTAGCTTGAGATGTGTATAAGAGACAGGTTCTGAACAGGCTGCGCCCAGCTCACTGCGAGGAAGGACGCTTAGCCAGGCCCTGGCTGAAGCCTGCAGCTGGGCTGGACACAGCAGTCATTGGCCTGTGTTGTGGGGGACTTGGGCCTGCC
+
FFFFFFFFFFFFFFFFFFFFFFFFFFFFFFFFFFFFFFFFFFFFFFFFFFFF:FFFFFFFFFFFFFFFFFFFFFFFFFFFFFFFFFFFFFFFFFFFFFFFFFFFFFFFFFFFFF:FFFFFFFFFFF:F:FFFFFFFFFFFFFFFFFFFFF
@A00941:609:HJ7N2DRXY:1:2101:6750:1000 1:N:0:NAATACAG
CTAGCTTGAGATGTGTATAAGAGACAGGAGGTGGAGCTTGCAGTGAGCTGAGATCACGCCACTGCACTCCAGCCTGGGCAACAGAGCGAGACTCCGTCTCAAAAAAAAAAAAAAAAAAAAAAAAAGAAAGGAAGAAAAAGAATAGAGGGA
+
FFFFFFFFFFFFFFFFFFFFFFFFFFFFFFFFFFFFFF:FFFFFFFFFFFFFFFFFFFFFFFFFFFFFFFFFFFFFFFFFFFFFFFFFFFFFFFFFFFFFF:FFFFFFFFFFFFFFFFFFFFFFFFFFFF,FF:FFFFF,FF,F:F:F::
@A00941:609:HJ7N2DRXY:1:2101:6949:1000 1:N:0:NAATACAG
TGACAAGAGATGTGTATAAGAGACAGCCTTAATTCATTGCCGTTTTCAACGTGAAGACGGGCGCAGCAGTACGGACGTTACAGGAACTGTCTCTTATACACATCTGCTATGTAGATCGGAAGAGCACACGTCTGAACTCCAGTCACTAAT
+
FFFFFFFFFFFFFFFFFFFFFFFFFFFFFFFFFFFFFFFFFFFFFFFFFFFFFFFFFFFFFFFFF:FFFFFFFFFFFFFFFFFFFFFFFFFFFFFFFFFFFFFFFFF:FFFFFFFFFFFFFFFFFFFFFFFFFFFFFFFFFFFFFFFFFF
@A00941:609:HJ7N2DRXY:1:2101:7039:1000 1:N:0:NAATACAG
TGACAAGAGATGTGTATAAGAGACAGGTCAGATGGTTAGGGCCCACCTTAATGGCTTCATTTTGAATTAGTTATTTTTTTGAAGATCTTATGTACAAATACAGTCACATTTTAAGATACTAGGGGTTAGCACCTGTCTCTTATACACATC
+
FFFFFFFFFFFFFFFFFFFFFFFFFFFFFFFFFFF,F:FFFFFFFFFFFFFFFFFFFFFFFFFFFFFFFFFFFFFFFFFFFFFF:FFFFFFFFF,FFFFFFFFFFFFFFFFFFFFFFFFFF:FFF:FFFFFFFFFFFFFFFFFFFFF:FF
@A00941:609:HJ7N2DRXY:1:2101:7111:1000 1:N:0:NAATACAG
TGACAAGAGATGTGTATAAGAGACAGTACCTGAGGTTTAAGAATGGAATGAAACTGGGAATGTATATTAGAGAAAATAAGGTTAAGTTTCTCAGCTTTTTAATGATCATGAGCCCTTTTGCCATGTTAGGCTGTAATAATGCTAGAGTGT
+
FFFFFFFFFFFFFFFFFFFFFFFFFFFFFFFFFFF,:FFFFFFFFFFFFFFFFFFFFFFF,FFF,FFFFFFFFFFFFFFFFFFFFFFFFFFFFFFFFFFF::FFFFFFFFFFFFFFFFFFFFFFF,:FFFF:FFFFFFFFFFFFFFFFFF
@A00941:609:HJ7N2DRXY:1:2101:7129:1000 1:N:0:NAATACAG
CTAGCTTGAGATGTGTATAAGAGACAGACACATCACAACGCAGTTTGTGGGAATGATTCTGTCTAGTTTTGAAACGAAGATATTTCCTTTTCTGCCATTGACCTTAAAGCGCTTGAAATCTACACTTGCAAATTGCACAAATAGAGTGTT
+
FFFFFFFFFFFFFFFFFFFFFFFFFFFFFFFFFFFFFFFFFFFFFFFFFFF:FFFFFFFFFFFFFFFFFFFFFFFFFFFFFFFFFFFFFFFFFFFFFFFFFFFFFFFFFFFFF:FFFFFFFFFFFFFFFFFF,FFFFF:,FFFFFFFFFF
@A00941:609:HJ7N2DRXY:1:2101:7166:1000 1:N:0:NAATACAG
CTAGCTTGAGATGTGTATAAGAGACAGCTACAGAAAGAGTGTTTCAAACCTGCACTATGAAAAGGAATGTTCAATTCTGTGACTTGAATGCAAACATCAGAAAGAAGTTCCTGAGAATGCTTCTCTCTAGATTTTATACGTCATCCCGTT
+
FFFFFFFFFFFFFFFFFFFFFFFFFFFFFFFFFFFFFFFFFFFFFFFFFFFFFFFFFFFFFF:FFFFFFFFFFFFFFFFFFFFFFFFFFFFFF:FF:FFFFFFFFFFFFFFFFFFFFFFFF:FFFFFFFFFF:FFFFFF:FFFFF:FFFF
@A00941:609:HJ7N2DRXY:1:2101:7220:1000 1:N:0:NAATACAG
CGCGGTTCAGATGTGTATAAGAGACAGAACTATATCTTCAAATAAAAAGGGCTTGTCAAATGCTGAGCAGTACAAATGGATAATGATTCATACCTAGATATGTGGCTGAGAAATTTTGAAATGTTGAAAATAAAGAGAAAAACCTAGCCA
+
FFFFFFFFFFFFFFFFFFFFFFFFFFFFF:FFFFF:FFFFFFFFFFFFFFFFFFFFFFFFFFFFFFF,FFFFFFFFFFFFFFFFFFFFFFFFFFFFFFFFFFF:FFFFFFFFFFFFFFF,FF:FFFFFFFFFFF,,FFFFFFFFFFFFFF
@A00941:609:HJ7N2DRXY:1:2101:7690:1000 1:N:0:NAATACAG
CTAGCTTGAGATGTGTATAAGAGACAGGACATATACAGAGTGTTCATGTGTACATATATATAATGGAATATTATCCAACCCTAAAAAGAAGAAAATCCTGCTATTTGCAACAACATGGATGAACCTGGAAGACATTATGCTAGGTGAAAT
+
FFFFFFFFFFFFFFFFFFFFFFFFFFFFFFFFFFFFFFFFFFFFFFFFFFFFFFFFFFFFFFFFF,FFFFFFFFFF:FFFFFFFFFFFFFFFFFFFFFFFFF::FFF:FFFFFFFFFFFFFFFFFFFFFFFFFFFFFFFFFFFFFFFFF:
@A00941:609:HJ7N2DRXY:1:2101:8034:1000 1:N:0:NAATACAG
CTAGCTTGAGATGTGTATAAGAGACAGCGTGAAGCCTCCGCCTGGTCATTGCGCGAGTGGGACAGTGCACCACCGAAAATTGCCCGCTGGCAGCGTAAACGTATTCAGCATCAGGATTTTGAGCGGCGGCTACGTGAGATGGTTGCCGAA
+
FFFFFFFFFFFFFFFFFFFFFFFFFFFFFFFFFFFFFFFFFFFFFFFFFFFFFFFFFFFFFFFFFFFFFFFFFFFFFFFFFFFFFFFFFFFFF:FFFFFFFFFFFFFFFFFFFFFFFFFFFFFFFFFFFFFFFFFFFFFFFFFFFFFFFF
@A00941:609:HJ7N2DRXY:1:2101:8070:1000 1:N:0:NAATACAG
CTAGCTTGAGATGTGTATAAGAGACAGGCTAAGACCTGGGTTTGTGGGTGCTGGGAGTGAGGCTGGCTTCCCGCCTCTCCTTCAGCCCCAGGCTCTGGGAGCTACGACCGGGATGCAGTGGGGCTCTGAGCCCAGTGGTGACCGGGCCAG
+
FFFFFFFFFFFFFFFFFFFFFFFFFFFFFFFFFFFFFFFFFFFFFFFFFFFFFFFFFFFFFFFFFFFFFFFFFFFFFFFFFFFFFFFFFFFFFFFFFFFFFFFFFFFFFFFFFFFFFFFFFFFFFFFFFFFFFFFFFFFFFFFFFFFFFF
@A00941:609:HJ7N2DRXY:1:2101:8124:1000 1:N:0:NAATACAG
CTAGCTTGAGATGTGTATAAGAGACAGAATACAGATGGTAAGAAAACCACTGGCCAGGCCAGGCACGGTGGCTCATGCCTGTAATCCCAGCACTTTGGGAGGCTGGGGTCAGGAGTTCAAGACCAGCCTGGCCAACATGGCAAAACCCCA
+
FFFFFFFF:FFFFFFFF:FFFFFFFFFFFFFFFFF:FFFFFFFFFFFFFFFFFFFFFFFF:FFF:FFFFFFFFFFFFFFFFFFFFFFFFFFFFFFFFFFFFFFFFFFFFFFFFFFFFFFFFFFFFF:F:FFFFFFFFFFFFFFFFFFFFF
@A00941:609:HJ7N2DRXY:1:2101:8232:1000 1:N:0:NAATACAG
CCAAGTCCAGATGTGTATAAGAGACAGGTCTAGACAGGCACCAACATCAGGATAACGCAAAGCACATAATTGGATGTACATGTTCAGAACACAACAAAATGCAAGGGAATACAAATTGGAGGGAACTGCTTCATTACAGGCCTCCCACAC
+
FFFFFFFFF,:FFFFFFFFFF:FFF:FFFFFFF:FF,FFFFFFFFFFFFFFFFFF,FFFFFFFFFF:FF,FFF::FF:FFFFFF::FF,FFFFFFFFFFFFF:FFFFF:FF,FF:FFFFFFFF:,FFF:F:,,:FFFF,:F:FFF:FF:F
@A00941:609:HJ7N2DRXY:1:2101:8703:1000 1:N:0:NAATACAG
CCAAGTCCAGATGTGTATAAGAGACAGATGCTAGACAGAAGAATTCTCAGTAACTTCCTCGTGTTGTGTGTATTCAACTCAGAGAGTTGAACGATCCTTTACACAGAGCAGACTTGAAACACTCTTTGTGGAATTTTCAAGTGGAGATTT
+
FFFFFFFFFFFFFFFFF:FFFFFFFFFFFFFF,FF,FFFFFFFFFFFFFFFFFFFFFFFFF:FFFFFFFFFFFFFFFFFFFFF:FFFFFFFFFFFF,FF:FFFFFFFFFFFFFFF:FFFFFFFF:FFF:FFFF:FFFFFFFFFFFFFFFF
@A00941:609:HJ7N2DRXY:1:2101:8793:1000 1:N:0:NAATACAG
CTAGCTTGAGATGTGTATAAGAGACAGGGACACTATGCCCAGGGTAACCTCGACTCCAACTCTTCCAAAATCAGAGCACAAACTTAACTGACATCGGACCCCCTAAACTGGAAATGCATCCCAACTGGTATTTCACCTTATAAACTGATT
+
FF:FFFFFFFFFFFFFF:FFFFFFFFF:FFFFFFF,FFFFFFFFFFFFFFFFF:FFFFFFFFFFFFFFFFFFFFFFFFFFFFFFFFFFFFFFFFFF,FFFFFFF,FFF:FFFFFFFFFFFFFFFFFFFF::FFFF::FF:FFFFFFFFF,
@A00941:609:HJ7N2DRXY:1:2101:8847:1000 1:N:0:NAATACAG
CTAGCTTGAGATGTGTATAAGAGACAGCTGTACCCAATGTGTACCCTTGTATCCTCCACCCTGCTCCCACCCTTCCCCATGAGTCCCCAAAGTCCACTGTATCATTCCTGTCTCTTATACACATCTGCTATGTAGATCGGAAGAGCACAC
+
FFFFFFFFFFFFFFFFFFFFFFFFFFFFFFFFFFFFFFFFFFFFFFFFFFFFFFFFFFFFFFFFF:FFFFFF,FFFFFFFFFFFFFFFFFFFFFFFFFFFFFFFFFFFFFFFFFFFFFFFFFFFF:FFFFFFF::FFFFFFF::FFFFFF
@A00941:609:HJ7N2DRXY:1:2101:8883:1000 1:N:0:NAATACAG
TGACAAGAGATGTGTATAAGAGACAGGATATGCCCTGCCCCCAGAGGTGGAATCTAGAGAGGCAGTAGGCCTTGCTGAGCTGTGGTGGGCTCCACCCAGTTTGAGCTTCCCTGCCACTTTGTTTACACCGTGAGCATAGAACTGCCTACT
+
FFFFFFFFFFFFFFFFFFFFFFFFFFFFFFFFFFFFFFFFFFFFFFFFFFFFFFFFFFFFFFFFFFFFFFFFFFFFFFFFFFFFFFFFFFFFFFFFFFFFFFFFFFFFFFFFFFFFFFFFFFFFFFFFFFFFFFFFFFFFFFFFFFFFFF
@A00941:609:HJ7N2DRXY:1:2101:9209:1000 1:N:0:NAATACAG
TGACAAGAGATGTGTATAAGAGACAGATACTAGCTGGGACTTCCAGAGACGTAGCTTCAGCTTTCTGCTCCATGTGACTCAAGCTCAGTTGGACATGAAAGCACTGGTGACAGAACCCCAACCTAGCTCCCATCCAATTCTTTCCCTTAA
+
FFFFFFFFFFFFFFFFFFFFFFFFFFFFFFFFFFFFFFFFFFFFFFFFFFFFFFFFFFFFFFFFFFFFFFF:FFFFFFFFFFFFFFFFFFFFFFFFFFFFFFFFFFFFFFFFFFFFFFFFFFFFFFFFFFFFFFF:FFFFFFFFFFFFFF
@A00941:609:HJ7N2DRXY:1:2101:9245:1000 1:N:0:NAATACAG
CTAGCTTGAGATGTGTATAAGAGACAGGTCAGGATCCCACGATGAGCTGAGGTCTCCTTCTGCCTGCCTAGTGGTCGGGAAGAACACAATTTCTAAATTGGGATTATCTAATTTGAGCCCCAGAGATGAAAATGGATAAACAGGTAACAA
+
FF:FFFFFFFFFFFFFFFFFFFFFFFF:FFFFFFFFFFFFFFFFF:FF:FFFFFFF:FFFFFFFFFFFF,FFFFFFFFFF:FFF,FFF,FFFFFFFFF:F:FF:FFFFFFFFF:FFFFF:FFFFF:,FFFF::FFFFFFFF:FFFFFFFF
@A00941:609:HJ7N2DRXY:1:2101:9372:1000 1:N:0:NAATACAG
CTAGCTTGAGATGTGTATAAGAGACAGATATAGTAGAAATACAAATGGAATTTGAAATTTCAAAATTATACCATTTACAAGAACTCTTCAAAATTAAATACTGAGGTATAAATCTAACATAATGTAACTCCATCTCAAAGAGATATCCAT
+
FFFFFFFFFFFFFFFFFFFFFFFFFFF:FFFFFFFFFFFFFFFFFF:FFFFFFFFFFFFFFFFFFFFFFFFFF:FFFFFFFFFFFFFFFFF:FFFFFFFFFF,F:FFFFFFFFFFFFFFFFFFFFFFFFFFFFFFFFF::F:FFFF:FF,
@A00941:609:HJ7N2DRXY:1:2101:9462:1000 1:N:0:NAATACAG
CCAAGTCCAGATGTGTATAAGAGACAGTCTGAATGTTGAGGAAACACAAATAGTTAACAACTTTGAAAGTGAAAAAAAAAAAAACCCTTCCAACTTAGATTTCATTAATAATTGAGCAAGTATACGGGTTCTTGCTCCCCCTCAGAAAAA
+
FFFFFFFFFF:FFFFFF,FFFFFFFFFFFFF:FFFFFFFFFFFFFFFFFF:FFFFFFFF,FFFFFFFFFFFF:F:F:FFF:FFF,FFFFFFFF::,F,::FFF:FFF,:FF:FF:,::F:FFFFFFFFFF:FFF,::FF:F,FF,FFFFF
@A00941:609:HJ7N2DRXY:1:2101:9552:1000 1:N:0:NAATACAG
CTAGCTTGAGATGTGTATAAGAGACAGAAACAAAACAACTTTTTCTTGAAAGAAAATGCCACCTTGGAGTTTCACAGCTAGAGAGAAGTCAATGCCTGGCTTCAAACTTCAAAGGACAGGCTGATTCCCATTTGGGGCTAATGCAGCTGG
+
FFFFFFFFFFFFFFFFFFFFFFFFFFFFFFFFF:FFFFFFF:F:FFFFFFFFFFFFFFFFFFFF:FFFFFFFFFFFFFFFFFFFFFFFFFF:FFFFFFFFFFFFFFFFFFFFFFFFFFFFFFFFFFFFFFF:FFFFFFFFFFFFF:FFFF
@A00941:609:HJ7N2DRXY:1:2101:9769:1000 1:N:0:NAATACAG
CTAGCTTGAGATGTGTATAAGAGACAGCCTTATAAGATGTATTCCTGGGTTTTTTTGTTTGTTTGTTTTGTAGCAATTGTGAACGGTAGTACACTCATGATTTGGCTCTCTGCTTGCTGTCTCTTATACACATCTGCTATGTAGATCGGA
+
FFFFFFFFFFFFFFFFFFFFFFFFFFFFFFFFFFFFFFFFFFFFFFFFFFFFFF:FFFFFFFFFFFFFFFFFFFFFFFFFFFFFFFFFFFFFFFFFFFFFFFFFFFFFFFFFFFFFFFFFFFF:FFFFFFFFFFFFFFFFFFF:FFFFFF
@A00941:609:HJ7N2DRXY:1:2101:10059:1000 1:N:0:NAATACAG
CTAGCTTGAGATGTGTATAAGAGACAGATACTGATTCTTCCTATCCATGAGCATGGAATGCTTTTCCATTTGTTTGTGTCCTCTCTTATTCCCTTGAGCAGTGGTTTGTAGTTCTCCTTGAAGAGGTCCTTCACATCCCTTGTACTGTCT
+
FFFFFFFFFFFFFFFFFFFFFFFFFFFFFFFFFFFFFFFFFFFFFFFFFFFFFFFFFFFFFFFFFFFFFFFFFFFFFFFFFFFFF:FF,FFFFFFFFFFFFFFFFFFFFFFFFFFFFFFFFF:FFFFFFFFFFFFFFFFFFFFF:FFFFF
@A00941:609:HJ7N2DRXY:1:2101:10149:1000 1:N:0:NAATACAG
CTAGCTTGAGATGTGTATAAGAGACAGCCTGCGAGCTTTGGTTTTTCATTAGCATAATGAATTAATAGTGCTAAATGTTCCTCCAAGGGCACCTCTATTTAAAAATTTAAGTTTATTATAGTGTCACACTTCCTGTAAATATCCCAAGCC
+
FFFFFFFFFFFFFFFFFFFF:FFFFFFFFFFFFFFFFFFFFFFFFFFFF:FFFFFFF:FF:FFFFFFF:F:FFFFF:FFFFFFFFFF:FFFFF:FFF:FFFFFFFFFFFFFFFFFFFFFFFFFFFF:FF::FFF,FFFFFFFFFFFF::F
@A00941:609:HJ7N2DRXY:1:2101:10221:1000 1:N:0:NAATACAG
CTAGCTTGAGATGTGTATAAGAGACAGTCTCCCTTGGGCCTAGAAATGCTTAGCATTGTCAGAATGTATAGTTACCAAAGGCCTCTCAACATTCCAAATGCATTTTTCTTCCTGTCTTTACTGAAATAGATGAGAGGCTGGAAAATGCAG
+
FFFFFFFFFFFFFFFFFFFFFFFFFFFFFFFFFFFFFFFFFFFFFFFFFFFFFFFFFFFFFFF:FFF:FFFFFFFFFFFFFFFFFFFFFFFFFFFFFFFFFFFFFFFFFFFFFFFFFFFFFFFFFFFF:FF,:FFFFFF:FFFFFFFFFF
@A00941:609:HJ7N2DRXY:1:2101:10565:1000 1:N:0:NAATACAG
TGACAAGAGATGTGTATAAGAGACAGGCTGGGATTACAGGCATGAGCCGCCGCGCCCGGGAGAGAAAATTATTTTTAAAAATAAGTTATCTGTGTAGTTTCATTACTTTCCAGAAATATGGGATGGTTATTTTTATATGTGAGATATACT
+
FFFFFFFFFFFFFF:FFFFFFFFFFFFFFFFFFFFFFFFFFFFFFFFFFFFFFFFFFFFFFFFFFFFFFFFFFFFFFFFFFFFF:FFFF:FFFFFFFFFFFFFFFFF:F,FFFFFF:FFFFFFFFF,F:FFFF,F:F:FFFFFFFFFFFF
@A00941:609:HJ7N2DRXY:1:2101:10999:1000 1:N:0:NAATACAG
CTAGCTTGAGATGTGTATAAGAGACAGGCGTATCAGTGCTGGAAAGTGCAGCAAGGATAAGAGGGTACTGTTCTCTCATTTCTGAGGGCGTTGTCTCGATAATTAACTAACTTGATAGACTTTTTAGTGAGTGGCAGGTGAGATGCAAGG
+
FFFFFFFFFFFFFFFFFFFFFFFFFFFF:FFFFFFF:FFF,FFFFFFFFF:,FFFFFFFFFFFFFF,:FF:FFFFF:FFFFFF:FFF:FFFF:FFFFFFFFFFFF:,:FFFFFFFFFFFFF,FFFF,F,FFFF:FFFF,,:,FF,F:F:F
@A00941:609:HJ7N2DRXY:1:2101:11017:1000 1:N:0:NAATACAG
CTAGCTTGAGATGTGTATAAGAGACAGCCTTTCATCTCCCCTCTGACCTCTGGATGCCAGATGTCTCCAAAGGACTTCAACTTTTTTTTGTTTGTTTGTGTTTGTTTTTTGAGAGAGTCTCACTCTGTCACCCCCGCTGGAGTGCAATGG
+
FFFFFFFFFFFFFFFFFFFFFFFFFFFFFFFFFFFFFFFFFFFFFFFFFFFFFFFFFFFFFFFFFFFFFFFFFFF:FFFFFFFFF,F:FF,,FFF,FFF,:FFFF,F:FFFFFFFFFFFFF,FFFFFFF:FFFFFFFF:FFFFFFF,FFF
@A00941:609:HJ7N2DRXY:1:2101:11035:1000 1:N:0:NAATACAG
CCAAGTCCAGATGTGTATAAGAGACAGGCATCTGACTGTTCCACCTCATTAGCCCCAAGAACAAGAGATCAGTCATTCTGGTACCAGGAGAAGCTGAACGAGGACACCTGCCCAAAGCTCTCAGACACACAGAGATCCAAAGTCCTACAC
+
F,FF,F,:F:F,FFF,F,FF:FFF::::FF,FF:F,:FFF,FFFF,FF:F,::F,FFFF,,FF,FFF:FFFFFF,:,:FF::FFFF:,FFF:,FF,,,FF,,F:F:FF:F,FFFFFFF,FFFF,FF::FF,:,:F,FFF,F,,FFFFF,F
@A00941:609:HJ7N2DRXY:1:2101:11198:1000 1:N:0:NAATACAG
CTAGCTTGAGATGTGTATAAGAGACAGGCTTACAATATATAAGGCCTTGCCATTATAGCCAAGACAATCCATTGAACAACTTAGTACATTTATAATCTCTAGTGCACATGGTAACAATTCCATGTCTTCAAAATCACTATTGGAAACTTT
+
FFFFFFFFFFFFFFFFFFFFFFFFFFFFFFFFFFFFFFFFFFFFFFFFFFFFFFFFFFFFFFFFFFFFFFFFFFFFFFFFFFFFF:FFFFFFFFFFFFFF::FFFFFFFFFFFFFFFFFFFFFFFFFFFFFFFFFFFFFFFFFFFFFFFF
@A00941:609:HJ7N2DRXY:1:2101:11288:1000 1:N:0:NAATACAG
CTAGCTTGAGATGTGTATAAGAGACAGGCCCTGCTGAGAAGCCTGGGGCAATTGTGGAAAAATTGTCTTCTTAGGTTTGAGACACTGTTCACTTCCAGCGTATTGCAGAGGAAGGGCTTACCTGCTGATGTGCTTAATTCTCCCCTTTCT
+
:F:FFFFFFFFFFFFFFFFFFFFFFFFFFFFFFFFFFFFFFFFFFFFFFFFFFFFFFF:FFFFFFFF:FFFFFFFFFFFFFFFFFFFFFFFFFFFFFFFF:FFFFFFFFFF:FFFFFFFFFF:FFFFFFFFFFFFFFFFF,F:FFFFFF:
@A00941:609:HJ7N2DRXY:1:2101:11342:1000 1:N:0:NAATACAG
CTAGCTTGAGATGTGTATAAGAGACAGCCTGTAATCCCAGCACTTTGGGAGGCCGAGGCAGGTGGATCACCTGAGGTCAGGAGTTCGAGACCTGTCTCTTATACACATCTGCTATGTAGATCGGAAGAGCACACGTCTGAACTCCAGTCA
+
FFFFFFFFFFFFFFFF:FFFFFFFFFFFFFFFFFFFFFFFFFFFFFFFFFFFFFFFFFFFFFFFFFFFFFFFFFFFFFFFFFFFFFFFFFFFFFFFFFFFFFFFFFFFFFFFFFFFFF:FFFFFFFFFFFFFFFFFFFFFFFFFFFFFFF
@A00941:609:HJ7N2DRXY:1:2101:11776:1000 1:N:0:NAATACAG
NTAGCTTGAGATGTGTATAAGAGACAGTGCCTAGGTGATTGTCAGAGGGTTTCCAGTGACTCTGGGCTAATGACCCAATGATAAGTCAGGCAGAAGAGACTCTGTCTCTTATACACATCTGCTATGTAGATCGGAAGAGCACACGTCTGA
+
#FFFFFFFFFFFFFFFFFFFFFFFFFF:FFFF:FFFFFF:FFFFFFFFFFFFFFFF:FFFFFFFFFFFFFFFFFFF:FFF:FFFF:FFFFFFF:FFFFFFFFF::FFFFF:FFF:FFFFF:F:FFF:FFFFFFFFFFFF,::FF:FFF:F
@A00941:609:HJ7N2DRXY:1:2101:11975:1000 1:N:0:NAATACAG
NGACAAGAGATGTGTATAAGAGACAGGGTCTCAACCTCCTGACCTGAAGTGATCCACCCACCTTGGCCTCCCAAAGTGCTGGGATTACAGGTGTGAGTGACCGCGCTGGGCCAGCTGCTTGTTATTGATCTGACAGATTATTTTTGTCAT
+
#FFFFFFFFFFFFF:FFFFFFFFFFFFFFFFFFFFFFFFFFFFFFFFFFFFFFFFFFFFFFFFFFFFFFFFFFFFFFFF:FFFFFFFFFFFFFFFFFFFFFFFFFFFFFFF:FFFFFF,FFF:FFFFFFFFFFF,F:FFFFFFFFFFFF:
@A00941:609:HJ7N2DRXY:1:2101:12391:1000 1:N:0:NAATACAG
NTAGCTTGAGATGTGTATAAGAGACAGGGTCACTCTCGAGGGTCTGGCGAAGCAGTTGACGCCTGTTATCCACCAGCAGCAGACAATGCTGCACATCATTCCTGGCGTGATTAAAGAAGGTGAAATGCCCGAAGTGATGCGTGGCGAAGA
+
#FFFFFFFFFFFFFFFFFFFFFFFFFFFFFF:FFFFFFFFFFFFFFFFFFFFFFFFFFFFFFFFFFFFFFFFFFFFFFFFFFFFFFFFFFFFFFFFFFFFFFFFFFFFFFFFFFFFFFFFFFFFF:F:FFFFFFFFFFFFFFFFFFFFFF
@A00941:609:HJ7N2DRXY:1:2101:12518:1000 1:N:0:NAATACAG
NTAGCTTGAGATGTGTATAAGAGACAGGTGTGTCTGTGTGAAGTATGCTTTGTTCTGAATAGTGACAGATGATGAAAAAACTAAGCTGGAAATGAGTATGGGAAGTACAGGCAGAATTAACCTTTAAACGGGGGTATGAGTAGGATGGAT
+
#FFFF:FFFFFFFF:FFFFFFFFFFFFFFFF:FFFFFFFFF:FFFFFFFFFFFFFFFFFFF,FFFFFFFFFFFFFFFFFFF:FFFFFF:FFFFFFFFFF:,FFFF:FFFFF,FFFFF:FFFFF,FFFF,FFF:F:FF:FFFFFFF,F:F:
@A00941:609:HJ7N2DRXY:1:2101:12771:1000 1:N:0:NAATACAG
NTAGCTTGAGATGTGTATAAGAGACAGGCAGTATCTTTAATGTTCAGAACATGAGTAAATATTTTCTCAAGATGATGTGTTGTTCCAGACCCAACTTAGAGAAGCTGGTTATCAGAAGTTCACCAGACAAATAGCTGGAAGAGCAAGGTG
+
#FFFFFFFFFFFFFFFFFFFFFFFFFFFF:FFFFFFFFFFFFFF:FFFFFFFFFFFFFFFFFFFFFFFFFFFFFFFFFFFFFFFFFFFFFFFFFFFFFFFFFFFFFFF:FFFFFFFFFFFFFFFFFFFFFFFFFFFFFFFFFFFFFFFFF
@A00941:609:HJ7N2DRXY:1:2101:13331:1000 1:N:0:NAATACAG
NTAGCTTGAGATGTGTATAAGAGACAGGATACAATGTAACAGAATCTCTGGGACACAGCTAAAACAGTGTTAAGAGGAAAGTTTGTAGCTCTAAACACCCACATCAAAAAGTTAGAAAGATCTCAAGTTAACAACCTAACATCACACCTA
+
#FFFFFFFFFFFFFFFFFFFFFFFFFFFFFFFFFFFFFFFFFFFFFFFFFFFFFFFFFFFFFFFFFFFFFFFFFFFFFF:FFFFFFFFFFFFFFFFFFFFFFFFFFFFFFFFFF:FFFFFFFFFFFFFFFFFFFFFFFFFFFFFFFFF:F
@A00941:609:HJ7N2DRXY:1:2101:13440:1000 1:N:0:NAATACAG
NTAGCTTGAGATGTGTATAAGAGACAGGTCCATGATAGTCATGAGCAGGGGCAATATTAAGTAATAGAATTTCATTTGGTTTTCACAGTGATGGAAATTGAATATGCTTAAGGAGAGTAGCGGATCTGAAGATGGTTGTGATGCGATTGT
+
#FFFFFFFFFFFFFFFFFFFFFFFFFFFFFFFFFFFFFFFFFFFFFFFFFFFFFFFFFFFFFFFFFFFFFFFFFFFFFFFFFFFFFFFFFF,FFFFFFFFFF,FFF:F:FFFFFFFFFFFFFFFFFF,FFFFFF:FFFFFFFFFFFFFFF
@A00941:609:HJ7N2DRXY:1:2101:13711:1000 1:N:0:NAATACAG
NTAGCTTGAGATGTGTATAAGAGACAGCCCTTGTACCCTTCAGCCAGTTTCCTCCAATGGCTACATCTTATACAATTACAGCATGCCATCAGGAGCAGGACATTGATGCTGACATTGTAGGAGTGGAGGGACTGTCTCTTATACACATCT
+
#FFFFFFFFFFFFFFFFFFFFFFFFFFFFFFFFFFFFFFFFFFFFFFFFFFFFFFFFFFFF:FFFFFFFFFFFFFFFFFFFFFFFFFFFFFFFFFFFFFFFFFFFFFFFFFFFFFFFFFFFFFFFFFFFFFFFFFFFFFFFFFFFFFFFF
@A00941:609:HJ7N2DRXY:1:2101:13783:1000 1:N:0:NAATACAG
NGACAAGAGATGTGTATAAGAGACAGGGCACCAAGGCAGCACTTACTAAATACTTGTTGGGTGTACGAGCAAGAGAGGCAGCGAAGAGAGCTGTGGGAGCCCAAGTGAAAACAGGGACTGCATCAACTTCTTGGACCAGCCTGGGATCTC
+
#FFFFFFFFFFFFFFFFFFFFFFFFFFFFFFFFFFFFFFFFFFFFFFFFFFFFFFFF,FFFFFFFFFFFFFFFFFFFFFFFFFFFFFFFFFFFF:FFFFFFFFFFFFFFFFFFFFFFFFFFFFFFFFF:FFFFFFFFFFFFFFFFF:FFF
@A00941:609:HJ7N2DRXY:1:2101:13819:1000 1:N:0:NAATACAG
NCAAGTCCAGATGTGTATAAGAGACAGATACGAGTCACACAGTTCCTGTTTTCCCTCCTTGGACAGATTTTAGCATATGAAATAGTAATTAAGAGGACAATGACACATAGACTCTCTATTTGGTTCCTTTTAATTTTTTCCACAGTTTGT
+
#FFFFFFFFFFFFFFFFFFFFFFFFFFFFFFFFFFFFFFFFFFFFFFFFFFFFFFFFF:FFFFFFFFFFFFFFFFFFFFFFFFFF:FFFFFFFFFFFFFFFFFFFF:F,:FFFFFFFFFFFFFFFF:FFFFFFFFFFFFFFFFFFFFFFF
@A00941:609:HJ7N2DRXY:1:2101:14199:1000 1:N:0:NAATACAG
NCAAGTCCAGATGTGTATAAGAGACAGGTAATGTTTAAAGAAGATTAGAATAGGTGAAGAAGGACAAGCACAGTGGCTCACGCCTGTAATCCCAGCACTGTGGGAGGCAGAGGCGGTGGATCACTTGAGATCAGGAGTTCGAGACCAGCT
+
#FFFFFFFFFFFFFFFFFFFFFFFFFFFFFFFFFFFFF:FFFFFFFFFFFFFFFFFFFFFFFFFFF::FFFFFFFFFFFFFFFFFFFFFFFFFFFFFFF:FFFF:FFFFFFFFFFFFFFFFFFFFFFFFFFFFFFFFFFFFFFFFFFFFF
@A00941:609:HJ7N2DRXY:1:2101:14470:1000 1:N:0:NAATACAG
NTAGCTTGAGATGTGTATAAGAGACAGGTGATGCTGGAAACTCAAAAAGCCAGAGTGCCTTTTCTTCTCCAAATGACTGCACTACCTCTCCAGCAAGAGCACAGAACTGGTCTGAGGCTGAGATGGCTGAAATGACAGGAGCAGGCTTCA
+
#FFFFFFFFFFFFFFFFFFFFFFFFFFFFFFFFFFFFFFFFFFFFFFFFFFFFFFFFFFFFFFFFFFFFFFF,FFFFFFFF,FFFFFFFFFFFF:FFFFFFFFFF:FFFFFFFF:FFF,FFFFFFFFFFF:FFFFFFFFFFFFFFFFFF,
@A00941:609:HJ7N2DRXY:1:2101:14488:1000 1:N:0:NAATACAG
NTAGCTTGAGATGTGTATAAGAGACAGTCATTATGTTGCCCATGGTGGTCCCCAAACTCCTGGGCTCGGGCACCTCCGAGGTCTCCCAAAGTGCTAGGATTACAGGCATGAGCCACTGCACCGGGCCTTATACAATGCTTCTAATTTCAG
+
#FFFFFFFFFFFFFFFFFFFFFFFFFFFFFFFFFFFFFFFFFFFFFFFFFFFFFFFFFFFFFFFFFFFFFFFFFFFFFFFFFFFFFFFFFFFFFFFFFFFFFFFFFFFFFFFFFFFFFFFFFFFFFFFFFFFFFFFFFFFFFFFFFFFFF
@A00941:609:HJ7N2DRXY:1:2101:14615:1000 1:N:0:NAATACAG
NTAGCTTGAGATGTGTATAAGAGACAGCATAGGAGCTGGACTGACATTCGGGACACCTAAACCTTTGTTCCACTTCTGCCATGACAGCTTCATTGGTCCAGGCACATCATGGCAGCTCTCTATGCCTCATTTTTTTATTCCTCACACAAT
+
#FFFFFFFFFFFFFF::F:FFFFFFFFFFFFFFFFFFFFFF:FFFFFFFFFFFFFFFFFFFF::FFFFFFFFFF:FFFFFFFFFFFFFFF:FFFFFFFFFFFFF,FFFF,F:FFFFFFFF:FF,FFFFF:F:FFFFFFFFFFFFFFF,FF
@A00941:609:HJ7N2DRXY:1:2101:14651:1000 1:N:0:NAATACAG
NTAGCTTGAGATGTGTATAAGAGACAGGGTACTTCTATGAATTCCCTCAGAGAACACACTGTGGATGCTTTAGAGACCTCTTCCCATGCATCCTGAATTATCTGGGTTGCATATGGTGGCCATAAGTAGTCCATGGGCTTCTGATGTAAA
+
#F,FFFF,FFFFFFF:FFFFFFFFFFFFFFFFFFFFFFFFF:FFFFFFFFFFFFFFFFF:FFFFFFFFFFFFF:FFFFFFFFFFFFFFFFFFFFFFFFFFFFFFFFFFFF:FF,FFFFFFF,:FFFFFFFFFFFFFFF,FF:FFFFFFF,
@A00941:609:HJ7N2DRXY:1:2101:14742:1000 1:N:0:NAATACAG
NTAGCTTGAGATGTGTATAAGAGACAGGTAAACAATCTTTTTGTAGAATCTGCGATTGGAGATTTGGACTGCTTTGAGGCCTACTGTAGTAAAGGAAATAACTTCATCTAAAAACCAAACGGAAGCATTCACAGACAATTCTTAGTGATC
+
#FFFFFFFFFFFFFFFFFFFFFFFFFFFFFFFFFFFFFFFFF:FFFFFFFFFFFFFFFFFFFF:FFFFFFFFFFFFFFFFFFFFFFFFFFFF:FFFFFFFFFFFFFFFFFFFFFFFFFFFFFF:FFFFFFFFFFFFFFFFFFFFFFFFFF
@A00941:609:HJ7N2DRXY:1:2101:14959:1000 1:N:0:NAATACAG
NTAGCTTGAGATGTGTATAAGAGACAGCCCACAAACTGCGTTGTGATGTGTTCGTTCAACTCACAGAGTTTAACCTTTCTTTTCATAGAGCAGTTAGGAAACAGTCTGTTTGTAAATTCTGTAAGTGGATATTCTGACATCTTGTGGCCT
+
#:FFFFFFFFFFFFFFFFFFFFF:FFFFFF::FFF:F:FFFF,FF:FFFFFFF:FFFFFFF,FFFFFFFFFFF:FFFFFFFFFFF:F,F:FF:FFFFFFFFFFFFFFFFFFFFFFFFF::F:FFFFFFFFFFF:F,F:FF,FFFFFFFFF
@A00941:609:HJ7N2DRXY:1:2101:15429:1000 1:N:0:NAATACAG
NTAGCTTGAGATGTGTATAAGAGACAGGTCCTCCTCCAGAAGAGCAGTGGTTTACTAAGTGGGATTATGGTATCCGTTGTCTCTGCCCAGGTTGTTGCAGAAATGGTCTCATCAACATGAATCAATGCACTTTATTTTTCCCCCATTGAA
+
#FFFFFFFFFFFFFFFFFFFFFFFFFFFFFFFFFFFFFFFFFFFF:FFFFFFFFFFFFFFFFFFFFFFFFFFFFFFFFFFFFFFFFFFFFFFFFFFFFFFFFFFFFFFFFFFFF:FF:FFFFFFFFFFFFFFFFFFFFFFFFFFFFFFFF
@A00941:609:HJ7N2DRXY:1:2101:15465:1000 1:N:0:NAATACAG
NTAGCTTGAGATGTGTATAAGAGACAGATATATGTGTGTGTATATATATACATATGTAAACATAGGAAAGACTCACTGAGGTATTAATTGATAGATGTAAAGTAGATGTGATTGATTCAACAAAAAATAACTTAATGCTCTCTATGCTCC
+
#FFFFFFFFFFFFFFFFFFFFFFFFFFFFFFFFFFFFFFFFFFFFFFFFFFFFFFFFFFFFFFFFFFFFFFFFFFFFFFFFFFFFFFFFFFFFFFFFFFFFFFFFFFFF:FFFFF:FFFFFFF:FFFFFFFFFFFF:FFFFFFFFFFFFF
@A00941:609:HJ7N2DRXY:1:2101:15736:1000 1:N:0:NAATACAG
NTAGCTTGAGATGTGTATAAGAGACAGGGCCTATGGTGTAAAAGGAAATATCTTCACATAAAAACTAGACACAAGCATTCTCAGAAACTTCTTTGTGTTGTGTGCATTCAACTCACAGAGTTGAACTTTTCCTATGATTGAGCAGTTTTG
+
#FF:FF:FFFFFFFFF:FFFFFFFFFFFF:FFFFFFFFFFFFFFFFFFFFFFFFFFFFFFFFFFFFFFFFFFFFFFFFF:FFFFFFFFFFFFFFFFF:FFFF:FFF:FFFFFFFFFFFFFFFFFFFFFFFFFFFFFF:F:FF:FFFFFFF
@A00941:609:HJ7N2DRXY:1:2101:15971:1000 1:N:0:NAATACAG
NTAGCTTGAGATGTGTATAAGAGACAGGTCTTAGCCTATATCCTAACTGATACCTTTTAAAGAACAGCCAAACAGATTTAAAAGGAACCAAATAGTACTTCTAAATATGAAAAAGGGAATTGAAATAAAAACTCAATGGGTAAATAGGGA
+
#FFFFFFFFFFFFFFFFFFFFFFFFFFFFFFFFFFFFFFFFFFFFFFFFFFFFFFFFFFFFFFFFFFFFFFFFFFFFFFFFFFF:FFFFFFFFF:FF:FFFFFFFFF:FFFFFF::FFFFF:FFFFFFFFFF::FF:FF:FFFFFFFFF,
@A00941:609:HJ7N2DRXY:1:2101:15989:1000 1:N:0:NAATACAG
NGACAAGAGATGTGTATAAGAGACAGGAGTCTGATAAAAGACATTCTTGTAAATCTAAAGAGCATGACTTGATTTTATGTTCCCTTTTATTTTACATTTTATGCTGCTCTCCTCATGATTATTTGTTCCATTACTAATTTTTATTTACTT
+
#FFFFFFFFFFFFFFFFFFFFFFFFFFFFFFFFFFFFFFFFFFFFFFFFFFFFFFFFFFFFFFFFFFFFFFFFFFFFFFFFFFFFFFFFFFFFFFFFFFFFFFFFF:FFFFFFFFFFFFFFFFFFFFFFFFFFFFFFFFF:FFFFFFFFF
@A00941:609:HJ7N2DRXY:1:2101:16134:1000 1:N:0:NAATACAG
NTAGCTTGAGATGTGTATAAGAGACAGCTCAACAAGTGAAGTACTCAGAGAGCCTGGAGAGGGGCAGGGGAGAGGGCAGAGCCTACCCCTGTCTCTTATACACATCTGCTATGTAGATCGGAAGAGCACACGTCTGAACTCCAGTCACTA
+
#FFFFFFFFFFFFFFFFFFFFFFFFFFFFFFFFFFFFFFFFFFFFFFFFF:FFFFFFFFFFFFFFFFFFFFFFFFFF:FFFFFFFFFFFFFFFFFFFFFFFFFFFFFFFFFFFFFFFFF:FFFF:FFFFFFFFFFFFFFFFFFFFFFFF:
@A00941:609:HJ7N2DRXY:1:2101:16459:1000 1:N:0:NAATACAG
NTAGCTTGAGATGTGTATAAGAGACAGATGAATGGGAATGTTCTACTCTGTGACTTGAATGCAACATCCCAAAGAAGTTTCTGAGAATGCTTCTGTCTAGAGTTTCTGTCTCTTATACACATCTGCTATGTAGATCGGAAGAGCACACGT
+
#FFFFFFFFFFFFFFFFFFFFFFFFFFFFFFFFFFFF:FFFFFFFFFFFFFFFFFFFFFFFFFFFFFFFFFFFFFFFFFFFFFFFFFFFFFFFFFFFFFFFFFFFFFFFFFFFFFFFFFFFFFFFFF,FFFFFFFFFFFFFFFFFFFFFF
@A00941:609:HJ7N2DRXY:1:2101:16984:1000 1:N:0:NAATACAG
NGACAAGAGATGTGTATAAGAGACAGGATGGGGTTTTGCCATATTGCCCAGGCCGGTCACAAACTCCTGGGCTCAAGTGATCCTCTCACCTCAGCCTCCCAATGTGCTGGGATTACAGGTGTGAGCCACCGCACATGGACTTAATTTTGA
+
#FFFFFFFFFFFFFFFFFFFFFFFFFFFFFFFFFFFFF:FFFFFFFFFFFFFFFFF:FFFF:FFFFFFFFFFFFFFFFFFFFFFFFFFFFFFFFFFFFFF:FF:FFFFFFFFFFFFFFFFFFFFFFFFFFFFFFFFFFFFFFFFFFFFFF
@A00941:609:HJ7N2DRXY:1:2101:17056:1000 1:N:0:NAATACAG
NTAGCTTGAGATGTGTATAAGAGACAGGCCGTGGTGGGGACTGGGACTTTGACCCTGGTGGAGTCTGTTGCCCTCTGAGAACTTGGGCAGAGGAGAGACTGTCTCTTATACACATCTGCTATGTAGATCGGAAGAGCACACGTCTGAACT
+
#FFFFFFFFFFFFFFFFFFFFFFFFFFFFFFFFFFFFFFFFFFFFFFFFFFFFFFFFFFFFFFFFFFFFFFFFFFFFFFFFFFFFFFFFFFFFFFFFFFFFFFFFFFFFFFFFFFFFFFFFFFFFFFFFFFFFF:FFFFFFFFFFFFFFF
@A00941:609:HJ7N2DRXY:1:2101:17363:1000 1:N:0:NAATACAG
NTAGCTTGAGATGTGTATAAGAGACAGGTCTTTGGGCGGCATCAAAACACGGCAGAGATGGTCCGAGGGGAAGCGGGCACACATGCACAGAGGGATCAAGCCTGAGGGCATCCTGGCTTTATAGCAACCCCCTCTCAAGGAAATGAATCC
+
#FFFFFFFFFFFFFFFFFFFFFFFFFF:FFFFFFFFFFFFFFFFFFFFFFFFFFFFFFFFFFFFFFFFFFF,FFFFFFFFFFF,FFFFFFFFFFFFFFFFFFFFFFFFF:FFFFFFFFFFFFFFFFF:FFFFFFFFFFFFFFFFFFFFFF
@A00941:609:HJ7N2DRXY:1:2101:17562:1000 1:N:0:NAATACAG
NGACAAGAGATGTGTATAAGAGACAGGATCTAAACTGGTTGCGTTATAAACCAGAGAAGCAAACACAATTTAACAATCTCAATGCCATTGTATAAGAAGAAAGGTAAGTCCATTGTGAATTATTGTAATAGGCTCCTAACATAGCCTTGT
+
#FFFFFFFFFFFFFFFFFFFFFFFFFFFFFFFFFFFFFFFFFFFFFFFFFFFFFFFFFFFFFFFFFFFFFFFFFFFFFFFFFFFFF,:FFFFFFFFFFFFFFFFFFFFFFFFFFFFFFFFFFFFFFFFFFFFFFFFFFFFFFFFFFFFFF
@A00941:609:HJ7N2DRXY:1:2101:18014:1000 1:N:0:NAATACAG
NTAGCTTGAGATGTGTATAAGAGACAGCTGTTGCTGGTACCAGACTGGAGACTGCTGTAGTACTCTTTTAAGATATATGAAAGCTAATTAGAAAACTCATGGAAATAAGTGCCATGTAGTTCCTGAAGTCCCAAAGTCCCCTTTGTATTC
+
#FFFFFFFFFFFFFFFFFFFFFFFFFFFFFFFFFFFFFFFFFFFFFFFFFFFFFFFFFFFF,FFFFFFFFFFFFFFFFFFFFFFFFFFFFFFFFFFFFFFFFFFFFFFFFFFF:FFFFFFFFFFFFFFFFFFFFFFFFFFF:FFFF,FFF
@A00941:609:HJ7N2DRXY:1:2101:18864:1000 1:N:0:NAATACAG
NTAGCTTGAGATGTGTATAAGAGACAGAATGCCAAGAGAGAGAAAAGCACTTGGAAATGGATCCCATTTTCCAGGCTTCTGTTTCCTGTGAGCCTCAGAGGAGACCCTTTCCTGACCAGGAGCAGAAGTGTTCTCAGCATAGGAAGAACT
+
#FFFFFFFFFFFFFFFFFFFFFFFFFFFFFFFFFFFFFFFFFFFFFFFFFFFFFFFFFFFFFFFFFFFFFFFFFFFFFFFFFFFFFFFFFFF:FFFFFFF:FFFFFF,FFFFFFFFF,FFFFFFFFFFFFFFFFFFF:,FFFFFFFF:FF
@A00941:609:HJ7N2DRXY:1:2101:18973:1000 1:N:0:NAATACAG
NCAAGTCCAGATGTGTATAAGAGACAGTCGCGGAGGAGGAGAGCAAGGGCTCGGCCACCTACTGCACCGTTTGCAGTAAGAAGTTTGCCTCTTTCAACGCCTACGAGAACCACCTCAAGTCCCGGCGTCACGTTGAGCTGGAGAAGAAGG
+
#FFFFFFFFFFFFFFFFFFFFFFFFFFF:FF:FF:FFFFFFFF:FFFFFFF:FFFF:FFFFFFFFFFFFFFFFFFFFF:FFFFFFFFFFFFFFFFFFFFF:FF,FFFFFFFFFFFFFF::FFFFF:F:FFF,,FFFFF,:F,FFF:FFF:
@A00941:609:HJ7N2DRXY:1:2101:19063:1000 1:N:0:NAATACAG
NCAAGTCCAGATGTGTATAAGAGACAGCCCCTACACTAGGCTTAGTGTGTGTCCACCCCCACCGCACACATGCACACCTTCCCAGCGGCAGCGCTGCACGTGTGCCTGCTGGTGCCTTGCTGCAAGGGAAGTGGGCATGTGCCCGCCCAA
+
#FFFFFFFFFFFFFFFFFFFFFFFFFFFFFFFFFFFFFFFF:FFFFFFFFFFFFFFFFFFFFFFFFFFFFFFFFFFFFFFFFFFFFFFFFFFFFFFFFFFFFFFFFFFFFFFFFFFFFFFFFFFFFFFFFFFFFFF,FFFFFFFFFFFFF
@A00941:609:HJ7N2DRXY:1:2101:19316:1000 1:N:0:NAATACAG
NCAAGTCCAGATGTGTATAAGAGACAGCTCAGGCTCACATCTCAAATATGGCTTGTGGGTGTGGTTGTCCTCTCTAGAGCCTGGCTCAGTGGAGAACACGTAAAGAAAGCCATCAGAGACACAGTTTGGCTCATAGTAAACACTCAATAA
+
#FFFFFFFFFFFFFFFFFFFFFFFFFFFFFFFFFFF:FFFFFFFFFFFFFFFF:F,FFFFFFFFFFFFFFFFFFFFFFFFFFFFFFFFFFFFFFFFFFFFFFFFFFFFFFFFFFFFFFFFFFFFFFFFFFFFFFFFFFFFFFFFFFFF:F
@A00941:609:HJ7N2DRXY:1:2101:19497:1000 1:N:0:NAATACAG
NGACAAGAGATGTGTATAAGAGACAGCTGTTGCCTAGGCTAGCGTGCAGTGGCAATCATGGCTCACTGCAGCCTGAAACTCCTAAGCTCAAGCAATCCTCCCCTCAGCCTCCCCAGTAGCTAAGACCACAGACATGAGCCACCACACCCG
+
#FFFFFFFFFFFFFFFFFFFFFFFFFFFFFFFFFFFFF:FFFFFFFFFFFFFFFFFFFFFFFFFFFFFFFFFFFFFFFFFFFFFFFFFFFFFFFFFFFFFFFFFFFFFFFFFFFFFFFFFFFF:FFFFFFFFFFFFFFFFFFFFFFFFFF
@A00941:609:HJ7N2DRXY:1:2101:19696:1000 1:N:0:NAATACAG
NTAGCTTGAGATGTGTATAAGAGACAGCAGCATGATTTATAGTCATTTGGGTATGGAAGGAGACATGATCTGATTTACATTTTTAAAGTCCACCCTACTTATGAAGGATGGAATATAGGAGAGCAGGAGTGGAAACACTGTCTCTTATAC
+
#FFFFFFFFFFFFFFFFFFFFFFFFFFFFFFFFFF,:FFFFFFFFFFFFFFFFFFFFFFFFFFFFFFF:FFFFFFFFFFFFFFFFFFFFF:FFFFF,FFFFFFFFFFFFFFF,FFFFF,FFFFFFFFFFFFFFFFFFFFFFFFFFFFFFF
@A00941:609:HJ7N2DRXY:1:2101:19840:1000 1:N:0:NAATACAG
NGACAAGAGATGTGTATAAGAGACAGGTCTGGGACCTCTAAGGAAGTAATTAAAGTTAAGTAAGGTAATAAGTCTGGGGCCAAGATCTGATGAGATTACTGTACTCATAAGAAGAGATACCAGAGAGCTTGGACTCTCTCTCTGTCTCTA
+
#FFFFFFFFF:FFFFFFFFFFFFFFFFFFFFFFFFFFFFFFFFFFFFFFFFFFFFFFFF:FF:FFFF:FFFFFFFFFFFFFFFFFFFFFFFFFFFFFFFFFFFFFFFFFFFFFFFFFFF:::FFFFFF:FF:FFFFFFFFFFFFFFFFFF
@A00941:609:HJ7N2DRXY:1:2101:19859:1000 1:N:0:NAATACAG
NTAGCTTGAGATGTGTATAAGAGACAGCAGCAGATCCACCCTGTCTACACTACCTGCCTGTCCAGCAGATCAACACTGTCTACACTACCTGCTTTTCCAGCAGATCCACACTGTCTACACTACCTGCTTTTCCAGCAGATCCACCCCGTC
+
#FFFFFFFFFFFFFFFFFFFFFFFFFFFFFFFFFFFFFFFFFFFFFFFFFFFFFFFFFFFFFFFFFFFFFFFFFFFFFFFFFF:FF:FFFFFFFFFFFFFFFFFFFFFFFFFFFF:FFFFFFFFFFFFFFFFFFFFFFFFFFFFFFFF,F
@A00941:609:HJ7N2DRXY:1:2101:19877:1000 1:N:0:NAATACAG
NGACAAGAGATGTGTATAAGAGACAGGCTGTGAGGATTTCCTTGGAAACGGGAATGCCTTCATAGAAAATTTAGACAGAAGCATTCTCAGAACATTGATTGCTGTCTCTTATACACATCTGTATGTTCAGATCGGAAGAGCACACGTCTG
+
#FFFFFFFFFFFFFFFFFFFFFFFFFFFFFFFFFFFFFFFFFFFFFFFFFFFFFFFFFFFFFFFFFFFFFFFFFFFFFFFFFFFFFFFFFFFF,FFFFFFFFFFFFFFFFFFFFFFFFFFFFFFFFFFFFFFFFFFFFFFF:FFFFFFFF
@A00941:609:HJ7N2DRXY:1:2101:20057:1000 1:N:0:NAATACAG
NGACAAGAGATGTGTATAAGAGACAGTTGTGAGGCTGAGGAGGGAGAATCACTTGAGCCCAGGAGGTCAAGGCTGCAGTAAGCCAAGGTTGTACCACTGTACTCCAGCCTGAGTGACAGAGAGACCCTGTTTCAAAAAAAAAAAAAAAAA
+
#FFFFFFFFFFFFFFFFFFFFFFFFFFF:FFFF:FFFFF:FFF:FFFFFF:FF:FFFFF:F::FFFFFFFFF,FFFFFFFFF,F,FFFFFF:FF:FFF,FFFFFFFFFFFFFFFFFFF:FFFFFFFFFFFFFF:FFFFFFF:FF,FFF:F
@A00941:609:HJ7N2DRXY:1:2101:20094:1000 1:N:0:NAATACAG
NCAAGTCCAGATGTGTATAAGAGACAGACATTTAGAGTTAATATATACCTTAATAATGATGTACTGTCATGAGTGGGTCACTAATTGTTTCATGTGCCCTAAATGTGGTATCCCTAACCGGTCCATGAACTGAGTTCTCTGAGGCAGAGA
+
#FFFF:FFFFFFFFF:FFFFFFFFFFFFFFFFFFFFFFFFFFFFFFFFFFFFFFFFFF:FFFFFFFFFFFFFFFFFFFFFFFFFFF:FFFFFFFFFFFFFFFFFFFFFFFFF:FFFFFFFFFFFF:F:FFFFFFFFFFFFF:FFF,FFFF
@A00941:609:HJ7N2DRXY:1:2101:20311:1000 1:N:0:NAATACAG
NGACAAGAGATGTGTATAAGAGACAGCTTCATGTTAATAAATAGTTTTGATTAATACAAGGACATTTCTAAATTATATTTAATTCTTTTTTCTACTAAGGAAAAGACTATAGTAAAAAAATGGACAAGATCTCATTTTTAGAAGAAAGCA
+
#FFFFFFFFFFFFFFFFFFFFFFFFFFFFFFFFFFFFFFFFFFFFFFF:FFFFFFFFFFFFFFFF:FFFFFFFFFFFFFFFFFFFFFFFFFFFFFFFFFFFFFFFFF,FFFFFFFFFFFFFFFFFFFFFFFFFF:F,FFF:FF:FFFFFF
@A00941:609:HJ7N2DRXY:1:2101:20329:1000 1:N:0:NAATACAG
NTAGCTTGAGATGTGTATAAGAGACAGATATTAAAGAGTTCAGAAGATTTCCAAATGAAGAAATAAAGGTAAGAAGCTAAATTCCAGAATAGTTTCTCAAGCTACCATCATTTTGCTACTGTTGCAAAGTATCTCTTATTTCCTTTTTTC
+
#FFFFFFFFFFFFFFFFFFFFFFFFFFFFFFFFFFFFFFFFFFFFFFFFFFFFFFFFFFFFFFFFFFFFFFFFFFFFFFFFFFFFFFFFFFFFFFFFFFFFFFFFFFFF,FFFFFFFFFFFFFFFFFFFFFFFFFFFFFF:F:FFFFFFF
@A00941:609:HJ7N2DRXY:1:2101:20401:1000 1:N:0:NAATACAG
NGACAAGAGATGTGTATAAGAGACAGACATCATTGTGAACCACAAGATGAAGGCACCCTTTATACCAAAATCATATTGAAAGTCAAATTGTGCTTGCATACCAACTGACATACATCAAGCCAAGCATCAGCTTGATAAATACCAGAACAA
+
#FFFFFFFFFFFFFFFFFFFFFFFFFFFFFFFFFFFFFFFFFFFFFFFFFFFFFFFFFF:FFFFFFF:FFFFFFFFFFFFFFFFFFFFFFFFFFFFFFFFFFFFFFFFFFFFFFFFFFFFFFFFFFFFFFFFFFFF:FFFFFFFFFFFFF
@A00941:609:HJ7N2DRXY:1:2101:20455:1000 1:N:0:NAATACAG
NTAGCTTGAGATGTGTATAAGAGACAGTTCATGTTCTTTCAGCTTCTGGCAGCCCCAGGTGATTCTTGACTTGTAGCTCCATCATTCCCATCTCTGCTTCTGTCTTCATTCTGTCTCTTATACACATCTGCTATGTAGATCGGAAGAGCA
+
#FFFFFFFFFFFFFFFFFFFFFFFFFFFFFFFFFFFFFFFFFFFFFFFFFFFFFFFFFFFFFFFFFFFFFFFFFFFFFFF:FFFFFFFFFFFFFFFFFFFFFFFFFFFFFFFFFF:FFFFFFFFFFFFFFF:FFFFFFFFFFFFFFFFFF
@A00941:609:HJ7N2DRXY:1:2101:20509:1000 1:N:0:NAATACAG
NTAGCTTGAGATGTGTATAAGAGACAGTGTCACTATTATCATTCGGATTAAAGAATTTTTTGTATTCCAACTTAATTTCATTGTTGACCCAGTAATCATTCAGGAGCACGTTATTTATGTTTTATTTATTTGCCTGGTTTTGAGAGTTCC
+
#FFFFFFFFFFFFFFFFFFFFFFFFFFFFFFFFFFFFFFFFFFFFFFFFFFFFFFFFFFFFFFFFFFFFFFFFFFFFFFFFFFFFFFFFFFFFFFFFFFFFFFFFFFFFF::FF,FFFFFFFFFFFFFFFFFFFFFFFFFFFFFFFFFFF
@A00941:609:HJ7N2DRXY:1:2101:20690:1000 1:N:0:NAATACAG
NCAAGTCCAGATGTGTATAAGAGACAGCCTCTGATGGCCTTGGTAGTGGCCTCCCTGGGCTGCAGCAGCCCAAGGCTCTCGCTTGCTCCTTGCAGTCCTGCAGCTGTCTCTTATACACATCTGCTATGTAGATCGGAAGAGCACACGTCT
+
#FFFFFFFFFFFFFFFFFFFFFFFFFFFFFFFFFFFFFFFFFFFFFFFFFFFFFFFFFFFFFFFFFFFFFFFFFFFFFFFFFFFFFFFFFFFFFFFFFFFFFFFFFFFFFFFFFFFFFFFFFFFFFFFFFFFFFFFFFFFFFFFFFFFFF
@A00941:609:HJ7N2DRXY:1:2101:20889:1000 1:N:0:NAATACAG
NGACAAGAGATGTGTATAAGAGACAGCTATAAAGCTGACACATAGTACTTATGTATAAAAGTAGATATAAATTTATATGTGGTTAGGTGTCTAGGTAATATATTGAACCACCAAAAGAATGAATGGGATTTAAGAATAGTTCTCAAAAGT
+
#FFFFFFFFFFFFFFFFFFFFFFFFFFFFFFFFF:FFFFFF:FFFFF:FFFFFFFFFFFF,:FFFFFFFFFFFFFFFF:F,FFFFF:FFFFFFFFFFFFFFFFFF:FFFFFFF:FF:FFFFFFFF:F,FFFFF:FF:FF,F:FFFFF:,F
@A00941:609:HJ7N2DRXY:1:2101:21287:1000 1:N:0:NAATACAG
NTAGCTTGAGATGTGTATAAGAGACAGATCACTACTAAAGCCACATTTTTATATAAGTATCTACAATGTAATGTCTGACTTAGGTACCAGGTAGGATACAAAGAAGGTTCAGATAGAAATCTCCTCCTATAGGAGCTGTCTCTTATACAC
+
#FFFFFFFFFFFFFFFFFFFFFFFFFFFFFFFFFFFFFFFFFFFFFFFFFFFFFFFFFFFFFFFFFFFFFFFFFFFFFFFFFFFFFFFFFFFFFFFFFFFF:F:FFFFFFFFFFFFFFFFFFFFFFFF:FFFFFFFFFFFFFFFFFFFFF
@A00941:609:HJ7N2DRXY:1:2101:21377:1000 1:N:0:NAATACAG
NTAGCTTGAGATGTGTATAAGAGACAGATTTGATATATTGGTACAACTTATTGCTGAGATTAAGTTATCTGTCCACACTTGTATTAGGGTTGCCTGGCTTATCTTATAAATTCAGAAGCATTCAAGCCTGTCTCTTATACACATCTGCTA
+
#FFFFFFFFFFFFFFFFFFFFFFFFFFFFFFFFFFFFFFFFFFFFFFFFFFFFFFFFFFFFFFFFFFFFFFFFFFFFFFFFFFFFFFFFFFFFFFFFFFFFFFFFFFFFFFFFFFFFFFFFFFFFFFFFFFFFFFF,FFFFFFFFFFFFF
@A00941:609:HJ7N2DRXY:1:2101:21432:1000 1:N:0:NAATACAG
NTAGCTTGAGATGTGTATAAGAGACAGCTCCTTATGTTTTGTATTTTATGTGCATAGAGATATTCTTAATATCCTCTGATGGTTGCTTGTATTTCTGCAGGGTCAGTGGTAATATATCCCCTTTGTCACTTCTGATAGTGTTTATTTGAA
+
#FFFFFF:FFFFFFFFFFFFFFFFFFFFFF:,FFFFFFFFFFFF:FFFFFFFFFFFFFFFFFFFFFFFFFFFF:FFFFFFFFF:FFFFFFFFFFFFF::FFFFFFFFFFFFFFFFFFFFFFFFFFFFFFFFFFFFFFFFFFFFFFFFFFF
@A00941:609:HJ7N2DRXY:1:2101:22426:1000 1:N:0:NAATACAG
NCAAGTCCAGATGTGTATAAGAGACAGTTAGTAAACAATACCAGCATCTTCTTAATCCAGGTTCAGATGTTAACTCAGGTGCATATATACCCACATCAAAAATTTTCTTTTTTTTTTACTTTTTTAATTTTTTTATTATACTTTAAGTTC
+
#FFFFFFFFFFFFFFFFFFFFFFFFFFFFFFFFFFFFFFFF:FFFFF:FFFFFFFFFFFF:FFFFFFFFFFFFFFFFFFFFFFFFFFFFFF:FFFFFFFFFFFFFFFFFF:FFFFFFF:FFFFFFFFF:FFFFF:FFFFF,FFFFFFF::
@A00941:609:HJ7N2DRXY:1:2101:22498:1000 1:N:0:NAATACAG
NCAAGTCCAGATGTGTATAAGAGACAGGTTCGAAACTGGGACACCAGGGTCCCCGGGGCCCAGCGCAAGGGCTGATGCGAATACACTTTCTTCCTCGGGGACCCAGGCTCTGCTTCCTGTCTCTTATACACAACTGTATGTTCAGATCTG
+
#FFF:F:FFFFFFFFFFFFFFFFFFFFFFFF,FF,FF:,FFFFFFF,,FFFFF:FFF::FFF::FFFF:::,FFFFF:FFF,FFFF,F,FF:FFFFFFF:FFFFFFFFFFFF:,:F:F,:FFFF:FF:,FFF,F,:FFFFFFFF::FF,F
@A00941:609:HJ7N2DRXY:1:2101:22589:1000 1:N:0:NAATACAG
NGACAAGAGATGTGTATAAGAGACAGGTTGATTTCACCTTCCTCAGATATCATAAATCTAATTTCCGTCTTTCACCTATAGTGCTTAGCTCATTGTGCAGTGGCATCACAGGTAAGAAGGGCTGAAGCAAAGTCTGAGTTCATTCCTCCT
+
#FFFFFFFFFFFFFFFFFFFFFFFFFF:FFFFFFFFFFFFFFFFFFFFFFFFFFFFFFFFFFFFFFFFFFFFFFFFFFFFFFFFFFFFFFFFFF:FFFFFFFFFFFFFFFFFFFFFFF:FFFFF:FFFF,:FFFFFFFFFFFFFFFFFFF
@A00941:609:HJ7N2DRXY:1:2101:23294:1000 1:N:0:NAATACAG
NTAGCTTGAGATGTGTATAAGAGACAGGAACAGGTTCCCACTGTGATGAATGAGTGATTGACAGTGAAGAGGCTCCCACTGTAGTGAATGAGTGGGTGACAGTGTACAGGTTCTGTCTCTTATACACATCTGCTATGTAGATCGGAAGAG
+
#:FFFF:FFFFFFFFFFFFFFFFFFFFFFFFFFF:F:FFFFFFFFFF,FFFFFFFFFFFFFFFFFFF:FFFFFFFFFFFF:FFFFFFF,FF::FFFFFFFFFFFFFFF:FFFFFFF:FFF,FFFFFFF,,,:FF:FFFF,FF:F::FF::
@A00941:609:HJ7N2DRXY:1:2101:23330:1000 1:N:0:NAATACAG
NTAGCTTGAGATGTGTATAAGAGACAGCCTTAAGGGACATTTTCTTTGGGCATAATCATTTAAGTGAAGTTTGTTATATATCTCTCAAACTCCTGGGCTTAAGCAATCCTCCCACCTCAGCCTCCTGAGTAGCTGGGACTACAGGTGTGC
+
#FFFFF:FFFFFFFFFFFFFFFFFFFFFFFFFFFFFFFFFFFFFFFFFFFFFFFFFFFFFFFFFFFF:FF:FF:F::,F:FF:FFFFFFFFFFFFFFFFFFFFF:FFFFFFFFFFFFFFFFFFFF:FFFFFFFFFFF:F:FFFFFFFFFF
@A00941:609:HJ7N2DRXY:1:2101:23529:1000 1:N:0:NAATACAG
NTAGCTTGAGATGTGTATAAGAGACAGGGTGCACAGAGCTGCACAGCAGCCCATATGGCTCTGCTGAGAAGACACCTCATTTGGAAGTAAACACAGGCTCCGTTTAAGGATACAGGGTGGACCAGAACACTCACACCTGAACACGTTTGT
+
#FFFFFFFFFFFFFFFFFFFFFFFFFFFFFFFFFFFFFFFFFFFFFFFFFFFFFFFFFFFFFF:FFFFFFFFFFFFFFFFFFFFFFFFFF:FFFFFFFFFFFF,FF:FFFF:FFFFFFFFFFFFFF,FFFFFFFFFFFFFFFFFFF:FFF
@A00941:609:HJ7N2DRXY:1:2101:23728:1000 1:N:0:NAATACAG
NTAGCTTGAGATGTGTATAAGAGACAGAGCCACTATCTCTATTCTCTCCCAGGCAGACAGACAGTGCCGAACCCATTAGAATTTCAAGACTGTTGTGACAGATACTAGATCTTTGAGCATCCCTGGAAAAGTTGGAGCACTGGACACATG
+
#FFFFFFFFFFFFFFFFFFFFFFFFFFFFFFFF,F,F:FFFFFFFFFFFFFFFFFFFFFFFFFFFFFFF::FF:FFFFFFFFFFFFFFFFFFFF:FFFFFFFFFF:F:FFFFFFFFFFFFFFFFFFFFFFFF:F:FFFFFFFFFFFFFFF
@A00941:609:HJ7N2DRXY:1:2101:24108:1000 1:N:0:NAATACAG
NTAGCTTGAGATGTGTATAAGAGACAGGTTTTGATTTGCCTCCTCATATGATCAATGATATTGAGCACTTTTTCATGTGCCTGTTTTCCAATTGTGTGTCTTCTTTGAAGAAATGTCTATTCACACATGTGACACTATTCACAATAGAAA
+
#FFFFFFFFFFFFFFFFFFFFFFFFFFFFFFFFFFFFFFFFFFFFFFFFFFFFFFFFFFFFFFFFFFF:FFFFF:FFFFFFFFFFFFFFFFFFFFFFFFFFFFFFFFFFFFFFFFFFFFFFFFFFFFFFFFFFFFFFF:FFFFFFFFFFF
@A00941:609:HJ7N2DRXY:1:2101:24542:1000 1:N:0:NAATACAG
NCAAGTCCAGATGTGTATAAGAGACAGGGTCACTTAGCACTAGATTCTGAACATGTGCATACGCATCATTCCTACAGATAGGATTTTTGACATTGGGGTCAAAAACTATTTAAGAGTTGATTTGCATCTCCATTGTTTCTATACACAGGA
+
#FFFFFFFFFFFFFFFFFFFFFFFFFFFFFFFFFFFFFFFFFFFFFFFF,FFFFFFFFFFFFFFF:FF:FFFFFFF,FFFF:FFFFFFFFFFFFFFFFFFFFFF,FF,FF:FFF:FFFFF:FFFFFFFFFFFFFFFFFF::FF:FFFF::
@A00941:609:HJ7N2DRXY:1:2101:24578:1000 1:N:0:NAATACAG
NCAAGTCCAGATGTGTATAAGAGACAGGACCACTCCTGGGGAACAAGTCTCTCCCCACTCTCCCCCAACCCAAGGAACTGAAGATAGGACACCCAGGCAGAGACGTGAATGTCTATGGATTTGGGGATCCATATCTTTCTCTTATACACA
+
#FFFFFFFFFFFFFFFFFFFFFFFFFFFFFFFFFFFFFFFFFFFFFFFFFFFFFFFFFFFFF:FFFFFFFF:FFFFFFFFFFF,FFFFFFFFF:FFFFFFFFF,FFFF::FFFFF,F:F:F:FFFF,FFF:FF:F,,,,::FFFFFF:FF
@A00941:609:HJ7N2DRXY:1:2101:24704:1000 1:N:0:NAATACAG
NCAAGTCCAGATGTGTATAAGAGACAGGTGTTTGGCATATGGCTTATTAAATATTTATTTTTCTTACCCCTGGGAGAGCAAGTACAGGGCTCAAATGAGATAATGTAGATGGAAGTACTTTGTAGTCTGCGTACAGTCTGTCTCTTATAC
+
#FFFFFFFFFFFFFFFFFFFFFFFFFFFFFFFFFFFFFFFFFFFFFFFFFFFFFFFFFFFFFFFFFFFFFFFFFFFFFFFFFFFFFFFFFFFFFFFFFFFFFFFFFFFFFFFFFFFFFFFFFFFFFFFFFFFFFFFFFFFFFFFFFFFFF
@A00941:609:HJ7N2DRXY:1:2101:24740:1000 1:N:0:NAATACAG
NTAGCTTGAGATGTGTATAAGAGACAGCATTTAAGGTTCCTGCAAGCCCTGTGTCATGGTTTGACGGCTCATTCCGTTTTAGCCCTGAATGATATCTGTCTCTTATACACATCTGCTATGTAGATCGGAAGAGCACACGTCTGAACTCCA
+
#FFFFFFFFFFFFFFFFFFFFFFFFFFFFFFFFFFFFFFFFFFFFFFFFFFFFFFFFFFFFFFFFFFFFFFFFFFFFFFFFFFFFFFF,FFFFFFFFFFFFFFFFFFFFFFFFFFFFFFFFFFFFFFFFFFFFFFFFFFFFFFFFFFFFF
@A00941:609:HJ7N2DRXY:1:2101:24758:1000 1:N:0:NAATACAG
NTAGCTTGAGATGTGTATAAGAGACAGCAGGTGTGCACCACCACGCCCGGCTAATTTTATTTTTGTTTTTGTAGAGACAGGGTGTCATTACGTAGCCCAGGCTGGTCTTGAACTCCTGGACTCAAGCAATAATCTCGCCTCAGCTTCCCA
+
#FFFFFFFFFFFFFFFFFFFFFFFFFFFFFFFFFFFFFFFFFFF:FFFFFFFFFFFFFFF,FFFFFFFFFFFFFFFFFFFFFFFFFFFFFFFFFFFFFFFFFFFFFFFFF:FFFFFFFFFFFFFFFFF,FFFFFFFFFF:F,FFFFFFFF
@A00941:609:HJ7N2DRXY:1:2101:24849:1000 1:N:0:NAATACAG
NCAAGTCCAGATGTGTATAAGAGACAGGCTTGGTGGTGATCCCAGGGTTCCTGGAACTGACCCGCGCTGAAATGTGGGCGTGGTTGGAGAGTAGCTGGGACAGACTGGAGGGTCCGTAAGGGCTGGGGGTGAAGACGTGAGAGAGACTGG
+
#FFFFFFFFFFFFFFFFFFFFFFFFFFFFFFFFFFFFFFFFFFFFFFFFFFFFFFF:FFFFFFFFFFFFF:FFFFFFFFFFFF:FFFFFFFFFFFFF:FFFFFFFFFFFFFFFFFFFFFFFFF:FFFFFFFFFFFFFFFFFFFFFFFFFF
@A00941:609:HJ7N2DRXY:1:2101:24957:1000 1:N:0:NAATACAG
NCAAGTCCAGATGTGTATAAGAGACAGGGTCCACCCCATGCTCAGTTTCCCTTCCCCTTTCCTCCTTCCCACCACATCCTCCCACCCACTTAGCCTCAGCCCCCCTGTCTCTTATACACATCTGTATGTTCAGATCGGAAGAGCACACGT
+
#FFFFFFFFFFFFFFFFFFFFFFFFFFFFFFFFFFFFFFFFFF:FF:F:,::FFFFF:,F::FFFFF:FF:FF,F,:FF,FFF,FFF:FFFFFFF:FFFFF,FFF,FFFFFFFFFF,FF:,F:FFFF,FF:FF:FF:FFF,:,FF:FF::
@A00941:609:HJ7N2DRXY:1:2101:25102:1000 1:N:0:NAATACAG
NGACAAGAGATGTGTATAAGAGACAGTCTAAAGACACAGCATCCCATCTGAGACAGACGCTAACCTATGGCCATTTCTAAAGACACAGCATCCCATCTTAGACCTGTCTCTTATACACATCTGCTATGTAGATCGGAAGAGCACACTTCT
+
#:FFFFFF:FFFFFFFFF:FFFFFFFFFFFFFFFFFFF:FFFF,FFFFF:F:F,FFFFFFFF:FFFF,FFFFFFF,::FFF:FFFFF,,FF,F::FFF:FF:FF,FFFFFF,FFFF:FFFFFF:,F:F,FFFFF:FFF:F:FFFFF,,FF
@A00941:609:HJ7N2DRXY:1:2101:25156:1000 1:N:0:NAATACAG
NCAAGTCCAGATGTGTATAAGAGACAGATTTTATTCACTTCCAGAAAAAGCCCTGTTAATATTTTAATTTCATGTTAGGACGCTCTATTTGTTTAGTTGTTAGTTCTTTAAATAAGATTTTATGGTTCTCTTCCTTGAAAAAAATATGAA
+
#FFFFFFFFFFFFFFFFFF:FFFFFFFFFFFFFFFFFFFFFFFFFFFFFFF:F:FFFFFF:FFFFFFFFFFFFFFFFFFFFFFFFF:FFFFF,FFF::FFFFF:F,FFFFFFFFFF:FFFFFFFF,F::FFFFFF:FFFFF:FFFFFF:F
@A00941:609:HJ7N2DRXY:1:2101:25536:1000 1:N:0:NAATACAG
NTAGCTTGAGATGTGTATAAGAGACAGGAATGGAAGGGAATGGAATCAACACGAGTGCAGGGGAATGGAATGGAATGGAAAGCAATGGAATGGAACTGTCTCTTATACACATCTGCTATGTAGATCGGAAGAGCACACGTCTGAACTCCA
+
#FFFFFFFFFFFFFFFFFFFFFFFFFFFFFFFFFFFFFFFFFFFFFFFFFFFFFFFFFFFFFFF:FFFF:FFFFFFFFFFFFFFFFFFFFFFFF:FFFFFFFFFFFFFFFFFFFFFFFFFFF:FFFFFFFFFFFFFFFF:FFFFFFFFFF
@A00941:609:HJ7N2DRXY:1:2101:25807:1000 1:N:0:NAATACAG
NTAGCTTGAGATGTGTATAAGAGACAGGAACTACCATTTGACCCAGCAATCTTATTACTAGGTATATACTCAGAGGAATATAAATCATTTTACCATAAAACACATGCATGTGAATGTTCATTGCAGCACTATTTACAATAGCAAAGACAT
+
#FFFFFFFFFFFFFFFFFFFFFFFFFFFFFFFFFFFFFFFFFFFFFFFFFFFFFFFFFFFFFFFFFFFFFFFFFFFF,FFFFFFFFFFFFFFF:FFFFFFFFFFFFFFFFFFFFFFFFFFFFFFFFFFFFFFFFFFFFFFFFFFFF:FFF
@A00941:609:HJ7N2DRXY:1:2101:25916:1000 1:N:0:NAATACAG
NTAGCTTGAGATGTGTATAAGAGACAGGAATTTAGGAGGAGACAAAAAAGTGGTGAAAAATGTGGATAGAAAATGATTGGTTGATAAGTTCCATCAAAGTTTGTTGAATACATCAGAGTCTGTCTCTTATACACATCTGCTATGTAGATC
+
#FFFFFFFFFFFFFFFFFFFFFFFFFFFFFFFFFFFFFFFFFFFFFFFFFFFFFFFFFF:FFFFFF:FFFFFFFFFF:FFFFFFFFFFFFFFFFFFFFFFFFFFF:FFFFFFFFFFFFFFFFFFFFFFFFFFFFFFFFFFF,FFFFFF:F
@A00941:609:HJ7N2DRXY:1:2101:25970:1000 1:N:0:NAATACAG
NTAGCTTGAGATGTGTATAAGAGACAGCATCAGGCCAGAGGCTTCTCCATCCAGCTTTGCATAAAAGGCACAATATTCATCCACATCCAACTGTGCATCCATTCTGTCTTCAAACAGAAAGTGCCTCCTTTACAGGCGGTGGCTGCAGGA
+
#:FFFFFFFFFFFFFFFFFFFFFFFFFFFFFFFFFFFFFFFFFFFFFFFFFFFFFFFFFFFFFFFFFFFFFFFFFFFFFFF:FFFFFFFFF:FFFFFFFFFFFFFFFFFFFFFFFFFFFFFFFFFFFFFF:FFFFFFFFFFFFFFFFFFF
@A00941:609:HJ7N2DRXY:1:2101:1190:1016 1:N:0:NAATACAG
TGACAAGAGATGTGTATAAGAGACAGGTGTTGTTCTGTCATTCATATGTCCTGTGCTAGACACACAGCTGCTGCTTTTTCATTACTCAGACTTACCACCCTGCTTGCTGGGCAGTGACAATGTCTGCAGGAGAGGTGATTTATAGACCAA
+
FFFFFFFFF:FFFFFFFFFFFFFFFFF:FF:FFFFFFFFF,FFF:FFFFFFFFFFFFFFFFFF,FFFF:FFFFFFFFFFFFFFF:FFFFFFFFFF:FFFFFFFFFFFFFFF:,F,FFFF:FFFFFFFFFFFFFFF,FFFFFF:FFFFFF:
@A00941:609:HJ7N2DRXY:1:2101:1859:1016 1:N:0:NAATACAG
CTAGCTTGAGATGTGTATAAGAGACAGGTCCTAGTCTGTAGGTGTATGTGTATAAGGAAGTGATCTTATGTTTTCTGTCCCTCTGGTTCACTGCCAGTATCTGTGAGCTGTCTCTTATTACACATCTGCTATGTAGATCGGAAGAGCACA
+
FFFFFFFFFFFFFFFFFFFFFFFFFFFFFFFFFFFFFFFFFFFFFFFFFFF:FFFFFF:FFFFFFFFFFFFFFFFFFFFFFFFFFFFFFFFFFFFFFFFFFFFFFFFFFFFFFFFFFFFFFF:FFFFFFFF:FFFFFFF:FFFF:FFFFF
@A00941:609:HJ7N2DRXY:1:2101:1877:1016 1:N:0:NAATACAG
CTAGCTTGAGATGTGTATAAGAGACAGCTAGGAGAGGGTATTTATTCAAACTGAAAAAGGTGTCTCATTCTGGACAGATGCAAATATATGTATGCACAGCTTGGTGAGCATATGGCCCCTTTGTGCTAATGAGGAAAAGACGCCCCTTGA
+
FFFFFFFFFFFFFFFFFFFFFFFFFFFFFFFFFFFFFFFFFFFFFFFFFFFFFFFFFFFFFFFFFFFFFFFFFFFFFFFFFFFFFFFFFFFFFFFFFFFFFFFFFFFFFFFFFFFFFFFFFFFFFFFFFFFFFFFFFFFFFFFFFFFFFF
@A00941:609:HJ7N2DRXY:1:2101:1895:1016 1:N:0:NAATACAG
TGACAAGAGATGTGTATAAGAGACAGCTTCTACACTGCTGGTGGGAATGTAAACTAGTATAGCCATTATGGAAAAAAGTGTGGAAATTCCTTATGAATAAATTTAATTTCGTAAATAAAACTTAAGAAGTAAAAGTATAACTACCATTTG
+
FFFFFFFFFFFFFF:FFFFFFFFFFFFFFFFFFF,,:::FF:::FFFF,:FF:FFF,FF,FFF,F:FFF,:FFFF,FF:F:FFFFFFFF:,:FFFFF:FFF:,:FF,FF:F:FF:FF:FF:FF:F,F::,:FFFFF,,FFFFFF:FF:FF
@A00941:609:HJ7N2DRXY:1:2101:2311:1016 1:N:0:NAATACAG
CTAGCTTGAGATGTGTATAAGAGACAGTGACAACACAGGATTTGAAACATAAGTTAGCTGATAAACCTATTTTCACTTGGTTATCTTTAAATCCCAGAGTCTGGCTGGGCATGGGGGCTCACGCCTGTAATCCCAGCACTTTGGGAGGCC
+
FFFFFFFFFFFFFFFFFFFFFFFFFFFFFFFFFFFFFFFFFFFFFFFFFFFFF:FFFFFFFFFFFFFFFFFFFFFF::FFFFFFFFFFFF:FF,FFFFFFFFFFFFF:FFFFFFFFFFFFFFFFFFFFFFFF:FFFFFF:FFFFFFFFFF
@A00941:609:HJ7N2DRXY:1:2101:2528:1016 1:N:0:NAATACAG
CTAGCTTGAGATGTGTATAAGAGACAGCAATATATATTTAATACATAATTACTTGATTGACACCTGCACTTGGATATAATATCTAAATAATACATCTGTTTCTTCAGAATGCTGTTACCAGCATAATTTATCAGCAGAATTTTGGTCAGA
+
FFFFFFFFFFFFFFFFFFFFFFFFFFFFFFFFFFFFFFFFFFFFFFFFFFFFFFFFFFFFFFFFFFFFFFFFFFFFFFFFFFFFFFFFFFFFFFFFFFFFFFFFFFF:FFFFFFFFFFFFFFFFFFFFFFFFFFFFFFFFFFFFFFFFFF
@A00941:609:HJ7N2DRXY:1:2101:2564:1016 1:N:0:NAATACAG
TGACAAGAGATGTGTATAAGAGACAGCACTGGGGCAGGAGAAACCTGGCGGAAGGATAGGGCAGGTAGGTATTTGCAGTGACGTGCTGGTTGGGATAAAGGTGGGAGGAGGGAATGGGGGGATGCTGGGGAGTAGGAGATTGGTGAGGAG
+
:FFFFFFFFFFFFFFFFFFFFFF:FFFFF:FF:FFFFFF:FFFFFFF:FFFFFFFF:FFFFFFF,:FF,FF:FFF,FF::F,FFFFFFFFFF:FFFFFFF:FFFFFFFFFFFF,,FFF::FF:FFFF:FFFFF,FFFFFFFFF:F::,FF
@A00941:609:HJ7N2DRXY:1:2101:2654:1016 1:N:0:NAATACAG
CTAGCTTGAGATGTGTATAAGAGACAGCATTTGGATTTAACTGCTCTTGTGACAATAGTTTGAAATCTGACCTTTCTGTATAATACGTGTTTAGTTATTGCCTGACTGCTGCTGCTAATTATTATTTTGTCCATTATTTCTGGCATTGAG
+
FFFFFFFFFFFFFFFFFFFFFFFFFFFFFFFFFFFFFFF,FFFFFFFFFFFFFFFFFFF:FFFFFFFFFFFFFFFFFFFFFFFFFFFFFFFFF:FFFFFFF:FF,FFF,FF:FF:FFFFFFFFFFFFFFFF:FFFF:FF:FF:FFFFF,F
@A00941:609:HJ7N2DRXY:1:2101:2799:1016 1:N:0:NAATACAG
CTAGCTTGAGATGTGTATAAGAGACAGCAACTGCTGCCTCCTGATCTCAGGTGATCCCTCCCGCCTTAGCCTCCTGAGTAGCTGGGACTACAGGTGTGTGCCGCCCTGCCTGGCTAATTTTCGTATTTTTGGTAGAGATGGGGTTTTGCC
+
FFFFFFFFFFFFFFFFFFFFFFFFFFFFFFFFFFFFFFFFFFFFFFFFFFFFF:FFFFFFFFFFFFFFFFFFFFFFFFFFFFFFFFFFFFFFFFFFFFFFFFFFFFFFFFFFFFFFFFFFFFFFFFFFFFFFFF:FFFFFFFFFFFFFFF
@A00941:609:HJ7N2DRXY:1:2101:3305:1016 1:N:0:NAATACAG
CTAGCTTGAGATGTGTATAAGAGACAGCCCCAGAAAGGCTCTCGAAGGGAGATCAGGCAGCATCAACAGCCGTCATAGAAGCCCAAATCTTAGGAAGGGGAAGGACCCTGTCTCTTATACACATCTGCTATGTAGATCGGAAGAGCACAC
+
FFFFFFFFFFFFFFFFFFFFFFFFFFFFFFFFFFFFFFFFFFFFFFFFFFFFFFFFFFFFFFFFFFFFFFFFFFFFFFFFFFFFFFFFFFFFFFFFFFFFFFFFFFFFFFFFFFFFFFFFFF:FFFFFF:FFFFFFFFFF:FFF:FFFFF
@A00941:609:HJ7N2DRXY:1:2101:3323:1016 1:N:0:NAATACAG
CTAGCTTGAGATGTGTATAAGAGACAGATTTTGTGTTTCCATATGAAGATCTCCTTCATCTCTCTGGGGGTTCTCGGGGGGCACTGACTTGTTTTTCTCTATCCTTTGAAACTGTCTCTTATACACATCTGCTATGTAGATCGGAAGAGC
+
FFFFFFFFFFFFFFFFFFFFFFFFF:F:FFFFFFFFFFFFFFFFFFFF:FFFFFFFFFFFFFFFFFFFFFFFFFFFFFFFFFFFFFFFFFFFFFFFFFFFFFFFFFFFFFFFFFFFFFFFFFFFFFFFFFFF:FFFFFFFFFFFFFFFFF
@A00941:609:HJ7N2DRXY:1:2101:3522:1016 1:N:0:NAATACAG
CTAGCTTGAGATGTGTATAAGAGACAGCCATTGCATTCCATTCCATTCCATTCCCCTGCACTCGCGTTGATTCCATTCCATTCCATTCCATTCCATTCCATTCCATTCCTTTCCGTTCCATTCCATTACATTCCATTCCAGTCCATTCCA
+
FFFFFFFFFFFFFFFFFFFFFFFFFFFFFFFFFFFFFFFFFFFFFFFFFFFFFFFFFFFFFFFFFFFFFFFFFFFFFFFFFFFFF:FFFFFFFFF:FFF:,FF,F:F,,,,FF:,,F:F:,FF,FFF,F:,,,::,,,F:,,,:::F,F,
@A00941:609:HJ7N2DRXY:1:2101:3830:1016 1:N:0:NAATACAG
CTAGCTTGAGATGTGTATAAGAGACAGCACCTGTTATCCCTTCAGCAGTACTGATCGCACCCCTCCCGCACACAGGCCTCACTGGGGGACGCAGGGATGCCTCAGGCTGCACACATAAGGCACACTCACACGTTATTCACCTTGATCTTT
+
FFFFFFFFFFFFFFFFFFFFFFFFFFFF:FFFFFFFFFFFFFFFFFFFFFFFFFFFFFFFFFFFFFFFFFFFFFFFFFFFFFFFFFFFFFFFFFFFFFFFFFFFFFFFFFFFFFFFFFFFF:FFFFFFFFFFFFFFFFFFFFFFFFFFFF
@A00941:609:HJ7N2DRXY:1:2101:3848:1016 1:N:0:NAATACAG
CCAAGTCCAGATGTGTATAAGAGACAGGTCCTTTGGGTATATACCCAGTAATGGGATGGCTGGGTCAAATGGTATTTCTAGTTCTAGATCCCTGAGGAATCGCCACACTGACTTCCACAATGGTTGAAGTAGTTTACAGTCCCACCAACA
+
FFFFFFFFFFFFFFFFFFFFFFFFFFFFFFF:FFFFFF,FF:FFFFFFFFFFFFFFFFFFFFFF,F:FFFFFFF:FFF,FFFFFFFF:FFFFFF:FFFFFFFFFFFFFFFF:FFFFFFFFFFFFFFFF,F:FFFF,:,FFFFFFFFFFFF
@A00941:609:HJ7N2DRXY:1:2101:4155:1016 1:N:0:NAATACAG
CTAGCTTGAGATGTGTATAAGAGACAGGGCTGGAGTGCAGTGGCGCGATCTCAGCTCACTGCAAGCTCCGCCTCCCAGGTTCACACCATTCTCCTGCCTCAACCTCCAGAGTAGCTGGACTTACAGGCGCCCGCCACCACGCCCGGCTAA
+
:FFFFF:FF:F,:F:FFFFFFFF:FFFFFFFFFFFFFFFFFFFFFFFFFFFFFF:FFFFFFFF:FFF:FFF,FFFFFFFFFFFFFFF:FFFFFFFFFFFFFFFFFFFFFFFFFFFFFFF:,FFFFFFFFFFF:FFFFFFFFFFFFFFFFF
@A00941:609:HJ7N2DRXY:1:2101:4209:1016 1:N:0:NAATACAG
TGACAAGAGATGTGTATAAGAGACAGCCCCCTACCCCCACCCCACAACAGGCCCCAGAGTGTGATGTTCCCCTTCCTGTGTCCATGTGTTCTCATTTTTCAATCCCCACCAATGAGTGAGAAAATGCGGTATTTGGTTTTTTGTCCTTGT
+
FFFFFFFFFFFFFFFFFFFFFFFFFFFFFFFFF:F:FFF,FFFFF:F:F,F:FFF:F:::F::,F:FF,:FF:FF:,F,FFFF:,F:,:F,:FF,F,FF,FFF,::FFFF,F,:,:F:,:F:,F,F,FF,,FFF,FFFF:FF,:,,:FF:
@A00941:609:HJ7N2DRXY:1:2101:4390:1016 1:N:0:NAATACAG
CCAAGTCCAGATGTGTATAAGAGACAGCTATAAACTTAACCTGCTTTCTTTGGGATTTTAGGAATGAGAAGGAATGTCATTTGTATTTGCTCTTATAGATGTTAAGGTAGACAAGAAACTCAGTTGGAATGACAGAGTATAATTTCTACA
+
FFFFFFFFFFFFFFFFFFFFFFFFFFFFFFFFFFFFFFFF:FFFF:FFF:FF:FFFFFFFFFFFFFFFF,FFFF:FFFFFFF:FFFFFF:FFFFFFFFFFFFFF:FFF:FFFFFFFFFFFFFFFFFFFFFFFFFFFFF,FFFFFFFFFFF
@A00941:609:HJ7N2DRXY:1:2101:4444:1016 1:N:0:NAATACAG
CTAGCTTGAGATGTGTATAAGAGACAGGTATTTGGGTTTCTCCTACGAATTGCTTTTTTTTTTTTTTTTTTTTTTTTGAAAGAGTCGCGCACTGTTGCCCACGCCAGAGTTAAGGGGTGTGATTTGCGCGACCAACAACACAGGACACCA
+
FFFFFFFFFFFFFFFFFFFFFFFFFFFFFF,:::FFFFF:FFFFF:FF::FFFFFFF,:,FFFFFFFFF:FFFFFF:,:,,,,,F,,:,,,,,FF,F,FF:,,:F,,,,FF,,,,,F,,,F:,,F,,,,,,F:,,FFFF,,F,,,F,,:,
@A00941:609:HJ7N2DRXY:1:2101:4517:1016 1:N:0:NAATACAG
CTAGCTTGAGATGTGTATAAGAGACAGATGCTGGGGAAACAGATCTACACAACTGCCCTGAAAACCATGACAGCCAGATACCATCTTTTAGCAACACAGTCCCTCATCCTAATATATGAACGGAAAGCCAAGGATAACAGACATTTGGGG
+
FFFFFFFFFFFFFFFFFFFFFFFFFFFFFFFFFFFFFFFFFF:F:FFFFFFFFFFFFFFFFFFFF:FFFFFFFFFFFFFFFFFFFFFFFFFFFFFFFFFFFFFFFFFFFFFFFFFFFFFFFFFFFF:FF:F:FFFFFFFFFF::FFFFFF
@A00941:609:HJ7N2DRXY:1:2101:4679:1016 1:N:0:NAATACAG
CTAGCTTGAGATGTGTATAAGAGACAGTCCTTAGCCTTAGCCTTAGCCTTAGCCTTAGCCTTATCCTTATCTTTATCCTTATCCTTCTAAAGGCAGTTAGGTGTACTTCTTTAGAGGGGGGAATGAGACAGCCAAGTAAAAAGGGCTCAC
+
FFFFFFFFFFFFFFFFFFFFFFFFFFFFFFFFFFFFFFFFFFFFFFFFFFFFFFFFFF:FFFFFFFFFFFFFFFFFFFFFFF,FFFFFFFF:FFFFFFFFFFFFFFFFFFFFFFFFFFFFFFFFFF::FFFF:FFFFFFFFF:F,FFFFF
@A00941:609:HJ7N2DRXY:1:2101:4788:1016 1:N:0:NAATACAG
CTAGCATGAGATGTGTATAAGAGACAGTACAATTGTTGAGCAGTCTGTTGTCATTCTACTAATTGTTCAATCATAATGATACAGATTATTTTGGCTGCATTATTTTTTTGAGATGGAGTCTCACTCTGTTGCCCAGGCTGGAGTGTAATG
+
:FF::,F:F,FF,FF,F:FF:F:::::FFFFFFF,F:,F,FF,FFF,FFFFFF,F,FFF:FF,F:FF,,F:FFFFFF,:FFFFF,F:,FFFFF:,F::,:FFF,F,,FF,F:FF:,FFF:FFF:FFF,FFFF:F,FFFFFFF,::FFF:,
@A00941:609:HJ7N2DRXY:1:2101:5005:1016 1:N:0:NAATACAG
CTAGCTTGAGATGTGTATAAGAGACAGATACATCAGAATTTCTGGCTTCTCCTGAACAATCAGATTTGGCAGTTGTGATTTGTGTTTTCAAACGAGAACAATCAGTTGGAGTTAAGTAGGGATTGCCTCTCTTGGCAAGACTGTACTCTT
+
FFF:FF::FFFFFFFFFFFFFFFFFFFFFFFFFFFFFFFFFFFFFFFFFFFFFFFFFFFFFFFFFFF:FFFFFFFFFF,FFFFFFFFFFFF:FFFFFFFFFFFFFFFFFFFFFFFFFFFFFFFFFFFFFFFF:FFFF:FFFFFFFFFFFF
@A00941:609:HJ7N2DRXY:1:2101:5095:1016 1:N:0:NAATACAG
CTAGCTTGAGATGTGTATAAGAGACAGCTTTATGTACTATTGCCTTTTTTTTACTGCAAAGAACCTTCCTGGAGTCTGTACTACCTTCAAGATGGTTTTAGGGTCCCCAAGCCTAGTAGCCACAGGATTCTAACAGCAACTGAGGAAGCC
+
FFFFFFFFFFFFFFFFFFFFFFFFFFFFFFFFFFFFFFFFFFFFFFFFFFFFFFFFFFFFFFFFFFF:FFFFFFFFFF:FFFFFFFFFFF:FFFFFF,FFFFFFFFFF:FFFFFFFFFFFF,FFFFFFFFFFFFFFFFFF:FFFFFF:FF
@A00941:609:HJ7N2DRXY:1:2101:5132:1016 1:N:0:NAATACAG
CTAGCTTGAGATGTGTATAAGAGACAGGCAGTGGAGTGCTAGCAAAGGCCATGTGTTTGGGGGCTTCTCTTGGATTTACGAGAATCAGGTGCACAGACAAATTACGTATAGGAGGCCTGATGCTTGCGGTTTATCAATAACAAGATGGAA
+
:FFFFFFFF,FFFF:FFFFFFFFFFFFFFFFFF,FFFFF:F::FFF,:FFF,:F,,,F,FF,FF,,FFFF:,FFF,FF,FF,FFFFFF,FFFFFFFFFFFFFFFFF,:FF,,F:,:,,FFF,,,:F,F:FFFFF:FFF,,,F,F,,FFF,
@A00941:609:HJ7N2DRXY:1:2101:5168:1016 1:N:0:NAATACAG
CTAGCTTGAGATGTGTATAAGAGACAGACCAATAGCTATGACTATTGGATAAAAGGTTGATGAGGCTGGGTGTGGTAGCACATGCCTGTAGTCCCAGCCACTTGGAAGGCTACAGAGGGAGAACATTTGAGCCCAGGGGTTTGAAGCTGC
+
FFFFFFFFFFFFFFFFFFFFFFFFFFFFFFFFFFFFFF,FF:FFF:FFFFFFFFFFF:FFFFFFF:,FFFFFFFFFFFFFFFFFFFFFFFFFFFFFFFFFFF:FFF,FFFFFFFFFFFFFFFFFFFFFFFFFFFFFFFFFFFFFFFFFFF
@A00941:609:HJ7N2DRXY:1:2101:5186:1016 1:N:0:NAATACAG
CTAGCTTGAGATGTGTATAAGAGACAGCCTGTTGCCTCCAGCCATTCACGACGACTGGCAGAAAGATCCAGCCGTTGTTGCTGGATCTGGCTAAGCAGTTGCGCCTTACGTCTGTCTCTTATACACATCTGCTATGTAGATCGGAAGAGC
+
FFFFFFFFFFFFFFFFFFFFFFFFFFFFFFFFFFFFFFFFFFFFFFFFFFFFFFFFFFFFFFFFFFFFFFFFFFFFFF:FFFFFFFFFFFFFFFFFFFFFFFFFFFFFFFFFFFFFFFFFFFFFFFFFFFFFF,FFFFFFFFFFFFFFFF
@A00941:609:HJ7N2DRXY:1:2101:5348:1016 1:N:0:NAATACAG
CTAGCTTGAGATGTGTATAAGAGACAGATTTGGTGCAAAGGCATTTGTAATTTTTGGATGTTCGCTGTAAGTTGCACCCTTTTAATACATTTGTCCTAAATTCAACCTTGTTTGAGCTGTCTCTTATACACATCTGCTATGTAGATCGGA
+
:FFFFFFFFFF::FFFFFFFFFFF,FFFFFFFFFF,:F:FFFFF:FFFFFFFFFF,:FFFFFFFFF:FFF:,FFF:FFFFFFFFF,F,FFFFFFFFF::FFFFF:FF,FF:F:FF:FF:::FFFFFFFFFFFFFF,:FFF,FFFFFF,FF
@A00941:609:HJ7N2DRXY:1:2101:5728:1016 1:N:0:NAATACAG
TGACAAGAGATGTGTATAAGAGACAGTAGTAGGATGCATTTTGGAAAAATGTCTCTTAGAAAAGAAAACCTTTAATTTAGTTTGTAGGTAGATGTGCCAGTTATCCATTTATGGCCTCTCAGCTCTAAATTCACCCTTTTTTTCCTGCTC
+
FFFFFFFFFFFFFFFFFFFFFFFFFF:FFFFFFFFFFFFFFFFFF:FFFFFFFFFFFF:FFFFFFFFFFFFFFFFFFFFF:,FFFFFFFFFFFFFFF:FFFFFFFFFFFFFFFFF:FFFF:FFFFFFFF,FFFFFFFFFF,FFF:FFFFF
@A00941:609:HJ7N2DRXY:1:2101:6198:1016 1:N:0:NAATACAG
CTAGCTTGAGATGTGTATAAGAGACAGATTTCCCTTTCTACTGTTGGCATCAAATGGCTAGAAATCTCCACTTGCAAATTCCGCAAAAAGAGTGTTTCAAATCTGCTCTGTCTAAAGGGACGTTCCACTCTGTGAGTTGAATGCACACAA
+
FFFFFFFFFFFFF,FFFFFFFFFFFFFFFFFFFFFFFFFFFFFFFFFFFFFFF:FFFFF,FFFFFFFFFFFFFFFFFFFFFFFFFFFFFFFF:FFFFFFFFFFFFFFFFFFFFFFFFFF:FF:FF,FFFFFFFFF:FFFFFFFFFFFFFF
@A00941:609:HJ7N2DRXY:1:2101:6289:1016 1:N:0:NAATACAG
CTAGCTTGAGATGTGTATAAGAGACAGTGTATATACATAGATACAGATATATTTTTTTGCCATTACTTTTAGTGGCAAAAACCAGAATTACTTTTGCACCAACCTAATATAGCTATATCTACATCATCTCTATCTCTATTTATATAGAGA
+
FFFFFFFFFFFFFFFFFFFFFFFFFFFFFFFFFFFFFFFFFFFFFFFFFFFFFFFFFFFFFFFFFFFFFFFFFFFFFFFFFFFFFFFFFFFFFFFFFFFFFFFFF:FFFFFFFF:FFFFFFFFFFF:FFFFFFFFFFF:FFFFFFFFFFF
@A00941:609:HJ7N2DRXY:1:2101:6686:1016 1:N:0:NAATACAG
CTAGCTTGAGATGTGTATAAGAGACAGTAGCAGCCTGAAAGAACTAAGACAGTAAGTGTTTCAACTGACAGTCCAGATGAGGACTCAGTCTAAAACCAGTATCAATGGACAAATACATCAGCTGTCTCTTATACACATCTGCTATGTAGA
+
FFFFFFFFFFFFFFFFFFFFFFFFFFFFFFFFFFFFFFFFFFFFFFFFFFFFFFFFFFFFFFFFFFFFFFFFFFFFFFFFFFFFFFFFFFFFFFFFFFFFFFFFFFFFFFFFFFFFFFFFFFFFFFFFFFFFFFFFFFFFFFFFFFFFFF
@A00941:609:HJ7N2DRXY:1:2101:6922:1016 1:N:0:NAATACAG
CTAGCTTGAGATGTGTATAAGAGACAGGGCTGGAGGAGTGCAGTGGCACGATCCTGGCTCACTGTAGCCTTGACATCCCAGGCTCAGGTGATTCTCCCACCTCAACCTCTCAAGTAGCTGGGATTACAGGCACGCGTCATTACACCCCGC
+
FFFFFFFFFFFFFFFFFFFFFFFFFFFFFFFFFFFFFFFFFFFFFFFFFFFFFFFFFFFFFFFFFFFFFFFFFFFFFFFFFFFFFFFFFFFFFF:FFFFFFFFFFFFFFFFFFFFFFFFFFFFFFFFFFFFFFFFFFFFFFFFFFFFFFF
@A00941:609:HJ7N2DRXY:1:2101:7030:1016 1:N:0:NAATACAG
CTAGCTTGAGATGTGTATAAGAGACAGCTGTTAGCAACTTCATTTGGTGTGGGTGTTACATGAGGATTCATTAATTAGTGTTTGCAAAGCACATCAAAGATGAAAAGCTCTAAACACTAATGATAACCAATTTCACATTCCTCAGCAATG
+
FFFFFFFFFFFFFFFFFFFFFFFFFFFFFFFFFFFFFFF:FFFFFFFFFFFFFFFFFFFFFFFFFFFFFFFFFFFFFFFF:FFFFFF:FFFFFFFFFFFFFF:FFFFFFFFFFFFFFFFFF,FFFFFFFFFFFFFFFFFFFFFFFFFFFF
@A00941:609:HJ7N2DRXY:1:2101:7283:1016 1:N:0:NAATACAG
CTAGCTTGAGATGTGTATAAGAGACAGTTCTAAAAGTTCTCATTACACATTTACTATATGGCAGTACCCAGCTGACTGATTAAAGCTGTTCCTCTGTTTTATTAATTTCTTTCCTCTTCTTTAACTTTCCTATACTTTCTTTGATAGCTT
+
FFFFFFFFFFFFFFFFFFFFFFFFFFFFFFFFFFFFFFFFFFFFFFFFFFFFFFFFFFFFFFFFFFFF:FFFFFFFFFFFFFFFFFFF:FFFFF:FF,FFFFFFFFFFFFFFFFFFFFFFF,FFFFFFFFFFFFFFFFFFFFFFFFFFFF
@A00941:609:HJ7N2DRXY:1:2101:7771:1016 1:N:0:NAATACAG
CTAGCTTGAGATGTGTATAAGAGACAGGGAACTTGGAAGCACCCAGGGATCAGGAAGGTGAGCTCAGGAGTGAGGATGTCATGGACCTCACAGAAGGTGACAGAGAGGCCACAGCCTCAGCACCACCTGCAGCCAAAAAACCGAAAACAC
+
FFF:FFFFFFFF:FFFFFF:FFFFFFFFFFFFFFF,FF:FFFFFFFF:FFFF:FFF:FFFFFFFFFFFFFFFFFFFFFFFFF,FF,FFFFF:,:F:F,::F::FFF:FFF,:F::F,:,:,,:F,F:F,FF,FF:,FF,F:,:F,FFFF:
@A00941:609:HJ7N2DRXY:1:2101:8151:1016 1:N:0:NAATACAG
CTAGCTTGAGATGTGTATAAGAGACAGGCCCTGCTCTGCCCATCAATGGAGTCTCTGCCAAGCTTTGCTGGTTGGCTGTTGGCACTTGATTTCCTTCCTGCAGAATTCTCAGCTGCTACTGGAGTTTTCTTTGTCATTCTATCATCTTAC
+
F:FFFFFFFFFFFFFFFFFFFFFFFFFFFFFFFFFFFFFFFFFFFFFFFFFFFFFFFFFFFFFFFFFFFFFFFFFFFFFFFFFFFFFFFFFFFFFFFFFFFFFFFFFFFFFFFFFFFFFFFFFFFFFFFFFFFFFFFFFFFFFFFFFFFF
@A00941:609:HJ7N2DRXY:1:2101:8440:1016 1:N:0:NAATACAG
CTAGCTTGAGATGTGTATAAGAGACAGGTCTATTCCCAGGTTTCCAAAGGGCATCAGAGTCATAAGAATAATTCCTGCGGCCAGGCGTGGTGGCTAACACCTGTAATCCCAGCACTTTGGGAGGCCAAGGCAGTCAGATCACGAGGTTAA
+
FFFFFFFFFFFFFFFFFFFFFFFFFFFFFFFFFFFFFFFFFFFFFFFFFFFFFFFFFFFFFFFFFFFFFFFFFFFFFFFFFFFFFFFFFFFFFFFFFFFFFFFFFFFFFFFFFFF:FFFFFF:F:FFFFFFFFFFFFFFFFFFFFFFFFF
@A00941:609:HJ7N2DRXY:1:2101:8856:1016 1:N:0:NAATACAG
CTAGCTTGAGATGTGTATAAGAGACAGATGTGAGACTCCATCTCTAAAAAATTGAAAAATTAGCCAGTCGTAGTTCCAACTACTCAGGAGGCTGAGGTGGGAGGATCACTTGAAGCCGAGAGTTTGAGGCTTCAGTGAACTATGAGTGCA
+
FFFFFFFFFFFFFFFFFFFFFFFFFFFFF,:FF:FF:F,FFFF,,FFFFFFFF:FFF:F:FFF,FF,FF,:F,F:,:FF:,FF,FFFFFF:,F:FF:F:,FFF:FFFFFF:FFFFFF:FFF,,FF,F:,F,F::FFFFFFFF,:FFFF,F
@A00941:609:HJ7N2DRXY:1:2101:8929:1016 1:N:0:NAATACAG
CTAGCTTGAGATGTGTATAAGAGACAGTCCCAGAGTGCTGGGATTACAGGCGTGAGCCACCGCACCCAGCCCATCACCACACTACCTCTAACGTAACAAAACAAGAACAAACAAAACATCCATCTATCAGAGAGAATTTTAAATTAGATT
+
FFFFFFFFFFFFFFFFFFFFFFFFFFFFFFFFFFFFFFFFFFFFFFFFFFFFFFFFFFFFFFFFFFFFFFFFFFFFFFFFFFFFFFFFF,FFFFFFFFFFFFFFFF:FFFFFFFFFFFFFFFFFFFFFFFFFFFF:FFFFFFFFFFFFFF
@A00941:609:HJ7N2DRXY:1:2101:9001:1016 1:N:0:NAATACAG
TGACAAGAGATGTGTATAAGAGACAGGATTAGTGTAGTCTGTATTTCATTGCTGATTTGAAACAGAATGATGATAATGAATACATTAACTTTACAACTAATATTACATGCCACGTACTATGTTAAGTGTTTTGTATTCATCATTAATCCT
+
FFFFFFFFFFFFFFFFFFFFFFFFFFFFFFFFFFFFFFFFFFFFFFFFFFFFFFFFFFFFFFFFFFFFFFFFFFFFFFFFFFFFFFFFFF:FFFFFFFFFFFFFFFFFFFFFFFFFFFFFFFFFFFFFFFFFFFFFFF:FFFFFFFFF:F
@A00941:609:HJ7N2DRXY:1:2101:9073:1016 1:N:0:NAATACAG
TGACAAGAGATGTGTATAAGAGACAGGTCTCCCACTGCTGTTGTATGGGAGTCCAAGTCTCATTGTAGATATCTAAGAACTTGCTTTATGAATCTGGGTGTTCCTGTATTGGGTGCATATGTATTTAGCATAGTTAGTGTTTTTTGTTGA
+
FFFFFFFFFF:FFFFFFFFFFFFFFFFFFFFFFFFFFFFFFFFFFFFF:FFFFFF:FF,,FF,FFFFFFFFFF:FFFFFFFFFFF:FFFFFFFFFFFFFFFF::FFF:FFFFFFFFFFFFFFFFFFFF,FFFFF,FFF,F:FFFFFFF:F
@A00941:609:HJ7N2DRXY:1:2101:9146:1016 1:N:0:NAATACAG
CTAGCTTGAGATGTGTATAAGAGACAGGGAGGAAGCTATCCCTTTGATATACTGATTTCTTTTCCTTTAGATAAATATCCGGTAGTGGGATTGATGAATTGGCTGGTAGTTCTATTTGTAATTTTTGGAGAAATCTCTATACTGTTTTCC
+
FFFFFFFFFFFFFFFFFFFFFFFFFFFFFFFFFFFFFFFFFFFFFFFFFFFF:FFFFFFFFFFFFFFFFFFFFFFFFFFFFFFFFFFFFF:FFFFFFFFFFFFFFFFFFFFFFFFFFFFFFFFFFFFFFFFFFFFFFFFFFFFFFFFFFF
@A00941:609:HJ7N2DRXY:1:2101:9435:1016 1:N:0:NAATACAG
CTAGCTTGAGATGTGTATAAGAGACAGGTACACACCACACACATAGATACACATGGCACACAAAATATACTATGTAAATACACCACACACGTACACACCACACACAAAATATACTACACATTCACACCACACACAAAATACACCACACAC
+
FFFFF:FFFFFFFFF,FFFFFFFFFFFFFFFFFFFFFFFFFFFFF:FFF:FFFFFFFFFFFFFFF:F:FF:FFFFFFFFF:FFF,FFFFFFFFF:F,FFFFFFFFFFFFFFF,F,,F,FFFFFFFFFFFFFFFFFFFFFFFFFF:F:F,F
@A00941:609:HJ7N2DRXY:1:2101:9579:1016 1:N:0:NAATACAG
CTAGCTTGAGATGTGTATAAGAGACAGAGCCTGGGCAACAGAAAGAGACCCTGTCTCAAAAGAAAAAAAAAAAAAAATGGAATTATCTATCTCAGGCTGGGCTGGGTGGCTCATGCCCGTAATCCCAACACTTTGGAAAGGTAAGGTGAG
+
FFFFFFFFFFFFFFFFFFFFFFFFFFFFFFFFFFFFFFFFFFFFFFFFFFFFFFFFFFFFFFFFFFFFFFFFFFFFFFFFFFFFFFFFFFFFFFFFFFFFFFFFFFFFFFFFFFFFFFFFFFFFFFFFFFFFFFFFFF,FF:FFFFFFFF
@A00941:609:HJ7N2DRXY:1:2101:9760:1016 1:N:0:NAATACAG
CTAGCTTGAGATGTGTATAAGAGACAGGTCTGTTCTGTGGGCTGCGCGGTAAAGCGCAAATTGGTAAAGGCATGTGGGCAATGCCGGACCTGATGGCAGACATGTACAGCCAGAAGGGCGACCAACTGCGTGCCGGGGCAAACCTGTCTC
+
FFFFFFFFFFFFFFFFFFFFFFFFFFFFFFFFFFFFFFFFFFFFFFFFFF:F:FFFFFFFFFFFFFFFFFFFFFFFFFFFFFFFFFFFFFFFFFFFFFFFFFFFFFFFFFFFFFFFFFFFFFFFFFFFFFFFFFFFFFFFFFFFFFFFFF
@A00941:609:HJ7N2DRXY:1:2101:9796:1016 1:N:0:NAATACAG
CTAGCTTGAGATGTGTATAAGAGACAGAAACTGTGCTGCATTTATTTGTGTTTTACAAGCAGTTATTCAGAATCAAATGGAAATTTTTAACTGCATTGGAAATAGCCTGGCCAAATCCTCAAATTCCACAGAAGAAGTTTAGGTGTTTGG
+
FFF:FFF:FFFFFFFFFFFFFFFFFFFFFF,F,F:F:FFFFF,FFFFFFFFFFFFFFFFFFFFFF,FFF:FF::FFFFFFFFFFFFFF,F:FFFFFFFFFF:F:FF:FFFFF,F,:F,F:FFFFFFFFFF,FFF,F:::FFF,FFFF:FF
@A00941:609:HJ7N2DRXY:1:2101:9815:1016 1:N:0:NAATACAG
CTAGCTTGAGATGTGTATAAGAGACAGCTCCCAGGGAAGGCCTGAGGCCGCCAAGAGCAACTCTGCAGGGTCTGCTCCAAGAGGCAGAGGTGGGCCCCACCGCTGTCTCTTTACACATCTGCTATGTAGATCGGAAGAGCACACGTCTGA
+
FFFFFFFFFFFFFFFFFF:FFFFFFFFFFFFFFFFFFFFFFFFFFFFFFFFFFFFFFFFFFFFFFFFFFFFFFFFFFFFFFFFFFFFFFFFFFFFFFFFFFFFFFFFFFFFFFFFFFFFFFFFFFFFF,FFFFFFFFFFFFFFFFFFFFF
@A00941:609:HJ7N2DRXY:1:2101:9887:1016 1:N:0:NAATACAG
CCAAGTCCAGATGTGTATAAGAGACAGGATCTGATTGTTGGAGTCCACAAAAATGATACCAAGGATTGGAAGGGAGTGGTAAGGCTACTGAGCAATGTGGACACATTTAAATTGAAGGCATATTAATTCAGCCTCTCTAATTACTGCTCA
+
FFF:FFFFFFFFFFFFFFFFFFFFFFFFFFFFFFFFFFFFFFFFFFFFFFFFFFFFFFFFFFFFFFFFFFFFFFFFFFFFFFFFFFFFFFFFFFFFFFFFFFFFFFFFFFFFFFF:FFFFFFFFFFFFFFFFFFFFFFF:FFFFFFFFFF
@A00941:609:HJ7N2DRXY:1:2101:10031:1016 1:N:0:NAATACAG
CCAAGTCCAGATGTGTATAAGAGACAGGATCTGATTGTTGGAGTCCACAAAAATGATACCAAGGATTGGAAGGGAGTGGTAAGGCTACTGAGCAATGTGGACACATTTAAATTGAAGGCATATTAATTCAGCCTCTCTAATTACTGCTCA
+
FFFFFFFFFFF,FF,,FFFFFFFFFFFFFFFF:FF:F:::FFF:F:FFFFFFFFFFFF,FFF:FF,F:FFF,FFFFFFFFFF:FFFFFFFF:FFF,FFF,:FFFF,F:FFFF,FFF:F:FFFFFFFFFF:FF,FFFFFFFFFF,FFFF:F
@A00941:609:HJ7N2DRXY:1:2101:10267:1016 1:N:0:NAATACAG
CTAGCTTGAGATGTGTATAAGAGACAGCATCAGTAGCTAGTGGCAGAGTGAAGATTATAACCAGGGTCTAATGCGAAAGTCGTATTCAGAATTACTGGATTTTTAAATATCTTCATTGTGGTTCATATCACACCATATTATAACTTCGTG
+
FFFFFFFFFFFFFFFFFFFFFF,F:FFFFFFFFFF:FFFFFFFFFFF:F,:F,FFFF,FFFFFFFFFFFFFFFFFFFFFF:FFF:FFFFFFFFF:FFFFFF,FFF:FFFF,FFFF:FFF:FFFF:FFF:FFFFFFFFFFFFFF::FFFF,
@A00941:609:HJ7N2DRXY:1:2101:10303:1016 1:N:0:NAATACAG
CTAGCTTGAGATGTGTATAAGAGACAGTCCTTCAGTTCTGCTCTGATCTTAGTTATTTCTTGCCTTCTGCTAGCTTTTGAATGTGATTGCTCTTGCTTCTCTAGTTCTTTTAATTGTGATGTTAGGGTGTCAATTTTAGATCCTTCCTGC
+
FFFFFFFFFFFFFFF,FFFFFFFF:FFFFFFFFFFFFFFFFFFFFFFFFFFFFFFFFFFFFFFFF:FFFFFFFFFFF:FFFFFFFFFFFFFFFFFF:F:FFFFFFFFFFFFF,FF:FFFFFFFFFFF:FFFFFFFFFFF:FF:FFF:FFF
@A00941:609:HJ7N2DRXY:1:2101:11279:1016 1:N:0:NAATACAG
TGACAAGAGATGTGTATAAGAGACAGCTCAAGGGGCCTGTGGTATTTGCAGAACAAGTGGTTGCTTGAAGTGGCTGTTAAGATGTTAGGAATGGTTCACCTCTCTCTCATTTTCCCAGGCTAGCTGTTTCTTGTGATCCTAAAATAGCAG
+
FFFFFFFFFFFFFFF:FFFFFFFFFFFFFFFFFFFFFFFFFFFFFFFFFFFFFFFFFFFFFFFFFFFFFFFFFFFFFFFFFFFFFFFFFF:FFFFFFFFFFFFFFFFFFFFFFFFFFFFFF:FFFFF,F:FFFFFFFFFFFFFFFFFFF:
@A00941:609:HJ7N2DRXY:1:2101:11496:1016 1:N:0:NAATACAG
CTAGCTTGAGATGTGTATAAGAGACAGGAGGTACGGTAGTTGACTCGACAATTTCTCTTTTATATGGAGAAAGAAACTTGGAGTCTTGATACAACATAATATCCCAGCCTAGATCATGAAGAAGTTAACTGAGAAGGCTCTTACCAACAT
+
FFFFFFFFFF:FFFF:F,FFFFFFFFFFFFFF:FFFFFFFFFFFFFFFFFFFFFFFF::F:::FFFFFFFFF:FFFFFFFF:FFF:FFFF,FFFFF,F:F:FFFFFFFFF:FFFFFFFFFFF,FF:F,FFFFFF,FFF,FF,FFF,FFFF
@A00941:609:HJ7N2DRXY:1:2101:11659:1016 1:N:0:NAATACAG
TGACAAGAGATGTGTATAAGAGACAGGCCTGATATTCTGGAATTCTTTTTTTTTTTTTTTTTTTTTTTTTTTTTTTGTTTTTGTGTGGGTAATTTTGTGTATAATCAGAAAAACCAGGGATTAACCAAAATTTTTTAACAAACTTCAAAA
+
FFFFFFFFFFFFFFFFFFFFFF:FFFFFFFFFF:FFFFFFFFFF:FFFFFFFFFFFFFFFFFFFFFFFFFFFF:F,:,FFFF,:,,,,:,:,,,F,,F,:,:,F,,:,,,:,,,FF,::,,,F:F,,,F,FF,,,,F:,,,:,,,,:,F:
@A00941:609:HJ7N2DRXY:1:2101:11695:1016 1:N:0:NAATACAG
CTAGCTTGAGATGTGTATAAGAGACAGCTCTCATCCAATAACCCCCGCATCTGTACCCTGTTCGCTCCATAATAATGATAACTACTCCTTAGTAGTTGCTTCTTAGGTGCCAAGCAAAGTGCTAGGCATTTTATTTTTATTAACTCATGT
+
FFFFFFFFFFFFFFFFFFFFFFFFFFFFFFFFFFFFFFFFFFFFFFFFFFFFFFFFFFFF:FFFFFFFFFFFFFFFFFFFFFFFFF:F:FFFFFFFFF:,FFFFFFFFFFFFFFFFFFFFF:FFFFFF,F:F:FFF:F:FF:FFFFFFFF
@A00941:609:HJ7N2DRXY:1:2101:11858:1016 1:N:0:NAATACAG
CCAAGTCCAGATGTGTATAAGAGACAGGTTCAGATACTGTGTTTTCCCTACAGCATTGATATGGTTTGACTCTGTGTCCCCACTCAAATCTTATCTTGAATTGTAATCCCCATAATTCTCATATGTCATGGGAGGAACCTGTCTCTTATA
+
FFFFFFFFFFFFFFFFFFFFFFFFFFFFFFFFFFFFFFFFFFFFF:FFFFFFFFFFFFFFFFFFFFFFFFFFFFFFFF:FFFFFFFFFFFFFFFFFFFFFFFFFFFFF:FFFFFFFFFFFFFFFFFFFFFFFFFFFFFF:FFFFFFFFF:
@A00941:609:HJ7N2DRXY:1:2101:12038:1016 1:N:0:NAATACAG
CTAGCTTGAGATGTGTATAAGAGACAGGAACTTGGCCTCTCCTTGGTGAGGTGAGACCTGAGCCAAGTATCCAGGGCCTTGAACATCTTAGTCCATACTGGGTACCTCCACGGTCCCTGAGACATAGCCTTGAAGCTCTCCCTTCAAACA
+
FFFFFFFFFFFFFFFFFFFFFFFFFFFFFFFFFFFFFFFFFFFFFFFFFFFFFFFFFFFFFFFFFFFFFFFFFFFFFFFFFFFFFFFFFFFFFFFFFFFFFFFFFFFFFFFFFFFFFFFFFFFFFFFFFFFFFFFFFFFFFFFFFFFFFF
@A00941:609:HJ7N2DRXY:1:2101:12780:1016 1:N:0:NAATACAG
CTAGCTTGAGATGTGTATAAGAGACAGCCTTTCTGGGTAACCCAACCTTTCTCTCTGGCTGCCCTTAACATTTTTTCCTTCATTTCAACTGTGGCAAATCTGACAATTATGTGTCGTGGGGTTGCTCTTCTAGAGGAGTATCATTGTGCT
+
FFFFFFFFFFFFFFFFFFFFFFFFFFFFFFFFFFFFFFFFFFF,F:::FFFFFFFFFFFFFFFFFFFFFFFFFFFFFFFFFFFFFFFFFFFFFFFFFFFFFFFFFFFFFFFFFF:,FFFFFFFFFFFFFFFFFFFFFFF,FFFFFFFFFF
@A00941:609:HJ7N2DRXY:1:2101:12924:1016 1:N:0:NAATACAG
CTAGCTTGAGATGTGTATAAGAGACAGCATATGGAAACTGGCTGGGAGAATGGAAAGGGCTGAGAGGCCTGAAGTCTGCAGAGGTGTCTAGTGAACAGAACAATGAGAGCAAGGAGGGGCTCCAGACTTGACACCAGTGAAAGAAGGGGA
+
FFFFFFFFFFFFFFFFFFFFFFFFFFFF,,:F,F:,,,F,,F,,F,,F,F,FFF,,,FF,,,,F,,F,FF,,,F,F,F:FF:,F,,:,,:,F,FF,F,F,F,,FFFFFF,,,FFF,F,FF,,,,F:,,F,FF:,FFF,,,,F,,,,,:FF
@A00941:609:HJ7N2DRXY:1:2101:12943:1016 1:N:0:NAATACAG
CTAGCTTGAGATGTGTATAAGAGACAGGTCCCAGGCTGCTGTCATCTCTCCCCAGAATGAACGCAACAGCCTCCCCCAGCTACTCACCCGCTCTCACTCCTCTGCAAGTTTCTCTCAGCCAAGCAGCGAGATCTTTCAAAGCCATCAATC
+
FFFFFFFFFFFFFFFFFFFFFFFFFF:FFFFFFFFFFFFFFFFFFFFFFFFFFFFFFFFFFFFFFFFFFFFFFFFFF:FFFFFFFFFFFFF:FFFFFFFFFFFFFFFFFFFFF:FFFFFFF:FFFFFF:FF:FFFFFFF:FFFF:FFFFF
@A00941:609:HJ7N2DRXY:1:2101:13196:1016 1:N:0:NAATACAG
CTAGCTTGAGATGTGTATAAGAGACAGGGAGGGGAGAGGTGGATGAGATCAGAGAGTTGTTTCTCAGGGTCTCACCTCACCATCTTTTCCTCCACATGCAGACCGGCCATGGCCATGGCCACAGCCACGGGCCTGTCTCTTATACACATC
+
FFFFFFFFFFFFFFFFFFFFFFFFFFFFFFFFFFFFFFFFFFFFFFFFFFFFFFFFFFFFFFFFFFFFFFFFFFFFFFFFFFFFFFFFFFFFFFFFFFFFFFFFFFFFFFFFFF:FFFFFFFFFFF:FFFFFFFFFFFFFFFFFFFFFFF
@A00941:609:HJ7N2DRXY:1:2101:13268:1016 1:N:0:NAATACAG
CTAGCTTGAGATGTGTATAAGAGACAGGCCAAAGGCACAGTACGACACTTAACTTACTTTGTTGAATTAATGATTCAAGCATAAAGATACCACGATGCATAGTTTGCAAATATTCTCCCATCTGTCTCTTATACACATCTGCTATGTAGA
+
FFFFFFFFFFFFFFFFFFFFFFFFFFFFFFFFFFFFFFFFFFFFFFFFFFFFFFFFFFFFFFFFFFFFFFFFFFFF:FFFFFFFFFFFFFFFFFFFFFFFFFFFFFFF:FFFFFFFFFFFFFFFFFFFFFFFFFFFFFFFFFFFFFFFFF
@A00941:609:HJ7N2DRXY:1:2101:14208:1016 1:N:0:NAATACAG
CCAAGTCCAGATGTGTATAAGAGACAGTCCCAGTAGGCCGTGCGGCGAACCACAGCCCTCGGCCAATGGGAGTCTCCGCTGGTCTGGCCTTCGACCAATGGAAGCATTATGGCCGATGGCCAATGGGAGCCCCCACCCGCTGGCCTCTGG
+
FFFFFFFFFFFFFFFFFFFFFFFFFFFFFFFFFFFFFFFFFFFFFFFFFFFFFFFFFFFFFFFFFFFFFFFFFFFFFFFFFFFFFFFFFFFFFFFFFFFFFFFFFFFFF::FFFFFF:FFFFFFFFFFF:FFFFFFFFFFFF,FFFFFFF
@A00941:609:HJ7N2DRXY:1:2101:14226:1016 1:N:0:NAATACAG
CCAAGTCCAGATGTGTATAAGAGACAGCCTCTTCTGTCTTCTGGAGGATTACCTGAGTGACACAGCCACCATGACAAATCAGATCCTGCTCCTCACAAGAAGGGGCTGCTGATCCATTAGACACAAGAACTACAACTGCTGTCTCTTATA
+
FFF:FFFFFFFFFFFFFFFFFFFFFFFFFFFFFFFFFFFFFFFFFFFFFFFFFFFFFFFFFFFFFFFFFF:FFFFFFFFFFFFFFFFFFFFFFFFFFFFFFFFFFFFFFFFFFFFFFFFFFFFFF:FFFFFFFFFFFFFFFFFFFFFFFF
@A00941:609:HJ7N2DRXY:1:2101:14317:1016 1:N:0:NAATACAG
TGACAAGAGATGTGTATAAGAGACAGATACAAACAAATGGAAGAACATTCCATGCTCATAGGTAGGAAGAATCAATATCATGAAAATGGCCATACTGCCCAAGGTAATTTATAGATTCAATGCCATCCCCATCAAGCTACCAATGACTTT
+
FFFFFFFFFFFFFFFFFFFFFFFFFFFFFFFFFFFFFFFFFFFFFFFFFFF,FFFFFFFFFFFFF:FFFFF:FFFFFFFF:FFFFFFFFFFFF,FF:FFFF:FFF:FFFFFFFFFFFFFFFF:FF:FFFFF:FFFFFFFF::F:FFFFFF
@A00941:609:HJ7N2DRXY:1:2101:14570:1016 1:N:0:NAATACAG
CCAAGTCCAGATGTGTATAAGAGACAGACTCTGTGTGGCACACAGCAGGTTTCCAGGGAAACATCACAGTGAATTTCATGAAGATGGAGATCATACCAAAGGTACAGTAGCTCGAGGTACCTTGGTTGCATGGTGGGGCTGTTGGAGATA
+
F:FFFFFFFFFFFFFFFFFFFFFFFFFFF,FFFF,:::FFFFFFFFFFF:FFF:FF:FFFFFFFFFFF:,FFFF:,:FFF,FFF:FFFF,:FF,FF:FFFF,,FFF,,F:F,F::FF::F:FFFFFF,FFF:FFFF,,FF,,FF:,FFF:
@A00941:609:HJ7N2DRXY:1:2101:14588:1016 1:N:0:NAATACAG
CTAGCTTGAGATGTGTATAAGAGACAGGATTACAGGCATGTGCCACCAAGCCTGGCTAATTTTTTGTATTTAGTAGAGACGGGGTTTCACCCTGTTGGTCAGGCTGGTCTCGAACTCCTGACCTCAGGTAATCCATCCGCCTTGGCCTCC
+
FFFFFFFFFFFFFFFFFFFFFFFFFFFFFFFFFFFFFFFFFFFFFFFFFFFFFFFFFFFFFFFFFFFFFFFFFFFFFFFFFFFFFFFFFFFFFFFFFFFFFFFFFFFFFFFFFFFFFFFFFFFFFFFFFFFFFFFFFFFFF,FFFFFFFF
@A00941:609:HJ7N2DRXY:1:2101:14950:1016 1:N:0:NAATACAG
CTAGCTTGAGATGTGTATAAGAGACAGGGCTTAGAGCCTAGCAGAAAGTCATTGTCCCAGTCCAATGAATTGCATCACAACAGGATGCTGTCCCCTAGCCATCTTCCCCAAAACTGTTCTCATAGGAGAGCAGATAAGAGGGAACCCTGG
+
FFFFFFFFFFFFFFFFFFFFFFFFFFFFFFFFFFFFFFFFFFFFFFFFFFFFFFFFFFFFFFFFFFFF:FFFFFFFFFFFFFFFFFFFFFFFFFFFFFFFFFF::FFFFFFFFFFFFFFFFFFFFFFFFFFFFFFFFFFFFFFFFFFFFF
@A00941:609:HJ7N2DRXY:1:2101:15094:1016 1:N:0:NAATACAG
CTAGCTTGAGATGTGTATAAGAGACAGGTATTGTAGTGATTCATTTGTGGGAGAATTAATGAACAGTCTCCTTGGTTAAAGCAAGCATATCTATCTCATTCTTTGATATATTTTATTTTAGTTGTTTTGGATCATGGGAAGCCGGGCTAT
+
FFFFFFFFFFFFFFFFFFFFFFFFFFFFFFFFFFFFFFFFFFFFFFFFFFFFFFFFFFFFFFFFFFFFFFFFF:FFFFFFFFFFFFFFFFFFFFFFFF:FFFFFFFFFFFFF,FFFF:FFFFFFF,FFF:F:FFFFFFFFFFFFFFFFF,
@A00941:609:HJ7N2DRXY:1:2101:15239:1016 1:N:0:NAATACAG
CTAGCTTGAGATGTGTATAAGAGACAGCAGTTATCATTGCGAATGCCTGTGAGCTGCCTGCAGAAGGGATGGTATGTAATTATCTTCCCTTCCATCTACCTCTTACTTCAGCACATTCACCTCGATGTCTCTACCTCTATCCACCAGAGA
+
FFFFFFFFFFFFFFFFFFFFFFFFFFFFFFFFFFFFFFFFFF:FFFFFFFFFFFFFFFFFFFFFFFFFFFFFFFFFFFF,FFFFFFFFFFFFFFFFFFFFFFFFFFFFFFFFFFFFFFFFFFFFFFFFFFFFFFFFFFFFFFFFFFFFFF
@A00941:609:HJ7N2DRXY:1:2101:15275:1016 1:N:0:NAATACAG
TGACAAGAGATGTGTATAAGAGACAGCTGTAATCCCAGCTACTCAGAAGGCTGAGGCAGGAGAATCACTTGAACCCGGGAAGCGGAGGTTGCAGTGAGCCGAGATCTCACCACTGCACTCCAGCCTGGGCAACAATAGTGAAACTCCATC
+
FFFFFFFFFFFFFFFFFFFFFFFFFFFFFFFFFFFFFFFFFFFFFFFFFFFFFFFFFFFFFFFFFFFFFFFFFFFFFFFF:FFFFFFFFFFFFFFFFFFFFFFFFFFFFFFFFFFFFFFFFFFFFFFFFFFFFF:FFFFFFFFFFFF:FF
@A00941:609:HJ7N2DRXY:1:2101:15546:1016 1:N:0:NAATACAG
CCAAGTCCAGATGTGTATAAGAGACAGCTGTATGAATATGTAATATATGTGCATACATATCTTACCATATTTATTTTTTCCACTGTCTACTAACTACTTAATCTGAATGTCATAAGATTTAATCTGTATTAGTCAGCCTAAGGGGAGTGC
+
FFFFFFFFFFFFFFFFFFFFFFFFFFFFFFFFFFFFFFFFFFFFFFFFFF:FFFFFFFFFFFFFFFFFFFFFFFFFFFFFFFFFFFFFFFFFFFFFFFFFFFFFFFFFFFFFFFFFFFFFFFFFFFFF,FFFFF:F:FF:FFFFFFFFFF
@A00941:609:HJ7N2DRXY:1:2101:15582:1016 1:N:0:NAATACAG
CTAGCTTGAGATGTGTATAAGAGACAGATCTTGTTCCTTGCCTATCTTTTTGAGCTCATCTCTGAATGCTACAGCTTTGCCTGTTGCCTTTCATCCACACTGACCTCTTTGCTATTTCTTGAACATGCCAGGTGTATTCCTACTTCAAGG
+
FFFFFFFFFFFFFFFFFFFFFFFFFFFFFFFFFFFFFFFFFF,FFFF:FFFFFFFFFFFFFFFFFFFFFFFFFFFFFFFFFFFFFFFFFFFFFFFFFFFFFFFFFFFFFFFFFFFFFFFFFFFFFFFFFFFFFFFFFFFFFFFFFFFFFF
@A00941:609:HJ7N2DRXY:1:2101:16016:1016 1:N:0:NAATACAG
CTAGCTTGAGATGTGTATAAGAGACAGGATCTGGAAGACACTTTCTAGTTCCAAAATTTTATGATTCTAATGATTATAACTGTCATTCATTCAATTATTTTGTGATAGTTAAATGGCATATATACCACTTGGGAGATATTAGTACCATCT
+
FFFFFFFFFFFFFFFFFFFFFFFFFFFFFFFFFFFFFFFFFFFFFFFFFFFFFFFFFFFFFF:FFFFFFF:FFFFFFFFFFFFFFFFFFFFFFFFFF:FFFFFFFFFFFFFFFFFFFFFFFFFFFFFF:FFFFFFFFFFFFFFF,FFFFF
@A00941:609:HJ7N2DRXY:1:2101:16197:1016 1:N:0:NAATACAG
CTAGCTTGAGATGTGTATAAGAGACAGTCCTAAAGTGGTGTGAGGTTTTCTGAAGTGTGCCCATTCCACATGCATTAGGGTTGGGAACTGAGTCACATTACTTTATTACATGCGTCCTGAAGACTTGACTCAATGTAGAAACAGCACTGA
+
FFFFFFFFFFFFFFFFFFFFFFFFFFFFFFFFFFFFFFFFFFFFFFFFFFFFFFFFFFFFFFFFFFFFFFFFFFFFFFFFFFFFFFFFFFFFFFFFFFFFFFFFFFFFFFFFFFFFFFFFFFFFFFFFFFFF,FFFFFFFFFFFFFFFFF
@A00941:609:HJ7N2DRXY:1:2101:16450:1016 1:N:0:NAATACAG
CTAGCTTGAGATGTGTATAAGAGACAGACATAGCAAGATACCATCTTGACAACAGCAAGAAAAAATTACGGCTGTGGTGGTGTGAGCCTGTAGTCCTTGCTACTTGGGAGGATCCCTTGAGCCCAGGAGTTTGAGGCTGCAGTAAGCTAG
+
FFFFFFFFFFFFFFFFFFFFFFFFFFFFFFFFFFFFFFFFFFFFFFFFFFFFFFFFFFFFFFFFFFFFFFFFFFFFFFFFFFFFFFFF:FFFFFFFFFFFFFFFFFFFFFFFFFFFFFFFFFFFFFFFFFFFFFFFFFFFFFFFFFFFFF
@A00941:609:HJ7N2DRXY:1:2101:16667:1016 1:N:0:NAATACAG
CCAAGTCCAGATGTGTATAAGAGACAGGCTGGGGAGGGCCATGTGCAATATTTGGAGGGTTTTCTGGAGGGCAGCAGGAAGGCTGGGGAATTCCCCATGTACAGTATTTATGTTTCTTTTTAGATGTGTACCTTCCCAAGCACTTATTTA
+
FFFFFFFFFFFFFFFFF:FFFFFFFFFFFFFFFFFFFFFFFFFFFFFFF:FFFFFFFFFFFFFFFFFFFFFFFFFFFFFFFFFFFFFFFFFFFFFFFFFFFFFFFFFFFFFFFFFFFFFFFFFFFFFFFFFFFFFFFFFFFFFFFF::FF
@A00941:609:HJ7N2DRXY:1:2101:16848:1016 1:N:0:NAATACAG
CTAGCTTGAGATGTGTATAAGAGACAGGGTTTGGAATGAGTCGTGTTTTATGTTTTGAAAGATCCCCAGGGGAGAATTCCAAAACCTACCTTAGACAACCCTTGCTTCAAGTCCCCATCTTAATGGAAGTGCTCTCTGCCATCTAACCTG
+
FFFFFFFFFFFFFFFFFFFFFFFFFFFFFFFFFFFFFFFFFFFFFFFFFFFFFFFF::FF:FFFFFF,F:FF,FFF:FF:FFFF:FFFFF,FF,FFFFFFF,FFFFFFFFFFFFFFF:FFFFFFFFFF,FFFFFFFFFFF::FFFFFF,F
@A00941:609:HJ7N2DRXY:1:2101:16938:1016 1:N:0:NAATACAG
CTAGCTTGAGATGTGTATAAGAGACAGGTGTGTGTGTGTGTGTGTGTGAGAGAGAGAGAGAGAAAGAGAGATTAAGAGGGCAAGAGAAGGGACTGAATGAAGGAGGAAAGGAATAAAGTGTGTGTGAGTTGAAACAGTTTTCAGTATAGA
+
FFFFFFFFFFFFFFFFFFFFFFF:FFFFFFFFFFFF:FFFFFF:FFFFFFFFFFFFFFFFFFFFFFFFFFFFFFFFFF,FFFFFFFFF:FFFFFFFF:FF:FFFFFFFFFFF:FFFFFFF:F:F:FFFFFFFFFFFFFFFF:FFFFFFFF
@A00941:609:HJ7N2DRXY:1:2101:17029:1016 1:N:0:NAATACAG
CTAGCTTGAGATGTGTATAAGAGACAGCAATAATGGATAGAACATCTAGGCAGGAATAAAAAAAGAGGAAACAGCTGACTTGAATAACACAGTAGACTAAACACTGACATATACAGAACTTTCCATCCAACAGCAGCAGAATATACATTC
+
FFFFFFFFFFFFFFFFFFFFFFFFFFFFFFFFFFF,FFFFFFFFFFFFFFFFFFFFFFFFFFFFFFFFFFF:FFFFFFFFFFFFFFFFFFFFFFFFFFFFF:FFFFFFFFF:FFF:FFFFFFFFFFFFFF,F:FFFFFFFFFF:F:FF:F
@A00941:609:HJ7N2DRXY:1:2101:17390:1016 1:N:0:NAATACAG
CTAGCTTGAGATGTGTATAAGAGACAGGTCATTCGCAGAAACTAGTTTGTGATGTGTGCCTTCAACTCACAGAGTTTAACCTTTCTTTTAATAGAGCAGTCTGGAAACACTCTGTTTGTAAAGTCTGCAAGTGGATATTTGGACCTCTTT
+
FFFFFF:FFFFFFFFFFF:FFFFFFFFFFFFFFF:FFFFFFFFFFFFFFFFFF:FFFF:FFFFFF,FFF:FFFFFFFFF,FFFF,FFF:,FFF,FFFF:FFFFF:FF,FF,FF:FFFFFFF,F,FFF,FFFFF:F,FFFFFFFF,FFFFF
@A00941:609:HJ7N2DRXY:1:2101:17427:1016 1:N:0:NAATACAG
CTAGCTTGAGATGTGTATAAGAGACAGCAGATAACGTAATCATCACAGGATCCTGAGGTGGCATACATCCTCAGCTTATGAAGATGATGGGATTAAGAGATTAAAGACAGGCATAGGAAATTATAAGAGTATTGATTGGGGAAGTGATAA
+
FFFFFFFFFFFFFFFFFFFFFFFFFFFFFFFFFFFFFF:FFFFFFFFFFFFFFFFFFFFFFFFFFFFFFFFFFFFFFFFFFFFFFFFFFFFFFFFFFFFFFFFFFFFFFFFFFFFFFFFFFFFFFFFFFFFFFFFFFFFFFFFFFFFFFF
@A00941:609:HJ7N2DRXY:1:2101:17716:1016 1:N:0:NAATACAG
TGACAAGAGATGTGTATAAGAGACAGTATATAGAGAGCCTTATTTCTCCAGAAGACTTAAAAATTGTCCAGAGCCTGAGAACAAATGAAAATACAAGGAGACCAGGTGCAACGGGTCACATCTGTAATCCTAGCACTTTGGGAGGCCTGT
+
FFFFFFFFFFFFFFFFFFFFFFFFFFFF:FFFFFFFFFFFFFFFFFFFFFFFFFFFFFFFFFFFFFFFFFFFFFFFFFFFFFFFFFFFFFFFFFFFFFFFFFFFFFFFFFFFFFFFFFFFFFF:FFFFFFFFFFFFFFFFFFFFFFFFFF
@A00941:609:HJ7N2DRXY:1:2101:17897:1016 1:N:0:NAATACAG
CTAGCTTGAGATGTGTATAAGAGACAGCCCAAGCAGCTGGGATTAGAGGCGTGTGCCACCACGCCCGGCTAATTCTTTGTACTTTTAGTAAAGACGGGGCTTTGCTATGTTAGCCAGGCTGCTCTCGAACTCTTGGCCTCAAGTGATCTG
+
FFFFFFFFFF:FFFFFF:FFFFFFFFFFFFFFFFFFF:FFFFFFFFFFFFFFFFFFF:FFFFFFFFFFFFFFFFFFFFFFFFFFFFFFFFFFFFFFFFFFFFFFFFFFFFFFFFFFFFFFFFFFFFFFFFFFFFFFFFFF:F:FFFFFFF
@A00941:609:HJ7N2DRXY:1:2101:17933:1016 1:N:0:NAATACAG
CTAGCTTGAGATGTGTATAAGAGACAGCCCGTTCTATTAGTGATAGCTTACAAGAAGGAGTCATTAAATTGGGTACACTGTTACCGCCCTACACGAATAAATATTTAACTGGATAAAGCGGTAAACAATAATGTTTTCACTTTATATGTA
+
FFFFFFFFFFFFFFFFFFFFFFFFFFFFFFFFFFF:FFFFFFFFFFFFFFFFFFFFFFFFFFFFFFFFFFFFFFFFFFFFFFFFFFFFFFFFFFFFFFFFFFFFFFFFFFFFFFFFFFFFFFFFFFFF:FFFFFFFFFFFF,FFFFFFFF
@A00941:609:HJ7N2DRXY:1:2101:18132:1016 1:N:0:NAATACAG
CTAGCTTGAGATGTGTATAAGAGACAGAAGCAAGAGGCATCATATTACCTGATTTCAAAATATACTACAAAAGCTATAGCAATCAAAACAGCATAGTACTGAAATAAAAACAGACACATCAACCAATAGAATAGGATAGGAAGCCAATAA
+
FFFFFFFFFFFFFFFFFFFFFFFFFFFFFFFFFFFFFFFFFFFFFFFFFFFFF:FFFFFFFFFFFFFFF:FFFFFFFFFFFF:FFFFFFFFFFFFFFFF:FFFFFFFFF:FFFFFFFFFFFFFFFFFFFFFFFFFFFFFFFFFFFFFFFF
@A00941:609:HJ7N2DRXY:1:2101:18168:1016 1:N:0:NAATACAG
CTAGCTTGAGATGTGTATAAGAGACAGCATGTTGCTAATGGGAAAATCCACTGTCATTCTTATCCTTGTTCTCTATAGGTAAGATCTTTTTCCCTGTCTTCTTTCAAGATTTTCCCTTTGACTTTGGTGTTCTGCAGTTTCTGTCTCTTA
+
FFFFFFFFFFFFFFFFFFFFFFFFFFFFFFFFFFFFFFFFFFFFFFFFFFFFFFFFFFFFFFFFFFFFFFFFFFFFFFFFFFFFFFFFFFFFFFFFFFFFFFFFFFFFFFFFFFFFFFFFFFFFFFFFFFFFFFFFFFFFFFFFFFFFFF
@A00941:609:HJ7N2DRXY:1:2101:18222:1016 1:N:0:NAATACAG
CTAGCTTGAGATGTGTATAAGAGACAGGCTACACCTACTTCCAAGCTCCAGGGCTGCAGGTAGAAGCAGCAGACCATTAGCCCCAGAAACAGGCACTGTGCTGCCTCCTCTGAAGATTCCTCCTCATACCCACTGCCACTTTGGAGCAGG
+
FFFFFFFFFFFFFFFFFFFFFFFFFFFFFFFFFFFFFFFFFFFFFFFFFFFFFFFFFFFFFFFFFFFFFFFFFFFFFFFFFFFFFFFFFFFFFFFFFFFFFFFFFFFFFFFFFFFFFFFFFFFFFFFFFFFFFFFFFFFF:FFFFFFFFF
@A00941:609:HJ7N2DRXY:1:2101:18927:1016 1:N:0:NAATACAG
CCAAGTCCAGATGTGTATAAGAGACAGTCTCAAGCTACAAAGTAGAATGATGAACTTTCTGAGAAGAAACACAGGTGTAGATTTAACTCTTGGAAAATGAGGGCAGAAACACATCAAAAGGGGACCCCTGGAGTGAGAAGCATTAAAGCT
+
FFFFFFFFFFFFFFFFFFFFFFFFFFFFFFFFFFFFFFFFFFFFFFFFFFFFFFFFF:FFFFFFFFFFFFFFFFFFFFFFFFFFFFFFFFFFFFFFFFFFF:FF:FFFFFFF:FFFFFFFFFFFFFFF:FFFFFFFFFFFFFFFFFFFF:
@A00941:609:HJ7N2DRXY:1:2101:19054:1016 1:N:0:NAATACAG
CTAGCTTGAGATGTGTATAAGAGACAGGAATTGAAAGGAATCATCATCGAATGAATTGAATGCAATCATCGAATTGTCTCGAATGGAATCATCTTCAAATGGAAAGGAATGGAATCATCACATAGAATCTGTCTCTTATACACATCTGCT
+
FFFFFFFFFFFFFFFFFFFFFFFFFFFFFFFFFFFFFFFFFFFFFFFFFFFFFFFFFFFFFFFFFFFFFFFFF:FFFFFF:FFFFFFFFFFFFFFFFFFFFFFFFF:FFFFFFFFFFFFFFFFFFFFFFFFFFFFFFFFFFFFFFFFFFF
@A00941:609:HJ7N2DRXY:1:2101:19180:1016 1:N:0:NAATACAG
CTAGCTTGAGATGTGTATAAGAGACAGAGGCTATACCATACGACCTAAGTGTATAGTAGCATCTACCATCTAGGTTTGTGTAAGTACACTCCATGATGTTCGCACAACAACAAAATCACCTTAGGATGCATTTCTCAGAATGTATCCCCA
+
FFFFFFFFFFFFFFFFFFFFFFFFFFFFFFFFFFFFFFFFFFFFFFFFFFFFFFFFFFFFFFFFFFFFFFFFFFFFFFFFFFFFFFFFFFF:FFFFFFFFFFFFFFFFFFFFFFFFFFFFFFFFFFFFFFFFFFFFFFFFFFF:FF:FFF
@A00941:609:HJ7N2DRXY:1:2101:19253:1016 1:N:0:NAATACAG
TGACAAGAGATGTGTATAAGAGACAGGTTTTGAATAGATGGTATTTTATATTTGATGAGAAATAAAGGACAAAAGGAAATATGTGGAAACTTCCTGGAGATGCTTTAGGTGACGGCAAGTCTTTCTGTTTGAGAGAAGCACAGAGTTTGT
+
FFFFFFFFFFFFFFFFF:FFFFFFFFFFFFFFFFFFFFFFFFFFFFFFFFFFFFFFFFFFFFFFFFFFFFFFFFFFFFFFFFFFFFFFFFFFF::FFFFFFFFFFFFFFFFFFF:FFFFFFFFFFFFF:FFFFFFFFFFFFFFFFFFFFF
@A00941:609:HJ7N2DRXY:1:2101:19397:1016 1:N:0:NAATACAG
CTAGCTTGAGATGTGTATAAGAGACAGGTATAGGTGGCATTCAGAAGAAAATATAAAAAGTTTTGGAGGCTTCAGGGAGAATAAGGATACATTTTATTTTACTCCTAGTGGATGCTCAATAAGTATTTAGTTACTACTGCATTATACGGT
+
FFFFFFFFFFFFFFFFFFFFFFFFFFFFFFFFFFFFFFFFFFFFFFFFFFFFFFFFFFFFFFFFFFFFFFFFFFFFFFF:FFFFFFFFFFFFF:FFFFFFFFFFFFF:FFFFFFFFFFFFFFFFFFFFF:FFF:FFFFFFFFFFFFFFF:
@A00941:609:HJ7N2DRXY:1:2101:19506:1016 1:N:0:NAATACAG
CTAGCTTGAGATGTGTATAAGAGACAGGGTTATGGGAAGATATTTGCTTTTTCACCGTAGGCCTCAGAGCGCTCCAAATATCCACTTGCACATACTACAAAAAGAGTGCTTCAAAGCTGCTCTCTGAAAGGGAATGTTCAACTCTATGAG
+
FF:FFFFFFFFFFFFFFFFFFFFFFF:FFF,FFFFFF:FFFFFFFF:FFFFFFFFFFF:FFFFFFFFFFFFFFFFFFFFFF:FFFFFFFFFFFFFFFFFFFFFFFFFFFFFFFFFFFFFFFFFFFFFFFFFFFFFFFFFFF:F:FFFFFF
@A00941:609:HJ7N2DRXY:1:2101:19705:1016 1:N:0:NAATACAG
CTAGCTTGAGATGTGTATAAGAGACAGCTATATCCAGTATGAAAGCAAAGGGGGTGGGAGTAGTCAGATTGTCTTGAAATCCAACCAGGGGAGAGAAAGAATATAAGAAAAAAAGGAAAGGAGTATATGAGTAAATCTTCACACACACAA
+
FFFFFFFFFFFFFFFFFFFFFFFFFFFFFFFFFFFFFFFFFFFFFFFFFFFFFFFFFFFFFFFFFFFFFFFFFFFFFFFFFFFFFFFFFFFFFFFFFFFFFFFFFF:FFFFFFFFFF,FFFFFF,FFFFFFFFFFFFFFFFF:FFFFFFF
@A00941:609:HJ7N2DRXY:1:2101:19940:1016 1:N:0:NAATACAG
TGACAAGAGATGTGTATAAGAGACAGCTGTAAGACTGTCTCTGTTTGCCCAGGTCCCATAGAACCTGATGGGAAAGTTTGTCCAGGGTGGAAGATACATGGGCTGTCTCTTATACACATCTGTATGTTCAGATCGGAAGAGCACACGTCT
+
FFF,FF:FFFFFFFFFFFFFFFFFFFFFFFFFFF,F:,FFF:F:F:FF,F::F:F,FF:FFFFFFFFF,FFFFFFFF:FFFF:FFFFFFFFFFFF,:FFF:FFFFF:FFFF,:F:FF:FFF,F::FFF:FFF:FFFFF:FFFFFFFFFFF
@A00941:609:HJ7N2DRXY:1:2101:20591:1016 1:N:0:NAATACAG
CTAGCTTGAGATGTGTATAAGAGACAGTGCTTACATTGCCTTCTTTGCATTTTTTGAATAATTAAGCTATACATATATTCTTTATTTTGCTCACTTAACACTTTATCAAAAGCATTGACTTACTGTGGTAGCCAGAGTCCAAGATGTCCC
+
FFFFFFFFFFFFFFFFFFFFFFFFFFFFFFFFFFFFFFFFFFFFFFFFFFFFFFFFFFFFFFFFFFFFFFFF,FFFFFFFFFFFFFFFF:FFF:FFFFFFFFFFFFFFFFFF:FF:FFFFFFFFFFFFFFFFFFFFFFFFFFFFFFFFFF
@A00941:609:HJ7N2DRXY:1:2101:20681:1016 1:N:0:NAATACAG
CGCGGTTCAGATGTGTATAAGAGACAGCTCGCTCTGTCGTCCAGGCTGGAGTGCAGTTGAGGGAACCTAGGCTCACTGCAAGCTCCGCCTCCCAAGTTCACGCCATTGTCCTGCCTCAGCCTCCCGAGTTGCTGGGACTACAGGTGCCCG
+
,FFFF:F:FFFFFFFFFFFFFFFFFFFF:F:F,FF,FFF,FFF,:,:,::FFF:FFFFFFFFFF,FF:FF,FF,FF,F,F:FF,FFFFFFFF,FFFFFFFFFFFFF:FFFF::FFFFFF:FFFFFF::FF:F:FFF,F,FFFFF::FF::
@A00941:609:HJ7N2DRXY:1:2101:20826:1016 1:N:0:NAATACAG
CTAGCTTGAGATGTGTATAAGAGACAGGTTTCTATTCTCTTCCTTACTCCTGAAGAACAGCTTTGCCCAGTGTAGTATCTTGGGTGCAGCTTTTTTTTTTTTTTTTTTTTCATTCAGCCCTTTTAATATATAATTTTATTATATGCTGGC
+
FFFFFFFFFFFFFFFFFFFFFFFFFFFFFFFFFFFFFFFFFFFFFFFFFFFFFFFFFFFFFFFFFFFF:FFFFFFF:FFF:FFFFFFFF,F::FFFFFFFFFFFFFFFFF,FFF,F:,:F,FF,:,,:,:::F,F:F:F:,:,,F,F:F,
@A00941:609:HJ7N2DRXY:1:2101:21260:1016 1:N:0:NAATACAG
CTAGCTTGAGATGTGTATAAGAGACAGCCGAATTTATAGTGAGGGGCATTAAATTATTGCATGTACCTAAAAAGTGTACATCTATTGTGTATCAATAAAAATAAATTTAAAGAAGTAAAAAATGGAAAAAGCCTACATGATTGTCTAAAA
+
:FFFFFFFFFFFFFFFFFFFFFFFFFF,FFFFFFFFFFFFF,F:F:FFFFFFF:FF:,FFFF,FFFFFFF:FF,:,FFFF,FFFFFF:F:F:FF,F:FFFFFFFF:,FFFFF:F::FFFFFFF,:F,:FFF,,F:FFFFF,:FFFFFFFF
@A00941:609:HJ7N2DRXY:1:2101:21441:1016 1:N:0:NAATACAG
CCAAGTCCAGATGTGTATAAGAGACAGGTGAGTGAGTTCTCATGAGATCTGATGGTTTTATAAGGGGGTCTTTCCCTTTCATACACGCTCTCTCTCTCTCTCTCTCTCGTCTGCCACCATGTAAGATGTGCCTGCTTCTCTTCTACCATG
+
FFFFFFFFFFFFFFFFFFFFFFFFFFFFFFFFFFFFFFFFFFFFFFF,:FF:FFFF:,F:FF:FFFF,,,F,,,,,:FF,,F,,,,,:,::,,::FFF,FFFFFFFFFFFFFFFFFFF:,F:,FFFFFFF:,FF,:F,,,,:FFF:FF,:
@A00941:609:HJ7N2DRXY:1:2101:21495:1016 1:N:0:NAATACAG
CGCGGTTCAGATGTGTATAAGAGACAGCACCATGGGTTTGACCAACCAAGGGATATTAGTTTCTCCCTTTTCTCATGGAGGTGGCAAAGATAAAACATAAAAGCTGTGCTTGGGCATAATAAAAACTTACAGGGCTTTACTTTCGTGGAA
+
FFFFFFFFFFFFFFFFFFFFFFFFFFFFFFFFFFFFFFFFFFFFFFFFFFFFFFFFFFFFFFFFFFFFF:FFFFFFFFFFFFFFFFFFFFFF:F:FFFFF:FFFFFFFFFFFFFFFFFFFFFFFFFF:F:FF:F:FFFFF:FFFFFFFFF
@A00941:609:HJ7N2DRXY:1:2101:23194:1016 1:N:0:NAATACAG
CTAGCTTGAGATGTGTATAAGAGACAGTGTCACCACTGTTGTCTGCAATCTGTGCCAGTCCCTCACTCTTTTCTTGTCTTTTGCGAACTTGAAACTCATGGAGAACGCTTGGTCTGTTATTGTGTATAGAATGCCCCTCAGTTTGGGTTA
+
FFFFFFFFFFFFFFFFFFFFFFFFFFFFFFFFFFFFFFFFFFFFFFFFFFFFFFFFFFFFFFFFFFFFFFFFFFFFFFFFFFFFFFFF:FFFFFFFFFFFFFFFFFFFFFFFFFFFFF:FFFFFFFFFFFFFFFFFFFFFFFFFFFFFFF
@A00941:609:HJ7N2DRXY:1:2101:23267:1016 1:N:0:NAATACAG
CCAAGTCCAGATGTGTATAAGAGACAGCTCCTTGACGGGAAGTGCTTCGTGTGTGCCTTCAGCAGCTCTGTGGACCCTGTCTCTTATACACATCTGCTATGTAGATCGGAAGAGCACACGTCTGAACTCCAGTCACTAATACAGATCTCG
+
FFFFFFFFFFFFFFFFFFFFFFFFFFFFFFFFFFFFFFFF:FFFFFFFFFFFFFFFFF:FFFFFFFFFFFFFFFFFFFFFFFFFFFFFFFFF:FFFFF,FFFFFFFFFFFFFFFFFFFFFFFFFFFFFFFFFFFFFFFFFFF,FF,F,:F
@A00941:609:HJ7N2DRXY:1:2101:23484:1016 1:N:0:NAATACAG
CTAGCTTGAGATGTGTATAAGAGACAGCTTGTGAGTTTCATGCTGCCTTTGCTTCATGGGATCCCCAACCATGGCAACGAACGCATCAGTGGTAGTCACAGTTGAATTACACACCATGGCCTGCCGTGTGACTGCCAACAGGGGCACTGG
+
FFFFFFFFFFFFFFFFFFFFFFFFFFFFFFFFFFFFFFFFFFFFFFFFFFFFFFFFFFFFFFFFFFFFFFFFFFFFFFFFFFFFFFFFFFFFFFFFF:FFFFFFFFFFFFFFFFFFFFFFFFFFFFFFFFFFFFFFFFFFFFFFF:FFFF
@A00941:609:HJ7N2DRXY:1:2101:23520:1016 1:N:0:NAATACAG
CTAGCTTGAGATGTGTATAAGAGACAGACTCAGAGCTATGGTACTAGCAGGGGTCCACTGAAGCCTCCGCAAGTTGCAGCCTGTCTCTTATACACATCTGCTATGTAGATCGGAAGAGCACACGTCTGAACTCCAGTCACTAATACAGAT
+
FFFFFFFFFFFFFFFFFFFFFFFFFFFFFFFFFFFFFFFFFFFFFFFFFFFFFFFFFFFFFFFFFFFFFFF:FFFFFFFFFFFFFFFFFFFFFFFFFFFFFF,FFFFFFFFFFFFFFFFFFFFFFFFFFFFFFFFFFFFFFFFFFFFFFF
@A00941:609:HJ7N2DRXY:1:2101:23755:1016 1:N:0:NAATACAG
CTAGCTTGAGATGTGTATAAGAGACAGGTTCAGGATTGTGCCTGGGTTCTGCTCCTTCCTGTCCCATATCCTGGAAATTTTCTGCAGCCAGTAAACTGTAGCAATCATAGGTCTCACCTCATCTCACTCCCTGTCTCTTATACACATCTG
+
FFFFFFFFFFFFFFFFFFFFFFFFFFFFFFFFFFFFFFFFFFFFFFFFFFFFFFFFFFFFFFFFFFFFFFFFFFFFFFFFFFFFFFFFFFFFFFFFFFFFFFFFFFFFFFFFFFFFFFFFFFFFFFFFFFFFFFFFFFFFFFFFFFFFFF
@A00941:609:HJ7N2DRXY:1:2101:24370:1016 1:N:0:NAATACAG
CTAGCTTGAGATGTGTATAAGAGACAGGTACTAATGAAGTAGCTTTTTGATAAGTTACTACCACTGATTTTATAAAAGTTAATGTACATTTTTCCTTCTTCCTGTGATTCTTAAATAGTAAAAAACCTAGATAATGAGAAAAAATTAGCC
+
FFFFFFFFFFFFFFFFFFFFFFFFFFFFFFFFFFFFFFFFFFFFFFFFFFFFFFFFFFFFFFFFFFFFF,FFFFFFFF:FFFFFFFFFFFFFFFFFF:FFFFFFFFFFFF,FFFF,F,:FFFFF:,,,:,F,FFFF:FFFFFFFF:F,FF
@A00941:609:HJ7N2DRXY:1:2101:24749:1016 1:N:0:NAATACAG
CTAGCTTGAGATGTGTATAAGAGACAGGTCAATCCTAAGCTGAAAGAACAAAGCTGGAGGCATCACCCTACCTGACTTCAAACTATACTACAAGGCTACAGTAACCAAAACAGCATGGTACAGGTACCAAAACAGAGATACAGACCAATG
+
FFF:FFFFF:FF:FFFFFFFFFFFFFF,FFFFFFFFFF,,FFFFFFFF:FFF,FF,:FFFF:FFFFFF,FFF,FFFFFFFFF,FF:FF,FFFF,:FFFFF:,FF:FFFFFFF,FF,:,,FF,:FFFF,F:FFFF:F:FFF,F,FF:FF:,
@A00941:609:HJ7N2DRXY:1:2101:24858:1016 1:N:0:NAATACAG
CTAGCTTGAGATGTGTATAAGAGACAGAAATAAATACAATGCAAAGGAAGTAAATCCATGTGCAGAAAAGAGGGTATCTAAAAAAGGATGACTAAGATTGATAAACTACAAGTAAAACTTATGGTTGAGAATAAAGAAGTCATCAGTAGT
+
FFFFFFFFFFFFFFFFFFFFFFFFFFFFFFFFFFFFFFFFFFFFFFFFFFFFFFFFFFFFFFFFFF:FFFFFFFFFFFFFFFFFFFFFFFFFFFFFFFFF:FFFFFFFFFF:FFF:FFFFFFFFFFFFFFFFFF,FFFFFFFFFFFFFFF
@A00941:609:HJ7N2DRXY:1:2101:24912:1016 1:N:0:NAATACAG
CCAAGTCCAGATGTGTATAAGAGACAGCTCCGGGTCTGCTGCAGGTCAGCCTTCTGGCCCACGACCCGTTTCAGCATGCACCACACCACCCCCACCAACGTAATATTCATCTCACACGTGGACGATTTGGCCTACGGACTCATATTGTTG
+
FFFFFFFFFFF:FF:FFFFFFFFFFFFF,,F,F,F,F,,,F,,,,,,,,F,FFF,,F,,,,,,,FF,,FFFF,,F,,,,,,,FF,,,,,,,,F,,F,,,FF,,F,FFF,,,,,,,FF,,:,F,F,:,,,F:,,,FF::FF,,F,FFF,::
@A00941:609:HJ7N2DRXY:1:2101:25021:1016 1:N:0:NAATACAG
TGACAAGAGATGTGTATAAGAGACAGTCATAGTGTGGTGCTGGCCTATCCTCAGCCTCCTTTCCCTCCTCTCCAACCCCTGTCTCTTATACACATCTGTATGTTCAGATCGGAAGAGCACACGTCTGAACTCCAGTCACTAATACAGATC
+
FFFFFFFFFFFFFFFFFFFFFFFFFFFFFFFFFFFFFFFFFFFFFFFFFFFFFF,FFFF,F::FFFFFFFFFFFFFFFFFFFFFF:FFFFFFFFFFFFFFFFFFFFFFFFFFFFFFFFFFFFFFFFFFFFFFFFFFFFFF,FFFFFFFFF
@A00941:609:HJ7N2DRXY:1:2101:25039:1016 1:N:0:NAATACAG
CTAGCTTGAGATGTGTATAAGAGACAGAGAGTGAGTTAAAAATAACTGGGAAGTAAGGAAGTGGAGACCAAAAATGAAATCAATTCTTTAATGAGGTTTTCAGTCCATGGAAGCAGCATCCTCAATGTTCTGAAAAGGGTCAACTTTGAT
+
FFFFFFFFFFFFFFFFFFFFFFFFFFFFFFFFFFFFFFFFFFFFFFFFF:FFFFFFFFF,FFFFFFFFFFFFF,:FFFFFFFFFFFF:FFFFFFFFFFFFFFFFFFFFFFFF:FFFFFFFFFFFFF:FFFFFFFFFFFFFFFFFFFF,FF
@A00941:609:HJ7N2DRXY:1:2101:25599:1016 1:N:0:NAATACAG
CTAGCTTGAGATGTGTATAAGAGACAGGTGTAAGTAAAGTTAACTCTCCTGGGAGGGCACAGGGAGTCTTTGTAGCTGATAGTCTTAGTCTGTGGTAGCTGTTCCCCAACAGAGTCTCCCTTTGTTTATTCAATGTAAAGCCCATTGCCA
+
FFFFFFFFFFFFFFFFFFFFFFFFFFFFFFFFFFFFFFFFFFFFFFFFFFFFFFFFFFFFFFFFFFFFFFFFFFFFFFFFFFFFFFFFFFFFFFFFFFFFFFFFFFFFFFFFFFFFFFFFF:FFFFFFFFFFFFFFFFF,FFFFFFF:F:
@A00941:609:HJ7N2DRXY:1:2101:25907:1016 1:N:0:NAATACAG
TGACAAGAGATGTGTATAAGAGACAGGATTTAGACTAGTGCTGTCCAATAGAAATACAACATAGGCCACATATGTAATTTTAAATGTTCTGATAGGGGTGTTAAAAAAGTAAATAGAAACAGGTGAAATTAATTTTAGTCTATTATTTAG
+
FFFFFFFFFFFFFFFFFFFFFFFFFFFFFFFFFFFFFFFFFFFFFFFFFF:FF::FFFFF::F,FFFFFFFFFFFFFFFFFFFFFFFFF,F:FFFFFFFFFFFFFFFF,FFFFFF,FFF:FFFFFFFFFFFFFFFFF:F,:F:FFFFFF:
@A00941:609:HJ7N2DRXY:1:2101:26160:1016 1:N:0:NAATACAG
TGACAAGAGATGTGTATAAGAGACAGGTGCTCGCCCTTTCGCGCGCGTGGGGGACGGGCGAGGGGACCCCTCGGCCCCCACCGCGCAAGGGGCTGCGCGGCTGCTTGGGCCACTTGTTATTTTTTGCGCACAGGCTTGGAGATTGGGCGT
+
FF:FFFFFFFFFFFFFFFFFFFFFFFFFFFFFFFFFFFFFFFFFFFF:FFFFFFFFFFFFFFFFFFFFFFFF:FFFFFFFFFFFFFFFFFFFF,FFFFFFFFFFF,FFFF:F:,::FFFFFFFFFF:FFFFFFFFFFFFF,FFFFFFFF,
@A00941:609:HJ7N2DRXY:1:2101:26268:1016 1:N:0:NAATACAG
CGCGGTTCAGATGTGTATAAGAGACAGACCATACACTACATAATAAAGATCATCTTAAATACTTTGAAGAGCATGAGTTCTACCCCAGTATTGTGGATATTTCTACCTTATTAATCGTAAAAAACACAACTGGCTTTGTTATATAACCTT
+
FFFFFFFFFFFFFFFFFFFFFFFFFFFFFFFFFFFFFFFFFFFFFFFFFFFFFFFFFFFFFFFFFFFF:FFFFFFFFFFFFFFFFFFF:FFFFFFFFFFFFFFFFFFFFFFFFFFFFFFFFFF:FFFFFFFFFFFFF:,FFFFFFFFFFF
@A00941:609:HJ7N2DRXY:1:2101:26341:1016 1:N:0:NAATACAG
CCAAGTCCAGATGTGTATAAGAGACAGGGTCTCCACTTGAAAATATTTAAGTGAAAAAGGGAAAAACTAGATTGCCTTTATGACCTCATCTCATAAGTCACTTCTATCTGCCAAAGTAGTCACAAGCCTACTCTGAATTATGTAAACCTG
+
FFFFFFFFFFFFFFFFFFFFFFFFFFFFFFFFFFFFFFFFFFFFFFFFF:FFF:FFFFFFFFF,:FFFFFFFFFFFFFFFFF,FFFFFFFFFFFFFFFFFFFFFF,FFFFFFFFFFFFFFFFFFFFFFFFFFFFFFFFFFF:FFFFFFFF
@A00941:609:HJ7N2DRXY:1:2101:27208:1016 1:N:0:NAATACAG
CTAGCTTGAGATGTGTATAAGAGACAGATAATGGCCAGGGTGACACCCACCTTTCTGAACACAGCTGTTACCTACCACAGGACTTCCCAGGAAGCCAGCGGGATTCAGGAACCCCCTGAGGTTGTCCAGCTAATTTGCAAATTGAGACAG
+
FFFFFFFFFFFFFFFFFFFFFFFFFFFFFFF,FFFFF,FFFFFF:,:F::FF:F,FFFFFFFFFFF,FFFFF:FFF,,:FFFFF,F,FFF:FFFFFF,FFFFF:FF,,,:F,FF,FFFFF,,FFFFFF,FF::F,FF,,F,,FFFFFFF,
@A00941:609:HJ7N2DRXY:1:2101:27335:1016 1:N:0:NAATACAG
CCAAGTCCAGATGTGTATAAGAGACAGGTATGGGTGTCTATAACCCCAAAGTTTTTTGGTTTTGTCTTTTGATTGTTTGTTTGTTTGTTCTGTTAAGTACCTAAGTAATGTGTTTTTAGGAAAAGAAACCTAGCAAGAACATTGTAGACA
+
FFFFFFFFFFF:FFFFFFFFFFF::FFFFFFF:FFFFFFFF,FFFFF:FFFFFFF:FFF,FFFFF,,:FFFF:F:FFFFF::FFF::FF,,:FFFFFFF::FFFFFFFFFFFF,,FF:FFFF,FF:F::F:F:,FF:F:FF,FFFFFF:F
@A00941:609:HJ7N2DRXY:1:2101:27877:1016 1:N:0:NAATACAG
CTAGCTTGAGATGTGTATAAGAGACAGGTATATAAATAAATAGCAATGTGTGTGAGTATACACATAAACATATGTATACACACAAATAAAATGCTATATTGTGTGTATATATATTGTGAGTATGCATATATATTCTATATATGAATATGG
+
,FFFFFFFFFFFFFFFFFFFFFFFFFF,F:,::::FFF,F,F,FFFF,F,,,FF,,F:,FFFFFFF,:FF,FF,,FFFFFFF,:,FF,:FFF,F:F:F,FFF,FFF:,FFFFF,F,:F,:,F:,F:F,F,,FF,FFFFF,F,,,FFF,,F
@A00941:609:HJ7N2DRXY:1:2101:28257:1016 1:N:0:NAATACAG
CTAGCTTGAGATGTGTATAAGAGACAGGTGATAACTGATGTTAAGAGAACCGCAACAGGCAGTGTGTGAGCTCCGGCACGTACTTCTCAGCCTCATGTAAGTGGCCCATAATAACTACAGCTTCAGCAGACAACTAAAGAGACTGCATTA
+
FFFFFFFFFFFFFFFFFFFFFFFFFFFFFFFFFFFFFFFFFFFFFFFFFFFFFFFFFFFFFFF,FFFFFFFFFFFFFFFFFFFFFFFFFFFFFFFFFFFFFFFFFFFFFFFFFFFF,FFFFFFFFFFF,FFFFFFFFFFFFFFFFFFFFF
@A00941:609:HJ7N2DRXY:1:2101:28456:1016 1:N:0:NAATACAG
CTAGCTTGAGATGTGTATAAGAGACAGGTAATAAATAACCTACCAACAAAAGAAGCCCAAGAACCGATGGATTTACAGCTGAATTCTATCACAGGTACAAACAGGAGGTGATACCCTTTTTACTGAAACTATTCCAAACAATTGAAATGG
+
FFFFFFFFFFFF,FFF:FFFFFFFFFF,FFF:FFFFFFFFFFFFFFFF,FFFFF,FFFFF:FFF:FFFF,FFFFFFFFFFFFFF,FF,FFFFFF:F:FFFFFFFFF,FFFFF:F:F,FFFFFFFFFFF::FFFFFFF:FFFF,:F:FFFF
@A00941:609:HJ7N2DRXY:1:2101:28583:1016 1:N:0:NAATACAG
CCAAGTCCAGATGTGTATAAGAGACAGCTCTTACAGCAGAATGTCAGCTGAGGAGGCAGGGGCACTGAGTAGGTAGGATGGCCACACTCTGGCGTGGGCACTCCAGAACGGGTACACTTTTTGGACTTGCTGCTGGAGGTGGGCTCCAGT
+
FFFFFFFFFF:FFFFFFFFFFFFFFFFFFFFFFF:FFFFFF,FFFF::FF:FFFFFF,FFFFF:F:F,FFFFFFFFFFFFFFFFFFF,F,FFFFFFFFFFFFFFFFF,FFFFF,FFF,FFFFFFFFFF:F:FFFF,:FFFFFFF:FFFF:
@A00941:609:HJ7N2DRXY:1:2101:28854:1016 1:N:0:NAATACAG
CTAGCTTGAGATGTGTATAAGAGACAGGCCCAGAAAGTGAAGAAAATACAAGGTTCATGTGTCTTTTTGGTCCCCACAGTATTCACCACATGGGGGGCTCCTAAACCTAGTGCTATGCTGCCAGGGTCTACTTCTTACCTCAGAATGCCT
+
FFFFFFFFFFFFFF:FFFFFFFFFFFF:FFFFFFFF:F,FFFFFFFFFFFF:FFFFFF,:FFF:FFFFFFFFF:FFFF,,FFF:FFFFFFF,F,FFFFFFFFFFFF:FF:,FFFFF:FFFFFF:FFFF:FFFF:FFFFF:FFFFFFFF,F
@A00941:609:HJ7N2DRXY:1:2101:29396:1016 1:N:0:NAATACAG
CCAAGTCCAGATGTGTATAAGAGACAGCATTGCTGGCTGTGCTAAGAGGTCTACATAGCTCATTAATTTTATAATTAGCACTTTTATGGTTACTAATGAGTTTTGGAAACTTTCCATATCCTTGATAGACATTTTGCTTTCTGTGAATTG
+
FFFFFFFFFFFF:FFFFFFFFFFFFFFFFFFFFFFFFFFFFFF,F:FFFFFFFFF:FFFFFF:FFF,:FFFFFFFFFFF:F,FFFF,FF:F:F,F:FFFFFFFFFF:F::FFF:FFFFFFFFFFFF::FF:,FFFF::,FF,FFFF::F,
@A00941:609:HJ7N2DRXY:1:2101:29487:1016 1:N:0:NAATACAG
TGACAAGAGATGTGTATAAGAGACAGGTAAGGCATCTAGACATCTGTACCTATATATGTACCCCTCATCAGACTAACAGCAGATTTCTCAGCAGAAACCTTATAGCCAAGAAAGAATTAGATGATATATTCAAAGCACTGAAAGAAAACA
+
FFFFFFFFFFFFFFFFFFFFFFFFFFFFFFFFFFFFFFFFFFFFFFFFFFFFFFFFFFFF:FFFFFFFFFFFFFFFFFFFFFFFF,FFFFFFFFFFFFF:::FF,FFFFFFFF:FF:FF:F,:FFFFFF:FFF:,FFF,FF:FFFFFFFF
@A00941:609:HJ7N2DRXY:1:2101:29541:1016 1:N:0:NAATACAG
TGACAAGAGATGTGTATAAGAGACAGGTTGTTATCTGTAATCATTGAATAATAGGATATTGAAGGAAGCCAGCATTTTATGGTAACATGATTCTATCTGAATTTTAGGAAGGTCTCCGAGTTTCATGAAGACTAATGATTCGGAAAATAA
+
:FFFFFFFFFFFFFFFFFFFFFFFFFFFFFFFFFFFFFFFFFFFFFFF,FFFF,FFFFFF:FF::FFF:FFFFFFFFFFFFFFFFFFFF:FFFFFF,FFFFFFFFF:FFFFFFFFFFFFFFFFFFF,FFFFFFFFFFF:FFFF:FF,FFF
@A00941:609:HJ7N2DRXY:1:2101:29668:1016 1:N:0:NAATACAG
CTAGCTTGAGATGTGTATAAGAGACAGATGCTGCTGTCTGCATTTTATACGTATTCCCGTTTCCAACGAAATCCTCCAAGCTGGCCTAATACCCACTTGCATATACCACAAAAAGAGTGTTTCAAAACTGCTCTCTCAAAAGAAAGGTTC
+
FFFFFFFFFFFFFFFFFFFFFFFFFFF,FFF:F,FFF,FFF,FFFFFFFF:FFFF:FFF:FFFFFFF:FFFFFFFFFFFFFFFFFF,:::F:FFFF,FFFFFF:,:F:FFFFFF:FFFFFFFFFFFFFF,,FFFFFFFF:FFFFFFFFF:
@A00941:609:HJ7N2DRXY:1:2101:30047:1016 1:N:0:NAATACAG
TGACAAGAGATGTGTATAAGAGACAGAATGAACAGGTAGATAGAAGACGTGCATAGGGCAAGGTATGTAGGTATTGTGTAAGCAGGATTGATTAAATCATTGGCCATTGATAACCAACTTTACCTTCAGCCACTCCTCCCCTCTTCAGAG
+
FFFFFFFFFFFFFFFFFFFFFFFFFFFFFFFFFFFFFFFFFFFFFFFFFFFFFFFFFFFFFFFFFFFFF:FFFFFFFFFFFFFFFFFFFFF,FFFFFFFFFFFFFF,FFFFFFFF,FFFFFFFFFFFFFFFFFFFFFFFFFFFF:FFFFF
@A00941:609:HJ7N2DRXY:1:2101:30156:1016 1:N:0:NAATACAG
CTAGCTTGAGATGTGTATAAGAGACAGGGCTATAAGCCACTGGCACTTTCGCACATGTGAGTTGAGCATCCATTCTCTATGTATCTCCCTCCATCCCATTTTAGTAAGATCTTCTAGAATACTCATCCTTATGGAATTCTCATAATAACA
+
FFFFFFFFFFFFF:FFFFFFFFFFFFF,FFFFFFFFFFFF:FFFFFFF:FFFFFFFFFFFFFFFFFFFFFFFFFFFFFFFFFFF:FFFFFFFF:FFFFFFFFF:FFFFFFFFFFFFFFFFFFFFFFF:F,FF:FFFFF:FF:FFFFFF:F
@A00941:609:HJ7N2DRXY:1:2101:30282:1016 1:N:0:NAATACAG
CCAAGTCCAGATGTGTATAAGAGACAGGCCTTTGCCCGTGCGGAGGCCTCCAGGCCCGGGAGAAAGCCATTGTTGAGGGGAATGGTGCAGGCTCCGGCTGCACGCCGCCACCCAGGGCCCACGTGCAAGGATGACGGCTACTTTTATTTC
+
FFFFFFFFFFFFFFFF:FFFFFFFFFF:FFFFFFFFFFFFFFFFFFFFFFFFFFFFFFFFFFF,FFF:F:FFFF,FFFFFFF:FFFFFFFFFFFFFFFFFFFFFFFFFFFFFF,FFFFFFFFFFFFFFFFFFFFFFFF:FFF:FFFFFFF
@A00941:609:HJ7N2DRXY:1:2101:30553:1016 1:N:0:NAATACAG
TGACAAGAGATGTGTATAAGAGACAGACTTATCTTAGATCACAAAAAATGATAATAGAAATAAGCAAACAAAGGAACAACTAAAAACACTTCTCTACACTTCAGCTCCATCTCCCCCACACTTTGATGTTTAGTTGCTCCAATTTACATA
+
FFFFFFFFFFFFF:FFFFFFFFFFFFFFFFFFF:FFF:FFFFFFF::F,:FFFFFF,:FFFFFFFF,F:FFF,:FF:FFFFFFF::FFF:F,FF,F:FFFFFF:FFFFF:FFFF,FF,F::FFF:,,FF:F,:FFF:,FFFF,,,F,::F
@A00941:609:HJ7N2DRXY:1:2101:30680:1016 1:N:0:NAATACAG
CTAGCTTGAGATGTGTATAAGAGACAGCTAGAAGAGTGGGGCATAATAACTTATTATTCCTGCAGCTTTCTGATACTGGCCTGGCTTGTGAGCAAAAACTTAAAGACTTACTGTGTATCATATCTGTCTCTTATACACATCTGCTATGTA
+
FFFFFFFFFFFFFFFFFFFFFFFFFFFFFFFFFFFFFFFFFFFFFFFFFFFFFFFFFFFFFFFFFFFFFFFFFFFFFFFFFFFFFF:FFFFFFF:FFFFFFFFFFFFFFFFFFFFFFFFFFFFFFFFFFFF:FF:FFFFFFFFFF,:FF,
@A00941:609:HJ7N2DRXY:1:2101:30716:1016 1:N:0:NAATACAG
CTAGCATGAGATGTGTATAAGAGACAGAGGAATTCCAAACATAAAAATAAATAGGAAATTGAAAAATAAACACGATAAAAAAATGTATATTTTTGTTCTATCTCTTTCATAAAACTATATATTTTATGAATATATCTTTCAAATGAAAAT
+
:,F,:,FFFFFFFFFFFFFFFFFFFFFF,,,,,::,FF,,,:,FF:,,FF:F,,,:,:FF,,FF,FFF,FFFF,,F,FF:F,:F,,FFF,,,:,,,FFFF:,FFFFF:,F::FF,F,,FFFFF,F,,,,,F,,,,F,,F:F:FFFFFF:F
@A00941:609:HJ7N2DRXY:1:2101:30879:1016 1:N:0:NAATACAG
CTAGCTTGAGATGTGTATAAGAGACAGGTTCTAGAATGGGGTCCAGTTAAGTGTATGCATCTAGAGTTCTCAGGTGACTTTGAAGGACATTCTGGCTATGAACTGTTACCTTCAAAAGTGGTGGTGGCTCTTACTGACAAACTCCTATTC
+
:FFFFFFFFFFFFFFFFFFFFFFFF:FF:FFFFFFFFFFF::F:FFFFFFFFF:F:FFFFFFF:FFF:FFFFF:F:FFFFF:FFF:FFF,F:,FFFFFFFFFFF,F:F,FFFFFFFFF,:FFFFFF,FFFFF,FF:FFFFFFF,,FFFF:
@A00941:609:HJ7N2DRXY:1:2101:30915:1016 1:N:0:NAATACAG
CTAGCTTGAGATGTGTATAAGAGACAGAAAACACACTGCTGGGTGGAGATTTAAGATGCTAATGAGACATGTGATGTATGGACAAGCATGTACAGCTACCGTGCATGTGCAGCCAAAGGACCACCCATAATATGCTTACTAGCAACATTC
+
FFFFFFFFFFFFFFFFFFF::FFFFFFFFFFFFFFFFFFFF:F:FFFFFFFFFFFFFFFFFFF:FFFFF:FFFFFFFFFFFFFFFFFFFFF:FFFFF:FFFFFFF:F:FFFFFFFFFFFFFFFFFFF:FFFFFFFFFFFFFF:FFFF:FF
@A00941:609:HJ7N2DRXY:1:2101:31548:1016 1:N:0:NAATACAG
CTAGCTTGAGATGTGTATAAGAGACAGAAACCAAGCACTTCCCATGTCCCAGGCAGTTTCATCTTATTATTTCACCTAAGCCCCTGCCTCCCACCAGGAATCCTGTCAAAGTAGGCATTACTATCTCCAGTTTAGACATGGAGAAATTGT
+
FFFFFFF:FFFFFFFFFFFFFFFFFFFFFFFFFF,FFF,FFFFFFFFFFFFF,FFFFFFFFFFFFFFFF,:FFF:FFFFFFFFFFFFFFFFFFFFFFFFF:::FFF:FFFFFFFFFFFFFF,FFF:FFFFFF:FFF,F,FFFFF,FF,,:
@A00941:609:HJ7N2DRXY:1:2101:31747:1016 1:N:0:NAATACAG
CTAGCTTGAGATGTGTATAAGAGACAGGTTGTAATCATTGACTGCTCCATGGGTTTGTTACCTACCACTGAGCCTGTAGCCACTGCAGACCACTGTGGACATCTGGGGGCTGATCAGCATTCAGTGCTCCCGTCCCTTTAACTCCTTTGT
+
FFFFFFFFFFFFFFFFFFFFFFFFFFFFFFFFFFF:FFFFFFFFFFFFFFFFFFFFFFFFFFFFFFFFFFFFFFFFFFFFF:FFFFFFFFFFFFFFFFFFFFFFFFFFFFFFF:FFFFFFFFFFFFFFFFFFFFFFFFFFFFFFFFFFFF
@A00941:609:HJ7N2DRXY:1:2101:31855:1016 1:N:0:NAATACAG
CTAGCTTGAGATGTGTATAAGAGACAGATGAAGAAATGATTTATCTGCTTGCTAACAGCATTTCCCAATCCTTCTTGTTTCATTATTGATATAAAGAAGAAAAGAGTTTAAACTCTGTCTCTTATACACATCTGTATGTTCAGATCGGAA
+
FFFFFFFFFFFFFFFFFFFFFFFFFFFFFFFFFFFFFFFFFFFFFFFFFFFFFFFFFFF:F:FFFFF:FFFFFFFFFFFFFFFFFFFFF::FFFFFFFFFFFFFFFFFFFFFFFFFFFFFFFFFFFFFFFFFFFFFFFFFFFFFFFFFF:
@A00941:609:HJ7N2DRXY:1:2101:32199:1016 1:N:0:NAATACAG
CTAGCTTGAGATGTGTATAAGAGACAGCCCATGCCACCCAACAATCTTCCAGTCCTTCTTCCTAGATGCATAAATACGAATCTTTTCCTTATTTCTATCCTTTAGTGACCACTTAATTTTCTTTTCTATCTTTCTTTCTTTTTTTTTTTT
+
FFFFFFFFFFFFFFFFFFFFFFFFFFFFFFFFFFF:FFFFFFFFFFFFFFFFFFFFFFFFFFFFFFFFFFFFFFFFFF:FFF:,:FFFF,FFFFFF:FFFFFFFFFF:FFFF:,FF,FF:FF:F::F,FFFFFFFFFFFFFFFF:FFFFF
@A00941:609:HJ7N2DRXY:1:2101:32669:1016 1:N:0:NAATACAG
CTAGCTTGAGATGTGTATAAGAGACAGACCTACTACTCAGCCCCAGGGTGACAGACCCTAATGGGGAGAGGGATCGCAAACCACGAGCCTCTCCTCTCAGGTCGGGGGCTGTCTCTTATACACATCTGCTATGTAGATCGGAAGAGCACA
+
FFFFFFFFFFFFFFFFFF,FFFFFFFFFFFFFFFFFFFFFFFFFFFFFFFFFFFFFFFFFFFFFFFFFFFFFFFFFFFFFFFFFFFFFFFFFFFFFFFFFFFFFFFFFFFFFFFF:FFFFFFFFFFFFFFF:FFFFFFFFF:FFFFFFFF
@A00941:609:HJ7N2DRXY:1:2101:32687:1016 1:N:0:NAATACAG
CTAGCTTGAGATGTGTATAAGAGACAGCTTTCCAAACTGCTCTATGAAGAGAAAGGTGAAACTCTGTGAACTGAACGCACAGATGACAAAGCAGTTTCTGAGAATGCTTCTGTGTAATTTTTACACGAAGATATTTCCATTTCAAAGATT
+
FFFFFFFFFFFFFFFFFFFFFFFFFFFFFFFFFFFFFFFFFFFFFFFFFFFFFFFFFFFFF:,FFFFFF:FF:FFFFFF:FFFFFFFF:F::FF,FF,FFFFFFFFFFFF:FFFFFFFFFFFF:FFFFFFFF:FFFF::FF,F:FFFFFF
@A00941:609:HJ7N2DRXY:1:2101:1199:1031 1:N:0:NAATACAG
CTAGCATGAGATGTGTATAAGAGACAGGACCAGCCTGGTCTCAAAATCTTGTGCTCAAGCAATCCACCTACATAGACCTCCCAAAGGCCTCGGATTACACGGATGTACAACCGTGCCTGGCCAGGATCGCCAAAAAGCATGCAAATGAGC
+
:,F:F,::FF:FFFF,FFFF:FFFFF,F:,,F,,:FF:FFFF:FFFFFFF,FFFFFFFFFF,FF:,:,,F:F,,F,F,:::,::F:,,,FF,,FFF,:,,,,F,,FFFF:,:,FFFF,:,FF,,,F,,,FFF,,,F,F:FF,F:F,F,,,
@A00941:609:HJ7N2DRXY:1:2101:1271:1031 1:N:0:NAATACAG
CTAGCTTGAGATGTGTATAAGAGACAGGGAGTGGAGCCCCCATGAGACAAGCAAAAGACCCTTGCCACAAACACTACTAAGGCCCCTTTCTCTGCTGTCTCCAAGATGGGGAAGGAACATAAACACTGAGCACATCCAGAACTGCACTGG
+
FFFFFFFFFFFFFFFFFFFFFFF,FFFFF:FFFFFFFFFF:FFFFFFF::FFF:FFFFFFF:FFFF:FFFFFFFFFFFFFFFFFFF::FFFFF:FFFFFFFFFFFF:FFFFFF:F:,FFF:FFFFFFFFF:FFFFF:FFF:FFFFF:FFF
@A00941:609:HJ7N2DRXY:1:2101:1452:1031 1:N:0:NAATACAG
CTAGCTTGAGATGTGTATAAGAGACAGTGATATGATTGTATGCCTAGAAAACCCTAAAGACTCCTCCAAAAAGCTCCTAGAACCAATAAATGAATTCAGCAAAGTTTCAGAATACAAAATTAATGACATAATTAGTACCTGTCTCTTATA
+
FFFFF:FFFFFFFFFFFFFFFFFFFFF,FFFFFFFFFFFFFFFFF:FF:FFFFFFFFFFFFFFFFFFFFFFFFFFFFFFFFFFFFF,FFFFFF:FFFFFFF:FFFFFFFFF:FFFFFFFFFFFFFFFFFFFF:F,FFF,F:FFFFF,FFF
@A00941:609:HJ7N2DRXY:1:2101:1561:1031 1:N:0:NAATACAG
CTAGCTTGAGATGTGTATAAGAGACAGGTTCTAGGCAGTGTTCGGAACGTCCCTGTGTCTGGCATCCCTTACTCAGTACATCCTGAAGTCAGGAAGAGCTAATTGAGTTTGCTAGCGGCACAGAGGTTAAGAATGAAAACCAGGACGAAA
+
F,:FF,,,FFFFFFFF:FFFFFFFFFFF,FF,F::FFF,F,:,FF,:F:FFF,F,FFFFF:FFFFFF,F:FFFFF:,:FF,F:FFFFFF,:,,:F,:,,:F,F,F,,F,FFF:FF,F:F,,F:F,:,F,F,,,FFFFFFF:::,:,FF,F
@A00941:609:HJ7N2DRXY:1:2101:1651:1031 1:N:0:NAATACAG
CCAAGTCCAGATGTGTATAAGAGACAGCATCTAGACAGAAGCATTCTCAGAAGCTTCTCTGTGATGACTGCATTCAACTCACGGAGTTGAACACTCCTTTTGAGAGCGCAGTTTTGAAACTCTCTTTCTGTGGCATCTGCAAGGGGACAT
+
FFFFFFFFFF:FFFF,FFFFFFFFFFFFFFF:FFFFFF:FFFFFFFFF:FFFFFFFFFFFFFF,FFFFFFFFFFFFFF:FFFFF:F,:FFFFFFFFF:FFFF:FFFFFFFF::FFF:,FFF,FFF::FFF:FFFFFF:FFFFFFFFFF:,
@A00941:609:HJ7N2DRXY:1:2101:2103:1031 1:N:0:NAATACAG
TGACAAGAGATGTGTATAAGAGACAGATGCTAAAGATTGCAATTTCTAGGGATTAGAGAAAGCAGTCCTCTCTTACCAGGTACATCTCTTGATCATAGCCTCTCGCACCCCCACCTTATTTCTCTACTCTCCCCTCCCCAAGTTTAAAGG
+
FFFFFFFFFFFFFFFFFFFFFFFFFFFFFFFFFFFFFFFFFFFFFFFFFFFFFFFFFFFFFFFFFFFFFFFFFFFFFFFFFFFFFFFFFFFFFFFFFFFFFFFFFFFFFFFFFFFFFF:FFFFFFFFFFFFFFFFFFFF,FFFFFFF:FF
@A00941:609:HJ7N2DRXY:1:2101:2157:1031 1:N:0:NAATACAG
CTAGCTTGAGATGTGTATAAGAGACAGCATCCTGTCCCCCAAAGTAAGAATTCCTATAAAGATTCAGACCAGGACCAAGCCTTGGGATCATAGGGATCCTGCTGAGGACCTTGTGATGAACCAGCTGGTCGCTGTGCCCTCATTCTCATC
+
FFF:FFFFFFFFFFFFFFFFFFFFFFFFFFFFF:FFFFFFFFFFFFFFFFFFFFFFFFFFFFFFFFFFFFFFFFFFFFF::FFFFFFFFFFFFFFFFFFFFFFFFFFFFFFFF:FFFFFFF:FFFFFFFFFFFFFFFFFFFFF:FFFFFF
@A00941:609:HJ7N2DRXY:1:2101:2483:1031 1:N:0:NAATACAG
CTAGCTTGAGATGTGTATAAGAGACAGATATACAATCATGTCATCTGCAAACAGGGACAATTTGACTTCCTCTTTTCCTAATTGAATACCCTTTATTTCCTTCTCCTGCCTAATTGCCCTGGCCAGAATTTCCAACACTATGTTGAATAG
+
FFFFFFFFFFFFFFFFFFFFFFFFFFFFFFFFFFFFFFFFFFFFFFFFFFFFFFFFFFFFFFFFF:FFFFFFFFFFFFFFFFFFFFFFFF:FFF:FFFFFFFFFFFFFFFFFFFFFFFFFFFFFFFF,FFFFFFFFFFFFFFFFFFFFFF
@A00941:609:HJ7N2DRXY:1:2101:2591:1031 1:N:0:NAATACAG
TGACAAGAGATGTGTATAAGAGACAGTTTTAGACTAGAATTCCTTGGGTCCTTTCCTCGGCTGTGGAAATCTGAGCCTCGAGTCACAGCTGCTCAGGGCTATGCTTCCCACCAATGCTACCTGCTATCCAGGCTGCTTTAGGGTTTGCTT
+
FFFFFFFFFFFFFFFFFF:FFFFFFFFFFFFFFFFFFFFFFFFFFFFFFFFFFFFFFFFFFFFFFFFFFFFFFFFFFFFFFFFF:FFFFFFFFFFFFFF:FFFFFFFFFFFFFFFFFFFFFFFFFFFFFFFFFFF:F:F:FFFFFFFFFF
@A00941:609:HJ7N2DRXY:1:2101:2682:1031 1:N:0:NAATACAG
CCAAGTCCAGATGTGTATAAGAGACAGAGTTCAAGCAATCCACCCGCTTCAGCCTCTCAAAGTGCTGAGATTACAGGTGTGAGCCCCCATGCCTGGCCTTCAGTGTCTCTTCTAATACCTGTCTCTTATACACATCTGCGATGTAGATCG
+
FFFFFFFFFFFFFFFFFFFFFFFFFFFFFFFFFFFFFFFFFFFFFFFFFF:FFFFFFFFFFFFFFFFFFFFFFFFFFFF:FFFFFFFFFFFFFFFFFFFFFFFFFFFFFFFFFFFFFFFFFFFFFFFFFFFFF:FFFFF,F:FFFFFFFF
@A00941:609:HJ7N2DRXY:1:2101:2826:1031 1:N:0:NAATACAG
CTAGCTTGAGATGTGTATAAGAGACAGGGATCTCAGCGCTTGGGTAAAGCTCACCCCTGTGAGGTGCCAGGGGCTGCCAGAGCCTCCACAGGCTGTCTCTTATACACATCTGCTATGTAGATCGGAAGAGCACACGTCTGAACTCCAGTC
+
FFFFFFFFFFFFFFFFFFFFFFFFFFFFFFFFFFFFFFFFFFFFFFFFFFFFFFFFFFFFFFFFFFFFFFFFFFFFFFFFFFFFFFFFFFFFFFFFFFFFFFFFFFFFFFFFF,FFFFFFFFFFFFFFFFFFFFFFFFFFFFFFFFFFFF
@A00941:609:HJ7N2DRXY:1:2101:2844:1031 1:N:0:NAATACAG
CTAGCTTGAGATGTGTATAAGAGACAGATTGTGAATAGTGCCACAATAAACATACGTGTGCATGTGTCTTTATAGCAGCATGATTTATAATCCTTTGGGTATATACCCAGTAATGGGATGGCTGGGTCAAATGGTATTTCTAGTTCTACA
+
FFFFFFFFFFFFFFFFFFFFFFFFFFFFFFFFFFFFFFFFFFFFF:FFFFFFFFFFFFFFFFFFFFFFFFFFFFFFFFFFFF:FFFFFFFFFFFFFFFFFFFFFFF:FFFFFFFFFF:FFFFFFFFFFFFFFF:FF:FFFFFFFFFFFFF
@A00941:609:HJ7N2DRXY:1:2101:3296:1031 1:N:0:NAATACAG
CTAGCTTGAGATGTGTATAAGAGACAGGCTACTAACATGTTTAAATTTTTCATACACAATAAAATAAATGGATGTTTTAAAATTTACAGGGTCTTAGGCCAGGCAGGGTGGCTCATGCCTGTAATCCCAGCACTTTGGGAGGCCAAGCCA
+
FFFFFFFFFFFFFFFFFFFFFFFFFFFFFF,FFFFFFFFFF:FFFFFFFFFFFFFFFFFFFFFFFFFFFF,FF:FFFFFFFFFFFFFFFFFFFF:FFFF:FFF:FF:FFFF:FFFFFF:FFFFFF:FFFFFFFFFFFFFFFFFFFFFF:F
@A00941:609:HJ7N2DRXY:1:2101:3441:1031 1:N:0:NAATACAG
CTAGCTTGAGATGTGTATAAGAGACAGAGTATATCCACACTCCCTGGTACACGCATACAATCACTGTACAGGGTCATCTGTGTGCAAACACACGTGTACACCCCCAGAACAGGCAAGTATATCCACACTACCTGCTGCACGCATACAATC
+
FFFFFFFFFFFFFFFFFFFFFFFFFFFFFFFFFFFFFFFFFFFFFFFFFFFFFFFF:FFFFFFFFFFFFFFFFFFFFFFFFFFFFFFFFFFFFFF:,FFFFFF,FF:FFF,F,F,:FF,FF,,F::FF,FF:,,FFFF:F,F:F:F,,,F
@A00941:609:HJ7N2DRXY:1:2101:3694:1031 1:N:0:NAATACAG
CCAAGTCCAGATGTGTATAAGAGACAGGCCCTAGAGATATTAATGTAGGTCCTAGATCAGTGTCTCTCTGGAGAGTGGTCTAGATTAAATGCTGCTTTAAGATCTTTTTCAACCCTAAGATTAACATAATAGCTGTCTCTTATACACATC
+
FFFFFFFFFFFFFFF:FFFFFFFFFFFFF,FFF:FFFFFFFFFFF:FFFFF:FF,FFFFFFFFFFFFFF,,FFFFFFFFFF:FFFFFFF:::FFFF:FFFF,FF:FFFFF:F:F:,FF:,FFFFFFFFFFF:FF:FF::,FFFF::FFFF
@A00941:609:HJ7N2DRXY:1:2101:3875:1031 1:N:0:NAATACAG
TGACAAGAGATGTGTATAAGAGACAGATGGGGAGCCATTGCAGGGCTCAGCTCTGCGCTCTAGATCCTTCCAGGCACCTCAGGGGCTCAAGGATGAGAAAGGGAGCATGAAGGTGGGGAATCTGGGGTGCTCTTAACAGGCTGTGGACAG
+
FFFFFFFFFFFFFFFFFFFFFFFFFFF,FFFFFFFFFFFFFFFFFFFFFFFFFFFFFFFFFFFFFFFFFFFFFFFFFFFFFFFFFFFFFFFFF:FFFFFFFFFFFFF:FFFFFFF:FFFFFFFFFFFFFFFFFFF:FFFFF:FFFF,FFF
@A00941:609:HJ7N2DRXY:1:2101:3893:1031 1:N:0:NAATACAG
CCAAGTCCAGATGTGTATAAGAGACAGGTACCATGTGATCCAGCAACCTCACATCTTTCTAGGTTTGTATCCAAAGGAAATAAAATCAGTACCTCCAAGAGATATCTGAGCCACCATATTTATTGCAGCATTTTTCATGAAAGCCAAGGT
+
FFFFFFFFFFFFFFFFFFFFFFFFFFFFFFFFFFFFFFFFFFFFFFFFFFFFFFFF,FF:FFFFFFFFFFFFFFFFFFF:FFFFFFFFFFFFFFFFFFFFFFFFFFFFFFFFFF::F,FFFFFFFFFFFFFFFFFF:FFFFFFFFFFFFF
@A00941:609:HJ7N2DRXY:1:2101:3947:1031 1:N:0:NAATACAG
CTAGCTTGAGATGTGTATAAGAGACAGTGACGGAAACCATTGTGGGCATTATCGGCGATCGCCCTGGCGATAAACGACGCTGGCCGTCGATTGGTCGAGCGGGGTTTTGCTACGAAGCGGAGATCCGCGACGATCACAATTGCCCGCTCC
+
FFFFFFFFFFF:FFFFFFFFFFFFFFFFFFFFFFF:FFF:FFFFFFFFFFFFFFFFFFF:FFFFFFFFFFFFFFFFFFFFFFFFFFFFFFFFFFFFFFFFFFFFFFFFFFFFFFFFFFFFFFFFFFFFFFFFFFFFFFF:FFFFFFFFFF
@A00941:609:HJ7N2DRXY:1:2101:4038:1031 1:N:0:NAATACAG
TGACAAGAGATGTGTATAAGAGACAGTCTCTACTGTCTTTCCCATGATAATGTAACAATTTCAATAATTCCTTCTACATAAATGACTGCCAAATCATTAACTTCAATCCTTACTCTCTGCCAAGCTTCAACTAATTGATGAAAAGGACAA
+
FFFFFFFFFFFFFFFFFFFFFFFFFFFFFFFFFFFFFFFFFFFFFFFFFFFFFFFFFFFFFFFFFFFFFFFFFFFFFFFFF,FF:FFFFFFFF,FF,FFFFFFFFF:FFFFFFFFFFFFFFFFFFFFFFF:FFFFFFFFFFFFFFFFFFF
@A00941:609:HJ7N2DRXY:1:2101:4056:1031 1:N:0:NAATACAG
CTAGCTTGAGATGTGTATAAGAGACAGCCCCTAGCTGTCCAGGATTCTCAGCTGCAATGCTTCAGTTAGGCTGGCCTATTCTGCTCCCTGCCTTCTTAGCTCTTTTTTCCTCAATGGGATTCATTCATCTTACTCTCCCCTTGAAGCCTT
+
FFFFFFFFFFFFFFFFFFFFFFFFFFFFFFFFFFFFFFFFFFFFFFFFFFFFFFFFFFFFFFFFFFFFFFFFFFFFFFFFFFFFFFFFFFFF:FFF,FFF:FFFFFFFFFFFFFFFFFFFFFFFF:FFFFFFFFFFFFFFFFF:FFFFFF
@A00941:609:HJ7N2DRXY:1:2101:4670:1031 1:N:0:NAATACAG
CCAAGTCCAGATGTGTATAAGAGACAGCAATAAAGCTTTTAATCACCTGGGTGCAGGCGGGCTGAGTCCGAAAAGAGAGTCAGCGAAGGGAGATAAGGGCGGGGCCGTTTTATAGGATTTGGGTAGATAAAGGAAAATTACAGTCGAAGG
+
FFFFFFFFFFFFFFF,F,FFFFFFFFFFFFFFFFFFFFFFFFFFFFFFFFF:FF:FFFFFFFFFFFFFFFFFFFFF:FFFFFFFFFFFFF:FFF:FFFFFFFFFFFF:F,FFFFFFF,F:FFFFFFF,FFF:FFFF::F::F,FF,FFFF
@A00941:609:HJ7N2DRXY:1:2101:4707:1031 1:N:0:NAATACAG
CTAGCTTGAGATGTGTATAAGAGACAGGCTGTAGGTAGAAGGGATAAACAGGGGCACAGGGGACAGGCACCAGGTGTGGACAGGGGTCACACTGGGCATGCGTTTGTGCGTACACGTGTGCAGCCCCGAGGGGGCACACAGGGCCTTGCC
+
FFFFFFFFFFFFFFFFFFFFFFFFFFFFFFFFFFFFFFFFFFFFFFFFFFFFFFFFFFFFFFFFFFFFFFFFFFFFFFFFFFFFFFFFFFFFFFFFFFFFFFFFFFFFFFFFFFFF:FFFFFFFFFFFFFFFFFFFF:FFFFFFFFFFFF
@A00941:609:HJ7N2DRXY:1:2101:4743:1031 1:N:0:NAATACAG
CTAGCTTGAGATGTGTATAAGAGACAGGTATGAGACTTTCTCAAAATTGTTTTGGCTATCTTGGATCCTTTGCATTTCATATGAATTTTAGAATCAGCTTGCCAAGGCTGCAAAAAAAAAAGGCAACTGGAATCTTGATAGCTATTACAC
+
FFFFFFFFFFFFFFFFFFFFFFFFFFFFFFFFFFFFFFFFFFFFFFFFFFFFFFFFFFFFFFFFFFFFFFFFFFFFFFFFFFFFFFFFFFFFFFFFFFFFFFFFFFFFFFFFFFFFFFFFF:FFF,,FFFFFFFFFFFFFFFFFFFFFFF
@A00941:609:HJ7N2DRXY:1:2101:4906:1031 1:N:0:NAATACAG
CTAGCTTGAGATGTGTATAAGAGACAGCTAAATGAAAATGAAAACTAGGACAACCACACAACTATTTAAATTTCCAAACTCCATATGCTTCTATCCTACAATCCTACTTGCCTTCCTCTACATTAGATTGCCTTCCATCTTTCTCTTATA
+
FFFFFFF,FFFFFFFFFFFFFFFFFF:FFFFF,,F,FFF:FFF,F,,F,:,F,:F,FF:F:F:FFFF,F,F,,F::F,,F,,F,F:F:FF,,::F:FFFFF,FFF,F,FFFF,,:FF,,F,,FFFFFFF,,,,F,FFF,,,:FF:FFF:F
@A00941:609:HJ7N2DRXY:1:2101:5339:1031 1:N:0:NAATACAG
CTAGCTTGAGATGTGTATAAGAGACAGATGTTAACTCGAAGATTGTGTGTATGTGTGTGTGTGTTTGTGTGTATTCATGGGAATGTTGTGTTTTTAAAATTATGAAAACTATGAATGGAGATAGTTCTGCTATTTCCTTTTTAATTGTAT
+
FFFFFFFFFFFFFFFFFFFFFFFFFFFFFFFFFFFFFFFFFFFFFFFFFF:FFFFFFFFFF,FFF:FFFFFFFFFFFF:FFFFFFFFFFFFFFFFFFFFFFFFFFFFFFF:FFFFFFFFFFFFFFFFF::FF,FFFFF:FFFFFFFFFFF
@A00941:609:HJ7N2DRXY:1:2101:5448:1031 1:N:0:NAATACAG
CTAGCTTGAGATGTGTATAAGAGACAGGCACAAGAAATTCTTAGGAAAGTTTTACATTTTTTGTCTAGGAGGTCTCAAGACAAAACAATCATTCACCTTCAGAGAGGGTTTCAACGTTCATTGACATTGAAAGTGCGTGACATGTAATTA
+
FFFFFFFFFFFFFFFFFFFFFFFFFFFFFFFFFFFFFFFFFFFFFFFFFFFFFFFFFFFFFFFFF:FFFFFFFFFFFF:FFF:FFFFFFFFFF:FF:FFFFFFFFFFFFFFFFFFFFFFFFFFFFFFF:FFFFFFFFF:FFFFFFFFFF:
@A00941:609:HJ7N2DRXY:1:2101:5918:1031 1:N:0:NAATACAG
CTAGCTTGAGATGTGTATAAGAGACAGCTCCCACAACACATGGGAACTGTGGGAGCTACAATTCAAGATGATATTTGGGTGGGGACCTGTCTCTTATACACATCTGCTATGTAGATCGGAAGAGCACACGTCTGAACTCCAGTCACTAAT
+
FFFFFFFFFFFFFFFFFFFFFFFFFFFFFFFFFFFFFFFFFFFFF:FFFFFFFFFFFFFFFFFFFFFFFFFFFFFF:FFF:FFFFFFFFFFFFFFFFFFFFFFFFFFFFFFFFFFFFFFFFFFFFFFFFFFFFFFFFFFFFFFFFFF:FF
@A00941:609:HJ7N2DRXY:1:2101:5954:1031 1:N:0:NAATACAG
TGACAAGAGATGTGTATAAGAGACAGATGCAAAAGCCAGCAATAATCTGTCCATGTAATCCAAATCATTTTCTTTGGAAACTGCTGGTGGATTCACTTTTCTCTGTTCCAGAATTCCAAAAGGAGTGAGGCTGCTAATAGAATCACTGCT
+
:F:FFF:FF,FF,F,FFFF,F::FF,:F,,,FFF,,FF,FFF,:,,F,,F:,,,,,FF,,F,,,,,:,F,:,,::FF,::FFF,,,,,,,,FF::::,F,F,,:,F,,,::::,:F,F,FF::FFF,FF,,F,FFF,:F,F,,:FFF,,F
@A00941:609:HJ7N2DRXY:1:2101:6352:1031 1:N:0:NAATACAG
CTAGCTTGAGATGTGTATAAGAGACAGCACATAGGGTATATGCCAGAGAAGATAAAACCATGCATTTCCAGCTATCTCTAACTTTGCTTGTCTTATATATTCATCATGATCAAATATTATAATCTCTCACCCTAGTGACAATATGCCACT
+
FFFFFFFFFFFFFFFFFFFFFFFFFFFFFFFFFFFFFFFFFFFFFFFFFFFFFFFFFFFF::FFFFFFFFFFFFFFFFFFFF:FFFFF:FFFFFFFFFFFFFFFFFF:FFFFFFFFFFFFFFFFFFFFFFFF,F:FFFFFFFFF:FF:F:
@A00941:609:HJ7N2DRXY:1:2101:7111:1031 1:N:0:NAATACAG
CTAGCTTGAGATGTGTATAAGAGACAGCAACTGCGCCGTCAAGGCCGGCAGCCCCTTCATCCTTTTGAAGGAGGCCTGCAACGCCCACTTTTGGCGCGACCTGCAGGGCGAGGCCATGAACGCCGCCAACCTGTGCGCCGAGGTGCTGCA
+
:FFFFFFFFFFFFFFFFFFFFF:F:F,FFFFFFFFFFF:FFFFFFFFFFFFF:FFFFFF:FFFFF:FFFFFFFFFFFFFFFFFFFFFFFFFFFFF:FFFFFFFFFFFFFFFFFFFFFFFFFF::FFFFFFFFFF,F:F:FFFFFF,FFFF
@A00941:609:HJ7N2DRXY:1:2101:7383:1031 1:N:0:NAATACAG
CTAGCTTGAGATGTGTATAAGAGACAGGTCACAGGTGGAGGAGGTCCCAGGCCTGGCGTCACGCACTCGGGGTGTCTTGGGGACTCACACGTTAGGGGGCGCGGTGGTTGGGACCTGTCTCTTATACACATCTGCTATGTAGATCGGAAG
+
FFFFFFFFFFFFFFFFFFFFFFFFFFFFFFFFFFFFFFFFFFFFFFFFFFFFFFFFFFFFFFFFFFFFFFFFFFFFFFFFFFFFFFFFFFFF,FFFFFFFFFFFFFFFFFFFFFFFFFFFFFFFFFFFFFFFFFF,F,F:FFFFFFFFFF
@A00941:609:HJ7N2DRXY:1:2101:7419:1031 1:N:0:NAATACAG
TGACAAGAGATGTGTATAAGAGACAGTCTTTGAACATGGGAAACATAGTTGTTTAAGTGTCTGTATTTCATATCTCCATTATCTAGACACTAGATCTGTCTCTTATACACATCTGTATGTTCAGATCGGAAGAGCACACGTCTGAACTCC
+
FFFFFFFFFFFFFFFFFFFFFFFFFFFFFFFFFFFF:FFFFF:F,FFFFFFFFFFF:FFFFFFFFFFFFFFFFFFFFF,FFFFFFFFFFFFFFFFFFFF:FFFFFFFFFFFFFFFFFFFFFFFFFFFFFFFF:FFFFFFFFFFFFFFFFF
@A00941:609:HJ7N2DRXY:1:2101:8160:1031 1:N:0:NAATACAG
CCAAGTCCAGATGTGTATAAGAGACAGGTTCCTTTATGAGTCAAATGCTCCACTATTAAGTCACATCAGTCTGGCCTCTAAATAATAAACCAGGTCTCATTAGTTTACAGTATATGCCCCTTACGTGTACTCTGACGTCACAAAAGCATA
+
FFFFFFFFFF:FFFFFFFFFFFFFFFFFFFFFFFFFFFFFFFFFFFFFFFFFFF:FFFFFFFFFF,FFFFFFFFFFFFF:FFFFFFFFFFFFFFFFFFFF:FFFFF:,FFFFFFFFFFFFFFFF:FFF,FFFFF,,:,:FFFFF,,FFFF
@A00941:609:HJ7N2DRXY:1:2101:8684:1031 1:N:0:NAATACAG
CTAGCTTGAGATGTGTATAAGAGACAGGGACACTATGCCCAGGGTAACCTCGACTCCAACTCTTCCAAAATCAGAGCACAAACTTAACTGACATCGGACCCCCTAAACTGGAAATGCATCCCAACTGGTATTTCACCTTATAAACTGATT
+
FFFFFFFFFFFFFFFFFFFFFFF:FFFFFFFFFFFFFFFF:FFFF:,FFFFFF:FFFFFFFFFFFFFFFFFFFFFFFFFFFFFF:FFFFFFF:FFFFFFFFFFFFFFF:FFF::FFFFFFFFF:FFFFFFFFFFFFFFFFFF:FFFFFFF
@A00941:609:HJ7N2DRXY:1:2101:9082:1031 1:N:0:NAATACAG
CTAGCTTGAGATGTGTATAAGAGACAGGTCCTTAGCATTCAAGTAATTGTTATGGTTGATGATGATGATGATGATGAAAGCATTTGTTTGCATGACTATTTCCCCACTAGATTTTGAGCTCTTTGTTCCCAGCACCTAGAATTATGCCTG
+
FFFFFFFFFFFF:FFFFFFFFFFFFFFFFF:FFF,:FFFF:FFFF,FFFFFFFFF::FF:FFFFFF:FFFFFFFFFFFF:,FFFFFFFF:FFFFF:,FFFF:FF:FFFF,F:FF:FFFFFFFF:FFFFFF,F:FFF:FFFFF:FF,,FFF
@A00941:609:HJ7N2DRXY:1:2101:9263:1031 1:N:0:NAATACAG
CTAGCTTGAGATGTGTATAAGAGACAGTTCTAAATCCTTTGTTGTCATTTCAACAATGTTCATAATATCTTCACTAGAAGTAGATGCCTTCTCAAGAAACCATTTTCTTGGCTCATTCATAAAAATCAACTCCTCATCCAATAAATTTTT
+
FFFFFFFFFFFFFFFFF:FFFFFFFFFFFFFFFFFFFFFFFFFFFFFFFFFFFFFFFFFFFFFFFFFFFFFFFFFFFFFFFFFFFFFFFFFFFFFF:FFFF:FFFFFFFFFFFFFFFFFFFFFFFFF:FF:FFFFFFFFFF:FF:FF:FF
@A00941:609:HJ7N2DRXY:1:2101:9281:1031 1:N:0:NAATACAG
CAAAGTCCAGATGTGTATAAGAGACAGCGTCAGTACCTGCAATCACCATCATCAATGGAGAGGGATGGTTTTCACCCAGGTGAGATTAGTGGAACTGAAGTTACACTCTCTGGATATCTTCCTAAATTCCCAGCTTCCCCTAGGTGCTGG
+
F,::FF:FFFFFFFFFFFFFFFFFFFFFF,,:F,FF,::F,FF,FF,,:FFFF,FFF,FFF,F:,,F:,:,,FFF,:,,::FF:F,FFFFFFFF:,,F:F,FF:FFF:FFFFFF,FF,FFFFFF,F:F,F,,FF,F,:F,,FFFFF,F:F
@A00941:609:HJ7N2DRXY:1:2101:9408:1031 1:N:0:NAATACAG
TGACAAGAGATGTGTATAAGAGACAGGTTCCTAGAAGTAAGCAAGTGAGGCCACCTGCCCCTGCTCCCTCTCTACTGGCCCATCAACAACAGGGTATGAGATGTTTGTCTTCCCACTACACCCCCATGTGAGCTGACATCCCCCTGATCA
+
FFFFFFFFFFFFFFFFFFFFFFFFFFFFFFFFFFFFFFFFFFFFFFFFFFFFFFFFFFFFFFFFFFFFFF:FFFFFFFFFFFFFFFFFFFFFFFF:FFFF:FFFFFFFF:FFFFFFFFF:FFFFFF:FFF,F::FF::F:F,FF,FF,FF
@A00941:609:HJ7N2DRXY:1:2101:10276:1031 1:N:0:NAATACAG
CTAGCTTGAGATGTGTATAAGAGACAGGTCCAGTCCATGGCTATTCCCTCCCCTTGCACAGCCTCTTAACTGGGCCTACCCATTTCACTGCAGGAACGCTATTCCCTTCACCAAGTCAGAATCCCGCAGCCTAAGGAGGTCTTTACAAGT
+
FFFFFFFFFFFFFFFFFFFFFFFFFFF,FFFFFFFFFFFFFFF:FFFFFFFFF,FFFFFFFFF:FFFFFFFFFFFFFFFFFF,FFFFFFFFFF:F,:,:,::F:FFFFFFFFFFFFFFFFFFFF:FFFFFFFFFFFFFFF,FFFFFFFFF
@A00941:609:HJ7N2DRXY:1:2101:10420:1031 1:N:0:NAATACAG
CTAGCTTGAGATGTGTATAAGAGACAGGGCTTGTGCTCGTGGATTTGCGGAGGAGGCATTGCAGAGGGGATCGAAGAATAACTAGACTTAGTAGAAATACTACCAGAATACCAAATACGGTGGGAGATCAATGGGAAGTATATGGATGGA
+
FFFFFFFFFFFFFFFFFFFFFFFFFFFFFFFFFFFFFFFFFFFFFFFFFFFFFFFFFFFFFFFFFFFFFFFFFFFFFFFFFFFFFFFF:FFFFFFFFFFFFFFFFFFFFFFFFFF:FFF:FFFFFFFFFFFFFFFF::FFFFF:FFFFFF
@A00941:609:HJ7N2DRXY:1:2101:10438:1031 1:N:0:NAATACAG
CTAGCTTGAGATGTGTATAAGAGACAGGTCATAAACCTGACCTGCCATCTGGAAAAACCTGCCAAATATGATGACATCAAGAAGGTGGTGAAGCAGACATCGGAGGGCCCCCTCAAGGGCATCCTGGGCTACACTGAGCACCAGGCTGTC
+
FFFFFFFFFFFFFFFFFFFFFFFFFFF:F::,,F:::FFFF:FFFFFFFFF,FFFF,:FFF:FFFFFF,FFF,::F:F:,FFF,F:FFFFFF:,:FFFFFF:::FFFFFFFFFFFFFFFFFFFFF,,,FF:FFFF::FFFF:F,FF:FFF
@A00941:609:HJ7N2DRXY:1:2101:10565:1031 1:N:0:NAATACAG
CTAGCTTGAGATGTGTATAAGAGACAGTATTAAGCCTAGGACCCATTAGTTATTTTTCCTGATCCTCTCCCTCCTCCCACCCTCCACACTCTGAAAGGCCCTGGTGTGTGTTGTTCCCCTCTCTGTGTCCATGTGTTCTCATCATTTAGC
+
FFFFFFFFFFFFFFFFFFFFFFFFFFFFFFFFFFFFFFFFFFFFFF,FFFFFF:FFFFFFF:FFFFF:FFFFFFFFFFFFFFFFFFFFF:FFFFFFFFFFF,FF:FFF:FFFFFF:FFFFFFFFFFFFFF::FFF,F,FFFFF:FFFFFF
@A00941:609:HJ7N2DRXY:1:2101:10872:1031 1:N:0:NAATACAG
CTAGCTTGAGATGTGTATAAGAGACAGTTCTTGTACATATGAACAAAAAGAGAGTTAAATGAGCACTCCCCATAGTGGTGTTTCAGGGGAAAAATGGAAACTGAATGTCCACCAACAGGAAAATAAATAAATTATGATATATTCATACCT
+
FFFFFFFFFFFFFFFFFFFFFFFFFFFFFFFFFFFFFFFFFFFFFFFFFFFFFFFFFFFFFFFFFFFFFFFFFFFFFFFFFFFFFFFFFFFFFFFFFFFFFFFFFFFFFFFFFFFFFFFFFFFFFFFFFFFFFFFFFFFFFFFFFFFFFF
@A00941:609:HJ7N2DRXY:1:2101:10945:1031 1:N:0:NAATACAG
CTAGCTTGAGATGTGTATAAGAGACAGGGCATAGGCGGTCGCCATCACTTCGGCTGCCTGCTGCCTAAGACTACTGAGCTCCCCAGGGTCTGTCTCTTATACACATCTGCTATGTAGATCGGAAGAGCACACGTCTGAACTCCAGTCACT
+
FFFFFFFFFFFFFFFFFFFFFFFFFFFFFFFFFFFFFFFFFFFFFFFFFFFFFFFFFFFFFFFFFFFFFFFFFFFFFFFFFFFFFFFFFFFF:FFFF:FFFFFFFFFFFFF:FFFFFFFFFFFFFFFFFFFFFFFFFFFFFFFFFFFFFF
@A00941:609:HJ7N2DRXY:1:2101:11053:1031 1:N:0:NAATACAG
CCAAGTCCAGATGTGTATAAGAGACAGCCACTGTGAGAAACAAGTAGCATTCTGTTATTACTCACATGCCACCATGGTTCTTCATTATCTTAATGTATTGAAACAACATAGATCTTCTTGCCCTGCATTTATTTAATGCTGATTGCATCA
+
FFFFFFFFFFFFFFFFFF:FFFFFFFFFFFFFFFFFFFFFFFFF:FFFF:F:FFFFFF:FFFFFFFFFFFFFFFFFFFFFFFFF:FFFF:F::,:FFFFFFF,F,FFF:FFFFFFFFFFFFFFFFF,FFFFFFFF,:F:FF:FFFF,,FF
@A00941:609:HJ7N2DRXY:1:2101:11342:1031 1:N:0:NAATACAG
CTAGCTTGAGATGTGTATAAGAGACAGTTTCCATTTATTTAGGTCATCTTTCATTTTTACTTCCTCTTTCCTCCCTTCCGTTTTCTCCTTATACTTAGAACCACAGGCATCAAACTAAATGTAGGGAAGCCTTGTCTCCCACCACTACTT
+
:FFFFFFFFFFFFFFFFFFFFFFFFFFFFFFFFFFFFFFFFFFFFFFFFF:FF:FFFFFFFFFFFFFFFFFFFFFFF:FFFFFFFFFFFFFFFFFF:FFFFFFFFF:FFFFFFFFF,FFFFFFFFFFFFF:FFFFFFFFFFFFFFFFF,F
@A00941:609:HJ7N2DRXY:1:2101:11397:1031 1:N:0:NAATACAG
CGCGGTTCAGATGTGTATAAGAGACAGCCTCTGTTGTGGTCTCAAAGTTGTTGACATAACATCATCAGAAGCCTGCACCCAAGAGTTCTTGGCAGGGCCCTTTCCAAAGAAGAGACAGACTTCTTTGTTGAAGAAGCACTCAGGCTAGTA
+
:FFFFFFFFFFFFFFFFFFFFFFFFFFFFFFFFFFFFFFFFFFFFF:FFFFFFFFFFFFF:FFFFFFFFFFFFFFFFFFFFF:FF:FFFFFFFFFFFFFFFFFFFFFFFFFFFFFFFFFFFFFFFFFFFFFFFFFFFFFFFFFFFFFFFF
@A00941:609:HJ7N2DRXY:1:2101:11595:1031 1:N:0:NAATACAG
CCAAGTCCAGATGTGTATAAGAGACAGCACCACAAATAAGTTACTGAGAATTCTTCTGTGTAACATTATATGAGGAAATCCCGTTTCCAACGAAGGCGTCAAAGAGGTCCAAATATCCACTTGCAGACTTTACAAAGACAGTGTCTCCAA
+
FFFFFFFFFFFFFFFFFFFFFFFFFFFFFFFFFFFFFFFFFFFFFFFFFFFF:FFFFFFFFFFFF,FFFFFFFFFFF:FFFFFFFFFFFFFFFFFFFFFFFFFFFFFFFFFFFFFFFFFFFFFFFFFFFFFFFFFFFFFFFFFFFFF:FF
@A00941:609:HJ7N2DRXY:1:2101:11614:1031 1:N:0:NAATACAG
CTAGCTTGAGATGTGTATAAGAGACAGGAATGGAATGGAATGGAATGGAGTGGAATCATTCCGAGTGGAATAGAAGGAAACGGAATGGAATGGAAAAGAATAGAATGGAATCAACCAGAGTGGAATGGCATGGAAAGGACTGGAATGGAA
+
FFFFFFFFFFFFFFFFFFFFFFFFFFFFFFFFFFFFFFFFFFFFFFFFFFFFFF:FFFFFFFFFF:FFF,F,FF:FF,FFFFFF:FFF:FFFFFF:FFFF,FFFFFFFFFFFFFF:FFFFFFFF:FF:,F,FF,F,FFF,FFF,FF:FFF
@A00941:609:HJ7N2DRXY:1:2101:12011:1031 1:N:0:NAATACAG
TGACAAGAGATGTGTATAAGAGACAGGCCTACCCCTGGACACCTGCGGACTTTCCTCCATGTGCCTCTTCCCTTTGCCGATTTTGCTTTGCATCCTTTTGCTATAAAAAATCAGAGTCTGTCTCTTATACACATCTGTATGTTCAGATCG
+
FFFFFFFFFFFFFFFFFFFFFFFFFFFFFFFFFFFFFFFFFFFFFFFFFFFFFFFFFFFFFFFFFFFFFFFFFFFFFFFFFFFFFFF:FFFF:FFF:FFF:F,FFFFFFFFFFFFFFFFFFFFFFFFFFFFFFFFFFFFFFFFFFFFFFF
@A00941:609:HJ7N2DRXY:1:2101:12210:1031 1:N:0:NAATACAG
CTAGCTTGAGATGTGTATAAGAGACAGGGATAAACTTGGGCTCTGGTCCTGGCACTTCTAGCTGTGTGGCCTGTTTGATGTCTCTGTGCTTCAGGTTATCCATCTGTAAAGCATGGAGAAGCATGTCACCCTTACAGGAGCTCCAGAGCA
+
FFFFFFF:FFFFFFFFFFFFFFFFFFFFFF:FFFF:FFFFFFFFFFFFFFFFFFFFFFFFFFFFFFFFFF:,FFFFFFFFFFFFFFFFFFFFFFFFFFFFFFFFFFFFF:FFFFFFFFFFFFFFFFFFFFF:F,FFFFFFFFFFFFFFFF
@A00941:609:HJ7N2DRXY:1:2101:12228:1031 1:N:0:NAATACAG
CCAAGTCCAGATGTGTATAAGAGACAGTACACACACATACACACGGTATTAGAAAAAGTTAAACAGAAAGAAACTGTGCAATGAAAGGAGATGCTCAAAGGCATCTGCTCTGGATATAACAATAACTCCTAGCTATGGGGTTCCCCCTTC
+
:FFF:FFFFFF:FFFFFFFFFFFFFFFFFFFFFFFFFFFFFFFFFFFFFFFFFFFFFFFFFFFFFFFFFFFFFFFFFFFFFFFFFFFFFFFFFFFFFFFFFFFFFFFFFFFFFFFFFFFFFFFFFFFFF:FFFFFFFFFFFFFFFFFFFF
@A00941:609:HJ7N2DRXY:1:2101:12427:1031 1:N:0:NAATACAG
CTAGCTTGAGATGTGTATAAGAGACAGCCTTTCTGGGTAACCCAACCTTTCTCTCTGGCTGCCCTTAACATTTTTTCCTTCATTTCAACTGTGGCAAATCTGACAATTATGTGTCTTGGGGTTGCTCTTCTAGAGGAGTATCATTGTGCT
+
FFFFFFFFFFFFFFFFFFFFFFFFFFFFFFFFFFFFFFFFFFF:FFF:FFFFFFFFFFF,FFFFFFFFFFFFFFFFFFFFFFFFFFFFFFFFFFFF:FFFFFFFFFFFFFFFFFFFFFFFFFFFFFF:FFFFFFF:F:FF,:FFFFFFFF
@A00941:609:HJ7N2DRXY:1:2101:12481:1031 1:N:0:NAATACAG
CCAAGTCCAGATGTGTATAAGAGACAGGAATGGAATAGAATGGAATGGAAACAAACAGAGTGGAATGGAATGGAATGGAATGCAATGGAATGGAATGGAATGGAATCAACTCGAATGTAATTGAATGGAATGGATTGGAATGGAAACACA
+
,FFFF:FFFFFFF:FFF:,FFFFFFFFFFFFFFFFFFFFFFFF,FF:FFFFFFFFF,,F,,F,F,F,FFFFF:F,,F,FFF:F:F:F:,,F,FFFF:FF,:FFFF,:F:F,F:FFFF,F,FF,:,FF,,FFF,:FF,,F::F,,::FF,F
@A00941:609:HJ7N2DRXY:1:2101:12554:1031 1:N:0:NAATACAG
CTAGCTTGAGATGTGTATAAGAGACAGGCTATAGGCATTGGATAAACATTCCCATTTCAAAAAGGAAGAAATCAGCCAAAAAAGGAACTACAGGCCCTGTGCAAGTTTAAGACCCTCAGAGCAGTCATTAAATCTTAAAGCACCAAAACA
+
FFFFFFFFFFFFFFFFFFFFFFFFFFFFFFFFFFFFFFFFFFFFFFFFFFFFFFFFFFFFFFFFFF:F:FFFFFFFF:FFFF:FF:FFFFFFFFFFFFFFFFFFFFFFFFFFFFFFFFFFFFFFFFFFFFFFFFFFFFFFFFFFFFFFFF
@A00941:609:HJ7N2DRXY:1:2101:12988:1031 1:N:0:NAATACAG
CTAGCTTGAGATGTGTATAAGAGACAGGAATAAATGCTGTGGTTATGTAAGCATAGTGTGAGTGAATGGGGTAAAGATTTGAACTTTGAATTGAATGTATTAACCTTTTAATGGCAGCAGTTCTGAAGTGGGGAGGGAGGGACTGGGGGT
+
FFFFFFFFFFFFFFFFFFFFFFFFFFFFFFFFFFFFFFFFFFFFFFFFFFFFF:FFFFFFFFFFFFFFFFFFFFFFFFFFF:FFFFFFFFFFFFFFFFFFFFFFFFFFFFFFFFFFFFFFFFFFFFFFFFFFFFFFFFFFFF,FFFFFFF
@A00941:609:HJ7N2DRXY:1:2101:13313:1031 1:N:0:NAATACAG
CTAGCTTGAGATGTGTATAAGAGACAGTCAGTGGCCTCAGTGCTTTCGGGCTACACCCTTGTTTACACTGACAACAAGGTGGTATTTGAGTGTTATAGGGTTACAGAGAAGACCTTCAATTATCAATCTGTCTCTTATACACATCTGCTA
+
FFFFFFFFFFFFFFFFFFFFFFFFFFFFFFFFFFFFFFFFFFFFFFFFFFFFFFFFFFFFFFFFFFFFFFFFF,FFFFFFFFFFFFFFFFFFFFFFFFFFFF:FFFFFFFFFFFFFFFFFFFFFFFFFFFFFFFFFFFFFFFFFFFFFFF
@A00941:609:HJ7N2DRXY:1:2101:13512:1031 1:N:0:NAATACAG
CTAGCTTGAGATGTGTATAAGAGACAGGTCCATGATAGTCATGAGCAGGGGCAATATTAAGTAATAGAATTTCATTTGGTTTTCACAGTGATGGAAATTGAATATGCTTAAGGAGAGTAGCGGATCTGAAGATGGTTGTGATGCGATTGT
+
FFFFFFFFFFFFFFFFFFFFFFFFFFFFFFFFFFFFFFFFFFFF:FFFFFFFFFFFFFFFFFFFFFFFFFFFFFFFFFFFFFFFFFFFFFFFFFFFFFFFFFFFFFFFFFFF,FFFFFFFFFFFFFFFFFFF:FFF:FFF,,F:FF:FFF
@A00941:609:HJ7N2DRXY:1:2101:13530:1031 1:N:0:NAATACAG
CTAGCTTGAGATGTGTATAAGAGACAGTTTCCAAACTGCTCGATTAAAGAAAGGTTAAACTCTGTGAGTTGAACACACACATCACAAAGTGTTTTCTGAGAATGATTTTGTCTCTGTCTCTTATACACATCTGCTATGTAGATCGGAAGA
+
FFFFFFFFFFFFFFFFFFFFFFFFFFFFFFFFFFFFFFFFFFFFFFFFFFFFFFFFFFFFFFFFFFFFFFFFFFFFFFFFFFFFFF:FFFFFFFFFFFFFFFFFFFFFFFFFFFFFFFFFFFFFFFFFFFFFFFF:FFFFFFFF:FFFFF
@A00941:609:HJ7N2DRXY:1:2101:13584:1031 1:N:0:NAATACAG
TGACAAGAGATGTGTATAAGAGACAGCTGTACTACTTCTCCCCGCTGTCCATCACTGTCGCTAGAGAGGATGCCGGGATCTCAACATCAAGGGAAGAATGCTGGGACAAGCAGTCCCAATTTCCTAACCAAACGATGGTGACATCACCCC
+
FFFFFFFFFFFFFFFFFFFFFFFFFFFFFFFFFFFFFFFFFFFFFFFFFFFFFFFFFFFFFFFFFFFFFFFFFFFFFFFFFF:FFFFFFFFFFFFFFFFFFFFFFFFFFFFFF:FFFFFFFFFFFFFFFFFFFFFFFFFFFFFFF:FFFF
@A00941:609:HJ7N2DRXY:1:2101:13675:1031 1:N:0:NAATACAG
CCAAGTCCAGATGTGTATAAGAGACAGGACTATGGCTACTGAATAGTGATGAAGATGATCAACTAAATCATTAATGCTGATGGGATGTTTACTTTTCTACTCCTGTCTCTTATACACATCTGTCTGCGAGATCGGAAGAGCACACGTCTG
+
FFFFFFFFFFFFFFFFFFFFFFFFFFFF:FF:FFFFFFFFFFFFFFFFFFFFFFFFFFFFFFFFFFFFFFFF:FFFFFFFFFFFFFFFFFFFFFFFFF:FFFFFFFFFFFFFFFFFFFFFFFFFFFFFFFFFFFFFFFFFFFFFFFFFFF
@A00941:609:HJ7N2DRXY:1:2101:14199:1031 1:N:0:NAATACAG
CCAAGTCCAGATGTGTATAAGAGACAGTCCCAGTAGGCCGTGCGGCGAACCACAGCCCTCGGCCAATGGGAGTCTCCGCTGGTCTGGCCTTCGACCAATGGAAGCATTATGGCCGATGGCCAATGGGAGCCCCCACCCGCTGGCCTCTGG
+
FFFFFFFFFFFFFFFFFFFFFFFFFFFFFFFFFFFFFFFFFFFFFFFFFFFFFFFFFFFFFFFFFFFFFFFFFFFFFFFFFFFFFFFFFFFFFFFFFFFFFFFFFF,FFFFFFFFFFFFFFFFFFFFFFFFFFFFFFFFFF:FFFFFFFF
@A00941:609:HJ7N2DRXY:1:2101:14290:1031 1:N:0:NAATACAG
CTATCTTGAGATGTGTATAAGAGACAGGGAAAGGGCACTCTCACGAACCCCAGAGGACAAGTGGAATTTTAGACCAGCAGTGCCAATGCGAGGAGAAAGAGGCTCCCCCAGTCACTGTGGCCAGGCACACTGAAATCCCCATCTAGATAG
+
FFFFFFFFFFFFFFFFFFFFFFFFFFFFFFFFFFFFFFFFFFFFFFFFFFFFFFFFFFFFFFFFF,:FFFFFFFFFFFFFFFFFF:FFFFFFFFFFF:FFFFFFFFFFFFFFFFFFFFFFFFFFFFFFFFFFFFFFFFFFFFFFFF,FFF
@A00941:609:HJ7N2DRXY:1:2101:14633:1031 1:N:0:NAATACAG
CTAGCTTGAGATGTGTATAAGAGACAGAAAGTACCCAAAGTGTGCATTATATACTGTACATAAAATAGCAAAGTGCCCAAAGTATGTATTATATACTGTACATAAAATATGAAAGTACCCAATGTATGTATTATATACTGTACATAAAAT
+
FFFFFFFFFFFFFFFFFFFFFFFFFFFFFFFFFFFFFFFFFFFFFFFFFFFFFFFFFFF:FFFFFFFFFFFFFFFFFFFFFFFFFFFFFFFFFFFFFFFFFFFFFFFFFFFFFFF:FFFFFFF:FFFFF:FFFFFFFFF:FFFFFFFFFF
@A00941:609:HJ7N2DRXY:1:2101:14724:1031 1:N:0:NAATACAG
CCAAGTCCAGATGTGTATAAGAGACAGGTTTCAGGCTGCCCCAGAAGAACACATGCTCTTGGGTGAGGCAGTCTCCAAAGAGAGTTCACAGCTGATGTCCATTTGGGGCAGCAGTCCCATCATCTGGGAGAATAGTCCCTTAATTCCTGA
+
FFFFFFFFFFFFFFFFFFFFFFFFFFFFFFFFF,:FFFFFF:F,FF:FFF:FFFFFFF:FFFFFFF,FFFFFFFF:FFFFF:FFFFFFFF,:FFFFF:FFFFFFFFFFFFFFFF,FFFFFFFFFFFFFFFFF,FFFFFFF,,FFFF:FFF
@A00941:609:HJ7N2DRXY:1:2101:14886:1031 1:N:0:NAATACAG
CTAGCTTGAGATGTGTATAAGAGACAGCCTCAGACTCCTGAGTAGCTGGGATGACAGGCGCGCCACAATGCCTAATTTTATAATTTTTTTGTAGAGATCAGGTCTCACTATGTTGCCCAGGCTGGTCTTAAACTCCTGATCTCAAGTGAT
+
FFFFFFFFFFFFFFFF:FFFFFFFFFFFFFFFFFFFFFFFFFFFFF:FFFFFFFFFFFFFFFFF:FFF:FFFFFF:,FFFFFFFFFFFFFFFFF:FFFFFFFFFFFFFFFFFFFFFFFFFFFFFFFFFFFFFFFFF:FFFFFFFFFFFFF
@A00941:609:HJ7N2DRXY:1:2101:14922:1031 1:N:0:NAATACAG
CTATCTATAGATGTGTATAAGAGACAGACACGGAACAGAAATTTACAAAATCAAAATCGTTCACAAAACACATAAACGAAGAAACCAAAAAGTCGACTCATACAAAACTATAAATCCAATAATTGAAGTATTCCCTGGCTAAAAATTCCA
+
F,,,FF,::FFFFFFFFFFFFFFFFFF::::,,F,F:F:,,F,F:F,,,F,,F,,,FF,FFF,,,,::FF,FFF,,,,FF,F,,,,::FF,FF,,F,FF:F,F,,:,F:,,:,F,:,,F,FFFF,F,,F,F:,F,,FFFF:,,,:,:,F:
@A00941:609:HJ7N2DRXY:1:2101:15230:1031 1:N:0:NAATACAG
CTAGCTTGAGATGTGTATAAGAGACAGCTTCTATTTTGCTTCTCATTGTTTAATTCCTATTACCTTAAGTCTATCAGATAAATAAACTTCTTGATGCATTGACCTGATTTCCTGATATTCTCAAAGAGACATAGGCTCTAATAAGACTTT
+
FFFFFFFFFFFFFFFFFFFFFFFFFFF:FFFFFFFFFFFFFFFFFFFFFFFFFFFFF:FFFFFFFFFFFFFFFFFFFFF:FFFFFFFFFFFFFFFFFFFFFFFFFFFFFFF:FFFFFFFFFFFF:F:FFFFFFFFFFFFFFFFFFFFFFF
@A00941:609:HJ7N2DRXY:1:2101:15284:1031 1:N:0:NAATACAG
CTAGCTTGAGATGTGTATAAGAGACAGATTGAATGGAGTGGATTGGAATGGAATGGAGTGAGTGGAATGGAATGCAATGGAGGGGAATGGAATGTGGTTGACAGGAGAGGAAATTAACTGATTGGAGTGGAGAGGAGTTGAATGCTATAG
+
FFFFFFFFFFFFFFFF:FFFFFFFFFFFFFFFFFFFFFFFFFFFFFFF,FFFFFFFFFFFFFFFFF:FFFFFFFFFFFFF:FFFFFFFFFF:FFFFFFFFF:FFFFFFFFFFFFFFFFFF,FFFFFFFFFFF,FFFFF::F:,F,F,FFF
@A00941:609:HJ7N2DRXY:1:2101:15429:1031 1:N:0:NAATACAG
CTAGCTTGAGATGTGTATAAGAGACAGTCTTAGGCCAGTTCCGTTGAAGCCATATCTTCTTGTGTCATTCAGAGGACCCTAAATTGCAGTCATCTAAGACTGTCTCTTATACACATCTGCTATGTAGATCGGAAGAGCACACGTCTGAAC
+
FFFFFFFFFFFFFFFFFFFFFFFFFFFFFFFFFFFFFFFFFFFFFFFFFFFFFFFFFFFFFFFFFFFFFFFFFFFFFFFFFFFFFFFFFFFFFFFFFFFFFFF:FFFFFFFFFFFFFFFFF,FFFFFFFFFFFFFFFFFFFFFFFFFFFF
@A00941:609:HJ7N2DRXY:1:2101:15483:1031 1:N:0:NAATACAG
CTAGCTTGAGATGTGTATAAGAGACAGAAAGAATACAGGAGAGTAGGATAGACAGAAATAAACACAGATAAAATCACACTGTTCTGAAAGAGGCTGGCACTCTTGGGGATCCTAAGAAGGCTCATGTGGCAGAAGGGCAAGGTCACAGTT
+
FFFFF:FFFFFFFFFF,FFFFFFFFFFFFFFFFFFFFFFFFFFF:FFFFFFFFFFFFFFFFFFFFFFFFFFFFFFFFFFFFFFFFFF:FFFFFFFFFFFFFFF:FFFFFFFFFFFFFFFFFFFFFFFFFFFFFFFFFFF:FFFFFFFFFF
@A00941:609:HJ7N2DRXY:1:2101:15591:1031 1:N:0:NAATACAG
TGACAAGATATGTGTATAAGAGACAGGACCAGTTGGGATTTCCTTATATGTGACTTGAAGTCTTTGCTACCTTTTTATAGAATTCTCTGTTTACTTTTGACAGTTTGAGTATAATTTGCCTTAATAAGACCTCTTTAGATTGAATCTATT
+
FFFFFFFFFFFFFFFFFFFFFFFFFFFFFFFFFFFFFFFFFFFFFFFFFFFFFFFFFFFFFF:FFFFFFF:F,FFFFFFFFFFFFFFFFFFFFFFFFFFFFFFFFFFFFFFFFFFFFFFFFFFFFFFFFF:FFFFFF:FFFFFFFFFFFF
@A00941:609:HJ7N2DRXY:1:2101:15664:1031 1:N:0:NAATACAG
CTAGCTTGAGATGTGTATAAGAGACAGAAGCATGACACCAATTCATGTAGCTGTTGCTATTGTTGTCTATTTTTAGTGATGATAATGTCAGTGGCTGTTATCTGTGTATTTTTTTCTTGCAGAAAATATACACCCTGTCTCTTATACACA
+
FFFFFFFFFFFFFFFFFFFFFFFFFFFFFFFFF:FFFFFFFFFFFFFFFF:FFFFFFF,FFFFFFF:FFFFFFFFFFFFFFFFFFFFF:F:FFFFFFFFFFFFFFFFFFFFFFFFFFF:FFFFFFFFFFF:FFF:FFFFFFF:FFFFFFF
@A00941:609:HJ7N2DRXY:1:2101:15863:1031 1:N:0:NAATACAG
CTAGCTTGAGATGTGTATAAGAGACAGCCTATATGCCTGTGTCTATATGCTTCGGTTACCATTACCAAGGGCCCTACTCAGGATGTTTAGTACCCAGCCTACCACAGTCACTGACCAATCAGAATAAACACTGTCAGTAACTCAGCATTG
+
FFFFFFFFFFFFFFFFFFFFFFFFFFFF:FFFFFFFFFFFFFFFFFFFFFFFFFFFFFFFFFFFFFFFFFF:FFFFFFFFFFF:FFFFFFFFFFFFFFFFFFFFFFFFFFFFFFFFF:FFFFFFFFFFFFFFFFFFFF:FFF:FFFFFFF
@A00941:609:HJ7N2DRXY:1:2101:15917:1031 1:N:0:NAATACAG
CTAGCTTGAGATGTGTATAAGAGACAGAATTTCCAAAATTCAAATTTGAAAGAGAAAGGCTTTTATTCCGAAAGTTTAGCAACCAAGTCATCTGCTGCTAGAAAGTGGAGGAACCGGTGTGTTTCTAAAAAGACACCACAAAAAATTAGA
+
FFFFFFFFFFFFFFFFFFFFFFFFFFFFFFFFFFFFFFFFFFFFFFFFFFFFFFFFFFFFF,FFFFFFFFFFFFFFFFFFF:FFFFFFFFFFFFFFFFFFFFFFFFFFFFFF:FFFFFFFFFFFFFFFFF,FFFFFFFFFFFFFFFFFFF
@A00941:609:HJ7N2DRXY:1:2101:15935:1031 1:N:0:NAATACAG
CCAAGTCCAGATGTGTATAAGAGACAGGAACTAGGCCATAATTGCTTTCTTCTCGCTCAAAAACTAATTGTACATGACATAAATTCAATGACATTTTAGTCATATGAAATCACTTGGACAATTATTTTCTAAATATATGATGACATTACT
+
FFFFFFFFFFFFFFFFFFFFFFFFFFF,F:FFFFFFFFFFFFFFFFFFFFF:FFFFFFFFFFFF:FFF,FFFFF::FFFF:FF:::FF,,FFF,:,,F,FFF:F:,FFF,,F:,,,:FFFF:,F:F:,F,FFF:FF,F,F,F,FF,:,F:
@A00941:609:HJ7N2DRXY:1:2101:16025:1031 1:N:0:NAATACAG
CTAGCTTGAGATGTGTATAAGAGACAGGCTCAGGAATGCCTATACATAAAAATGACTTGTAAGTTGGAGATGCAAGAAAAATATTGTCATTAAAATAATTATCAATAAAAATTGCCCCTAAAAAATAGGGCTTGCTGTGAGGAGCGGATC
+
FFFFFFFFFFFFFFFFFFFFFFFFFFFFFFFFFFFFFFFFFFF:FFFFFFFFFFFFFFFF:FFF,FFFFFFFFF:FFFFFFFFFFFFFF:FFFFFFFFFFFFFFFFFFFFFFFFFFFFFFF:FFFFF:FF:FFF:FFFFFFFFFFFFFFF
@A00941:609:HJ7N2DRXY:1:2101:16134:1031 1:N:0:NAATACAG
TGACAAGAGATGTGTATAAGAGACAGCCCATATTCCCTGACCACATCTTTTCCGAATTTATCTTTTTCTGCAGCCACGTTGACCTCTTTAGTGTTCCTTAAATTTGCTGAGCACCCTCCTGCCTCAAATCCTTAGCCCTTGACCTTTAAT
+
FFFFFFFFFFFFFFFFFFFFFFFFFFFFFFFFFFFFFFFFFF:FFFFF,FFF:,FFFFFFFFFF:FFFFFFFFFFFFFFFFF:FFF:,FFFFF:FFFFF:FF,FFF:FFFFFFFFFFFFFFFFFFF,:FFFFFFFFFFFFF:FFF:FFFF
@A00941:609:HJ7N2DRXY:1:2101:16495:1031 1:N:0:NAATACAG
CTAGCTTGAGATGTGTATAAGAGACAGCTCTTATCAGACCGTTTCCCGCGTGGTGAACCAGGCCAGCCACGTTTCGGCGAAAACGCGGGAAAAAGTGGAAGCGGCGATGGCGGAGCTGAATTACATTCCCAACCGCGTGGCACAACAACT
+
FFFFFFFFFFFFFFFFFFFFFFFFFFFFFFFFFFFF:FFFFFFFFFFF:FFFFFFFFFFFFFFFFFFFFFFFFFF,FFFFF,FFFFFFFFFF:FFFFFFFFFF:FF:FFFFFFFFFF:::F:FFFFFFFFFFFFFFF:FFFFFF:FFFFF
@A00941:609:HJ7N2DRXY:1:2101:16586:1031 1:N:0:NAATACAG
CTAGCTTGAGATGTGTATAAGAGACAGAAATAGAGATTCATACCTAGAAACATTACAATCAAATTCACAAAAGTCAAAAGACAAATAGATTTGAAAGTAGCAAGAGAAAAGTGACTCATAACGTAAAAGAGAGCTTCTATATAAGCTGTC
+
FFFFFFFFFFFFFFFFFFFFFFFFFFFFFFFFFFFFFFFFFFFFFFFFFFFFFFFFFFFFFFFFFFFFFFFFFFFFFFFFFFFFFFFFFFFFFFFFF:FFFFF:FFFFFFFFFFFFFFFFFFFFFFFFFFFFFFFFFFFFFFFF:FFFFF
@A00941:609:HJ7N2DRXY:1:2101:16966:1031 1:N:0:NAATACAG
TGACAAGAGATGTGTATAAGAGACAGCACAATGGAGTGTGTTACAGTGGGATGAGGAAGCCAAAGATTAGGAAGCATGACTCTTTTAGAATGGGCAGTTATAATGCTGTCTCTTATACACATCTGTATGTTCAGATCGGAAGAGCACACG
+
FFFFFFFFFFFFFFFFFFFFFFFFFFFFFFF:FFFFFF:FF,FFFFFFFFFFF:FFF:FFF,F:F:,FFFFFFFFFFFFFFFFFFFFFFFFFFFFFFFFFFFFFFFFFFFFFFFFFFF:FF,FFFFFFFF::FF:FFFFF:FFFFFFFFF
@A00941:609:HJ7N2DRXY:1:2101:17273:1031 1:N:0:NAATACAG
CTAGCTTGAGATGTGTATAAGAGACAGACCATTCCCCTTGTAATAACATTGGGCCCATGCGGGTAAGCCAGGATCATCTCCCCAACTCAAGAGCCTGCACTCAAGCGCGTCTGCAATGCCTCTTTTCCGACAGGTCGTAGCCTGGGTACG
+
:,:FFFFFFF,:F:FF,FFF:FFF,FFF,FF,F,F,F,F,FFFFFF:F,FF,,FFFFF:F:FF,,F:,FFF,FF::,:,,FFF,F:,F:,:,,::F:,,FF,,F,,,F,,:,FF,:,F,FF,:FFFF,,,,,,:,:F:,F,,,FFF,,,,
@A00941:609:HJ7N2DRXY:1:2101:17309:1031 1:N:0:NAATACAG
CTAGCTTGAGATGTGTATAAGAGACAGATGTCTGACTCCCTGTTCCCATCATGGCCTAAACTAGTTTTTTAGGTTAACTTTAGAATGCCCTTGGCCAAGAAGAGGAGTCCATCTGTCTCTTATACACATCTGCTATGTAGATCGGAAGAG
+
FFFFFFFFFFFFFFFFFFFFFFFFFFFFFFFFFFFFFFFFFFFFFFFFFFFFFFFFF,FFFFFFFFFFFFFFFF:FFFFFFFFFFFFFFFFFFFFFFFFFFF:FFFFFFFFFFFFFFFFFFFFFFFFFFFFFFF:FFF,,:FF:F:FFFF
@A00941:609:HJ7N2DRXY:1:2101:17381:1031 1:N:0:NAATACAG
CTAGCTTGAGATGTGTATAAGAGACAGCTTCTCTCCATGTCTCTACCCCTTCTCTGCCTTTCTGGGGGGCAAGAAACCCCCAATCCCTTCTCCTTCACCCTTAGTGGCAAGTCCCGCTTTTCTGGTGGAGAGGCAAGTACCCCAACCTCA
+
FFFFFFFFFFFFFFFFFFFFFFFFFFFFFFFFFFFFFFFFFFFFFFFFFFFFFFFFFFFFFFFFFFFFFFFFFFFFFFFFFFFFFFFFFFFFFFFFFFFFF:FFFFFFFFFFFFFFFFFFFFFFFFF:FFFFFFF,FFFFFFFFFFFFFF
@A00941:609:HJ7N2DRXY:1:2101:17761:1031 1:N:0:NAATACAG
CTAGCTTGAGATGTGTATAAGAGACAGAAGGTGCCCAGAGCCTGACCAAAGCCTACAGGGTGCTCCCAGTATGCCACCCTCCCCTTGCCTCTCTGGCCTCTTCCTCCACTCCAGCCACACTGGCCTTGGTTCCCTCCACGCACTCCTACC
+
FFFFFFFFFFFFFFFF:FFFFFFFFFFFFFFFFFFFFFFFFFFFFFFFFFFFFFFFFFFFFFFFFFFFFFFFFFFFFFFFFFFFFFFFFFFFFFFFFFFFFFFFFFFFFFFFFFFFFFFFFFFFFFFFFFFFFFFFFFFFFFFFFFF:FF
@A00941:609:HJ7N2DRXY:1:2101:17978:1031 1:N:0:NAATACAG
CTAGCTTGAGATGTGTATAAGAGACAGCAAATAAGCACATGAAATGACACTCAACATTATTAATAATTAGGGAAAGGCAAATTAAAGCCACAATGAGATACTCCTACACACCCATTAGAATGGTAAATGAATAAGTAAATATCTGACGTT
+
FFFFFFFFFFFFFFFF,FFFFFFFFFFFFFF:FF,FFFFF:FF::FFFFFFFFF:,:FF:FFFFFFFFFFFFFFF,FFFFFFFFFFFFF,FFFFFFFFFFFFFFF,:FFFFFFF::,FFF,FFF:FFFFFFFFFFFFFF:F:F:FFFFFF
@A00941:609:HJ7N2DRXY:1:2101:18502:1031 1:N:0:NAATACAG
CTAGCTTGAGATGTGTATAAGAGACAGGTTATCTGCATGACCCATCTTGCCCAAGCAGTTCTCTCCCTAATGAGTTCTGGCAGTACAAGGTAGGCATTCCACAAATGGCTTTTGCATGCAGCCATCTGTGAGTGAATGAACTGGTGAATG
+
FFFFFFFFFFFFFFFFFFFFFFFFFFFFFFFFFFFFFFFFFFFFFFFFFFFFFFFFFFFFFFFFFFFFFFFFFFFFFFFFFFFFFFFFFFFFFFFFFFFFFFFFFFFFFFFFFFFFFFFF:FFFFFFFFFFFFFFFFFFFFFFFFFFFFF
@A00941:609:HJ7N2DRXY:1:2101:18557:1031 1:N:0:NAATACAG
TGACAAGAGATGTGTATAAGAGACAGAGGTAACATTATATGAAAAATATTGATTAAAGTATAACCTCCTAATTACCAAAATTGAGGTAGAAAGCTCAATTAGGCTCTTTTGGCATCAAGTGGTTACCAAGAACATGACATTTATTAGACT
+
FF,FFFFFFF:FFFF,,::FFFFFFFFFFFFFF::FFFF:FFF::FF:FFF,FFFFF:FFFFFFFFF:F:FFFF:,FFFFFFFFFFFFFFFFFFFFFF,FFFFFFFF,FFF,FFFFFFFFFF,FF:FFFF::FFFFFF,F,F,FFFFF:,
@A00941:609:HJ7N2DRXY:1:2101:18792:1031 1:N:0:NAATACAG
TGACAAGAGATGTGTATAAGAGACAGCTGAGAAGTGCGTGCAGCCTAGGGCCTTTCTCACCGAGAGCTCAGACCGAGGTCTCCATGAGCCCCGGGGAGCAGGAAGCCACTGAACCTCATCCTGGGTGTGTTGAGACAGAAGGAAAGGCTG
+
FFFFFFFFFFFFFFFFFFFFFFFFFFFFFFFFFFFFFFFFFFFFFFFFFFFFFFFFFFFFFFFFFFFFFFFFFFFFFFFFFFFF,FFFFFFFFFFFFFFFFFFFFFFFFFFFFFFFFFFFF,FFFFFFF:FFFFFFF:F:FFFFF:FFFF
@A00941:609:HJ7N2DRXY:1:2101:18900:1031 1:N:0:NAATACAG
CTAGCTTGAGATGTGTATAAGAGACAGGTTCTAGACAAGAGAGCTTGTTGATTGAGTCCAAATGTAAAGAAAGCTTTTTTAATATGAAGAATAAAATGCACAGAAGTTGATTAAAGTCTGGATTCTTTCCCTGGCAGGGGTTAGAATAAT
+
FFFFFFFFFFFFFFFFFFFFFFFFFFFFFFFFFFFFFFFFFFFFFFFFF:FFFFFFFFFFFFFFFFFFFFFFFFFFFFFFFFFFFFFFFFFFFFFFFFFFFFFF:F,FFFFFFF,FFFFFFFFFFFFFFFFFFFFFFFFFFFFFFFFFFF
@A00941:609:HJ7N2DRXY:1:2101:19045:1031 1:N:0:NAATACAG
CTAGCTTGAGATGTGTATAAGAGACAGAAACAGACAAGAATATAAAGCTGCTTTTATAATGGGTGCATGAATAGTCAGGCAACATGATATCATGGGGTATAGGGAGAGATGAGGCTCCTGCAGGAGTTTAGACTTCAGCACTTCAGCTCT
+
FFFFFFFFFFFFFFFFFFFFFFFFFFFFFFFFFFFFFFFFFFFFFFFFFFFFFFFF:FF:FFFFFFF:FFFFFFFFFFFFF:FFFFFFFFFFFFFFFFFFFFFFFFFFFFFFFFFFFFFFFF:FFFFFFF:FFFF:FFFFFFF:FFFFFF
@A00941:609:HJ7N2DRXY:1:2101:19135:1031 1:N:0:NAATACAG
CTAGCTTGAGATGTGTATAAGAGACAGATCCAATGTATCAGGAAAAAACTTGAACAAACCTTTTGGCCTCTTCCTTAAAATCCCAGGATGCATGTCCTCCAAGAAACAGAATCAAAATATAAATAAAAGACTGGCTTAAGATGAAAGGAA
+
FFFFFFFFFFFFFFFFFFFFFFFFFFFFFFFFFFFFFFFFFFFFFFFFFFFFFFFFFFFFFFFFFFFFFFFFFFFFFFF:FFFFFFFFFFFFFFFFFFFFFFFFFFFFFF:FFFFFFFFFFFFFFFFF,F:FFFFFFFFFFFF:FFFFF:
@A00941:609:HJ7N2DRXY:1:2101:19262:1031 1:N:0:NAATACAG
CTAGCTTGAGATGTGTATAAGAGACAGGTATTACATTGTAGCTGGAAATTGCAGTAAGATATTCCTAAAAGAAGTAATACTTGCGTGAATTCTCAAAAAGAAAATAGGATATACCCAGGATAAATAAAAGTTTCTAAGATTCTGTGATGA
+
FFFFFFFFFFFFFFFFFFFFFFFFFFFFF:FF:FFFFFFFFFFFFFFFFFFFFFFFFFFFFFF:FFFFFFFF:FFFFFFFF,FFFFFF:FFFFFFFF::FFFFFF,FFFFFFFF,FFFFF:F::FFF:FFFFFFFFFFFFF,FFFFF,:F
@A00941:609:HJ7N2DRXY:1:2101:19623:1031 1:N:0:NAATACAG
CTAGCTTGAGATGTGTATAAGAGACAGACGTTATCCAGTCTGAAAAGCAAGATTTAAACAACCACAGAAGCAAAATAAATTCTAATAGGAGGGGTCTGATTACTGAAACTAAGTAAGTATTTTCCATGTAAAGGGAAGGTGCAGAATAGA
+
FFFFFFFFFFFFFFFFFFFFFFFFFFFFFFFFFFFFFFFFFFFFFFFFFFFFFFFFFFFFFFFFFFFFFFFFFFFFFFFFFFFFFFFFFFFFFFFFFF:FFFFFFFFFFFFFFFFFFFFFFFFFFFFFFFF:FFFF,FFFFFFFF:FFF:
@A00941:609:HJ7N2DRXY:1:2101:20039:1031 1:N:0:NAATACAG
TGACAAGAGATGTGTATAAGAGACAGCTTTCCTGATGTCACTTGGCTACTCAAAAATAGCAGCAGCTGGTGATTTTTTTACTTAACAAGTGCTAAGTCTTCTGCCTGAGTGTGAAAACACACTTAGACACTGTCCTACCTCTCATATGCC
+
FFFFFFFFFFFFFFFFFFFFFFFFFFFFFFFFFFFFFFFFFFFFFFFFFFFFFFFFFFFFFFFFFF:FFFFFFFFFFFFFFFFFFFFFFFFFFFFFFFFFFFFFFFFFFFFFFF:FFFFFFFFFFFFFFFFFFF:F,FFFF,FFFFFFFF
@A00941:609:HJ7N2DRXY:1:2101:20076:1031 1:N:0:NAATACAG
TGACAAGAGATGTGTATAAGAGACAGCAGCAGAACTGAAATTCATCACAAAGTAATCCCCTATGTCTGCTTCCCTTCACTGTAATGAACCAGTGTAAGAACATATCAAATCTGTCCAATAGCTTTAATCTGCTTTCAAACCATAACAGAC
+
FFFFFFFFFFFFFFFFFFFFFFFFFFFFFFFFFFFFFFFFFFFFFFFFFFFFFFFFFFFFFFFFFFFFFFFFFFFFFFFFFFFFFFFFFFFFFFFFFFFFFFFFFFFFFFFFFFFFFFFFFFFFFFFFFFFFFFFFFFF:FFFFFFFFFF
@A00941:609:HJ7N2DRXY:1:2101:20094:1031 1:N:0:NAATACAG
CTAGCTTGAGATGTGTATAAGAGACAGGCTTTGTTAGGATGGCAAAACCAGGTATCCAAAGGTGAAAGTATACAACTATGCCCAGGAAGGAAAGGAGTTGTTGCTTTGTAGAAGGGGCTGGGGTTTGAGAGATCAGCTGGACACAATTGG
+
FFFFFFFFFFFFFFF:FFFFFFFFFFFFFFFFFFFFFFFFFFFFFFFFFFFFFFFFFFF:F:FFFFFFFF:FFFFFFFFFFFFFFFFFFFFFFFFFFF:FFFFFFFFFFFFFFFFFF:FFFFFF:FFF::F:FFF:FFFFFF,FFF,FFF
@A00941:609:HJ7N2DRXY:1:2101:20112:1031 1:N:0:NAATACAG
CTAGCTTGAGATGTGTATAAGAGACAGCTGCAAGCTCTGCCTCCCGAATTCATGCCATTCTCCTGCCTCAGCCTCCCAAGTAGCTGGGACTACAGGCACCTGCCACCATGCCCGGCTAATTTTTTGTATTTTTAGTAGAGACAGGGTTTT
+
FFFFFFFFFFFFFFFFFFFFFFFFFFFFFFFFFFFFFFFFFFFFFFFFFFFFFFFFFFFFFFFFFFFFFFFFFFFFFFFFFFFFFFFFFFFFFFFFFFFFFFFFFFFFFFFFFFFFFFFFFFFFFFFFFFFFFFFFFFFFFFFFFFFFFF
@A00941:609:HJ7N2DRXY:1:2101:20130:1031 1:N:0:NAATACAG
TGACAAGAGATGTGTATAAGAGACAGATACACACCTCATACAGGTGAGCTCTGGCTGGCATCTGGCAGGTGCACCTCTGGGACGAAGCTTCCAGAGGAAAGAACAGGCAACAATCTTGGCTGTTCTGAAGACTCTGCTGGTGATACCCAG
+
FFFFFFFFFFFFFFFFFFFFFFFFFFFFFFFFFFFFFFFFFFFFFFFFFFFFFFFFFFFFFFFFFFFFFFFFFFFFFFFFF:FFFFFFFFFFFFFFFFFFFFFFFFFFFFFFFFFFFFFFFFFFFFFFFFFFFFFFFFFF::FFFFFFFF
@A00941:609:HJ7N2DRXY:1:2101:20184:1031 1:N:0:NAATACAG
CTAGCTTGAGATGTGTATAAGAGACAGGAATTATATTTATTACTCACTTCCCCTACTATCCTTTGATCACCAAGGATTGCCTTAATTTAAAAACAGGAGGCTTGAACATAACATATATACTAACAAAGTTTTTAACAGCAGAATAACTTG
+
FFFFFFF:FFFFFF:FFFFF:FFF,FFFF,FFF:FFF,FFFFFFFFFFFF,:FFFFFF:F,F,FFFFF:F:FF,:FFF,FFFFFFFFFFFFFF,F,FF:,F,F,,F,FFF:FF,F:FFFFFFF,FFF,,F,F:,F,F,FF,FF,F,F::F
@A00941:609:HJ7N2DRXY:1:2101:20672:1031 1:N:0:NAATACAG
CTAGCTTGAGATGTGTATAAGAGACAGGTAGAGGTTGCAGTGAGCCGAGATCACACCACTGCACTCCAGCCTGGGTGACAGAGTGAGACCCTGTCTCAAAACAAACAAAAAACAACAACCTGTCTCTTATACACATCTGTATGTTCAGAT
+
FFFFFFFFFFFFFFFFFFFFFFFFFFFFFFFFFFFFFFFFFFFFFFFFFFFFFFFFFFFFFFFFFFFFFFFFFFFFFFFFFFFFFFFFFFFFFFFFFFFFFFFFFFFFFFFFFFFFFFFFFFFFFFFFFFFFFFFFFFF:FFFFFFFFFF
@A00941:609:HJ7N2DRXY:1:2101:20745:1031 1:N:0:NAATACAG
TGACAAGAGATGTGTATAAGAGACAGGGGAGAGACTGGTAAACAAGCCTAGTTTCTATCATAAGGACACATAAATAAGTGTGTTGCGGGGGAAACTAACAATCAGGCAAGGATATTCGGGAAGCACACAGGTGAAACACCTAGCCTAATC
+
FFFFFFFFFFFFFFFF:FFFFFFFFFFFFFFFFFFFFFFFFFFFFFFFFFFFFFFFFFFFFFFFFFFFFFFFFFFFFFFFFFFFFFFFFFFFFFFFF:FFFFFFFFFFFFFF,FFF,FFFFFFFFFFFFFFFFFFFFFFFF:FFFF:FFF
@A00941:609:HJ7N2DRXY:1:2101:20871:1031 1:N:0:NAATACAG
CTAGCTTGAGATGTGTATAAGAGACAGTTAATAAAGGCATCTGCATCAGAACAAAAGAAAAAAGTCAGATTGCGTGAGTTTACATCACTCTTCCATGACTTCACATAATTTTAAATGATTTTATCATTATTTTTAACTACAGATCCAGTT
+
FFFFFFFFFFFFFFFFFFFFFFFFFFFFFFFFFFFFFFFFFFFFFFFFFFFFFFFFFFFFFFFFFFFFFFFFFFFF:FFFFFFFFFFFFFFFFFFFFFFFFFFFFFFFFFFFFFFFFFFFFFFFFF:FFFFFFFFFFFFF:FFFFFFFF,
@A00941:609:HJ7N2DRXY:1:2101:20907:1031 1:N:0:NAATACAG
CTAGCTTGAGATGTGTATAAGAGACAGATCTTGGATCAAGCAATAGATGAAAGAGATAAGCTGTAAAACTAGAATGGCTTACAAAGAGAAGGCAAGCATTTAAGATCAGAGAACGTTGTGACACTATAAGAAGTTAATGAGAACTCCTAA
+
FFFFFFFFFFFFFFFFFFFFFFFFFFFFFFFFFFFFFFFFFFFFFFFFFFFFFFFFFFFFFFFFFF::FFFFFFFFFFFFFFFFFFFFFFFFFFFFFFFFFFFFFFFFFFFFFFFFFFFFFFFFFFFFF:FFFFFFFFF::FFFFFFFFF
@A00941:609:HJ7N2DRXY:1:2101:21124:1031 1:N:0:NAATACAG
CTAGCTTGAGATGTGTATAAGAGACAGGGATTATACAGGCCTATTCCCCTACCACTTAATTGGCAAGTTGGTGTTTCCCCTGGTTGTAATTGCATGGTCTTAGCCCTGTCTCTTATACACATCTGCTATGTAGATCGGAAGAGCACACGT
+
FFFFFFFFFFFFFFFFFFFFFFFFFFFFFFFFFFFFFFFFFFFFFFFFFFFFFFFFFFFFFFFF:FFFFFFFFFFFFFFF:FFFFFFFFFFFFFFFFFFFFFFFFFFFFFFFFFFFFFFFFFFFFF:FFFFFFFFFFFFFFFFFFF:FFF
@A00941:609:HJ7N2DRXY:1:2101:21450:1031 1:N:0:NAATACAG
CTAGCTTGAGATGTGTATAAGAGACAGCTTCTTGCCTAAGACTTACCTTTGAGATTGAAGTTGGTCACTTTCTCATATCCCATGATTTTTTGCTGAGGCTGGGGACCCTCATACCTAGGGTTCAGACTGCCTTGGTGCTACATACAAACT
+
FFFFFFFFFFFFFFF:FFFFFFFFFFFFFFFFFFFFFFFFFFFFFFFFFFFFFFFFFFFFFFFFFFF:FFFFFFFFFF:FFFFFFFFFFFF,FFFFF:FFFFFFFFFFFFFFFFFFFFFFFFFFFFF:FFFFFFFFFF:F:FFFFFFF:F
@A00941:609:HJ7N2DRXY:1:2101:21486:1031 1:N:0:NAATACAG
CTAGCTTGAGATGTGTATAAGAGACAGATTCGATTCCATTCGATGATGATTCCATTCGTTTCCATCCAATGATGATTCCATTCGATTCCGTTCAATGATTATTCCATTCGAGTCCATTCGATGATTCCATTCGATTCCATTCGATGATGA
+
FFFFFFFFFFFFFFFFFFFFFFFFFFFFFFFFFFFFFFFFFFFFFFFFFFFFFF,FFFFFFFFFFF,FFFF:FFFFFF::FFFFFFFF,F,FFFFFFFFFF,FFFFFFFFFFF,F,FFFFF:FFFF,F:FF,FFF:FFF,:FF,FF,:FF
@A00941:609:HJ7N2DRXY:1:2101:21576:1031 1:N:0:NAATACAG
CTAGCTTGAGATGTGTATAAGAGACAGAGAGAGAATAGCAGAACAGTGATTACTCTTTTGACCAATACCGTAGAAGCTCTCAGAAAAAAAGGCTGGACCTGCAGGAGCAGGAACAGGACTCCTGGCCTCCAAAGGGTTGAGTTTTCTTTT
+
FFFFFFFFFFFFFFFFFFFFFFFFFFFFFFFFFFFFFFFFFFFFFFFFFFFFFFFFFFFFFFFFFFFFFFFFFFFFFFFFFFFFFFFFFFFFFFFFFFFFFFFFFFFFFFFFFFFF:FFFFFFFFFFFFFFFFFFF::FFFFFFFFFFFF
@A00941:609:HJ7N2DRXY:1:2101:21630:1031 1:N:0:NAATACAG
CTAGCTTGAGATGTGTATAAGAGACAGATATATACACACACACACATATATATACACACACACATATATAAAAATATATATACAAAAACACACACACATAATTTTTTTTTTTTTTTTGTGAAAGAGTCTTTGAGTTTAGACCAAGCTGTA
+
FFFFF,FFFFF,:F:FFFFF,F,F:F:FFFFFFFFFFFFF,F,:FFFFF:FFFF::F::F,FF,,FFF,F,F,F,:FFFFFF:F:F,FFFFFFFFFFF,F,,FFFFFFFF:FFFFFF,,FF:F,FFF:F,,,,,,,F,:,,FF,,:F::,
@A00941:609:HJ7N2DRXY:1:2101:21739:1031 1:N:0:NAATACAG
CTAGCTTGAGATGTGTATAAGAGACAGTATCTATACAATGTGGCTTCTACAATGGCAAGACAAGGACCTAGTTGGAGAAAGAGAAACAGAGACCATGTCTTTGCAGCCCTTAGATCTAGCCCTGTCTCTTATACACATCTGCTATGTAGA
+
FFFFFFFFFFFFFFFFFFFFFFFFFFFFFFFFFFFFFFFFFFFFFFFFFFFFFFFFFFFFF:FF:FFFFFFFFFFFFFFFFFFFFFFFFFFFFFFFFFFFFFFFFFFFFFFFFFFFFFFFFFFFFFFFFFFFFFFF,,FFFF:FFFF::F
@A00941:609:HJ7N2DRXY:1:2101:21884:1031 1:N:0:NAATACAG
CCAAGTCCAGATGTGTATAAGAGACAGTTGTCACCCTCTGCTTGGCTTAGCTGGAGGGTGAGATGACCTCCACAATTTAGGAAGGGCAAAATTCTTCAATATCAGACCAAACCCAATACAGGTTTGCCGAAAGCAGGAGTTTCTTCTTTT
+
FFFFFFFFFFFFFFFFFFFFFFFFFFFFFFFFFFFFFFFFFFFFFFFFFFFFFFFFFFFFFFFFFFFFFFFFFFFFFFFFFFFFFFFFFFFFFFFFFFFFFFFFF:FFFFFFFFFFFFFFFFFFFFFFFFFFFFFFF,F:F,F:FFFF:F
@A00941:609:HJ7N2DRXY:1:2101:22263:1031 1:N:0:NAATACAG
CTAGCTTGAGATGTGTATAAGAGACAGGCCAAGTTCTCACCACTTTATAACAAGATTATCTTTTTCCACCAGTTTCCCATACATGTTCCTCGTTCCTGTCTGAGACCTCAGCAGATATCTCTTTAACACTCATATTTCTAGCAACAGTCT
+
FFFFFFFFFFFFFFFFFFFFFFFFFF:FFFFFFFFFFF:FFFFFFF:FFFFFFFFFFFFFFFFFFF,FFFFFFFFFFFFF:FF:FFFFFFFFFFFFFFFFF:FFFFFFFFFFFFF,FF:FF:FFFFFFFFFFFFFFFFF,:FFFFFFFFF
@A00941:609:HJ7N2DRXY:1:2101:22679:1031 1:N:0:NAATACAG
TGACAAGAGATGTGTATAAGAGACAGAGCTTTAACACCTGTAAATGTCTGCAATACTTTCAGTTGTTTAGTGTATTCTGAGTGTCCACCTAATTTGTAGTACATTAACCACGAACTGTGAATGTCAATTTCCTCCAAACTCCAGAAGAGA
+
FFFFFFFFFFFFFFFFFFFFFFFFFFFFFFFFFFFFFFF,FF:FFFFFFFFFFFFFFFF:FF::F:F,FFFFFFFF:FFFFFFFFF:FFFFFFFFFFFFFFFF:FFFFFFF:FFFFFFF,,FFFFFFFFF::FFFFFFFF:FF:F,FFFF
@A00941:609:HJ7N2DRXY:1:2101:23005:1031 1:N:0:NAATACAG
TGACAAGAGATGTGTATAAGAGACAGATCCTCACTACCACCATGTTGGCTTAAGCCATCACCTTCACCTTAGATCACTACAACAGCTCCATTCCCCTACTAATTACCCCCAGTTTTCTAAACAGCTGTATTAAGGTATATGTTATCTTCA
+
FFFFFFFFFFFFFFFFFFFFFFFFFFFFFFFFFFFFFFFFFFFFFFFFFFFFF:FFFFFFFFFFFFFFFFFFFFFFFFFFFFFFFFFFFF:FFFFFFFFFFFF:FFFFFFFFFFFFFFFFFFFFFFFFFFFFFFFF:FFFFFFFFFFFFF
@A00941:609:HJ7N2DRXY:1:2101:23511:1031 1:N:0:NAATACAG
CCAAGTCCAGATGTGTATAAGAGACAGATACTAGACAAAGGAAACAATATTAATTTTATATCATTAATTCGTTTTTTAATTCTCAGATTATAACAACGAAACTGCACAGGATAAAGATGGAGAGATAAAAGTGTTGATTTAGTCATATTA
+
F,FF,F:FFFFFFFFFFFFFFFFFFFFFFF,FF,FFFF,:,FFF,FFFF,:FFFFF:F,F,FF,FF,,,F,F,,FFFF::FFF:F,,FFFFFF:FF,,:::FF,,F:,::FFF,F:,,F,::FFFFFFFF,F,FF,,F,,F,,:,FF,,F
@A00941:609:HJ7N2DRXY:1:2101:23529:1031 1:N:0:NAATACAG
CCAAGTCCAGATGTGTATAAGAGACAGAGATAGATGTTGAGATGCAGCCCCTGGAGATTCCGTCCCCCCACCCACCCCTCTTGATTCGTGTCCCTCCTGACTTCACCCTTAACAGCTGGGTGACCTGGGACGAGTCCCAACCCCCTCTGT
+
FFFFFFFFFFFFFFFFFF,FFFFFFFFFFFFF:FFFFFFFFFFFFFFFFFFFFFFFFFFFFF:FFFFFF:FFF,:FFF,F,F:,FFFFFF:,FF,:F:FFF:F:F,,F,FFFFF,F,FFF:FF,F:F:FFFFFFF:FFFF:,FFF,F:FF
@A00941:609:HJ7N2DRXY:1:2101:23547:1031 1:N:0:NAATACAG
CTAGCTTGAGATGTGTATAAGAGACAGGCTGGGGGAACCTCAAGAAAGTCACAATTATGGCAGAAGGCAAAGGGGAAGCAGGCACATCTTACATGTCCTGAGCCAGAGGAAAAGAGGTGGCAGGAGGTGCCACACATTTTTAAACAACCA
+
FFFFF:FFFFFFFF:FFFFFFFFF:FFFFFFFFFFFFFFF:FF:FFFFFFFFFFFFFFFFFFFFFFFF:FFFFFFFFFFF:FFFFFFF::F:FFFFF,F:FFFFFFFFFFFFFF:FFF,FFFFFFFFFFFFFFFFFFFFFFFF:FFFF:F
@A00941:609:HJ7N2DRXY:1:2101:23601:1031 1:N:0:NAATACAG
CTAGCTTGAGATGTGTATAAGAGACAGGTTTAGTGCAACTGGGCATGAATATTGTCTTTCAGACCTAGGGGGGATGTCTCCAATGTTCTTCAAATTCTCCCCACTTTTTGAGGTTTTCACACAGGCATAAGATGAGGAACTCACATGGTA
+
F:F,:,FFFFFFFFFFFFFFFFFFFFF,:FFFFF,F:FFF,F,,F,,FF,FF,F:FFF:FFFFF,,,,FF,,F,F,,FFFF,F:F:FF:F,FFF,FF,F,FFF,:F,,F,,,FFFFFFFFF:FF,FF,::FF,,,:FFFFFF:FFFF:FF
@A00941:609:HJ7N2DRXY:1:2101:23674:1031 1:N:0:NAATACAG
CTAGCTTGAGATGTGTATAAGAGACAGACAGTGCTCATCAATCTGTGGTTTATTGCTGAAAAACGATACTTAAAGCAAGTGCTTTCAAGTTAGGTTGCACATCACAAGCAAAGGGTGCCTCCCATCAGTGGACCTGAAGGAGCTAAGTGT
+
FFFFFFFFFFFFFFFFF:FFFFFFFFFFFFFFFFFFFFFFFFFFFFFFFFFF:FFFFFF:FFFFFFFFFFFFFFFFFFFFF:FFFFFFFF:FFF:FFFFFFFFFFFFF:F,FFFFFFFFFFFFFFFFFFFFFFFFF:FFFFFFFFFFFFF
@A00941:609:HJ7N2DRXY:1:2101:23909:1031 1:N:0:NAATACAG
CTAGCTTGAGATGTGTATAAGAGACAGCTTACAACCATGGTGGAAGGTAAAGGGGAAGCAAGGCATGTCCTTCACAAGGTGTCAGGAAGGAAAATGAATGTAGGAGGAACTACCAAATACTTATAACACCATCAGATTTTGTTGAACTCA
+
FFFFFFFFFFFFFFFFFF:FFFFFFFFFFFFFFFFFFFFFF:FFFFFFFFFFFFFFFFFFFFFFFFFFFFFFFFFFFFFFFFF:FFFFFFFFFFFFFFFFFFFFFFF::FFFFFF:F:FFFFFFF,FFFFFFFFFFF,FF::FF:FFFFF
@A00941:609:HJ7N2DRXY:1:2101:23945:1031 1:N:0:NAATACAG
TGACAAGAGATGTGTATAAGAGACAGGGACTAGTATTATTTTCTTTGAATGTGTGGTAGAATTCACCAGTGAAGCCACTGGGACTTTGGTTTTTCTTCTACGGACAATTTTTGATTACTGATACAATCTACTTACTTGTTATTGGTATAC
+
FFFFFFFFFFFFFFFFFFFFFFFF:FFFFF::F,FFFFFFFFFFFFF,FFFFFFFF,FF:FFFFFFF,FFFFFFFFFFF:FFFFFFFFFFFFFFFF:F:F::FFF,F,FFFFFFFFFFFFFF:FFFFFF::F:FFF:F,FF:F,FFF:F:
@A00941:609:HJ7N2DRXY:1:2101:24234:1031 1:N:0:NAATACAG
CTAGCTTGAGATGTGTATAAGAGACAGGTCATTTACCTGAATGGTGTGTGGGGTAAAGGACAACTCTCTACAGAGAGGACAATTCTGGCAGGTCCTGGAGCACCCCTGGCTCCTGTCCCCTCAAGGCCAGGAAGTCCCCCACTGTAATCC
+
,FFFFFFFFFFFFFFFF:FFFFFFFFFFFFFFFFFFFFFFFFF:F,F:FFFFFFFFFFFFFFFF:FFFFFFFFFFF:FFFFFFF:FFFFFF:FFFFFFFFFFFFFFFFFFFFF,:FFFFFFFF:::FFFFFFFFF:FFFFFF,FFFFFFF
@A00941:609:HJ7N2DRXY:1:2101:24560:1031 1:N:0:NAATACAG
CCAAGTCCAGATGTGTATAAGAGACAGCCCGTGGAAAGTGCCCACGGCTGCCGCTCTCGCCGCCTCCGTCGCGTCACAGCCGCGCCAGTGTGAAGAGCACTAGGGCGGGCGCGCCGGAAATACGTCACGGGAACGCCGGCAGCGCGTGAA
+
FFFFFFFFFFFFFFFFFFFFFFFFFFFFFFFFFFFFFFFFFFFFFFFFFFFFFFFFFFFFFFFF:FFFFFFFFFFFFFFFF:FFFFFF,FFFFFFF:FFF:FFFFFFFFFFFFFF,:FFFFFFFFFFFFFFF:FFFFFFFF:FFFFFF:F
@A00941:609:HJ7N2DRXY:1:2101:25066:1031 1:N:0:NAATACAG
CTAGCTTGAGATGTGTATAAGAGACAGCACTGATGGAGACAGATATTTCTACCAGTAAATCTGCGGTTAGCCCAAAGTATACTGAGAATTTATTGCTAAAATATGGTAAACAAATGATTTGACAAAAGCCCCAAAATGGCTATCATCCTT
+
FFFFFFFFFFFFFFFFFFFFFFFFFFFFFFFFFFFFFFFFFFFFFFFFFFFFFFFFFFFFFFFFFFFFFFFFFFFFFFFFFFFFFFFFFFFFFFFFFFFFFFFFFFFFFFFFFFFFFFFFFFFFFFFFFFFFFFFFFFFFF:FFFFFFFF
@A00941:609:HJ7N2DRXY:1:2101:25229:1031 1:N:0:NAATACAG
CTAGCTTGAGATGTGTATAAGAGACAGCTTTAGTGTGGTGTGTGGCTAGTCATAACTCATGTTCTGCCCACTGGGGTAGATGATTCCCCTCTGGCTAGGGCTGACCTAAATGTTCATTCCTTGGGTGCTGGCTGAATTCTTCCCTGTGTT
+
FFFFFFFFFFFFFFFFFFFFFFFFFFFFFFFFFFFFFFFFFFFFFFFFFFFFFFFFFFFFFFFFFFFFFFFFFFFFFFFFFFFFFFFFFFFFFFFFFFFFFFFFFFFFFFFFFFFFFFFFFFFFFFFFFFFFFFFFFFFFFFFFFFFFFF
@A00941:609:HJ7N2DRXY:1:2101:25301:1031 1:N:0:NAATACAG
CTAGCTTGAGATGTGTATAAGAGACAGGAACAAGTGTTCTGGTTTCTTCTCACTCAACTAAAGACATTTCTCAGTGATTTCAGTTTGTAAATCAGTAAGACAGTGCGGGCTACAAATCATTGCAGGCTGAAGACTGAGATTCAAATGATC
+
FFFFFFFFFFFFFF::FFFFFFFFFFFFFFFFF,FF:FFFFF:FFFFFFFFFFFFFF:FFFFFF:FFFF,FFFFFFFF:F,F:F:FF::FF:,F:FFFFFFFFF:FFF,FFFFFF,,FFFF:FFFFFF:FFFFFF:FFFFFFFFF:FFFF
@A00941:609:HJ7N2DRXY:1:2101:25916:1031 1:N:0:NAATACAG
CTAGCTTGAGATGTGTATAAGAGACAGGTGCTGCAGTGTTGGGTGCACATATAATAACAATTTGTGTATTCGCTTGCTGAGTTGACTCCTCTATTATTATATAATGATATTTTGTCTCTTTTTATAGGTTTTGTCTCGAAATATATTATG
+
FFFFFFFF:FFFFFFFFFFFFFFFFFFFFFFFFFFFFFFFFFFFFFFFFFFFFFFFFFFF,FFFFFFFFFFFFFFFFFFFFFFF:FFFFFFFFFFFFFFFFFF,F:FFF,FFFFF:FF:FFFFFFFFF:F:FFFFFFFFFF:FFFFFFF,
@A00941:609:HJ7N2DRXY:1:2101:26151:1031 1:N:0:NAATACAG
CTAGCTTGAGATGTGTATAAGAGACAGCTTAGGGAGAGCACAATCATGACTTTGGACTTTTCTCTTGGGGAGGTGGGCACACAGAGGAGGGCGTTGGGTCTGAGAGGTGACTTGGGCTTTAGCGGGCTCCCGCGCGCTCTAAGATTGCAT
+
FFFFFFFFFFF:FF:FFFFFFFFFFFFFFFFFFFFFFFFFFFFFFFFFFFFFFFFFFFFF,:FFFFFF:FFFFFFFFFFFFFFFFFFFFFFFFFFFFFFFFFFFFFFFFFFFFFFFFFFFFFFF:FFFFFFFFFFFFFFFFFFFFFFFFF
@A00941:609:HJ7N2DRXY:1:2101:26169:1031 1:N:0:NAATACAG
CTAGCTTGAGATGTGTATAAGAGACAGGCAAATTTCCATTTAGGTGTGCCTGCTGCATTAGCACATACCAGCGCAGTTATTCTGTCCTTGACATCTTTAATTCCTGTAGGGGCTGTCTCATCCTGTCTCTTATACACATCTGCTATGTAG
+
FFFFFFFFFFFFFFFFFFFFFFFFFFFFFFFFFFFFFFFFFFFFFFFFFFFFFFFFFFFFFFFFFFFFFFFFFFFFFFFFFFFFFFFFFFFFFFFFFFFFFFFFFFFFFFFFFFFFFFFFFFFFFFFFFFFFFFFFFFFFFFFFFFFFFF
@A00941:609:HJ7N2DRXY:1:2101:26386:1031 1:N:0:NAATACAG
CCAAGTCCAGATGTGTATAAGAGACAGGTGAAATAGTAATCATTTTCAAAAAAATTCAGCCAGAGTGTTTGGGATCTTCTATGCTTTCATAATACACTAATATTTGTGTTATATTAGGACAAATTTTGCTATACAGTCAGTAAACATGTA
+
FFFFFFFFFFFFFFFFFFFFFFFFFFF,FFFFFFFFFFFFFFFFFFFFFFFFFF,FFFFFFFFFFFFFFFFFF:FFFFF:FFFFFFF,FFFFFFFF,FF:FFFFF:FFF:F:FFF,,,FFFFFFFFF,FFFF:FFFFFFFF:F,FFFFF:
@A00941:609:HJ7N2DRXY:1:2101:26549:1031 1:N:0:NAATACAG
CTAGCTTGAGATGTGTATAAGAGACAGGCATTACATAATGCTAAAAGGGTTCAATTCAATAAGAAGACCTAACTATCCTAAATATGTATGCACCTAACACGGGAGCACACATATTCACAGATACTTAGGGTGAAGATGAGAAAAAAAAAC
+
FFFFFFFFFFFFFFFFFFFFFFFFFFFFFFFFFFFFFFFFFFFFFFFFFFFFFFFFFFFFFFFFFFFFFFFFFFFFFF:FFFFFFFFFFFFFFFFFFFFFFFFFFFFFFFFFFFFFFFFFFFFFFFF:FFFFFFFFF:F:F:FFFFFFFF
@A00941:609:HJ7N2DRXY:1:2101:26928:1031 1:N:0:NAATACAG
CTAGCTTGAGATGTGTATAAGAGACAGGTTCAACTCTATGAGTTGAATGCAAACATCACAGAGAAGTTTCTGAGAATGCTTCTGTCTTGATTTTATTTGAAGATATTCCCGTTTCCAACGAAACCTACAAAGCTATTCAAATACTGTCTC
+
:FFFFFF:FFFFFFFFFFFFFFFFFFFFFFFFFFFFFFFFFFFFFFFFFFFFFFFFFFFFFFFFFF:FFF::FFFFFFFFFFFFFFF:FFFFFFFFFFFFFFFFFFFFFFFFFF:,FFF,FFFFF:,FFFFFFFFFF,FFF,F,FFFFFF
@A00941:609:HJ7N2DRXY:1:2101:27001:1031 1:N:0:NAATACAG
CTAGCTTGAGATGTGTATAAGAGACAGGGATACCGAGCGCTGGAGACCTGGTGCCACTCACTCACCTGGTGCTGGAGGATTGAGTGCTCAACCAGGATTGAGTTGTTTGTTCATTGATTGAGCTCCTACTGTATGCCCGGTTCTGCGCTG
+
FFFFFFFFFFFFFFFFFFFFFFFFFFFFFFFFFFFF:FFFFFFFFFFFFFFFFFFFFFFFFFFFFFFFFFFFFFFFFFFFFFFFFFFFFFFFFFFF:FFFFFF,FFFFFFFFFFFFFFFFFFFFFFFFFFFFFFFFFFFFFFFFFFFFFF
@A00941:609:HJ7N2DRXY:1:2101:27073:1031 1:N:0:NAATACAG
TGACAAGAGATGTGTATAAGAGACAGCCCTAATAGACTTTGAGTGGTGTAGAAATAGATCCAGCTAGGCTTCTGCCTTTTTCCAACTTTGGTGCTGCAAGGCAAAAACGTTTGAAAGACTCTAGTCAAGAGTACAACTGGAAGCCCATGC
+
FFFFFFFFFFFFFFFFFFFFFFFFFFFFFFFFFFFFFFFFFFFFFFFFFFFFFFFFFFFFFFFFFFFFFF,FFFFFFFFFFFFFFF:FFFFFFFFFF:FFFFF,FFFFFFFFFFFFFFFFFFFFFFFFFFFFFFF,FF:FF:,FFFFFFF
@A00941:609:HJ7N2DRXY:1:2101:27109:1031 1:N:0:NAATACAG
CTAGCTTGAGATGTGTATAAGAGACAGCCTCTTTAATGCCAACAACAAAGAATCACTTGCCTTTTGCAATTAGTCTCAGACATTTGCTACCTTTAATGAGCTGTCTCTTATACACATCTGTATGTTCAGATCGGAAGAGCACACGTCTGA
+
FFFFFFFFFFFFFFFFFF:FFFFFFFFFFFFFFFFFFF:FFFFFFFFFFFFFFFFFFFFFFFFFFFFF,F,FFFFFFFFF:F:FF:FFFFFFFF:FFFFFFFFFFFFFFFFFFFFFFFFFFFFFFFFFFFFF,:FFFFF:FFFFF:FFF:
@A00941:609:HJ7N2DRXY:1:2101:27272:1031 1:N:0:NAATACAG
CTAGCTTGAGATGTGTATAAGAGACAGCTGCCGGGGAACGGGCGGCACCTGAGGAGGTGGCGTGGGAGTGGGCGCCCCCCGAGGCCTCTGCCGGGGACCGGGTGGCACCTCAGGTGGTGACATGGGAGTGGGCGCTCTCGGTGGTGTCTG
+
FFFFFFFFFFFFFFFFFFFFFFFFFFFFFFF:FFFFFFFFFFFF:FFFFFFFFFFFFFFFFFFFFFFFFFFFFFFFFFFFFFFFFFFFFFFFFFFFF:FFFFFFFF:FFFFFFFFFFFFFFFFFFFFFFFFFFFF:F:FFF,FFFFFFFF
@A00941:609:HJ7N2DRXY:1:2101:27453:1031 1:N:0:NAATACAG
CTAGCTTGAGATGTGTATAAGAGACAGGTTTTTTCTTATCCTATGCTATCCGATTCTCTTGTTTTTTCTTATCCTATGCTAAGTCGTTAGTATATGCTAACGACTCATTCTACAGGCCAAGAAACCAATATAAAAATTTTGTCAGCTGCA
+
FFFFFFFFFFFFFFFFFFFFFFFFFFFFFFFFFFFF,FFFFFFFFF:FFFFFF,FFFFFFFFF:FFFFFFF:FFF:FFFFFFFFFFFFFFFFFF:FFFFFFFFFF:FFFFFFFFFFFFFFF:FFFFFF:F,F,:F:FFF,:,,:FFFFFF
@A00941:609:HJ7N2DRXY:1:2101:27471:1031 1:N:0:NAATACAG
TGACAAGAGATGTGTATAAGAGACAGCACCAAGCCCGGCTAATTTTTGTATTTTTAGTAGAGACAGGGTTTCACCATGTTTGCCAGGCTGGTCTCAAACTCCTGACCTCGTGATCCGTCTGCCTTGGCCTCCCAAAGTGCTGGGATTACA
+
FFFFFFFFFFFFFFFFFFFFFFFFFFFFFFFFFFF:FFFFFFFFFFFFFFFFFFFFFFFFFFF:FFFFF:FFFFFFFFFFFFFFFFFFFFFFFFFFFFFFFFF:FFF:FFFFFFFFFFFFFFFFFFFFFFFFFFF:F:FFFFFFFFFFFF
@A00941:609:HJ7N2DRXY:1:2101:27887:1031 1:N:0:NAATACAG
CTAGCTTGAGATGTGTATAAGAGACAGCACCACGCCTGGCTAATTTTTGTGTTTTTAGTAGAGATGGGGTTTCACCATCTTGGCCAGGCTGGTCTTGAACTCTTGACCTCATGATCCACCTGCCTCAGCCTCCCAAAGTGCTGGGATTAC
+
FFFFFFFFFFFFFFFFFFFFFFFFFFFFFFFFFFFF:FFFFFFFF:FFFFFF,FFFFFFF,F:FFFFFF:FFFFFFFFFF:FFFFFFFFFFFFFFFFFFFFFFFFFFFFFFFFFFFFFFFF:FFFFFFFF:FFFFFFFFFF:FFFFFFFF
@A00941:609:HJ7N2DRXY:1:2101:27977:1031 1:N:0:NAATACAG
CTAGCTTGAGATGTGTATAAGAGACAGGGAAAGTAGGTGAAGTGCCCGGCATGATGCTGGCACAGAGTTAGTGCTCAGAAGCTATGACCTATCTCATGGAGCCCCAGTCTGGGTTGGCATAGCAAAGTCCAACTCATGGCCCTAATGAAA
+
FFFFFFFFFFF,FFFFFFFFFFFFFFFFFFFFFFFF,FFFFFF:FFFFFF:FFFFFFF:FFFFFFF:,FF:F:FFFFFF:FFFFFFFFFFFFFFFFFFFFF,FFFFFFFFFFFFFFFFFFF,FF,FFFF::FF:FF:F:FFFF:F:FFFF
@A00941:609:HJ7N2DRXY:1:2101:28266:1031 1:N:0:NAATACAG
CTAGCTTGAGATGTGTATAAGAGACAGGGTAAGTCTTGGTTGAAGGGAAGGGGAGGAGGGAAGGAACCGGTCAGGAAGATGTAGATCAGAGATGACATGGAGGTAAGAGGGACTTGGAGCTTGGGTTCCCCTTCTGTGCTGGAAAATTCC
+
FFFFFFFFFFFFFFFFFFFFFFFFFFFFFF,FFFF:FFFFFFFFFFFFFF,FFFFFFFFFFFFFF:FFFFFFFFFFFFFFFFFFFFFFFFFFFFFFFFFFFFFFFFFFFFFFFFFFFFFFFFFFFFFFFFFFFFFFFFFFFFF:F:FFFF
@A00941:609:HJ7N2DRXY:1:2101:28537:1031 1:N:0:NAATACAG
CTAGCTTGAGATGTGTATAAGAGACAGATATTAAGCTTAACATGACTCAATTTCATTCTAATGTGTATTAAATGTCAAATGTGTTGTCATGTACTATGCTAGTTTCTTCAAATATTAAATTTGATAAGAAATGATTACTATGAAGAAGGA
+
FFFFFFFFF:FFFFFFFFFFFFF:FFFFFFFFFFFFFFFFF,FFFFFFFFFFFFFFFFFF:FFFFFFFFFFFFFFFFFFFFFFFFFFFFFFFFFFFFFFFFFFFFFFFFFFFFFF:FFFFFFFFFF:,FFFF,FFFF:FFFFFFF::FFF
@A00941:609:HJ7N2DRXY:1:2101:28736:1031 1:N:0:NAATACAG
CTAGCTTGAGATGTGTATAAGAGACAGTGTCTCTACTAAAAATACAAAAATTAGCTGGGGGTGGTGGTGCGTGCCTGTAATGCCAGCTCCTTGGGAGGCTGAGGCACGAGAATCACTTGAACCCAGTGGGCGGAGGTTGCAGTGAGCCAA
+
FFFF:FFFFFFFFFFFF,FFFFFFFFFFFFFFFFFFFFFFFFFFFFF:FFFFFFFF:FFFFFF:FFFFFFFFFFFFFFFFFFF,FFFFFFFFFFFFFFFFFFFFFFFFFFFFFFFFFFFFFFFFFFFFFFF::FFFF:FFFF:FFFFFFF
@A00941:609:HJ7N2DRXY:1:2101:29026:1031 1:N:0:NAATACAG
CTAGCTTGAGATGTGTATAAGAGACAGCTTCTTATGTCCAGATGATATTTAATTATATGGATATAACACATTGTATTTACCCATTCATCTCATGGGCATTTGGTAATGTCTACACTTTTGGATATTGTTAACAGCGTTGCCATGAATATT
+
:FFFFFFFFFFFFFFFFFFFFFFFFFFFFFFF:FFFFF:FFF:F:::FFFFFFFFFFFFFFFFFFFFFFFFFFFFF:FFFFFFFFFFFFFFFFFFFFFFFFFF,:FF:FFFFFF:F,FFFFF:,FFFFFFFFFFF:FFFFFFFFFFFFFF
@A00941:609:HJ7N2DRXY:1:2101:29206:1031 1:N:0:NAATACAG
CTAGCTTGAGATGTGTATAAGAGACAGCTTTTGTACTTTCCAATTCACATATTCAGTTTTGACCAGGAAGTAGCTTAGTCTCTTAGAGTATCTAACTTTTAGTGAATATCTGTCTCTTATACACATCTGCTATGTAGATCGGAAGAGCAC
+
FFFFFFFFFFFFFFFFFFFFFFFFFFFFFFFFFFFFFFFFFFFFFFFFFFF:FFFFFFFFFFFFFFFF:FFFFFFFFFFFFFFFFFFFFFF:FFFFFFFFFFFFFFFFFFFFFFFFFFFFFFFFFFFFFFF:FFFFFFFFFFFFF:FFFF
@A00941:609:HJ7N2DRXY:1:2101:29315:1031 1:N:0:NAATACAG
CTAGCTTGAGATGTGTATAAGAGACAAGTATTGACTCACCCATCAACAACCGCTATGTATTTCGTACATTACTGCCAGCCACCATGAATATTGTACGGTACCATAAATACTTGACCACCTGTAGTACATAAAAACCCAATCCACATCAAA
+
:FFFFFFF:FFFFFFFFFFFFFFFFFFF:FFFFFFFFFFFFFFFFFFFFF:FFFFFFFFFFFFFFFFFF,FFFF:FFF:FFFFFF:FFFFFF:FF:F:FFFFF:FFFFFFF,FF,:FF,FFFFF:FFFFFFFFFFF:FF,F,FFFFF::,
@A00941:609:HJ7N2DRXY:1:2101:29333:1031 1:N:0:NAATACAG
CTAGCTTGAGATGTGTATAAGAGACAGGGTAAGACTGGTCAAGGTAATTATCTAAAATGGTAAATCTGGTAAGTTGTAGAGCTAGATAGACCCCCAAGTCTTGTACTTTCAATTATACTCCAGTTAGGAAGTCAATCTCTCAAACACACA
+
FFFFFFFFFFFFFFFFFFFFFFFFFFFFFFFFFFFFFF:FFFFFFFFFFFFFFFFFFFFFFFFFFFFFFFFFFF:FFF:FFFFFFFFFFFF,FFFFF:FFF:FFFFFFFFFFFFFFFF,FFFFFFFFFF:FFFFFFF:FFFFFFFFFFFF
@A00941:609:HJ7N2DRXY:1:2101:29749:1031 1:N:0:NAATACAG
TGACAAGAGATGTGTATAAGAGACAGTTACAGGAGTGAACCCAGACCTGCTATTTTCAGTGTAAGCAGAGGTCCTGCTTGATCCCCTGTCTCTTTTCTTAGTATTGAAGGGGAGGCTTCTGAAACTTTTCTTTGCTGATTTGTGGAATAG
+
FFFFFFFFFFFFFFFFFFFFFFFFFFF,FFFFFFFFFFFFFFFFFFFFFFFFF:FFFFFF:FFFFFFFFFFFFFFFFFFFFFFFFFFFFFFFFFF:F:FFFFF,F,:F:FFFFFFFFFFFFFFFFFFFF:FFFFFFFFFFF:FFFFF:F:
@A00941:609:HJ7N2DRXY:1:2101:30147:1031 1:N:0:NAATACAG
CTAGCTTGAGATGTGTATAAGAGACAGGGCGTGACATGTGTCAACTCTTCACTTCTACATGCAGTGTTTCTCAGATTTTGATGTACATATGTCAATGGGGAATCTCATTATATTATCAGTTCTCACTCAGGAGGTCCTGTCTCTTATACA
+
FFFFFFFFFFFFFFFFFFFFFFFFFFF,FFFFFFF:FFFFFFFFFFFFFFFFFFFFFFFFFFF:FFFFFFFFFFFFFFFFFFFFFFFFFFFFFFFFFFFF:,FFF:FFF,FFFFFFFFFFFFFFFFFFFFFFFFFFFFFFFFFFFFFFFF
@A00941:609:HJ7N2DRXY:1:2101:30454:1031 1:N:0:NAATACAG
TGACAAGAGATGTGTATAAGAGACAGGACGGAGTGATTTAAGAAGCAGGTAAAGAAAAGCTCTCAGAAGCTCATAGTCTGGTAGAGAAGAAAGACAGACGTGAAAAAAATCGTTAATGATACATCTGGATACCTGTCTCTTATACACATC
+
FFFFFFFFFFFFFFFFFFFFFFFFFFFFFFFFFFFFFFFFFFFFFFFFFFFFFFFFFFF:FFFFFFFFFFFFFFFFFFFFFFFFFFFFFFFFFFFF:FFFFFF:FFFFF:FFFFFFFFFFFFF:FF::FFFFFFFF:FFFFFFFFFFFF:
@A00941:609:HJ7N2DRXY:1:2101:30581:1031 1:N:0:NAATACAG
CCAAGTCCAGATGTGTATAAGAGACAGGCTCTACTTAACCACTTAAGGATCATGAAAATTAACCTCCAGGGCAAAAACAAGTGAGCAAAAAAAAAAACAACACCAGTTCATATATATTGCAAATGAATATTTATGTCTCATTAAAAAAAC
+
FFFF:FFFFFFFFFFFFFFFFFFFFFFFFFFFFF,FFFF,FFFFFFF:F,FFFFFFFFFFFFFF:F,FF:::FFFFFFFF,FFFF:FFFFFFF,FFF:FF,F:FF:,FFF,F:F,:FF,,FFF,,FF,F::,F:,::,FF,,FFF:FFFF
@A00941:609:HJ7N2DRXY:1:2101:30653:1031 1:N:0:NAATACAG
CTAGCTTGAGATGTGTATAAGAGACAGGCAATCTCCTTACCTTATTATTTGTTTTCCAATTAGTTCAAATTAGATAATGTATAGCAATGAAGGGAAATACGGAGAGATGCAGCTGTAAGCCTTAGCCATAAACATTTTGCTCTTTTTTTA
+
FFFFFFFFFFFFFFFFFFFFFFFFFFFFFF:FFFFFFFFFFFFFFFFFF:FFFFFFFFFF,FFFFFFFF:FFFFFFFFFFFFFFFFFF:FFFFFF:FFFFFFFFFFFFFFFFFFFFFFFFF::FFFFFFFFFFFF:FFFFFFFFFFFFFF
@A00941:609:HJ7N2DRXY:1:2101:30834:1031 1:N:0:NAATACAG
TGACAAGAGATGTGTATAAGAGACAGGAGCCAGGCACGGTGGCTTACGCCTGTAGTCCTGGCAGTTTGGGAAGCTGAGGAGGGCAGATATCTTGAGGCAAGGAGTTCGAGACCAGTCTGGTCAACATGGTGAAACCCCATCTCTACTAAC
+
FFFFFFFFFFFFF:FFFFFFFFFFFFFFFFFFFFFFFFFFFFF:FFFFFFFFFFFFFFFFFFFF::FFFFF,FF,FFFFFFFFF,FFFFFFF:FFFFFFFFFFFFFFFFFFFFFFFFFFFFFFFFFFFFFFFFFFFFFFFF:FFFFFFFF
@A00941:609:HJ7N2DRXY:1:2101:30996:1031 1:N:0:NAATACAG
CTAGCTTGAGATGTGTATAAGAGACAGGCATTCTTCCCACAGAGGTAAACCAATCTTTTGTTTAATAAGGTCGAAATCACCCTTTTTGTAGAAATTGCAGAGGGACATCTAGGTGCACATACAGGCTTTGGTTATAATCAGAGTATCTCA
+
FF:FF,:FFFF,FFFFFFFFFFFFFFFFF,F,FFFFFFFF::FF,FFFF:F,,F:,FFFF,FF,F,FF,,F:::F:,FFF,F,,F,:F,F,F,,FF,:F,F,F:FFFFFF,FFF:F,FF,,,:,::,,,,FF,F,FF,:F,F:FFFF,F,
@A00941:609:HJ7N2DRXY:1:2101:31521:1031 1:N:0:NAATACAG
CTAGCTTGAGATGTGTATAAGAGACAGTATCTAACCTGTAATGAAGTAAGGGGAAATGGTGTGTGGTATACATTTTCAATAATCAGCTAATGACTAGCAGCAGGAAAACTGCACCAAAAACATATAAAACATGTCTTCTTTATTTCACCA
+
FFFFFF:FFFFFFFFFFFFFFFFFFFFFFFFFFFFF:FFFFFFFFFFFFFFFFFFFFFFFFFFFFFFFFFFFFFFFFFFFFFFFFFFFFFFFFFFFFFFFFFFFFFFFFFFFFFFFFFFFFFFFFF:FFFF,FFFFFFFFFFFFFFFFFF
@A00941:609:HJ7N2DRXY:1:2101:31720:1031 1:N:0:NAATACAG
CTAGCTTGAGATGTGTATAAGAGACAGATCATCTCAGAATCAGAAAAAAATACAAAAAAACATAAATCTCAAAATACAAAATTATGAAAAAAAAAAAAATTTTGTATAGATACAATCTAATAAACTCAAGACATAAAAAAAAATGAACAA
+
FFFF::::F:F,FFF:FFFFFFF::FF:,,,,,,,,,,F,,FFFFFFF:F,,,::FF:,,F::,FF,FF,,FF,,::,FF,F,,F,,,::,::F:FFF:,,:FF,F,F,F::F,:FF:,,F::F,,,,F,,,:FF,:FF,F,,F,FF,F,
@A00941:609:HJ7N2DRXY:1:2101:31756:1031 1:N:0:NAATACAG
CTAGCTTGAGATGTGTATAAGAGACAGGACTAGAAGGAGACCCACCATCATTCTGGGAGGGCATCATCTAATCAGCTGCCAGAGCAGCCAGAATAAAGCAGACCAGAGAACATGGAAGGACCAGATATGCTGTGTCTTCCGGCCTTCATC
+
FFF,FF,FFFFFFFFFFFFFFFFFFFFFFFFFFFF,:F:FFFFFFF,:FF:F:FF::F:,,FFFFFFFFFFFF,F:,F,FFFFF:F,FFFFFF,FFFFFF:FF:FFFFFFFF,FFFF,:FFFFFFF,F,F,F:,,:FF:F,:F:,F:FFF
@A00941:609:HJ7N2DRXY:1:2101:31955:1031 1:N:0:NAATACAG
CTAGCTTGAGATGTGTATAAGAGACAGGAGTCCCAGACGCGGTCGGCACTCGCAGCACTGCTGAATGGCAGGTGTCCGCTGAGTGGAACCGGGCAGGGGAGGAGCTGGGACCTGGGAATGGCAGGTGTCCTCTGAGGAGAGCTGAGCAGG
+
FFF:F::FFFFFFFFFFFFFFFFFFFF:FFF::FF,FFF:F:F::FFFFF::FFFFFFFFFFFF::,,FFFF:F,FFFF:FFF,,FFFF:F,FFF:,:F::FFFFFFF,FFF,,,FFF,FFFFFF,FFF:,FFF:FF,FFFFFFFF,FFF
@A00941:609:HJ7N2DRXY:1:2101:32099:1031 1:N:0:NAATACAG
TGACAAGAGATGTGTATAAGAGACAGCCCAGAACCCACGCATTTGACTCAGGATCTTCCTCTAGATCCCCCCAAAACTGACAACACCCTGGGTGCCTCGACATTCCTAAGGACAGCCTTGGCCTCATGTGTTCCTTAAGTGTCAACTTCA
+
FFFF,FFFFFFFFFFFFFFFFFFFFFFFFFFFFFFFFFFFFF:FFFF:FFFFF:FFFFFFFFFFFFFFFFFFFFFFFFFFFF:FFFFF,FFF:FFFFFFFF:F:FFFFFF:FFF:FF:FFFFF:FF,FFFF:F:F:FFFF:,F,FFF:FF
@A00941:609:HJ7N2DRXY:1:2101:32497:1031 1:N:0:NAATACAG
CTAGCTTGAGATGTGTATAAGAGACAGGGCAATGTTTGTAATTCAAAGTGTTGCTCACAAACTCTAGTTTAATGCTTTTCCTTTAAGTGTGGTTATTTGTTTTTGTATCTTTGTGTGAGTGAGAGTGAGAGTGTAAAAAAATGAAGAGAA
+
FF,FFFFFFFFFFFFFFFFFFFFFFFFFFF:FFFFF:FFFFFFFFFFFFFFFFFFFFFFFFFFFFFFFFFFFFFFFFFFFFF:FFFF:FFFFFFFFFFFFFFFF:FFFFFFFFFFFFFFFFFFFFFFFFFFFFF,FFFFFFFFFF:FFFF
@A00941:609:HJ7N2DRXY:1:2101:32877:1031 1:N:0:NAATACAG
CTAGCTTGAGATGTGTATAAGAGACAGGCCTTAACCTATCTCTCTTGAACCTTGTAAATACATATGCTTCATATCCCATCGGTGCAGAGTGGACACAAATACTATAGTTTGTTACTGGACAAGACATCTGATTGACAAATAGCATTAAAG
+
FFFFFFFFFFFFFFFFFFFFFFFFFFFFFFFFFFFFF:FFFFFFFFFFFFFFFFFFFFFFFFFFFFFFFFFF:F::FFF:FFFFFFFFFFFFFFFFF:FFFFFF:::F,:FFFF::F:FF:F:FF:::FFFF:FFFF,F,FF:FF:FFF:
@A00941:609:HJ7N2DRXY:1:2101:1172:1047 1:N:0:NAATACAG
CTAGCTTGAGATGTGTATAAGAGACAGCACATGTTGCCTTTTGTTTTGTTTTGGTCTTTTTTTGAGACAGGACCTTGTTCTGTCACTCAGGCTAGAGTGCAGTGGTGTGATCATAGCTCACTATAACCTTGAACTCCTGGGCTCAAGTGA
+
FFFFF:FFFFFFFF:FFFFFFFFFFFFFFFFFFFFFFFFFFFF,:F,F:F:FF:FFF:FFFFFFFFFF:FFFFFFFFFFFFFFFF:FFFFFFF,FFFFFFFFF:FFFFFF,:FFFFFFFFFF:FFFFFF,F::F:F:F,FFF,FFFFF::
@A00941:609:HJ7N2DRXY:1:2101:1190:1047 1:N:0:NAATACAG
TGACAAGAGATGTGTATAAGAGACAGTAATTCTTTAAGGGGCACTGTATAACTTCAGCCACACTAATTTTGACTCTAGAAATTTTCATAGTTCCACCAGTCCATTATGTATTTATAATAATAACCAGATGGCTTTGTCAGCTTAGCACTT
+
FFFFF:FFFFFFFFFFFFFFFFFFFFF,,F,FFFFFFFFFFFFF:F,FFFFFFFFFFFF:FFFFF:FFF,:FFFFFFFFFFF:FFFFFFFFFFFFFFFFFFFF,,:FFF:FFFFFFFFFFFF:FFFFFFF:FF:::FFFFFF::FFFFF:
@A00941:609:HJ7N2DRXY:1:2101:1244:1047 1:N:0:NAATACAG
CCAAGTCCAGATGTGTATAAGAGACAGTTCATAGGCAAAGCCCTGCGCTACCCCAAGTAACGATCCCTCCATTCCCTCTGCTATTCTGCAGCGTTTCTATCACTTTTGCCTAAGTCTACGCACTCTCCCAGAATATGGAAGGACAGAGCA
+
:FFF,FFF:FFFF:F:F:FFFF:FFFFFFFFFF:FFFFFFFFF:FFFFFFFFFF,FF:FFFFFFFFFFFF::FFFFFFF,FFF:FF:F:FFFFF,,::F,FFFF,:FFFF:FF:FFFFFFFFF:FFFFF:,F,,,,F,F,FFF,:FFF,F
@A00941:609:HJ7N2DRXY:1:2101:1570:1047 1:N:0:NAATACAG
TGACAAGAGATGTGTATAAGAGACAGTATATAGAGTCAGAGATATTCCAGAAAATAGAGAAAATGTAGGTGTTATATCTTAAGAACCACCACGGTGTAGTTACAATAAGTATGCATAGATGAAAGCTAGGCATATTTCAAAACAAAATTT
+
FF:FFFFFFFFFFFFFFF,FFFFFFFF,FFFFFFFFFFFFFFFFFFFFFFF,FFFFFFFFFFFFFFFFFFFFFFFFFFFFFFFFFFFFFFFFFFFFFFFFFFF:FFFFFFFFFFFFFFFFFFFFFFF:FFFFFFFFFFFFFFFFFFF,FF
@A00941:609:HJ7N2DRXY:1:2101:1678:1047 1:N:0:NAATACAG
CCAAGTCCAGATGTGTATAAGAGACAGCTTTTAAGACATGTTTCTTGTTCTGGCCCTGGAATCATCCATTTCTACAAGGATTCTTGGTTTATTTTGCTAGAGAATGATATTTAGAAACCAAGAACTAGGTCTGTCTCTTATACACATGCT
+
FF,FF:FF,F,F::FFF:F:FFF,FF:F,FF:F,FFFFF,,F,,F,::FFF,,F,FF:,FF,FF:F,F,,FFFF,FF,,FF,FF,,,FFF,::F,,FFF:FFFFFF:FFFFFFFFFFFFFF,FF:FFF:,,F,F:F:F,FFF:F,F,:,:
@A00941:609:HJ7N2DRXY:1:2101:1768:1047 1:N:0:NAATACAG
CTAGCTTGAGATGTGTATAAGAGACAGCCTCTGCATATACACCTGGCTGGTGTCCACCGCACTTGAGGACCTCCTCTTTCAGCTTTGGAGCCCCCCTCCCCCTGTCTCTGTACAGGGGAGCTTCTGTCTCTTATACACATCTGCTATGTA
+
FFFFFFFFFFFFFFFFFFFFFFFFFFFFFFFFFFFFFFFFFFFFFFFFFFFFFFFFFFFFFFF:FFFFFFFFFFFFFFFFFFFFFFFFFFFFFFFFFFFFFFFFFFFFFFFFFFFFFFFFFFFFFFFFFFFFFFFFFF:FFFFFF:FFFF
@A00941:609:HJ7N2DRXY:1:2101:1805:1047 1:N:0:NAATACAG
CTAGCTTGAGATGTGTATAAGAGACAGATTCCATTCCGTTCCATTACATTCCATTCCATTCGGTACCATCCCATATTGTTCCATTCGATTCCATTCGAATCCATTCCATTCCCTGTCTCTTATACACATCTGCTATGTAGATCGGAAGAG
+
FFFFFFFFFFFFFFFFFFFFFFFFFFFFFFFFFFFFFFFFFFFFFFFFFFFFFFFFFFFFFFFF,FFFFFFFFFFFFFFFFFFFFFFF:FFFFF:FFFFFFFFFFFFFFFFFFFFFFFFFFFFFFF:F,F,F:F,FFFFFFFFFFFFFFF
@A00941:609:HJ7N2DRXY:1:2101:1985:1047 1:N:0:NAATACAG
CTAGCTTGAGATGTGTATAAGAGACAGGGGCAGAGGGCGGCATCCCAGGGTAGGCCATATCTGGTGACTGAATGAGGCAGGGATAAAGGACTGGTCATATCCTGTCTCTTATACACATCTGCTATGTAGATCGGAAGAGCACACGTCTGA
+
FFFFFFFFFFFFFFFFF:FFFFFFFFFFFFFFFFFFFFFFFFFFFFFFFFFFFFFFFFFFFFFFFFFFFFFFFFFFFFFFFFFFFFFFFFFFFFFFFFFFFFFFFFFFFFFFFFFFFFFFFFF:FFFFFFFFFFFFFFFFFFFFFFFFFF
@A00941:609:HJ7N2DRXY:1:2101:2546:1047 1:N:0:NAATACAG
CTAGCTTGAGATGTGTATAAGAGACAGTTACACAACTTGCTATGCAACAGGCATCCCAGTAACTTGGAAGTTTAACACATAAAACTTAACATGTCCCAAACTGGGTATACTAAACATCTTATCCTGCCCCAGATTTTCCCCCATTTTGCC
+
FFFFFFFFFFFFFFFFFF:FFFFFFFFFFFFFFFFFFFFFFFFFFFFFFFFFFFFFFFF:FFFFFFFFFFFFFF,FFFFFFFFFFFFFFFFF:FFFFFFFFFFFFFFFFFFFF:FFFFFFFFFF:FFFFFFFFFFFFFF:FF,:FFFFFF
@A00941:609:HJ7N2DRXY:1:2101:2600:1047 1:N:0:NAATACAG
CTAGCTTGAGATGTGTATAAGAGACAGGTGTAAATGTTACTTTAAAGATAGATATTTGCTATTTCCTAGATTCTGGAATTTCAATAATTATTTTGTAACCTCCTCAAAAATTTTTTTGTGTTTTGCCTTAATACTCTTTTATATCTGACT
+
FFFFFFFFFFFFFFFFFFFFFFFFFFFFFFFFFF:FFFFFFF:FFF:FFF:FFFFFFFFFFFFFFFFFFFFFFFFFFFFFFFFFFFFF:FFF:FFFFFFFFFFFFFFFFF::FFFFFFFFFFFFFFFFFFFFF:FFFFFFFFFFFFFFFF
@A00941:609:HJ7N2DRXY:1:2101:3016:1047 1:N:0:NAATACAG
CGCGGTTCAGATGTGTATAAGAGACAGAACTAACACTTCAGTAACCTGTCACTTCCCTCAGTAAGTAGGCAAGAAAAAAAAAACATTCAAATGTAAGCAACTCTTGCTTTGCCATTTCTCCAACAACCAGCCACAACTTCAACAAGTCAG
+
FFFFFFFFFFFFFFFFFFFFFFFFFFFFFFFFFFFFFFFFFFFFF:FFFFFFFFFFFFFFFFFFFFFFFFFFFFFFFFFFFFFFFFFFFFFFFFFFFFFFFFFF:F:FFF:FFFFFF:FFFFFFFFFFFFFFFFFFF,F,FFFFFFFFFF
@A00941:609:HJ7N2DRXY:1:2101:3667:1047 1:N:0:NAATACAG
TGACAAGAGATGTGTATAAGAGACAGACAAAAGACAGAAAGGAAGGAAGGAAGGAAAAATCATGAGCAGATTCTTCACGGACGATACATAGATAGCAAATGGGCAAAATCTTGAACAGATTCTTAAGAAAGATATATAAACAGCAAGTAA
+
FFFFFFFFFFFFFFFFFFFFFFFFFFFFFF:FFFF:FFFFFFFFFFFFFFFFFFFFFFFFFFFFF:FFFFFFFFFFFFFFFFFFFFF,:F,FFFFFFFFFFFFFFFFFF:FFFFFFF,FFFFFFFFFFFF::FFFFFFFFFF:FFFFFFF
@A00941:609:HJ7N2DRXY:1:2101:3775:1047 1:N:0:NAATACAG
TGACAAGAGATGTGTATAAGAGACAGATTTAATATGATTATTTATATAGTTAGGTTTGAGTCGATTATGTTGATTTGTGTTGTTTTTTCTTCTTTTTTTCCATTTGGATCAAACATTTTGATTACATTTCATCTTGCTTTCTGGGTGTTT
+
FFFFFFF:FFFFFFF:F::FFFFFFFFFFF,FFF:FF:FF,F:FFFFFFFF,FF:FFF,FFFF,,,F,,,FF,F,F,FFFF,,:F::,FFF:FFFF,FF,:,,,FFF,,,,:,FFF:FF,,,,:,:,:F:::,::,,:FF:FF:,,,,:,
@A00941:609:HJ7N2DRXY:1:2101:4029:1047 1:N:0:NAATACAG
CTAGCTTGAGATGTGTATAAGAGACAGTTGCATGGGTGTGATGGATATTTGCATAACAAGTGTCCATTTTCTTGCTTCTTTCCATGTTCTGGAGGTTCTCATGTATTCGTGTGCTATTCCTAACAGTTGTACATGGCAGCTGAGAAGCAT
+
FFFFFFFFFFFFFFFFFFFFFFFFFFFFFFFF:FFFFFFFFFFFFFFFFFFFFFFFFFFFFFFFFFFFFFFFFFF:FFFFFFFFFFFFFFFFFFFFFFFFFFFF:FFFFFFFFFFFFFFFFFFFFFFFFFFFFFFFFF:FFFFFFFFFFF
@A00941:609:HJ7N2DRXY:1:2101:4137:1047 1:N:0:NAATACAG
CGCGGTTCAGATGTGTATAAGAGACAGGACTAAGGGAGTTCCCAGGAGTTTTCCATTTTAAAACCAGGACAGTCCCAGATAAACTGGGACAAGTTGTTTGCCCCACTAATACTACAGCTGTCTCTTATACACATCTGCTATGTAGATCGG
+
FFFFFFFFFFFFFFFFFFFFFFFFFFFFFFFFFFFFFFFFFFFFFFFFFFFFFFFFFFFFFFFFFFFFFFFFFFFFFFFFFFFFFFFFFFFFFFFFFFF:FFFFFFF:FFFFFFFFFFFFFFFFFFFFFFFFFFFFFFFFFFFFFFFFFF
@A00941:609:HJ7N2DRXY:1:2101:4264:1047 1:N:0:NAATACAG
TGACAAGAGATGTGTATAAGAGACAGGGTATATTCACTGAAACAGCATGGTACTTATATAAAAATGGGCACACAGACCAGTGGCACAGAATAGAGAACCCAGAAATGGAGCCAAACACTTAGAGCCAACCCATCATCTACAAAACAAACA
+
FFFFFFFFFFFFF:FFFFFFFFFFFFFFFFFFFFFFFFFFFFFFFFFFFFF:FFFFF,FFFFFFFFFFFFFFFFFFFFFFFFFFFFFFFFFFFFFFFFFFFFFFFFFFFFFFFFFFFFFFFFFFFFF::FFFFFFFFF:F,FFFFFFFFF
@A00941:609:HJ7N2DRXY:1:2101:4463:1047 1:N:0:NAATACAG
CTAGCTTGAGATGTGTATAAGAGACAGGTGTGTCTGTAGTCCCAGCTACTCTGGAGGCTGATGTGGGAAGATTGCTTGATCCCAGGAGGTTAAGGCTGCAGCCAGCCATGATTGCACCACTGCACTCCGGCCTGGGAAACAGAGAGAGAC
+
FFFFFFFFFFFFFFFFFFFFFFFFFFFFFFFFFFFFFFFFFFFFFFFFFFFFFFFFFFFFFFFFFFFFFFFFFFFFFFFFFFFFFFFFFFFFF,FFFFFFFFFFFFFFFFFFFFFFFFFFFFFFFFFFFFFFFFFFFF,F:FFFFFFFFF
@A00941:609:HJ7N2DRXY:1:2101:4625:1047 1:N:0:NAATACAG
CTAGCTTGAGATGTGTATAAGAGACAGGTGAAGGAATGTTTTTAAATTGCCTGTCTTTCCCAAGAGACTGAGATTTTTGAAAGCAAGGACTAGGTAAATCTTGATTAAGTTTTGTAACCCCAGAATCTGGCATAGTGCCTGACATTTAGT
+
FFFFFFFFFFFFFFFFFFFFFFFFFFF:FFFFFFFF:F,F,FFFF:F,F,FFF:,F:FFF,FFFFFF:FFFF:F,F,FF:FFFFFFFFFFF::F,F:FFF:FFFF,FFFFFFFF:FFFFFFF,:FFFFFF,,FFFFF:FF:FFFFF,FFF
@A00941:609:HJ7N2DRXY:1:2101:5095:1047 1:N:0:NAATACAG
CTAGCTTGAGATGTGTATAAGAGACAGCCCTTTAAGCATTTTCACAGACCATCTCCTGAAGGGATGGTCATCGTGGTTCGGTAGGTTAGCAAGGTCTGGCAGGAAACAAAAATCAACTCAGAGACTCTCATGAAGGCCCCACTTATAAAG
+
FFFFFFFFFFFFFFFFFFFFFFFFFF:FF:FFFFFFFFFFFFFFFFF:F:FFFFFFFFFFFF:FFFFFFFFFFFFF:FFFFFFFFFFFFFF,FFFFFFFFFFFF:FFFFFFFF:FFFFFFFFFFFFFFFFFF:FFFFFFFFF,F:FFFF:
@A00941:609:HJ7N2DRXY:1:2101:5565:1047 1:N:0:NAATACAG
CTAGCTTGAGATGTGTATAAGAGACAGGTTTGCATTCAACTCATAGAGTTGAACATTCCCTTTCATACAGCAGGTTTGAAACACTCTTTTTGTAGTATGTGGAAGTGGACATTTGGAGCGCTTTGAGGCCTACGGTGAAAAAGGAAATAT
+
FFFFFFFFFFFFFFFFFFFFFFFFFFFFFFFFFFFFFFFFFFFFFFFFFFFFFFF:FFFFFFFFFFFFF:F:FF:FFFFFFFFFFFF:FFFFF:FFF,FFFFFFFFFF:FFFFFFFFFFFFFFFFFF,FFF:FFFFFFFFFFFFFFFF:F
@A00941:609:HJ7N2DRXY:1:2101:5837:1047 1:N:0:NAATACAG
CTAGCTTGAGATGTGTATAAGAGACAGGCCTCAGCCTCCCGAGTAGCTGCTATCACAGGCGCGTGCCCCTATGCCCAGCTAATTTTTGTATTTTTAGTAGAGACGGGGTTTCACCAAGTTGGCCAGGCTGGTCTTTCATTCCTGACCTCA
+
FFFFFFFFFFFFFFFFFFFFFFFFFFFFFFFFFFFFFFFFFFFFFFFFFFFFFFFFFFFFFFFFFFFFFFFFFFFF:FFFFFFFFFFFFFFFFFFFFFFFFFFFFFFFFFFFFFFFFFFFFFFFFFFFFFFFFFFFF:FFFFFFFFFFFF
@A00941:609:HJ7N2DRXY:1:2101:5927:1047 1:N:0:NAATACAG
CTAGCTTGAGATGTGTATAAGAGACAGCTTTAAGTTCTAGTTTGATTTTTGGGAAATAATAATATCTAATATGATAAATTGATAATTATGCCCTGGGAAGATAAATGGTCTACACCTTGAAATTTACTAAATGTTTAGTATAGATGAAAG
+
FFFFFFFFFFFFFFFFFFFFFFFFFFF:FFFFFFFFF,,F,:FFFFFFFFFF:FFFFFFFFFFF,:FFFFF:FF:FF:,FFFFFF,FFFF:FFFFFFFFFFF:FFF:F::FF,F::F:FFF,FFFFFF:F,FFFFFFFF:FFFFFFFFFF
@A00941:609:HJ7N2DRXY:1:2101:6090:1047 1:N:0:NAATACAG
CTAGATTAAAATTTTAATAATATACATAAATAATTATCCCCAAAATTATAAATATAATAAAAAATCCATAAATAATATCATAAATCATATAAATAATATAGTAAATAACAATAACAATAAACAAAATACCTATACTATTTTTAATATAAT
+
FF,F,:,:,,:F,FF::FFF,F,FFFFF,,F:FF,FF,:F,FF,FFFF,F:,,:F:,:FF:,,F,,F:::F,,FFFF:FF,:::FF,FF,:,::FF,,F::FF,,:::::F,,,,FFFF,F::,F::,F,,,F,,:::::F,::,,FFF:
@A00941:609:HJ7N2DRXY:1:2101:6108:1047 1:N:0:NAATACAG
ATAGCTTGAGATGTGTATAAGAGACAGGGAATGTGGACTGGTTAGGTAAATAGAAAGAGCAAGGAAAACACTCAAGGGATAAGGAAATACTTAAACATGACAGTAGAAAAGGAAGTTGAGAAAATCAAGAGAGAACCTTTGGGGCTGGCG
+
,FF:F,F,F:FF,F:,F:FF,,:F:,F,FFFFFFFFFF,FF,FFFF,FFFFF,F:F,F,:F::,FFF:FF,,FFF,,,FFF:,,F,FFF,,FF,,:F:,FFF,,FFFFFFF:F:F,,,FFFFFFF,FF,FFFFF,,:F:,,,,,::,,FF
@A00941:609:HJ7N2DRXY:1:2101:6126:1047 1:N:0:NAATACAG
CCAAGTCCAGATGTGTATAAGAGACAGGTGAAACCCTGTCTCTACAAAAATATAAAAATTAGCCCAACGTGGTGGCATGTGCCTGTAGTGAGGGGGAGGCTGAGGTGGGAGGACTGATTGAGTCTGGGAGGTGGAGGCCACAGAGACTGT
+
FFFFFFFFFFFFFFFFFFFFFFFFFFFFFFFFFFFFFFFFFFFFFFFFFFFFFFFFFFFFFFFFFF:FFFFFFFFFFFFFFFFFF,FF,FFFFFFFFFFF,FFFFFFFFFFFFFFFFFFFFFFFFFFFFFFFFF,FFFFFFFFFFFFFFF
@A00941:609:HJ7N2DRXY:1:2101:6723:1047 1:N:0:NAATACAG
CTAGCTTGAGATGTGTATAAGAGACAGGCCTCTGCCAAGGAAGCGTGAGGACCCCAAGGGCAAGGGAGCTGGTGGGGGTAGGGGTGAGACTGGAAGTTGAACCCACAGGGAGGAGGGAAAGCAAAGGATACAAAGGCAGTGGCGGCAGCA
+
FFFFFFFFFFFFFFFFFFFFFFFFFFFFFFFFFFFFFFFF:FFFFFFFFFFFFFFFFFFFFFFFFFFFFFFF:FFFFF,FFFFFFFFFFFFFFFFFFFFFFFFFFFFFFFFFFFFFFFFFFFFFFFFFFFFFFF:F:FFFFFFFFFFFFF
@A00941:609:HJ7N2DRXY:1:2101:6849:1047 1:N:0:NAATACAG
CTAGCTTGAGATGTGTATAAGAGACAGTAATGTGGGTTTAGTGGGATATATTTATGTGGTGCACAGTCTCTTAGGTGAAAGGTTAAATTACCTCCAGCTAGGTTACATAGGTTAGTAAGTATAAGACTTGAGTTTGTGGAACTCAAATGC
+
FFFFFFFFFFFFFFFFFFFFFFFFFFFFFFFFFFFFFFFFFFFFFFFFFFFFFFFFFFFF:FFFFFFFF:FFFFFFFFFFFFFFFFFFFFFFFFFFF:FFFFFFFFFFFFFFFFFFFFFFFFFFFFFF:FFFFFFFF:FF,FFFFFFF,F
@A00941:609:HJ7N2DRXY:1:2101:6940:1047 1:N:0:NAATACAG
CTAGCTTGAGATGTGTATAAGAGACAGCTTTAAATGTTGCAGAAAATAAATGATAATGTGTGTAGTTGGAAAGAAACTTTATTCTAGTTTAAACATGTTCAGTGATCTTTAAAAATACATTAGGAAAGGTGACTCTTGACCAAAAGCACA
+
::F:::F,FFFFFF,FF,:F,F:F:F,,F,,,FFF,,F:FFFFFFFFFFFFFFFF:FF,:F,FFF,FFFFFFFFF:F,FF,F:FF::FFFF,,,FF,F,F:FF:FFF::F:FFFFF:FF:,FF:F:F,,,F:FF::F,FFF,:FFF,FF,
@A00941:609:HJ7N2DRXY:1:2101:7211:1047 1:N:0:NAATACAG
CTAGCTTGAGATGTGTATAAGAGACAGCCACTCAACAAATAAAATATCAATTTGTTTTTGTAAAATTTTAAATATTAATATCAGTGGATAAAGATTTCAACACCCAAAATTAAAGATGAAAACTATATATCCACATATCTTCAGGATACA
+
FF:,FFF,FFFFFFFFFFFFFFFFFFFFFF,F,FFFF:,,:FF,F,F,F:::,,F,:FF,:FFF,:FF,FF:,FF:,FF,,FFF,:,::F:F,F:,F:F,:,:FFFFFFFF:FF:,,,,F:FF,,FF,F,F,,,F,,,,F,,,,,,,,,F
@A00941:609:HJ7N2DRXY:1:2101:7301:1047 1:N:0:NAATACAG
CTAGCTTGAGATGTGTATAAGAGACAGAAGCTCAAGAGATACCAAGGAAAGATTCTTCTCTTGAGAAATTGATTCTGAAGGGAAGGAAACATAGTTTGATGGTTAGAGAAAATGTTTGTTTGTTGATTTGATGGGAAATATCAAATAATT
+
FFFFFFFFFFFFFFFFFFFFFFFFFFFFFFFFFFF:FFFFFFFFFFFF:FFFFFFFFFFFFFFFFFFFFFFFFFFFF::FFFFFFFF,FFF,FFFFFFFFFF,FFFF,FFFFFFF::F:FFFFFFFFFFFFFFF,FFFFFFFFFFFFFFF
@A00941:609:HJ7N2DRXY:1:2101:7735:1047 1:N:0:NAATACAG
CTAGCTTGAGATGTGTATAAGAGACAGGCACGGGGGCATCTGCTGGGGCTCTGGTCATTCCTGAGCCCACATGTCTGTCATCCCCCTCCTTGGCTCTCTTCCCACAGATGACATCCTGTCTCTTATACACATCTGCTATGTAGATCGGAA
+
FFFFFFFFFFFFFFFFFFFFFFFFFFFFFFFFFFFFFFFFFFFFFF:FFFFFFFFFFFFFFFFF:FFFFFFFFFFFFFFFFFFFFFFFFFFFFFFFFFFFFFFFFFFFFFFFFFFFFFFFFFFFFFFFFFFFFFFF:FFFFFFFFFFFFF
@A00941:609:HJ7N2DRXY:1:2101:7771:1047 1:N:0:NAATACAG
CTAGCTTGAGATGTGTATAAGAGACAGGAATATGGTAGAAGTCGACAATCAGCATCTTGATACCGATAAACACCAGAATCACCGCCAGGCCTGTCTCTTATACACATCTGCTATGTAGATCGGAAGAGCACACGTCTGAACTCCAGTCAC
+
FFFFFFFFFFFFFFFFFFFFFFFFFFFFFFFFFFFFFFFFFFFFFFFFFFFFFFFFF:FFFFFFFFFFFFFFFFFFFFFFFFFFFFFFFFFFFF,FF:FFFFFFFFFF,F,:FFFFFF:FFFFFFF,FFFFFFFFFFFFFFFFFFFFFFF
@A00941:609:HJ7N2DRXY:1:2101:8169:1047 1:N:0:NAATACAG
CTAGCTTGAGATGTGTATAAGAGACAGATCTTATTTTACTCGAATAAAAATTCTTTTAGAAATTTAGTCGAATTTTTCTTGTGCCCTCTGATAAATTACCTCCTACTTAATGTTGTCTGTATTTTCAGTAAAAAGTTTACCAATATTTAC
+
FFFFFFFFFFFFFFFFFFFFFFFFFFFFFFFFFFFFFFFFFFFFFFFFF:FFFFFFFFFFFFFFFFFFFFF,FFFFFFFFFFFFFFFFFFFFFF:FFFFFFFFF,F:F,FFFFFFFFFFFFFFFFFFFFFFFF,FFFFF,,FFFFFFFFF
@A00941:609:HJ7N2DRXY:1:2101:8458:1047 1:N:0:NAATACAG
CTAGCTTGAGATGTGTATAAGAGACAGACTGTGCATGCACTGAAGGACTACAGACACATAGGACATGCCATCTACTGAAATCCCAATGAGCTGACAGTAGAAACAACCCTATATCAGGGTACCTAGAAGCCAGAGAGATGAAGATAAGGC
+
FFFFFFFFFFFFFFFFFFFFFFFFFFFFFFFFFFFFFFFFFFFFFFFFFFFFFFFFFFFFFFFF:FF:FFFFFFFFFFFFFF:FFFFFFFFFFFFFFFFFFFFFFFFFFFFFFFFFFFFF:FFFFFF:FFFFFF:FFFFFFFFFFFFFFF
@A00941:609:HJ7N2DRXY:1:2101:8675:1047 1:N:0:NAATACAG
CTAGCTTGAGATGTGTATAAGAGACAGAGGTAAGGGGGGGTCATAATTACATGGTGGGGTAGGAATGGGTCAAAAGCAAATTGCCTGAGTGAGAGAAGTTCTAGAAGGTCACATGGTGAGACTGGCTGAAAAGTACCTCCAGAACTAGCA
+
FFFFFFFFFFFFFFFFFFFFFFFFF:FFFFFFFFFFFFFFFFFFFFFFFFFFFFFFFFFFFFF:FFFFFFFFFFFFFFFFFFFFFFFFFFFFFFFFFFFFFFFFFFFFFFFFFFFFFFFFFFFFFFFFFFFFFFFFF:F,FFFFFFFFFF
@A00941:609:HJ7N2DRXY:1:2101:8947:1047 1:N:0:NAATACAG
CTAGCTTGAGATGTGTATAAGAGACAGATCCAATGATTAGCACACACTTTTAGTACTTGTTCTCTTCGCATCAGCATTCTTAGTTTGCCATTGACATCGTTTTTGAGAATTTTTAAGTTCCCCAAGCCCTGTCTCTTATACACATCTGCT
+
FFFFFFFFFFFFFFFFFFFFFFFFFFFF::FFFFFFFFFFFFFFFF:,,FFFFFFFFFFFFFFFFFF,,FFFFFFFFFFFFFF:FFFF,:F,FF,,,,FFFF:FFFFFFF,:F,FFF:FF,F:FF,:FFF:,FF,F,:FF:F,F,::F,F
@A00941:609:HJ7N2DRXY:1:2101:9037:1047 1:N:0:NAATACAG
CCAAGTCCAGATGTGTATAAGAGACAGCTCCAGAGGTAGACCAATATGAGAAGCCAAAGAGAGTTTTGGGTGACAGAATCAGAAGTAAGGGATACTGAAATAATCTGATATTGAATTATAACTGACTAGGACAGCATCTTGTAACTATCT
+
FFFFFFFFFFFFFFFF,FFFFFFFFF,FFFFFFFFF:FFFFFFFFFFFFFFFFFFFFFFFFFFFFFFFFFFFFFFF:FFFFFFFFFFFFFFFFFFFFFFFFFFFFFFF:FFFFFFFFFFFFFFFFFFFFFFFFFFFFFFFFFFFFFFFFF
@A00941:609:HJ7N2DRXY:1:2101:9055:1047 1:N:0:NAATACAG
CTAGTTGAGATGTGTATAAGAGACAGACTGAGAATTCTTCTGTCTAGCATTATGTGAAGAAATCCCGTTTCCAACGAAAGCCTCAAAGAGGTCCAAATATCCAGTTGCAGAATTTACAAACTGACTGTTTCCAAACTCATCTATGAAAAG
+
FFFFFFFFFFFFFFFFFFFFFFFFFFFFFFFFFFFFFFFFFFFFFFFFFFFFFFFFFFFFFFFFFFFFFFF:FFFFFFFFFFFFFFFFFFFFFFFFFFFFFFFFFFFFFFFFFFFFFFFFFFFFFFFFFFFFFFFFFFFFFF:F:FFFFF
@A00941:609:HJ7N2DRXY:1:2101:9127:1047 1:N:0:NAATACAG
CTAGCTTGAGATGTGTATAAGAGACAGCACTCATATGGATAAAGCCTGTAAGCCTCTAATTGAGAGGCTTGGTTTGTCTCTGTTCAACCCGGAGCGCCTTAGTAAGGCAACTGAAAAACCATACAAAATAAGGAGTTTGCATGGGAGAAA
+
FFFFFFFFFFFFFFFFFFFFFFFFFFFFFFFFFFFFFFFFFFFFFFFFFFFFFFFFFFFFFFFFFFFFFFFFFFFFFFFFFFFFFFFFFFFFFFFFFFFFFFFFFFFFFFFFFFFFFFFFFFFFFFFFFFFFFFFFFFFFFFFFFFFFFF
@A00941:609:HJ7N2DRXY:1:2101:9344:1047 1:N:0:NAATACAG
CTAGCTTGAGATGTGTATAAGAGACAGACTCCAGTCCTCTCCGACACATTCCACTCAACTCCATTCCATTCCACTCCGCTACATTCCATTCCACCCCACTGCATTCCACCTCAGGCCTTTCCTTTTCATTCCACTCCATACCATTCCATT
+
FFFFFFFFFFFFFFFFFFFFFFFFFFFFFFFFFFFFFFFFFFFFFFFFFFFFFFFFFFFFFFFFFFFFFFFFFF,FFFFF,FFFFFFFFFFFFFFFFFFF:F:FFFFFFFFFFFFFFFFFF:FFFFFFFFFFF:FFFFFFF,:F:FFFF:
@A00941:609:HJ7N2DRXY:1:2101:9471:1047 1:N:0:NAATACAG
CTAGCTTGAGATGTGTATAAGAGACAGGGCTTATGCCTGTAAACCCAGGAGTTTGGGAAGCCTGTGCGGGTGGATCTCTTGAGGCCAGGAGTTCGAGACCAGCCTGGCCAACATGGCGAAACCCTGTCTCTACTAAAAATACAAAAACTA
+
FFFFFFFFFFFFFFFFFFFFFFFFFFFFFFFFFFFFFFFFFF:FFFFFFFFFFFFFFF:FFFFFFFFFFFFFFFFFFFFFFF:FFFFFFFFFFFFFFFFFFFFFFFFFFFFFFFFFFFFFFFFFFFFFFFFFFFFFFF:FFFFFFFFFFF
@A00941:609:HJ7N2DRXY:1:2101:9905:1047 1:N:0:NAATACAG
CTAGCTTGAGATGTGTATAAGAGACAGAGTTTAAAGGGAAAGAAATAATATCTTATAATAAAAATGCCTTATGTTTGGTATTTACTGTGGATTTGTACATATTTATCTTACTTAATTCTCATAGCAATCCTGTGAAGTAAGTAGTCTTTT
+
FFFFFFFFFFFFFFFFFFFFFFFFFFFFFFFFFFFFFFFFFFFFFFFFFFFFFFFFFFFFFFFFFFFFFFFFFFFFF::F:FFFFFFFFFFFFF:FFFFFFFFFFFFFFFFFFFFFFFFFFFFFFFFFFFFFFFFFFFFFFFF:FFFFFF
@A00941:609:HJ7N2DRXY:1:2101:10068:1047 1:N:0:NAATACAG
CTAGCTTGAGATGTGTATAAGAGACAGACTCTGGGATGGGCATTTATTAATAACCCCCAACCCACCCAAGTCCTCCAAATACCCTGCCATCCAGGGGAAAACACATAAACATCAATAAACTGCATGTCCCCAAGGCTGTCTCTTATACAC
+
FFFFFFFFFFFFFFFFFFFFFFFFFFFFFFFFFFFFFFFFFFFFF:FFFFFFFFFFFFFFFFFFFFFFFFFFFFFFFFFFFFFFFFFFFFFFFFFFFFFFFFFFFFFFFFFFFFFFFFFFFFFFFFFFFFFFFFFFFFFFFFFFFFFFFF
@A00941:609:HJ7N2DRXY:1:2101:10140:1047 1:N:0:NAATACAG
CTAGCTTGAGATGTGTATAAGAGACAGAACATGGTGAAACCCCATCTCTACAAAAAATACAAAAAAATTAGCCGGGCATGCTGGCGGGCACCTGTTGTCCCAGGTACTCGGGAGGCTGAGGCAGGAGAATGGCGTGAACCCGGGAGGCGG
+
FFFFFFFFFFFFFFFFFFFFFFFFFFFFFFFFFFFFFFFFFFFFFFFFFFFFFFFFFFFFFFFFFFFF:FFFFFFF:FFFFFFFFFFFFFFFFFFFFFFFFFFFF:FFFFFFFFFFFFFFFFFFFFFFFFFFF,FFFFFFFFFFFFFFFF
@A00941:609:HJ7N2DRXY:1:2101:10285:1047 1:N:0:NAATACAG
CTAGCTTGAGATGTGTATAAGAGACAGGCACCACTCTGCCCCCTATCATTGAGGGCATCTCCATGTCTCTGGTGCAGTTCCAGTGCCAACTGTTCTGTGCAGACTGCCCTGGATGTTTGACCAGTATTATTCCTTCGCTCCCACTGTGCT
+
FFFFFFFFFFFFFFFFFFFFFFFFFFFFFFFFFFFFFFFFFFFFFFFFFFFFFFFFFFFFFFFFFFFFFFFFFFFFFFFFFFFFFFFFFFFFFFFFFFFFFFFFFFFFFFFFFFFFFFFFFFFFF:FFFFFFFFFFFFFFFFFFFFFFFF
@A00941:609:HJ7N2DRXY:1:2101:10357:1047 1:N:0:NAATACAG
CTAGCTTGAGATGTGTATAAGAGACAGGAATGATGTCATGACAGAAGTAGAGATTGAAGTGTTGTGTTTTGCAAATGGAGAAAGGGATCACAAACCAGAGAATGCATGTGATCTCCAGAATTTGGAAGAGTTAAGACAACAGATTCTCCC
+
FFFFFFFFFFFFFFFFFFFFFFFFFFFFFFFFFFFFFFFFFFFFF:FFFFFFFFFFFFFFF,FFFFFFFF:FFFFFFFFFFFFFFFFFFFFFFFFFFFFFF:FFFF:FFFFFFFFFFFFFFF:FFFFFFFFFFFFFFF:FFFF,FFFFFF
@A00941:609:HJ7N2DRXY:1:2101:10393:1047 1:N:0:NAATACAG
CTAGCTTGAGATGTGTATAAGAGACAGATGTGAAATATATGGGAAAGAATAAAAGAATGGTGAACAAATGGGAACACTAAAATGGTGGTATTATTTCTGCAGTTTCTTCCAAGTTTCCAAGAAAGGAGAGAAAAGAATGATAATTCAATA
+
FFFFF,FFFFFFFFFF,FFFFFFFFFFFFFFFF:FFFFFFFFFFFFFFFFFFFFFFFFFFFFFFFFFFFFFFFFFFFFFFFFFFFFFFFFFFFFFFFFFFFFFFFFFFFFFFFFFFFFFF:FFFFFFFFFFFFFFFFFFFFFFFFFF,FF
@A00941:609:HJ7N2DRXY:1:2101:10520:1047 1:N:0:NAATACAG
CCAAGTCCAGATGTGTATAAGAGACAGGCTTTATACTGTGTAGGTTCACTTTCTCATGGAAGGAGCAACTGTTTCTAGCAGCTGAATCGAACAGCAACATCTTCATCCTAGAGTAGTGTGAAACCTGTTGCCCACAGTCCTCATGAAGAT
+
FFFFFFFFFFFFFFFF:FFFFFFFF,FFFFFFFFFFFFFFFFFFFFFFFFFFFFFFFFFFFFFFFFF,FFFFFFFFFFFFFFFFFFFFFFFFFFFFFFFFFFFFFFFFFFFFFFFFFFFFFFFFFFF,FFFFFFFF:FFFF:FFFFFFFF
@A00941:609:HJ7N2DRXY:1:2101:10682:1047 1:N:0:NAATACAG
CTAGCTTGAGATGTGTATAAGAGACAGGGGACCCTCCTGTGGCTCCCAGTTACTCTCCAGCCATCCCCAGGTTCCTGCGGGAGTCAGCCCCATGCACCCAGGAGTCCCCCAGAGACTCACAGGTCTCGGGAGAATATGAGCGGTCCCCCA
+
FFFFFFFFFFFFFFFFFFFFFFFFFFFFFFFFFFFFFFFFFFFFFFFFFFFFFFFFFFFFFFFFFFFFFFFFFFFFFFFFFFFFFFFFFFFFFFFFFFFFFFFFFFFFFFFFFFFFF:FFFFFFFFFFF:FFF,,FFFFFFFFFFFFFFF
@A00941:609:HJ7N2DRXY:1:2101:10773:1047 1:N:0:NAATACAG
TGACAAGAGATGTGTATAAGAGACAGGTTTGTGTCAGACTTGCTATTTTCCCATTGGCCAAAGCAAGCTACATGGTTAAGCCAGGGTCAGTGTGAGAGCTGTCTCTTATACACATCTGTATGTTCAGATCGGAAGAGCACACGTCTGAAC
+
FFFFFFFFFFFFFFFFFFFFFFFFFFFFFFFFFFFFFFFFFFFFFFFFFFFFF:FFFFFFFFFFFFFFFFFFFFFFFFFFFF:FFFFFFFFFFFFFFFFFFFFFFFFFFFFFFFFFFFFFFFFFFFFFFFFFFFF:FFFFFFFFFFFFFF
@A00941:609:HJ7N2DRXY:1:2101:10827:1047 1:N:0:NAATACAG
TGACAAGAGATGTGTATAAGAGACAGGTGCAAGATGTGCTTTGTTAAACAGATGCTTGAAGGCAGCACGCTCCTTAAGAGTCATCACCACTCCCTAATCTCAAGTACCCAGGGACACAAAAACTGCGGAAGGCCTCAGGCTGTCTCTTAT
+
FFFFFFFFFFFFFFFFFFFFFFFFFFFFFFFFFFFFFFFFFFFFFFFFFFFFFFFFFFFFFFFFFFFFFFFFFFFFFFFFFFFFFFFFFFFFFFFFFFFFFFFFFFFFFFFFFFF,FFFFFFFFF:FFFFFFFFFFFFFFFFFFFFF:FF
@A00941:609:HJ7N2DRXY:1:2101:10899:1047 1:N:0:NAATACAG
CCAAGTCCAGATGTGTATAAGAGACAGACTATTTCTGCCAAAACTCGGTAAACAGGCTCTCTGTTCTTTCTTGGAGGAACAAAGGGAAAGATTTTAAGCCAAATTTGGACAAAACCAACAGCACTTTGCCTACAGCAGTTTCTCAACCTT
+
FFFFFFFFFFFFFFF:FFFFFFFFFFFFFFFFFFFFFFFFFFFFFFFFFFFFFFFFFFFFFFFFFFFFFFFFFFFFFF:FFFFFFFFFFFFFFFFF:FFFFFFFFFFFFFFFFFFFFFFFFFFFFFFFFFFFF,:,:FFFFFFFFFFFFF
@A00941:609:HJ7N2DRXY:1:2101:11171:1047 1:N:0:NAATACAG
CTAGCTTGAGATGTGTATAAGAGACAGCCTTGTGACCCATGGTGGAAAAAGAAATATTTTAACAAAAAAACTGCATGGAAGCATTCTGAGAAACTTCCTTGTGATGTGTGTTTTCATCTCACAAAGTTGAACCTTTCTTTTGATTGAGCA
+
FFFFFFFFFFFFFFF:FFFFFFFFFFFFFF:FFFFFFFFFFFFFFFFFFFFFFFFFFFFFFFFFFFFFFFFFF,FF::FFF,FFF:FFFFFFFF::F:FF:FFFFFFFFFFFFF:FFFFFF,FFFFFFFFFFFFFFFFFFFFFFFF,F:F
@A00941:609:HJ7N2DRXY:1:2101:11189:1047 1:N:0:NAATACAG
CTAGCTTGAGATGTGTATAAGAGACAGCAATTGAAACATCCCAAAGAAGTTTCTGAGAATGCTTCTGTCTAGAGTTTATCTGAAGACATTCCCGTTTCCCAAGAAATCCTCAAAGCTATCCAAATATCCTCTTGCAGATTCTACAAAAAG
+
FFFFFFFFFFFFFFFFFFFFFFFFFFFFFFFFFFFFFFFFFFFFFF:FFFFFFFFFFFFFFFFFFFFFFFFFFFFFFFFFFFFFFFFFFFFFFFFFFFFFFFFFFFFFFFFFFFFFF,FFFFFFFFFFFFFFFFFFFF:FFFFFFFFFFF
@A00941:609:HJ7N2DRXY:1:2101:11315:1047 1:N:0:NAATACAG
TGACAAGAGATGTGTATAAGAGACAGTTTCAGATCATCTCTCTCAAGTTCAAAGTTATACAGATCTCTAGGGCAGGGGCAAAATGCCACCAGTCTCTTTGCTAAAGCATAGCAAGAATGACCCTTGCTCTAGTTTCCAATAAGTTCCTCA
+
FFFFFFFFFFFFFFFFFFFFFFFFFFFFFFFFFFFFFFFFFFFFF:FFFFFFFFFFFFFFFFFFFFFFFFFFFFFFFFFFFFFFFFFFFFFFFFFFFF:FFFF,FFFFFFFFFFFFFFFFFFFFFFFFFFFFFFFFFFFFFF,FFFFFFF
@A00941:609:HJ7N2DRXY:1:2101:11641:1047 1:N:0:NAATACAG
CTAGCTTGAGATGTGTATAAGAGACAGGTGTTATCTGATCTACTCAGCCATAAAATCAGGGGTGCTCAGCAACACCCTGTCATCGAGAGGAAGTGACATGTGTGGGTTGGGTCCTGTCTCTTATACACATCTGCTATGTAGATCGGAAGA
+
FFFFFFFFFFFFFFFFFFFFFFFFFFFFFFFFFFFFFFFFFFFFFFFFFFFFFFFFFFFFFFFFFFFFFFFFFFFFFFFFFFFFFFFFFFFFFFFFFFFFFFFFFFFFFFFFFFFFFFFFFFFFFFFFFFFFFFFFFFFFFFFFFFFFF:
@A00941:609:HJ7N2DRXY:1:2101:11695:1047 1:N:0:NAATACAG
TGACAAGAGATGTGTATAAGAGACAGGTATTGGTTTTATTAGAATGATGTTTGACAAGTTCAGTTTAGGCAGACTGCAGGAACCTTGCTTGCTCTTCTGCCTCTCGATAACATTATTTCCACCACTGCCTTCAATTTCCACCTCAAGTAT
+
FFFFFFFFFFFFFFFFFFFFFFFFFFFFFFFFFFFFFFFFFFFFFFFFFFFFFFFFFFFFFFFFFFFFFFFFFFFFFFFFF,FFFFFFFFFFFFFFFFFFFFFFFFFFFFFFFFFFFFFFFFFFFFFFFF:FFFFFFFFFFFFFFFFFFF
@A00941:609:HJ7N2DRXY:1:2101:11876:1047 1:N:0:NAATACAG
CTAGCTTGAGATGTGTATAAGAGACAGGTTTACAATAGCAAAGACTTGGAACCAACCCAAATGCCCATCAATGATAGACTGGACAAAGAAAATGTGGCATATATACACCATGGAATACTATGCGGCCATAAAAAAGGATAACATGTCTTT
+
FFFFFFFFFFFFFFFFFFFFFFFFFFFFFFFFFFFFFFFFFFFFFF:FF:FFFFFFFFFFFFFFFFFF:FFFFFFFFFFFFFFFFFF,FF:FFFFFFFF:FFFFFF:FFF:FFFFF:FFFFFFFFFFFFFFFFFFFFFFFFFFFFFFFFF
@A00941:609:HJ7N2DRXY:1:2101:12111:1047 1:N:0:NAATACAG
CCAAGTCCAGATGTGTATAAGAGACAGCCTGTAATCTCAGCTACTCGGGAGGCTGAGGCATAAGAATCGCTTGAACCCAGGAGATGGAGGTTCTGTCTCTTATACACATCTGTCTGCGAGATCGGAAGAGCACACGTCTGAACTCCAGTC
+
FFFFFFFFFFFFFFFF:FFFFFFFFFFFFFFFFFFFFFFFFFFFFFFFFFFFFFFFFFFFFFFFFFFFFFFFFFFFFFFFFFFFFFFFFFFFF:FFFFFFFFFFFFFFFFFFFFFFFFFFFFFFFFFFFFFFFFFFFFFFFFFFFF,FFF
@A00941:609:HJ7N2DRXY:1:2101:12183:1047 1:N:0:NAATACAG
CTAGCTTGAGATGTGTATAAGAGACAGCAGAAACACAAATCAAAACCACAATGAGAAACCAACTCATACAAGTCAGAATGGCCATCATTAAAAAGTCAAAAAATAACAGATGCTGGTTAGGTTGCAGAGAAAAGGGAATGCTTATATACT
+
FFFFFFFFFFFFFFFFFFFFFFFFFFF:FFF::F:,FFF,,FFFF,FFFFFFFFF,F,::,,FFFF,FF,:,FFF,FFFFFF,F,FF,FF:FFFF:::FF:FF,FFFF:FFFFF:::FF,FFF:,FFFFFFFF:,F::F:FF,FFFFFFF
@A00941:609:HJ7N2DRXY:1:2101:12472:1047 1:N:0:NAATACAG
CCAAGTCCAGATGTGTATAAGAGACAGGCCGAGATCACGCCACTGCACTCCAGCCTGGGTGACAGAATGAGAATGTCTCGAAAAAAAAAAAAAAAAGAGTTTGAAAAATTGTGAAAACTACCAAAATGTGACACAGAGATACAAAGTGAG
+
FFFFFFFFFFFFF:FFFFFFFFFFFFFFFFFFFFFFFFFFFFFFFFFFFFFFFFFFFFFFFFFFFFFFFFFFFFFFFFFFF:FFFFF:FFFFFFFF:F:FFFF,FFFFFF:FFF:FF,:FF,FFFFF:F,F,:F:FFF::FFFFF::FFF
@A00941:609:HJ7N2DRXY:1:2101:13539:1047 1:N:0:NAATACAG
TGACAAGAGATGTGTATAAGAGACAGGCATTACTTATATGATATGTCTCCATACCCATTACAATCTCCAGCATTCCCCCTCAAACCTAAGAAATATGTCTGATAAAAGAGTTACTTTGATAGAGTAAATAATAGGAGCTTAAACCCCCTT
+
FFFFFFFFFFFFFFFFFFFFFFFFFFFFFFFFFFFFFFFFFFFFFFF:FFFFFFFFFFFFFFFFFFFFFFFFFFFFFFFFFFFFFFFFFFFFFFFFFFFFF:FFFF:FFFFFFFF:FFFFFFFFFF:FFFFFFF:FFFFFFF:FFFFF,F
@A00941:609:HJ7N2DRXY:1:2101:13973:1047 1:N:0:NAATACAG
CTAGCTTGAGATGTGTATAAGAGACAGGGTGGTGTCTTTGTATTTATTCTATCAAGGGCCCACTGAGTTTTGTGACTCTGTTGGTTTGTGTCTTTAATCATCCTAGACAATCTCAGCAATTATCACTTCAAATATTTTTTGAACCTGTTC
+
FFFFFFFFFFFFFFFFFFFFFFFFFFFFFFFFF,FFFFFFFFFFFFFFFFFFFFFFFFFFFFFFFFFFFFFFFFFFFFFFF:FFFFFFFFFFFFFFFFFFFFFFFFFFFFFFFFFFFFFFFFFFFFFFFFFFFFFFFFFFFFFFFFFFF:
@A00941:609:HJ7N2DRXY:1:2101:14642:1047 1:N:0:NAATACAG
TGACAAGAGATGTGTATAAGAGACAGGAGTGAAACTCGGTCTCAAAAAAACAAACTAACTCATTTTGTGAATAGGTAGTATGTTCACATTGTTGTAGCTCAAAAGGTACAAAAGGGAATAGTGTGGCCTGTCTTCCCTGAGTCCCACAGC
+
FFFFFFFFFFFFFFFFF:FFFFFFFFFFFFFFFFFFFFFFFFFFFFFFFFFFF:FFFFFFFFFFFFFFFFFFFFFFFFFFFFFFFFFFFFFFFFFFF:FFFFF:FFFFFF,FFFFFFFFFFFFFFFFFFFFF:FFFFFF:FFF:FFFF:F
@A00941:609:HJ7N2DRXY:1:2101:14678:1047 1:N:0:NAATACAG
CTAGCTTGAGATGTGTATAAGAGACAGACCAGGTGGTTTTACTTCTACCTGTCAGAGGTTTTAGTGTATTAATATGATAAATAATCAAAAAGTAATCACAGGTTGCAAGGTTTCTCGAACATAAATGACAATACAATTCTTTTTTCATGG
+
FFFFFFFFFFFFFFFFFFFFFFFFFFFF,,FF:FFFFFF,,:FF,:F:,,F:,FFF,FF::FF,FFFFFFFF:FF,F:FFF,,F,FFFFFF,,FF,,F,F:F::,FFF:,F,::,F:F::FFFFFFFF,FF,FF:FFF,,,,F,,,::,F
@A00941:609:HJ7N2DRXY:1:2101:14696:1047 1:N:0:NAATACAG
CTAGCTTGAGATGTGTATAAGAGACAGCTTTTAACCTGATAACAACTTAACACTATTTGCATAAACAAGCAAAAAGAAAACTAAAAAAAACCTCTATGCCTTATCTTTATTTCCTTACTTTTTAAATTGTTGTTTCTATTTACATCCTAT
+
FFFFFFFFFFFFFFFFFFFFFFFFFFFFFFFFFFFFFFFFFFFFFFFFFFFFFFFFFFFFFFFFFFFFFFFFFFFFFFFFFFFFFFFFFFFFFFFFFF:FFFFFFFFFFFFFFFFFFFFFFFFF:FF:FFFFFFFFF,FFFFFF,FFFFF
@A00941:609:HJ7N2DRXY:1:2101:14805:1047 1:N:0:NAATACAG
CTAGCTTGAGATGTGTATAAGAGACAGGTATTTGATAGCTTCCTTACACAAGAATGGCTTTCAGGAATTCTTTTGACACCTCCTGTGCAGATGGAGGTGGCATCCAGAAACACAGATGCTGAAGTGAAATATGAAACCAAACTATCGCAC
+
FFFFFFFFFFFFFFFFFFFFFFFFFFFFFFFFFFFFFF,F:::FF:FFFFFFFFFF:F,FFF,F:FFF,:,F,FF,FF::FFFF:F,,F:FFF,F,FF:,,::FFF,F:FFF,:FFFFF:,,F:,F:F,::F,:FF:F:F:F,FFFFFFF
@A00941:609:HJ7N2DRXY:1:2101:14841:1047 1:N:0:NAATACAG
TGACAAGAGATGTGTATAAGAGACAGATATCAGAGGGTTTGTAATGTCAGTTTATACCGCCGGAGACCCTAACCTGGAGCATTTCGTGAAGGTGCTGTCTGCCAGGATTCTCCACTAGAAAGTTACTATTTTTCCCTTTTTAATTACTGA
+
FFFFFFFFFFFFFFFFFFFFFFFF:FFFFFFFFFFFFFFFFFFFFFFFFFFFFFFFFFFFFFFFFFFFFFFFFFFFFFFFFFFFFFFFFFF:FFFFFFFFFFFFFFF:FFFFFFFFFFFFFFF:FFFFFFFFFFFF:F:FFF:FFFFFFF
@A00941:609:HJ7N2DRXY:1:2101:14859:1047 1:N:0:NAATACAG
TGACAAGAGATGTGTATAAGAGACAGCCCTTGGGAGGATGTCCTGCCCTATGATATTGTCTGTTGTGGGAAGAAGAGTGGTTGAGAACTGAGGATATATTAAACATTTACTCATCCAGATTTTTCAAGATTTACGTTAAGCCAGATCAGA
+
FFFFFFFFFFFFFFFFFFFFFFFFFFFFFFFFFFFF:FFFFFFFFFFFFFFFFFFFFFFF:FFFFFFFFFFFFFFFFFFFFFFFFFFFFFFFFFFFF:FFFF:FFFFFFFFFFFFFFFFFFFFFFFFFFFFFFFFFFFFFFFFFFFFFFF
@A00941:609:HJ7N2DRXY:1:2101:14931:1047 1:N:0:NAATACAG
CTAGCTTGAGATGTGTATAAGAGACAGCCTGAACGCGCACCAAATGTCCACTGCCAGATAGTACAAAAAGAGTGTTTCAAACATGCTCTATGAAATGGAATGTTAAACACTGTGAATTCAATATTAACATCACAAAGAAATTTATAAGAA
+
FFFFFFFFFFFFFFFFFFFFFFFFFFF:F,,F,,,:F,,,,FFFF,FFFFF,,F::,FFFFF,FF,F,F:F::F,FF,,:FF,,,::::F:,FFF:,F:FF,F,,::,,F:::,F,F,FFFF,,,:FFF:F:FFF:FF,,,F:,F,,:FF
@A00941:609:HJ7N2DRXY:1:2101:15257:1047 1:N:0:NAATACAG
TGACAAGAGATGTGTATAAGAGACAGCTTGTATTTTTCCAAATGTTTCACCAAAGGGGTTTTCTACTATCAAGGAAGGAAAAAAAGACAAGTATTAGCATCACTTACGAATTAAAATCCCCCAAACAAACTCTCTGAAATGCCAGCATGT
+
FFFFFFFFFFFFFFFFFF:FFFFFFFFFFFFFFFFFFFFFFFFFF:FFFFFFFFFFFFFF,FFFFFFFFFFFFFF,FFF,FFFFFFFFF:FFFFFFFFFFFFFFFFFFF:FFFFFFFFFFFFFFFFFFFFFFFFFFFFF:FFFFFFFFFF
@A00941:609:HJ7N2DRXY:1:2101:15383:1047 1:N:0:NAATACAG
TGACAAGAGATGTGTATAAGAGACAGGATCAAAGCAATCCCACACACCTCAAATTCCTGGGCCCAAGCCATCCTCCTTCATCAGACTCCCACACAACTGGGATGACAGTCAAGCGCCCCCACAATAGGAAAATAGAAATCTGGAGATTTT
+
FFFFFFFFFFFFF:FFFFFFFFFFFFF,:,F,,,,,,F:,FF,:,,F,,:FFF,F:,FFFF,:FFFFF,F:F,F,,,,,,F:F:,,,,,FFFF,F,,F:,:F,,:,,,,FF,FF:,,,F,:,F,F,::F:FF,,,FF,FF:F:FFF,:F,
@A00941:609:HJ7N2DRXY:1:2101:15420:1047 1:N:0:NAATACAG
CTAGCTTGAGATGTGTATAAGAGACAGATGTAAATTAGTACAGCCACTGTGGATAACAGTATGGAGGTTCTTCACAAACTAAAAGTAGAGTTACCATATGATCCAGCAATCCTACTGTAAGGTATATACCCAAAATCAAGGAAATCAGTA
+
FFFFFFFFFFFFFFFFFFFFFFFFFFFFFFFFFFFFFFFFFFFFFFFFFFFFFF,FFFFFFFFFFFF:FFFFFFFFFF::F:FFFF:FFFFFF:FFFFFFFFFFFFF:F:FFF:FFFFFFF:FFFFFFFFFF:FFF,FFFFFFFFFFFFF
@A00941:609:HJ7N2DRXY:1:2101:15474:1047 1:N:0:NAATACAG
TGACAAGAGATGTGTATAAGAGACAGGTGTGTGCCTTGACTAATGAGTCCTACTATGGACTTTAGTTCATCTGGGCTCATAAATACTTGCACTCATAAAAACTGTTTCTCTTTACTTACCAATATAAATCTGCATTTGTCTATAGAAAAT
+
FFFFFFFFFFFFFFFFFFFFFFFFFFFFFFFFFFF:FFFFFFFFFFFFFFFFFFF:FFFFFFFFFFFFFFFFFFFFFFFFFFFFF,FFFFFFFFFFFFFFFFFFFFFFFFFFFFFFFF:FFFFFFFFFFFFFFFFFF:FFFFFFF,,FFF
@A00941:609:HJ7N2DRXY:1:2101:15854:1047 1:N:0:NAATACAG
CCAAGTCCAGATGTGTATAAGAGACAGAGGTAGACTAGAGGCAGCTCAAGTGATCCAGGCATATTAGGGCTGTGGCCACAGGGGATAGAGATAGGCCTAGTTGAGAGCAGAATCAGATGACAGGATTTGCCAGGACATGAGACTGGCTGG
+
FFFFFFFFFFFFFFFFFFFFFFFFFFFFFFFFFFFFFFFFFFFFFFFF:FFFFFFFFFFFFFFFFFFFFFFFFF:FFFF:FFFFFFFFFFFFFFFFF:FFFFFFFFFFFF:FFFFFFFFFFFFFFFFFFFFFFFFFFFFFFFFFFFF:FF
@A00941:609:HJ7N2DRXY:1:2101:17119:1047 1:N:0:NAATACAG
TGACAAGAGATGTGTATAAGAGACAGGTGGTTTCCTTATATTTCTACTTTGTTGAGTGTTTTTTTTAAATCACGAAAGGGTATAAAATTTTGCCAAATGCTATTTATGCATCAATTGAGATAACCATGTGATTCTTACCCTTCATTGTTA
+
FFFFFFFFFFFFFFFFFFFFFFFFFFF:FFFFFFFFFFFFFFFFFFFFFFFFFFFFFFFFFFFFFFFFFFFFF,FFFFFFFFFFFFFFFFFF:FFFFFFFFFFFFFFFFFFFFFFFFF:FFFFFFFFFFFFFFFFFFFF:F:FFF:FFFF
@A00941:609:HJ7N2DRXY:1:2101:17210:1047 1:N:0:NAATACAG
CTAGCTTGAGATGTGTATAAGAGACAGAAGGAGGACCAGGTGCAGTGGCTCACACCTGTAATCCCAGAGCTTTGGGAGGCCAAGGCAGGAGGATCACTCAAGGCCCTGTCTCTTATACACATCTGCTATGTAGATCGGAAGAGCACACGT
+
FFFFFFFFFFFFFFFFFFFFFFFFFFFFFFFFFFFFFFFFFFFFFFFFFFFFFFFFFFFFFFFFFFFFFFFFFFFFFFFFFFFFFFFFFFFFFFFFFFFFFFFFFFFFFFFFFFFFFFFFFFFFFFFFFFFFFFFFFFFFFFFFFFFFFF
@A00941:609:HJ7N2DRXY:1:2101:17264:1047 1:N:0:NAATACAG
CTAGCTTGAGATGTGTATAAGAGACAGTCACACAACAGGGCCTGTTGTGGGGTCGGGGGAGGAGGGAGGGATAGCATTAGGAGATATACCTAATGTAAATGATGAGTTAATTGGTGCAGCACACCAACATGGCACATGTATACATATGTA
+
FFFFFFFFFFFFFFFFFFFFFFFFFFFFFFFFFFFFFFFFFF:F:FFFFFFFFFFFFFFFFFFFFFFFFFFFFFFFFFFFFFFFFFFFFFFFFFFFFFFFFFFFFFFFFFFFFFFFFFFFFFFFFFFFFFFFFFFFFFFFF:FFFFFFFF
@A00941:609:HJ7N2DRXY:1:2101:17390:1047 1:N:0:NAATACAG
CTAGCTTGAGATGTGTATAAGAGACAGCTTCTCTCCATGTCTCTACCCCTTCTCTGCCTTTCTGGGGGGCAAGAAACCCCCAATCCCTTCTCCTTCACCCTTAGTGGCAAGTCCCGCTTTTCTGGTGGAGAGGCAAGTACCCCAACCTCA
+
FFFFFFFFFFFFFFFFFFFFFFFFFFFFFFFFFFFFFFFFFFFFFFFFFFFFFFFFFFFFFFFFFFFFFFFFFFFFFFFFFFFFFFFFFFFFFFFFFFFFFFFFFFFFFFFFFFFFFFFFFFFFFFFFFFFFFFF,FFFFFFFFFFFFFF
@A00941:609:HJ7N2DRXY:1:2101:17734:1047 1:N:0:NAATACAG
CTAGCTTGAGATGTGTATAAGAGACAGCAATAGGATGGTTCTCTACTGCTCAAATATCTGGGGGTGAGAGCTACACATGCTGTCTCTTATACACATCTGCTATGTAGATCGGAAGAGCACACGTCTGAACTCCAGTCACTAATACAGATC
+
FFFFFFFFFFFFFFFFFFFFFFFFFFFFFFFFFFFFFFFFFFFFFFFFFFFFFFFFFFFFFFFFFFFFFFFFFFFFFFFFFFFFFFFFFFFFFFFFFFFFF,FFFFFFFFFFFFFFFFFFFFFFFFFFFFFFF:FFFFFFFFFFFFFFFF
@A00941:609:HJ7N2DRXY:1:2101:17824:1047 1:N:0:NAATACAG
TGACAAGAGATGTGTATAAGAGACAGGGCTGTGACCGGGGCTCTCTGAGGGACAGGAAGACCCAAGCAACAAGCGGGGGAGCACTGAGACTGCAGGAGCATTCAGGACCTGTCTCTTATACACATCTGTCTGCGAGATCGGAAGAGCACA
+
FFFFFFFFFFFFFFFFFFFFFFFFFFFFFFFFFFFFFFFFFFFFFFFFFFFFFFFFFFFFFFFFFFFF:FFFFFFFFFFFFFFFFFFFFFFFFFFFFFFFFFFFFFFFFFFFFFFFFFFFFFFFFFFFFFFFFFFFFFFFFFFFFFFFFF
@A00941:609:HJ7N2DRXY:1:2101:18222:1047 1:N:0:NAATACAG
TGACAAGAGATGTGTATAAGAGACAGCATATATAAAATCTTTAAAGAAAAGGTACCAAACCATTTCTTGGTTATGGGATCAAAGGTGATATTTTTTCTTTTAATGCTTTCTTGCATTTTGTACGATAAATATGCATTATTGTTATTAATA
+
FFFFFFFFFFFFFFFFFFFFFFFFFFFFFFFFF:F:FFFFFFF::FFFFFFF:FFFFFFF:FFFF,:FFFFFFFFFFFFFF:FFFFFFF:FFFFFF,FFFFFF,F:,FF:FFFFFFFFFFFF,FFFFF,FFFFF:FFFFF,,FF:F:,F:
@A00941:609:HJ7N2DRXY:1:2101:18548:1047 1:N:0:NAATACAG
CTAGCTTGAGATGTGTATAAGAGACAGGTCTACATTATCTGCCCTGAAAATTTCTCATCTCCATTCACACTCATCCCCAAAATTTTCACTCAATAATAAGCAGGATGGTGACACGTGAGAGCAGAGGAAGGAACAGCCATTTACTGTTTT
+
FFFFFFFFFFFFFFFFFFFFFFFFFFFFFFFFFFFFFFFFFFFFFFFFFFFFFFFFFFFFFFFFFFFFFFFFFFFFFFFFFFFFFFFFFFFFFFFFFFFFFFFFFFFFFFFFFFFFF:FFFFFFFFFFFFFFFFFFFFF:FFFFFFFFFF
@A00941:609:HJ7N2DRXY:1:2101:18584:1047 1:N:0:NAATACAG
CTAGCTTGAGATGTGTATAAGAGACAGCCCCTACACATGCCCTCTTGCCTGCCACCATCTAAGACGTCCCTCTGCTCCTCATCTTCCACCATGATTGTGAGGCCTCCCCAGCCATGTGGAACTGTGAGTCCATTAAGCCTCTTTCCTTTA
+
FFFFFFFFFFFFFFFFFFFFFFFFFFFFFFFFFFFFFFFFFFFFFFFFFFFFFFFFFFFFFFF:FFFFFFFFFFFFFFFFFFFF:FFFFF:FFF:FFFFFFFFFFFFFFFFFFFFFFF:FFFF:FFFFFFFF:FFFFF:FF,FFF:FFFF
@A00941:609:HJ7N2DRXY:1:2101:19072:1047 1:N:0:NAATACAG
CTAGCTTGAGATGTGTATAAGAGACAGAGTCACATCAATCTAGAAATATGATGACAGCAAAGTGATTTGCTGAAAGAGATTTTTATAATAAGTGTACATTTTTTCTGTATATTATTTACAAACAAGCCATACTCTTATACACAACTGCTA
+
FFF::F::FFFF:F:FFFFFFFF:FF:,,FFF,,,,FFFF,F:FFFFF:,F,,F,F,,FF,,:FF,F,FFF,,F,FF,:,:,F:,FFF,F:F:F,:F,,:,,FF:,F,:FFFFFF,,,FFF,FFFFF,:,,:F:FFFFFF,FF,F,,FFF
@A00941:609:HJ7N2DRXY:1:2101:19180:1047 1:N:0:NAATACAG
TGACAAGAGATGTGTATAAGAGACAGGCTCAGGCTCATGGGTCCTGCACCCTCTAGGTGCTGCCCCAGGCCTCCGTAGGCTTTTGGCACTAGAATGATCCAGGCTAGGATGAGAGCTGTCTCTTATACACATCTGTCTGCGAGATCGGAA
+
FFFFFFFFFFFFFFFFFFFFFFFFFFFFFFFFFFFFFFFFFFFFFFFFFFFFFFFFFFFFFFFFFFFFFFFFFFFFFFFFF:FFFFFFFFFFFFFFFFFFFFFFFFFFF:F:FFFFFFFFFFFFFFFFFFFFFFFFFFFFFFFF:FFFFF
@A00941:609:HJ7N2DRXY:1:2101:19199:1047 1:N:0:NAATACAG
CTAGCTTGAGATGTGTATAAGAGACAGTATATATAGTTTATTTTTTCTATCTCATCTTCAATCCTCATATACAATCTAAGCTACATAAAGGCTGCTTTTGGTTTGTTTTTGTTTACTCTTGTGTCTAAATCAATGTAGTTGTTTAACAAA
+
FFFFFFFFFFFF:FFFFF:FFFFFFFFFFFFFFFF:FFFFFFFFFFFFFFFFFFFFF:FF::F,:FFFFFFFFF:FFFFFFFFFF::FFFF,,FFFF,FFFFFFFFFFFFFFFFFFFFFFFFFFF:,F:FFF:,FFFF,F:,F,FFFF,F
@A00941:609:HJ7N2DRXY:1:2101:19596:1047 1:N:0:NAATACAG
CTAGCTTGAGATGTGTATAAGAGACAGGTCTCTGGGCCTAGTTCAGCACTAGGACTTGCCTAGGCATTGTAGTCCTTATGGTCTAAACTGCCTTTCAAGTTTACTGGGAGACAGAGTGTTGTAGTCCTCAGTAGTGAGGTTTGTGAGAAA
+
FFFFFFFFFFFFFFFFFF:FFFFFFFFFFFFFFFFFFFFFFFFFFFFFFFFFFFFFFFFFFFFFFFFFFFFFFFF:FFFFFFFFFFFF:F:FFFF::FFFFFFFFFFFFFFF,FFFFFFFFFFFFFFFFFF,FFFFFFFFFF:FFFFFF,
@A00941:609:HJ7N2DRXY:1:2101:19687:1047 1:N:0:NAATACAG
TGACAAGAGATGTGTATAAGAGACAGGTGGGACTGTAAACTAGTTCAACCATTGTGGAAGTCAGTGTGGCGATTCCTCAGGGATCTAGAACTAGAATTACCATTTGACCCAGCCATCCCATTACTGGGTATGTACCCAAAGGACTATAAA
+
FFFFFFFFFFFFFFFFFFFFFFFFFFFFFFFFFFFFFFFFFFFFFFFFFFFFFFFFFFFFFFFFFFFFFFFFFFFFFFFFFFFFFF:FFFFFFFFFFFFFFF:FFFFFFFFFFFFFFFFFFFFFFFFFFFFFFFFFFFFFFFFFFFFFFF
@A00941:609:HJ7N2DRXY:1:2101:19813:1047 1:N:0:NAATACAG
CTAGCTTGAGATGTGTATAAGAGACAGCCCACATTCTCTGTGTGGCTCCCACCATCTAAGTCACTCCAACAGTTGGATGGCTCAAGGGGAGTTCTGGTCCTGTCATCTGGTGCACCCATGACCTCATTTGACTCAACCTGTGCTGGGTTT
+
FFFFFF:FFFFFFFFFFFFFFFFFFFFFFFFFFFFFFFFFFFFFFFFFFFFFFFFFFFFFFFFFFFFFFFFFFFFFFFFFFFFFFFFFFFFFFFFFFFFFFFFFFFFFFFFFFFFFFFFFFFFFFFFFFFFFFFFFFFFFFFFFFFFFFF
@A00941:609:HJ7N2DRXY:1:2101:20066:1047 1:N:0:NAATACAG
CTAGCTTGAGATGTGTATAAGAGACAGAGATACAGGTCACAAAGACCCTGCTGATAACAGCAGTTAGCAGTAAAGAAGCCAGCTGAATCCCACCAAAACCAAGATCGCAAGGAGAATGACCTCTGATCACCTTTACTGCTCATCATACGC
+
FFFFFFFFFFFFFFFFFFFFFFFFFFFFFFFFFFFFFFFFFFFFFFFFFFFFFFFFFFFFFFFFFFF:FF:FFFFFFFFF:FFFFFFFFFFFFFFFFFFFFFFFFFFFFFFFFFFFFFFFFFFFFFFFFFFFFFFFFFFFFFFFFFFFFF
@A00941:609:HJ7N2DRXY:1:2101:20338:1047 1:N:0:NAATACAG
CTAGCTTGAGATGTGTATAAGAGACAGAGGCTGTAGAGGAAGGGCAGTAGATCAATCCAGTTTCTGATACAGTGAAGGGCGTTGCTTCATATTCTACTAACTTGATGTTGAGAGTCACTTAGCTTCAAAAATACAGTAAGAAAATTATTT
+
FFFFFFFFFFFFFFFFFFFFFFFFFFFFFFFFFFFFFFFFFFFFFFFFFFFFFFFFFFFFFFFFFFFFFFFFFFFFFFFFFF:FFFFFFFFFFFFFFFFFFFFFFFFFFF:FFFFFFFFFFFFFFFFFFFFFFFFF:FFF,FF:FFFF:F
@A00941:609:HJ7N2DRXY:1:2101:20772:1047 1:N:0:NAATACAG
CTAGCTTGAGATGTGTATAAGAGACAGCTCCTGACCTCAAGTGATCTGCCCGCCTCGGCCTCCCAAAGTGCTGGGATTACAGGCTTGAGCCACTGTGCCCAGCCCTCTCTCTTTTTTACAACATAGTATGATGTTCTCTTGGCATAAAAA
+
FFFFFFFFFFFFFFFFFFFFFFFFFFFFFFFFFFFFFFFFFFFFFFFFFFFFFFFFFFFFFFFFFFFFFFFFFFFFFFFFFFFFFFFFF:FFFFFFFFFFFFF:FFFFFFFFFFFFFFFFFFFFFFFFFFFFFFFFFFFFFFFFFFFFFF
@A00941:609:HJ7N2DRXY:1:2101:21007:1047 1:N:0:NAATACAG
CTAGCTTGAGATGTGTATAAGAGACAGATATACATATCATTTCTCCTTCAATTCCAGGCTTCATCAGATGTGCCTATTCCCTCTCTTACTTAAATAGTAGTCTAGTCCCACAATGTGGCATTAATAAAGCCTGGGCCTTAACCCACACTG
+
:FFFF:FFFF:F:FF:FFFFFFFFFFFFFFFFFFFFFFFF:FFFFFFFFFFFFFFFF:FFFFFFFFFFFFFFF,:FFFFFFFFFFFFFFFFFFFFF:FFFFFFFFFFFFFFFFFFFFFFFFFF:FFF:F:FFFFFFFFFFFFFFFFFFFF
@A00941:609:HJ7N2DRXY:1:2101:21097:1047 1:N:0:NAATACAG
TGACAAGAGATGTGTATAAGAGACAGCTGCTATAAAGAACTGCCAGAGACTGGGTAATTTAGAAAGGAAAGAGGTTTTAATTGACTCACTGTTCCGCATGGCTGGGGAGGCCTCAGGAAACTTACAATCCTGGCGAAAAGCAAAGAGGAA
+
FFFFFFFFFFFFFFFFFFFFFFFFFFFFFFFFFFFFFF,FFFFFFFFFF:FFFF:FFFFF,FFFFFFFFFFFFFFFFFFFFFFFFFFFFFFFFFFFF:FFFFFFFFFFFFFFFFFFFF,FF:FFFFFFFF,FFFFFFFFFF:FFF:FFF:
@A00941:609:HJ7N2DRXY:1:2101:21296:1047 1:N:0:NAATACAG
TGACAAGAGATGTGTATAAGAGACAGATACTGAACACTGAGAGTTTGAATAAAACTTGGATAAAAACACAAATGAACTATTTCTCTCCTTGAGGAGACGATAGTAAAATGGGGAAGATAAACATATAAACACATGTGTATAGAGGTATAC
+
FFFFFFFFFFFFFFFFFFFFFFFFFFFFFFFFFFFFFFFFFF:FFFFFFFFFFFFFFFFF:FFFFFF:FFFF:FFFFFFFFFFFFFFFFFFFF,:FF:FFFFFFFFFFFFFFFFFFFFFFFFFFFFFFF,FFFFFFFFFFFFFFFFFFFF
@A00941:609:HJ7N2DRXY:1:2101:21531:1047 1:N:0:NAATACAG
CTAGCTTGAGATGTGTATAAGAGACAGGTAGTGTACACCTGTAATCCCAGCAATTTGAGAGGCTGAGGTGGGGAAATCACTTGAGTTCAGGAATTTCAGACATTCTGGGCAACATGGTGAAAACCTGTTTCTAAAAAAATATGAAAATAT
+
FF::FF,,FFFFFFFFFFFFFFFFFFF,FFFFFFFF:FFFFF,FFFFF:FFFFFFF,FF::,FFFFFFFFF,FFFFFFFFFFFFFFFFF:,F:FFFFFFFFFF:FF:FFFF,FFFF:FFFFFFF::FFF:FFFFF,FFFF,FFFFFF,:F
@A00941:609:HJ7N2DRXY:1:2101:21676:1047 1:N:0:NAATACAG
CTAGCTTGAGATGTGTATAAGAGACAGGATCTCTAATGATATTGTTTGTACTCTTGGATTCAGCCATGCCTAAAGCAAGTTTACTCCTTGGACTTTGCAGCTATATAGGCCAATACATTTCTTCTTTTGCTTTAGCTAATTTGATTTTAC
+
FFFFFFFFFFFFFFFFFFFFFFFFFFFFFFFFFFFFFFFFFFFFFFFFFFFFFFFFFFFFFFFFFFFFFFFFFFFFFFFFFFFFFFFFFFFFFFFFFFFFFFFF,F,:FFFFFFFFFF,FFFFFFFFFFF,FFFFFFFFFFFFFFFFFFF
@A00941:609:HJ7N2DRXY:1:2101:21748:1047 1:N:0:NAATACAG
CTAGCTTGAGATGTGTATAAGAGACAGTCCTATCACTGGGTATGGCTAGTCAAAAGTGAAGATGATTCATCTAGGCACACAGCACTGAACAAAATGAATTGGCTGGGGCTATTTGAGATATTTAATAACTCCATACAATCTCTATAAAAT
+
FFFFFFFFFFFFFFFFFFFFFFFFFFFFFFFF:FFFFFFF:FFFFFFFFFFFFFFFFFFFFFFFFFFFFFFFFFFFFFFFFFFFFFFFFFFFFFFFFFFFFFFFFFFFFFFFFFFFFF,FF,FF:FFFFFFFFF:FFFFFFFFFFFFFFF
@A00941:609:HJ7N2DRXY:1:2101:21911:1047 1:N:0:NAATACAG
CTAGCTTGAGATGTGTATAAGAGACAGCTATAAATATTTTCATAATGGTCATGAAAAATGGAGATTACATAAAACATCTTAAAGTTAAAACAGTTTTATTTTTTTTTTTGAGACGGAGTCTTGCTCTGTCGCCCAGGCTGGAGTGCAGTG
+
FFFFFFFFFFFFFFFFFFFFFFFFFFFFFFFFFFFFFFFFFFFFFFFFFFFFFFFFFFFFFFFFFF:FFFFFFFFFFFFFFFFFF:FFFFFFFFFFFFFFFFFFFFFFFFFF:FFFFFFFFFFFFFFFFFFFFFFFFFFFFFFFFFFFFF
@A00941:609:HJ7N2DRXY:1:2101:22110:1047 1:N:0:NAATACAG
CTAGCTTGAGATGTGTATAAGAGACAGTCACAGCCCTGGCCGGGTACGGTGGCTCACGCCTGTAATCCCAGCACTTTGGGAGGCTGAGGCAGGCAGATCATGAGGTCAGGAGATCGAGGCCATCCTGGCTAACATGGTGAAACCCTGTCT
+
FFFFFF:FFFFFFFFFFFFFFFFFFFFFFFFFFFFFFFFFFFFFFFFFFFFFFFFFFFFFFFFFFFFFFFFFFFFFFFFFFFFFFFFFFFFFFFFFFFFFFFFFFFFFFFFFFFFFFFFFFF:FFFFFFF:FFFFFFFFFFFFFFFFFFF
@A00941:609:HJ7N2DRXY:1:2101:22290:1047 1:N:0:NAATACAG
CTAGCTTGAGATGTGTATAAGAGACAGCCCCCAGACCCAGCAGCCGTGGCTGCAGCCAGGGAGGGGACAGGCCCCTGGTCAGTCCTTCCAGGAGGGCAACAGAGGCCCCACAGTGAGAAGGGCCCCCAACTGTCTCTTATACACATCTGC
+
,FF,FFFFFFFFFFFFFFFFFFFFFFF:FFFFFFFFFFFFFFFF:FFFFFFF,FFF:F:::FF,FFF,F:F,FF:,FFFF:FFFFF,F,FFFFF::F,FFFFFFFFFFFFF:::FFFF::FFFFFFFF:FFF:FF:F,F:FFFF,::,::
@A00941:609:HJ7N2DRXY:1:2101:23086:1047 1:N:0:NAATACAG
CTAGCTTGAGATGTGTATAAGAGACAGGGTTGAACTAGTTTCCAGTCCCCCCAACAGTGTAAAAGTGTTCCTATTTCTCCACATCCTCTCCAGCACCTGTTGTTTCCTGGCTTTTTAATGATTGCCATTCTAACTGGTGTGAGATGGTAT
+
FF:FFFFFFFFFFFFFFFFFFFFFFFFFFFFFFFFFFFFFFFFFFFFFFFFFFFFFFFFFFFFFFFFFFFFFFFFFFFFFFFFFFFFFFFFFFFFFFFFFFFFFFFFFFFFFFFFFFFFFFFFFFFF:FFFF:FFFFFFFFFFFFFFFFF
@A00941:609:HJ7N2DRXY:1:2101:23285:1047 1:N:0:NAATACAG
CCAAGTCCAGATGTGTATAAGAGACAGATGTAGGAGTTCCTCTGGGACACCACTTACTATTTCCATGGACTATGGTTAAAGTCAGTGGAAACAATCCAGGCAAGACTGCTAATGGTCCAGAATTACAGAATAAATGAATGAAAGCAAGCA
+
FFF:FFFFFFFFFFFFFFFFFFFFFFFFFFFFFFFFFFFFFFFFFFFFFFFFFFFFFFFFFFFFFFFFFFF:FFFFFFFFFFFFFFFFFFFFFFFFFFFFFFFFFFFFFFF,FFFFFFFFFFFF:FFFF:FFFFFF,FFFFFFFFFFFFF
@A00941:609:HJ7N2DRXY:1:2101:23484:1047 1:N:0:NAATACAG
TGACAAGAGATGTGTATAAGAGACAGATATACTATACTTTAGAAATTACACCAGTCAGTGGGTGCTGCTGCCCCAGGAAGGAGGCTTACAGCTAGGCACTGTCTCTTATACACATCTGTATGTTCAGATCGGAAGAGCACACGTCTGAAC
+
FFFFFFFFFFFFFFFFFFFFFFFFFFFFFFFF:FFFFFFFFFFFFFFFFFFFFFFFFFFFFFFFFFFFFFFFFFFFFFFFFFFFFFFFFFFFFFFFFFFFFFFFFFFFFFFFFFFFFFFFFFFFFFFFFFFFFFFFFFFFFFFFFFFFFF
@A00941:609:HJ7N2DRXY:1:2101:23538:1047 1:N:0:NAATACAG
CTAGCTTGAGATGTGTATAAGAGACAGACAGTGCTCATCAATCTGTGGTTTATTGCTGAAAAACGATACTTAAAGCAAGTGCTTTCAAGTTAGGTTGCACATCACAAGCAAAGGGTGCCTCCCATCAGTGGACCTGAAGGAGCTAAGTGT
+
:FFFFFFFFFFFFFFFFFFFFFFFFFFFFFFF:FFFFFFF:FFF,FF:FFF:FFFFFFFFFFFF,FFFFF:FFFFFFFFFFFFFFFFFFFFFFFFFFFFFF:FFFFFFFFFFFFFFFFFFFFF,F:FFFFFFFFFFFFFFFFFFF:FFFF
@A00941:609:HJ7N2DRXY:1:2101:23574:1047 1:N:0:NAATACAG
CCAAGTCCAGATGTGTATAAGAGACAGTGTCAGAGATAAAGGTTACATTCCCCCTATGCAAAGGTGATCACACTCTCCAGGATGCATCAATGATACCTCCTCTCATCTCTCTTTTCAACCTGCCTCTCCTTCTACCTCCCTGTCTCTTAT
+
FFFFFFFFFFFFFFFFFFFFFFFFFFFFFFFFFFFFFFFFFFFFFFFFFFFFFFFFFFFF,FFFFFFFFFFFFFFFFFFFFFFFFFFFFFF:FF,,FF:FFFFFFFFFFFFFFFFFFFFFFFFFFFFFFFFFFFFFFFF:FFFFFFF:FF
@A00941:609:HJ7N2DRXY:1:2101:23683:1047 1:N:0:NAATACAG
CTAGCTTGAGATGTGTATAAGAGACAGATCCTGAACTCTCTGACATCAAATGTGACATGATTTCCACTATGATTTGCAAGTAGAAGAGTTTCATATTTATTTATCTTTTATTCTCCCCTTTCCTTGTCTAAAGCTAAGTGCGGAGTTTTT
+
FFFFFFFFFFFFFFFFFFFFFFFFFFFFFFFFFFFFFFFFFFFFFFFFFFFFFFFFFFF:FFFFFFFFFFFFFFFFFFFFFFFFFFFFFFFFFFFFFFF,FFFFFFFFFF:F:FFFFF,FFFFFFFFFFFFFFFFFFFF:FFFFFFFFFF
@A00941:609:HJ7N2DRXY:1:2101:24352:1047 1:N:0:NAATACAG
CTAGCTTGAGATGTGTATAAGAGACAGGTGTGCATGAAGGCATGTTGGAATGCTGTCTGCATCATCAGCTTTGCAGATCAGTTTCCCACACATCCACAGGTTTTTGTTTTTTGTGTGTCTTGTTGAGATGGAGTCTCACTCTGTTGCCCA
+
,FFF:FF:FFFFFFFFF,FFFFFFFFFFFFFFFFFFFFFFFFFFFFFFFFFFFFFFFFFFFFF,FFFFF,FFFF:F,:FFFFFFFFFFFFFFFFF:F,F,:FFFFFFFF:F,FF:FF,,FF,:FFFF::FFFFFFFFF,FF:FFFFF:FF
@A00941:609:HJ7N2DRXY:1:2101:24370:1047 1:N:0:NAATACAG
CTAGCTTGAGATGTGTATAAGAGACAGTGGCTAGACTGTGCATAGTGCTGGTCATACCAGGCCAAAGAGAAGAGATCTGCTACTGTGAGGAATGCCACCTCCAAGTAGAATTTAAGTTTAGTATTGGCAGCTGTCTCTTATACACATCTG
+
FFFFFFFFFFFFFFFFFFFFFFFFFFFFFFFFFFFFFFFFFFFFFFFFFFFFFFFFFFFFFFFFFFFFFF,FFFFFFFFFFFFFFFFFFFF:FFFFFFFFFFFFFFFFFFFFFFFFFFFFFFFFFFFFFFFFFFFFFFFFFFFFFFFFFF
@A00941:609:HJ7N2DRXY:1:2101:24406:1047 1:N:0:NAATACAG
CTAGCTTGAGATGTGTATAAGAGACAGGTAGAGAACCATCACATATGGGAATTTTAAAATGGCACAAAGGATAGCATTATACATGAATATCATGGAGACGACATGCATGAATGCAGCACTGTGGGTTTTCCTCATGGAAATAACCTATAT
+
:,FFFF,FFFFFFFFFFFFFFFFFFFFF,FFFF,FFF:,F:FF,F:,,:F:FF,,FFF,F,,FFFF,:,,FFF:,F:F,::,F,,FFFFF:,,,FFFFF,:,F:,,,:FF:F:::,FF:FF:FFF:F,FF,::F,F,F,F:F:FFFFFF,
@A00941:609:HJ7N2DRXY:1:2101:24478:1047 1:N:0:NAATACAG
CCAAGTCCAGATGTGTATAAGAGACAGGTTACAGTGTCTGTAACTCACTTGAAAACACTTCAGCATAGACAGTGCGTTAGGAGGAGTGTGTTAGATTAAGCCTGTCTCTTATACACATCTGCTATGTAGATCGGAAGAGCACACGTCTGA
+
FFF:FFFFFFFFFFFFFFFFFFFFFFFFFFFFFFFFFFFFFFFFFFFFFFFFFFFFFFFFFFFFFFFFFFFFFFFF,FFFFFFFFFFFFFF:FF:FFFFFFFFFFFFF:FFFFFFFFFFFF:FFFF:FFFFFFFFFFFFFFFFFFFFFFF
@A00941:609:HJ7N2DRXY:1:2101:24894:1047 1:N:0:NAATACAG
CTAGCTTGAGATGTGTATAAGAGACAGCCCTTAAAGACATCCTCCACTCTGGCATAACTTCAGATACCTAAACCCTTCCTGAGGAATACCATTAGGAATGTTTGTAGAAAAATAAATAAGGCCAAGTATTTTCAGAAACACTCATTCTGT
+
FFFFFFFFFFFFFFFFFFFFFFFFF:FFFF:FFFFFFFFFFFFFFFF:FF:FFFFFFFFFFFFFFFFFFFFFF:FFFFFFFFFFFFFFFFF:FFFFFFFFFFFFFFFFFFFFFFFFFFFFFFFFFFFFFFFF,FFFFFFFFFFFF::FFF
@A00941:609:HJ7N2DRXY:1:2101:25111:1047 1:N:0:NAATACAG
CTAGCTTGAGATGTGTATAAGAGACAGGGTGTGAGGGTTCAATAAGATTAAGGTGGCCATGTGCCTAACACAGCGCCTGATATGGGCAAAGGAGCAGCTGAGGAGGTCCCCGTCCCAGCCATGGCCATGGCCATATCCACAGCAGTGGTA
+
FFFFFFFFFFFFFFFFFFFFFFFFFFFFFFFFFFFFFFFFFFFFFFFFFFFFFFFFFFFFFFFFFFFFFFFFFFFFFFFFFFFFFFFFFFFFFFFFFF:FFFFFFFFFFFFFFFFFFFFFFFFFFFFFFFFF:FFFFFFFFFFFFFFFFF
@A00941:609:HJ7N2DRXY:1:2101:25364:1047 1:N:0:NAATACAG
CTAGCTTGAGATGTGTATAAGAGACAGGGGAAATTTCTGAGGGAGCAGCAGAACAGTGGGGTACAGAAACAAGAAGAAACAGAGGTCTGGGTTCTGAGGGTAGAACCTGTGGCCAGCTCCACTGTGGCAGTTTCATTGTCCTCAGTTTCA
+
FFFFFFFFFFFFFFFFFFFFFFFFFFFFFFF:FFFFFFFFFFFFFFFFFFFF:FFFFFFFFFFFFFFFFFF:FFFFFFFFFFFFFFFFFFFFFFFFFFFFF:FF:FFFFFFFFFFFFFFFFFFFFFFFFFF,FFFFFFFFFFFFFFFFF:
@A00941:609:HJ7N2DRXY:1:2101:25581:1047 1:N:0:NAATACAG
CTAGCTTGAGATGTGTATAAGAGACAGTATGAAAGGACATAAATGTGCCTCAGATTGCATCATATTTTATCTTGCAGTCAGTTACATTGTAAAATTGTAAGATGCTGTTGAAGTAATTCAGTCAAATAAAGTGAAAGTAATATTGATGAA
+
FFFFFFFFFFFFFFFFFFFFFFFFFFFFFFFFFFFFFFFFFFFFFFFFFFFFFFFFFFFFFFFFFFFFFFFFFFFFFFFFFFFFFFFFFFFFFFFFFF:FFFFFFFFFFFFFFFFFFFFFFFFFFFFFFFFFFFFFFFFF:FFFFFFFFF
@A00941:609:HJ7N2DRXY:1:2101:25834:1047 1:N:0:NAATACAG
TGACAAGAGATGTGTATAAGAGACAGCTCCAGAACTGTAAGATAATAAAGATATGTTATAAGCCACTAAATTTGCGGTGATTTGTTACAGCAACTATAGGAAACTAAGGCGCACACACTGAGGTGGGGTTGGGGACTGTTCTAGAAAGTA
+
FFFFFFFFFFFFFFFFFFFFFFFFFFFF:FFFFFFFFFFFFFFFFFFFF:FFFFFFFFFFF,FF:FFFF,FF:F,FFFF::FFFFFF::FFFFFFFFFFFFF,:FF:,FF::FFFFFF:FFFFFFFFFFFFFFFF,FFFFFFFF:FFFFF
@A00941:609:HJ7N2DRXY:1:2101:25852:1047 1:N:0:NAATACAG
CTAGCTTGAGATGTGTATAAGAGACAGGCTCGGTTTCCTCATCATCAAAATCGCCATGCTGTGGCTGATTGCCCGACCGTTGCAAGTGCCAAATAAACAGCGTCGTTGGTTTGCGGTGTTGTTAGGGCAGGGCAGTGAGTTTGCCTTTGT
+
FFFFFFFFFFFFFFFFFFFFFFFFFFFFFFFFFFFFFFFFFFFFFFFFFFFFFFFFFFFFFFFFFFFFFFFFFFFFFFFFFFFFFFFFFFFFFFFFFFFFFFFFF:FFFFFFFFFF,FFFFFFFFFFFFFFFFFFFFFFFFF:F:F:FFF
@A00941:609:HJ7N2DRXY:1:2101:26359:1047 1:N:0:NAATACAG
CTAGCTTGAGATGTGTATAAGAGACAGGGCTGGGGCTGCGCGCGCAGCGCCGCCGCGGGGCCTCCTGGGAGTTGTGGTCCGGCCACCCGCGCGGGACTCCAGCTCCTGTCTCTTATACACATCTGTCTGCGAGATCGGAAGAGCACACGT
+
FFFFFFFFFFFFFFFFFFFFFFFFFFFFFFFFFFFFFFFFFFFFFFFFFFFFFFFFFFFFFFFFFFFFFFFFFFFFFFFFFFFF,FFFFFFFF:FFFFFFFFFFFFFFFFFFFFFFFFFFF:FFFFFF:FFFFFFFFFFFFFFFFFFFFF
@A00941:609:HJ7N2DRXY:1:2101:26738:1047 1:N:0:NAATACAG
TGACAAGAGATGTGTATAAGAGACAGGTGTTGGTTTGGCTCATCCTTTCCCTATATCACATTGAAGGAAGGTATTTATAAGTGGGGAGAGGGGATGGCAATAACTTGTCTTTTTAGTTTATAGGTTTCCAGATCAAGAGGAGTTGCACTT
+
FFFFFFFFFFFFFFFFFFFFFFFFFFFFFFFFFFFFFFFFFFFFFFFFFFFFFFFFFFF:FFFFFFF:FFFF::FFFFFFFFFFFFFFFFFFFFFFFF,FFFFFFF:FFF::FF:FF,FFFFFFFFFFF:FFFFFFFFFF,FFFFFFFF,
@A00941:609:HJ7N2DRXY:1:2101:26919:1047 1:N:0:NAATACAG
CTAGCTTGAGATGTGTATAAGAGACAGCTGATTATGAGAGGGTCCTAAGAAAAATCATATAAAGTCAATAGGAGAACAGTTTTTTTGTTGTTGTTTGCTTGTTTTTTGAGACTGAGTCTCGCTCTGTCACCCTGGCTGGAGTGCAGTGGT
+
FFFFFFFFFFFFFFFFFFFFFFFFFFFFFFFFFFFFFFFFF:FFFFFFFFFFFFFFFF:FFFF,FFFFFFFFFFFFFFFFFF:FFFF:FFF,FFFFFFFFFFFFFFFFFFFFFFF:FFFFFFFFFF:FFFFFFFFFFFFFF:FFFFFFFF
@A00941:609:HJ7N2DRXY:1:2101:26937:1047 1:N:0:NAATACAG
CTAGCTTGAGATGTGTATAAGAGACAGGATTAAAGTGGGAAGATTAAAAAGGGAAGATTAAATCTTTAAATAAAGATTAACGATTGTTATAGAATCTTAAAAAACCAACTTCAGCAGGTGGCCTGTGCCTGTAGTCCCAGCTCTTCCGGA
+
F:F:FFFFFFFFFF::FFFFFFFFFFFFFFFFFFFF,,FFFFF:FFF:,,FFF:F,FF::FF,F,F:FF,:FFF,FF:FF,FFFFF:,:FF:FF:,FFFFF:F,,FFF,F,FFFF:F,,FF,FFFF::FF:FF:FF,:FFFF,F,F,F,,
@A00941:609:HJ7N2DRXY:1:2101:27028:1047 1:N:0:NAATACAG
CTAGCTTGAGATGTGTATAAGAGACAGGTTATTTAGTGGTGATTTGCAAGATTTTGGTGCACCCATCACCTGAGCAGTATACGCTGAACCCGATTTGTAGTCTTTTATCCCTCACTCCCTTCTCACCCTTTCCCCCTGAGTCCCCAAAGT
+
FFFFFF:FFFFFFFFFFFFFFFFFFFFFFFFFFFFF:FFFF,FFFFFFFFFF:FFFFFFFFFFFFFFFFFFFFFFFFFFFFFFFFFFFFFFFFF:FFFFFFFFFF:FFF,FFFFFFFFFFFFFFFF,FFFFFFFFFFFFFFFFFF:FF,F
@A00941:609:HJ7N2DRXY:1:2101:27317:1047 1:N:0:NAATACAG
TGACAAGAGATGTGTATAAGAGACAGACTTACAGGTTCCTTATAAGAACATGTTCCAAATGCAAGGCCAGTCTTATAATGAATTTTGTTTAAATCCAGATTCAGAGAAATTTATTCAGCTTGCTTGTTAGAAACAGTGTATTCTGGAAGG
+
FFFFFFFFFFFFFFFFFFFFFFFFFFFFFFFFFFFFFFFFFFFFFFFFFFFFFFFFFFFFFFFFFFFFFFFFFFFFFF:FFFFFFFFFFFFF:FFFFFFFFFFFFFFFFFFFFFF:FFFF,FFFFFFFFFFFFFFFF,FFFF:FFFF::F
@A00941:609:HJ7N2DRXY:1:2101:27444:1047 1:N:0:NAATACAG
TGACAAGAGATGTGTATAAGAGACAGCTATAAGGTCTTTTGGACGTTACTGCTTCCAACTTTAACATATTAAGTGAAAAAGCTGGGCCCGTGAACATGGACAAGCTAGCATACTATCTTCTTTTAGAAAATGACCACTATTTGTGTATCT
+
FFFFFFFFFFFFFFFFFFF:FFFFFFFFFFFFFFFF:FFFFFFFFFFFFFFFF:FFFFFFFFFFFF:FFFFFFFFFFFFFFFFFFFFFFF:FF:FFFFFFFFF,FFFFFFFFFF:FFFFFF,FFFF:FFFFFF:FFFF:F,FFFFFFFFF
@A00941:609:HJ7N2DRXY:1:2101:27462:1047 1:N:0:NAATACAG
TGACAAGAGATGTGTATAAGAGACAGCACCAAGCCCGGCTAATTTTTGTATTTTTAGTAGAGACAGGGTTTCACCATGTTTGCCAGGCTGGTCTCAAACTCCTGACCTCGTGATCCGTCTGCCTTGGCCTCCCAAAGTGCTGGGATTACA
+
FFFFFFFFFFFFFFFFFFFFFFFFFFFFFFFFFFFFFF:FF:F:FFFFFFFFFFFFFFFFFFFFFFFFFFFFFFFFFFFFFFFFFFFFFFFFFFFFFFFFFFFFFFFFFFFFFFFFFFFFFFFF:FFFFFFFFFFFFFFFFFFFFFFFFF
@A00941:609:HJ7N2DRXY:1:2101:27480:1047 1:N:0:NAATACAG
CCAAGTCCAGATGTGTATAAGAGACAGGTGTGAGGCACCGCTGGCGGCCTAATTTAGTAATCATAACGCCTGAGGCATCTGGCTTACCTGACCTCTCACCCTGGGATGGGAATCACAGGATCTCTTCCTAAATATTTAATGAGTTGTGCT
+
FFFFFFFFFFFFFFFFFFF:FFFFFFFFFFFFFFFFFFFFF,FFFFF:FFFFFFFF:FFFFFF,FFFFFFFFFFFF:FFFFFFFFFFFFFFFFFFFFFFFFFFFF,FFFFFFFFFFFFF,FFFFFFFFFFFFFFFFFF:FFFFFFFFFFF
@A00941:609:HJ7N2DRXY:1:2101:27498:1047 1:N:0:NAATACAG
CTAGCTTGAGATGTGTATAAGAGACAGTCTGTGACTTGAATGCAGACATCACAGAGCAGTTTCTGAGAATGCTTCTGTCTAGATTTTATAGGAAGATATTCCCGTTTCCAACGAAATCTTCACAGCTATCCAAATATCCACTTGCAGATT
+
FFFFFFFFFFFFFFFFFFFFFFFFFFFFFFFFFFFFFFFFFFFFFFFFFFFFFF,FFFFFFFFFFFFFF:FFFFFFFFFFFFFFFFFFFFF:FFFFFFFFFFFFFFFFFFFFFFFFFFFFFFFFFFFFFFF:FFFFFFFFF:FFFFFFFF
@A00941:609:HJ7N2DRXY:1:2101:27534:1047 1:N:0:NAATACAG
CTAGCTTGAGATGTGTATAAGAGACAGCTTTACCATTATGTAAGCATATCTTTATCTTTTTTAATCTTTGTTGGTTTAAAGGCTGTTTTGTCTGATATTAGAATAGCAAGTCCTGATTTTTTTTTTCTGTTTTCCACTAGTTTGGTAGAT
+
FF:FFFFFFFFFFFFFFFFFFFF:FFFFFFFFF:FFFFF,FFFFF:FFF:FFFFFFFFFFFFFFF:FFFFFFFFFFFF,FFFFFF:FFFFF,FFFFFFFFF,FFFFF:FF::F::FFFFFF:FFFF,FFFFFF,,FFF,:::FFFFF,F:
@A00941:609:HJ7N2DRXY:1:2101:27588:1047 1:N:0:NAATACAG
TGACAAGAGATGTGTATAAGAGACAGGCCCAGGAGGTCAAGGCTGCAGTGAGCCATGATTGCACCCCTGCCCTCCAAACTGGGTGACAGAGTGGGACCCTGTCTCCAAAAAGAGAATAGTAGAACCCAATACACAGCATTGTTCAGAGGA
+
FFFFFFFFFFFFFFFFFFFFFFFFFFFFFFFFFFFFFFFFFFFFFFFFFFFFFFFFFFFFFFFFFFFFFFFFFFFFFFFFFFFFFFFFFFFFFFFFFFFFFFFFFFFFFFFFFFFFFFFFF:FFFFFFFFFFFFFFFFFFFFFFFFFFF,
@A00941:609:HJ7N2DRXY:1:2101:27624:1047 1:N:0:NAATACAG
CTAGCTTGAGATGTGTATAAGAGACAGGAGCAGAAGGCTTTCTGTCCTGCGAGACAAACCACGGAATTATTTCCTACAGACCAAGGAGAGAAACTCAACAACGCCAAGTAGAGAAATTCACAGCAAACTTGTAAAAAGAATGACTCCAGG
+
:FFFFFFFFFFFFFFFFFFFFF:FFFF:FFFFFFFFFF:FFFF,:FFF:FFFFFFFFFFFFFFFFFFFF:,FFF:FFF::FFFFFFFFFFFFFFFFFFF,FFFFFFFF,FFFFF:F,FFF:FFFFF:FFFFFFFF:F:FFF:FFFFFFFF
@A00941:609:HJ7N2DRXY:1:2101:27932:1047 1:N:0:NAATACAG
CTAGCTTGAGATGTGTATAAGAGACAGGGGTAGTGGCATGTATCGACCATCATGAGGTTGTAATGTACCAGGATCTCAGGAGATGAGGGACTGTAACTGTTGACAAGGTGACAGACATGGAAAATGATAATGCATGAAGTCAGCTTAGAA
+
FFFFFFFFFFF:FFFFFFFFFFFF:FFFFFFFF:FFFFFFFFFFFFFF:FFFFF,FFFFF:FFFFF:FFFFFFFFFFFFFFFFFFFFFFFFFFFFFFFFFFFF:FF,FFFFFFFFFFFFFF:F:FFFFFFFFFFFFFFFFFFFFFFF,:F
@A00941:609:HJ7N2DRXY:1:2101:28420:1047 1:N:0:NAATACAG
CTAGCTTGAGATGTGTATAAGAGACAGGACCAACATTGACCGGCACTGACCAAGGCTGACCGGTGCTGACCAAGGCTGACCAACACTGACCGACACTGACCAAGGCTGACCGGCACTGACCAAGGCTGACCAACACTGACTGGCACTGAC
+
FFFFFFFFFFFFFFFFFFFFFFFFFFFFFFFFFFFFFFFFFFFFFFFFFFFFFFFFFFFFFFFFFFFFFFFFFFFFFFFFFFFFFF,,FFFFFFFFFFFFFFFFFFFFFFFFFF:FFFFFFFFFFFFF:FFFFFFFFFFF,FFFFFFFFF
@A00941:609:HJ7N2DRXY:1:2101:28565:1047 1:N:0:NAATACAG
CTAGCTTGAGATGTGTATAAGAGACAGCATCAACATAAATAAAAACTAATACATTACCTTCCAAAAATCGTTTTTTGGCTTTAGTTGGAAACTCTATAAGAACTAACAGATAACACCATGTACCTCTGCTCTTTGTAGAAGGAAAGATAT
+
FFFFFFFFFFFFFFFFFFFFFFFFFFFFF:FFFFFFFFFFFFFFFF:FFFFFFF:FFFFFF,F,FFFFF::FFF,F:,FFF:F,:FFFF:FFFFFFFF:,:FFFFFFFFFFFFFFFFFFF:,FFFFFFF,FF,FFFF,FFF,:FFFFFFF
@A00941:609:HJ7N2DRXY:1:2101:28763:1047 1:N:0:NAATACAG
TGACAAGAGATGTGTATAAGAGACAGATGTAGCACATGGCATGAGGTTTGGTTTTCCTGGCTTTAGCTAATACTAACATTATAATATTTCACATGAAACTGTGACGCAAATCCCTGTCTCTTATACACATCTGTATGTTCAGATCGGAAG
+
FFFFFFFFFFFFFFFFFFFFFFFFFFFFFFFFFFFFFFFFF:FFFFFFFFFFFFFFFFFFF:FFFFFFFFFFFFFFFFFFFFFFFFFFFFFFFFFFFFFFFFFFFFFFFFFFFFFFFFFFFFFFFFFFFFFFFFFFFFF:F:FFFFFFFF
@A00941:609:HJ7N2DRXY:1:2101:28962:1047 1:N:0:NAATACAG
CTAGCTTGAGATGTGTATAAGAGACAGGTTGTGTTCCTATCTGGAGGCTCTAGGGGAGAGAATATCTTTAGTACTCTTTCAGGTTGTTAGCAGAATTCAGTACCTTGTAGCTGTAGGACCAAGGTTACCATTTTTTGCTGCATGTAAGCT
+
FFFFFFFFFFF:FFFF:FFFFFFFFFFFFFFFFF:FFFFFFFF:FFFFFFFFFFFFFFFFF:F:FFFFFFFFFFFFFFFFFFFFFFFFFFFFFF:FFFFFFFFFFFFFFFFFFFFFFFFFF:FFFFFFFFF,FFFFF::FF,,FFFFFFF
@A00941:609:HJ7N2DRXY:1:2101:28980:1047 1:N:0:NAATACAG
CTAGCTTGAGATGTGTATAAGAGACAGGGTTACTATGTCCCAAGGCTACACAGACCAGGGGGGGAACTAGGCCAGACCCATGACTGTCTCTAATACACATCTGCTATGTAGATCGGAAGAGCACACGTCTGAACTCCAGTCACTAATACA
+
F:FFFFFFFFFFFFFFFFFFFFFFFFFFFFFFFFFFFFFFFFFFFFF:FFFFFFFFFFFFFFFFFFFFF:FFFFFFFFFFFFFFFFFFFFF,FFFFFFFFFFFFFF:FFFFFFFFFFFFFFFFFFFFFFFFFFFFFFFFFFFFFFFFFFF
@A00941:609:HJ7N2DRXY:1:2101:29035:1047 1:N:0:NAATACAG
CTAGCTTGAGATGTGTATAAGAGACAGGACTATACCACCAGTGGCTTCTCTTCCCGTCAAGGGGTGCTATAGAATAGTTTCTGCTATACAAAAGTAGCAGGGGGTTGAGAAGGCTCAAACTCTTATCTGCCTCAGACCTTCTTTGAGAGA
+
FFFFFFFFFFFFFFFFFFFFFFFFFFFFFFFFFFFFFF:FFFFFFFFFFFFF:FFF:FFF:FFFFFFFFFFF:FFFFF:FFFFFFFFF::FFFFFFFFFFFFFFFFFFFFFFFFFFFF:FFFFFFFFF:FFF:FFFFFFFF,:FFFFFF:
@A00941:609:HJ7N2DRXY:1:2101:29613:1047 1:N:0:NAATACAG
CTAGCTTGAGATGTGTATAAGAGACAGGGCCAGGCTGGTCTCGAACTCCTGACCTCAAGTGATCCACCTGCCTCGGCCTCCCAAAGTGCTGGGATCACAGGCGTGAGCCACCACGCCTGGCCTGAACTTTTAATTGAAAGAAAACATGGC
+
FFFFFFFFFFF,FFFFFFFFFFFFFFFFFFFFFFFFFFFFFFFFFFFFFFFFFFFFFFFFFFFFFFFFFFFFFFFFFFFFFFFFFFFFFFFFFFFFFFFFFFFFFFFFFFF:FFFFFFFFFFFFFFFFFFFFFFFFFFF,FFFFFFFFFF
@A00941:609:HJ7N2DRXY:1:2101:29758:1047 1:N:0:NAATACAG
CTAGCTTGAGATGTGTATAAGAGACAGGGAATGGAATGGAATAATCCATGGACTCGAATGCAATCATCATCGAATGGAATCGAATGGAATCATCGAATGGACTCGAATGGAATAATCATTGAACGGAATCGAATGGAATCATCATCGGAT
+
FFFFFFFFFFFFFFFFFFFFFFFFFFFFFFFFFFFFFFFFF:FFFFFFFFFFFFFFFFFFFFF:FFFFFFFFFFFFFFFFFFFFFFFFFFFFFFFFFFFFFFFFFFFFFFFFFFFFFFFF,FFFFFFFFFFFFFFF:F:FFFFFFFF:FF
@A00941:609:HJ7N2DRXY:1:2101:30156:1047 1:N:0:NAATACAG
CTAGCTTGAGATGTGTATAAGAGACAGCACTCTATTTGTAAAGTCTGCAAGTGGATATTTGGACCTCTTTGAGGCCTTCGTTGGAAACGGGATTTCTTCATACAACGCTAGACAGAAGAATTCTCAGTAACTTCTTTGTGTTGTGTGTAT
+
FFFFFFFFFFFFF:FFFFFFFFFFFFFFFFFFFF:FFFFFFFFFFFFFFFFFFFFFFFFFFFFFFFFFFFFFFFFFFFFF:FFFFFFFFFFFF:FFFFFFFFFFFFFFFFFFFFF::FFFFFFFFFFFFFFFFFFFFFFFFFFFFFFFFF
@A00941:609:HJ7N2DRXY:1:2101:30264:1047 1:N:0:NAATACAG
CTAGCTTGAGATGTGTATAAGAGACAGCGACTAGACAGTGAGCTGCTTAAGGTAGGAGTCGCATCTTGTTCATTTCTTCATTCTCAGTACCTAGGAAGCTGTCTAGCACACAGTCTGTCTCTTATACACATCTGCTATGTAGATCGGAAG
+
FFFFFFFFFFFFFFFFFFFFFFFFFFFFFFFFFFFFFFFFFFFFFFFFF:FFFFFFFFFFFFFFFFFFF:FFFFFF:FFF:FFFFFFFFFFFFFFF:FFFFFFFFFFFFFFFFFFFFFFFFFFFFFFFFFFFFFF:F:FFFFFFFFFFFF
@A00941:609:HJ7N2DRXY:1:2101:30318:1047 1:N:0:NAATACAG
TGACAAGAGATGTGTATAAGAGACAGGTTCCAGCATCATTTGTTGAAAGGCTGTTTGTGATGTTTTGAGTTGGCTAGCTCCTTGATATCACCTAAATCTTATCAGTAGTCCATTTCCAAGCTTCATTGCAAGATGACTTGCCAATCAACT
+
FFFFFFFFFFFFFFFFFFFFFFFFFFFFFFFFFFFFFFFFFFFFFFFFFFFFFFFFFFFFFFFFFFFFFFFFFFFFFFFFF:FFFFFFFFFFFFFFFFFFFFFFFFFFFFFFFFFFFFFFFFFFFFFFFFFFFFFFFFFFF:FFFFFFFF
@A00941:609:HJ7N2DRXY:1:2101:30373:1047 1:N:0:NAATACAG
TGACAAGAGATGTGTATAAGAGACAGGTTCCAGCATCATTTGTTGAAAGGCTGTTTGTGATGTTTTGAGTTGGCTAGCTCCTTGATATCACCTAAATCTTATCAGTAGTCCATTTCCAAGCTTCATTGCAAGATGACTTGCCAATCAACT
+
FFFFFFFFFFFFFFFFFFFFFFFFFFFFFFFF:FFFFF::FFFFFFF,FFFFFFFFFFFFFFFFFFFFFFFFF:FFFFFFFFFFFFFF,FFFF:FFF::FFFFFF,F:FF:FF:FFFFFFFFF:FFFF,:FFFFFFFFFF:FFF:F:FFF
@A00941:609:HJ7N2DRXY:1:2101:30463:1047 1:N:0:NAATACAG
TGACAAGAGATGTGTATAAGAGACAGCAGTGGAGTCATATGACCCATGGACCACTGGGAGCTAGGATCTTGCTCACTTCCACAGACCTTATATACTGTCTAATATCCTTTTATGCTCTGAGGTTGTGAGGAGGATGAAGAGAAGAAGAAG
+
FFFFFFFFFFFFFFFFFFFFFFFFFFFF,FFFF,,:F,F,,FF:::,F,F:FF,,,,F,,F,F:FF,,F,FFF,F,F:F,:FF:F:FF:,F:,F,FF,:FFF,F:,F,,FF,FF:FFFFFF,FF,FFFFFF::FFFF::FFF,:FF:,::
@A00941:609:HJ7N2DRXY:1:2101:30626:1047 1:N:0:NAATACAG
CTAGCTTGAGATGTGTATAAGAGACAGGCTTTAGTGATCTTGAAGGACCCTTCTATCCTGAGTAATCTGAGTCTAAGTGAAACATTTGTTAACTGAAAATAATGCCCTTGCGTGCTGTGAGAACTTTCACAATTGGAAGGCTACTACTAG
+
FFFFFFFFFFFFFFFFFFFFFFFFFFFFFFFFFFFFFFFFFFFFFFFFFFFFFFFFFFFFFFFFFFFFFFFFFFFFFFFFFFFFFFFFFFFFFFFFFFFFFFFFFFFFFFFFFFFFFFFFFFFFFFFFFFFFFFFFFFFFF,FFFFF:FF
@A00941:609:HJ7N2DRXY:1:2101:30933:1047 1:N:0:NAATACAG
TGACAAGAGATGTGTATAAGAGACAGGAATTAGACTGATATCCTTCCCACAAATGTAGAGTGACAGTAATATGATCTGAGGCATTTGGGGCTTGGGAAGATAGCTAATGGTGTAAACATGTCAATTAAGTAAATATTTTAAAACATAAGC
+
FFFFFFFFFFFFFFFFFFFFFFFFFFFFFFFFFFFFFFFFFFFF,FFFFFFFFFFFFFFFFFFFFFFFFFFFFFFFFFFFFFF,FFFFFFF,:FFF:FFFFFFFFF,:F:FFFFFFFF:FFFFFFFFFFFFFFFF:FFFFFFFFFFFFFF
@A00941:609:HJ7N2DRXY:1:2101:30951:1047 1:N:0:NAATACAG
CTAGCTTGAGATGTGTATAAGAGACAGCTTGTGTATAGGATGATTCCTTTGGTTCAGATTTTGTAGAATTAAGTAGGGAAATAGGCGAGGATATATACCTGTCTCTTATACACATCTGTATGTTCAGATCGGAAGAGCACACGTCTGAAC
+
FFFFFFFFFFFFFFFFFFFFFFFFFFFFFFFFFFFFFF:FF:FFFFFF:FFFFFFFFFFFFFFFFFFFFFFFFFF:FFFFFFFFFFFFFFFFF:FFFFFFFFFFFFFFFFFFFFFFFFFFFFFFFFFFFFFFFFFFFFFFFFFFFFFFFF
@A00941:609:HJ7N2DRXY:1:2101:31512:1047 1:N:0:NAATACAG
CTAGCTTGAGATGTGTATAAGAGACAGCCACATATCTACAGCCATCTGATCTTCAACAAACCTGACAAATATAAGCAATAGGGAAAAGATTCCCTATTTAATCATGGTGCTAGAAAAACCCATATGCAGAAAACAGAAACTGGACCCCTT
+
FFFFFFFFFFFFFFFFFFFFFFFFFFFFFFFFFFFFFFFFFFFFFFFFFFFFFFFFFFFFFFFFFFFFFFFFFFFFFFFFFFFFFFFFF:FFFFFFFFFFFFFFFFFFFFFFFFFFFFFFFFFFFFFFFFFFFFFFFFFFF:FFF:FFF,
@A00941:609:HJ7N2DRXY:1:2101:31656:1047 1:N:0:NAATACAG
CTAGCTTGAGATGTGTATAAGAGACAGAGCATATATTGAGAAATATTAAATAACTTGTATAAATCATATCGCTCAGGAGAAGCAGAGCCAGGATTTTAATTTAAGTTTACCTTGCTCCACATCCAGTGTTTGTTTTCTTATAATAAACTA
+
F:FFFFFFFFFFFFFFFFFFFFFFFFFFFFFFFFFFFFFFF:FFFFF:FFFFFFFFFFFFFFFFFFFFFFFFFFFFFFFFFFFFFFFFFFF:FFFFFFFF,FFFFFFFFFFFFFFFFFFFFFFFFF:FFFFFFFFFFF,FFFFFFFFFFF
@A00941:609:HJ7N2DRXY:1:2101:31747:1047 1:N:0:NAATACAG
CTAGCTTGAGATGTGTATAAGAGACAGGGCTCAGAGTGTGTAAGCAGCTGGTTTCCCTGGGAGATAATAGTGGTTCTGGAAAGCACCCTGTAAGCACAAACTCCTGTCTCTTATACACATCTGCTATGTAGATCGGAAGAGCACACGTCT
+
FFF:FFFFFFFFFF:FFFFFFFFFFFFFF:FFFFFFFFFFFFFFFFFFFFFFFFFFFFFFFFFFFFFFFFFFFFFFFFFFFFFFFFFFFFFFFFFFFFFFFFFFFFFFFFFFFFFFFFFFFFFFFFFFFFFFFFFFFFFFF,FFFFFF:F
@A00941:609:HJ7N2DRXY:1:2101:31855:1047 1:N:0:NAATACAG
CTAGCTTGAGATGTGTATAAGAGACAGAAACTAAGTAGTCTAGATTCTTCAGATTTGGAAACTTTCTAATCTAGATGATTAAAATGCTAATACATTAAGCAGAGGTGTGTCTTATTCAAAGGTTAAATTCCGATATTTCATATATCCAAA
+
FFFFFFFFFFFFFFFFFFFFFFFFFF:FFFFFFFFFFFFFFFFFFFFFFFFFFFFFFFFFFFFFFFFFFFFFFFFFFFFFFFFFFFFF:FFFFFFFFFFFFFF:FFFFFFFFFFFFFFFFF:FFFFFFFFFFFFFFFFFFFFFFFFFFF:
@A00941:609:HJ7N2DRXY:1:2101:31910:1047 1:N:0:NAATACAG
CTAGCTTGAGATGTGTATAAGAGACAGGGTCTAGACACACAGAGAGGCAGCCGGACGCACAGAGGAAAGACCCAGTGAAGACGCAGCAAGGCCAAGTCCGCAGGCCACGAGAGAGGCACAGGAGAACCAGCCCTCCTGGCACCTTGACCT
+
F:FFFF::FFFFFFFFF:F:F:FF:FF,FFFFFFFF::FFF,F:FFFF,F:FFFFF:FF:FFFF:FFF:FFFFF,FFF,,F:F:FF:,FFFFFF::F:F::F:::F,::FFF:FF,F:FFF,F,FFF,F,:FF:FF:F::FFF,FFF:FF
@A00941:609:HJ7N2DRXY:1:2101:32362:1047 1:N:0:NAATACAG
CCAAGTCCAGATGTGTATAAGAGACAGCCTTTAGGTTCTTCTGTAGTAAGGTCCAGAAGAAAATAAGGAAACGTGAATTACTTTAGATTTTTCCCTTGTCATAATGAAATGTGAGCATGAATATAATGTTAAGAAAAATATGCACAAAAT
+
FFFFFFFFFFFFFFFFFFFFFFFFFFFFF:FFFFFFFFFFF:FFFF:FFFFFFFFFFF:FFFFFFFFFFFFF:F:F:FFFF:F:FFF,F,FFFFFFFFFFF:FFFF:FF:FFFFFFF:FFF:FFFFFFFF:FFFFFFFF:,FFFFFFF:F
@A00941:609:HJ7N2DRXY:1:2101:32597:1047 1:N:0:NAATACAG
CGCGGTTCAGATGTGTATAAGAGACAGGTCTTGCTCTGTCACCCAGGCCGGAATACAGTGGTGCGATCTTGGCTTACTGCAAGCTCTGTCTCTTATACACATCTGCTATGTAGATCGGAAGAGCACACGTCTGAACTCCAGTCACTAATA
+
FFFFFFFFFFFFF:FFFFFFFFFFF:FFFFFFFFFFFFFFFFFFFFFFFFFF,FFF:FFFFFFFFFFFFFFFFFFFFFFFF:FFFFFFFFFFFFFFFFFFFFFFFFF:FFFF:FFF:FFFFFFFFFFFFFFFFFFFFFFFF:F:FFFFFF
@A00941:609:HJ7N2DRXY:1:2101:32651:1047 1:N:0:NAATACAG
TGACAAGAGATGTGTATAAGAGACAGGACTCTTATTGAAAGACAAGTTGTTTCCTAGGTGTCTGATCACTCCCAAGCTGCCTGTGTGTGCTGCACAAATATCACAGCAGAGCGTTCAGGTGGGGATGTGCAGTGTGTGGTATGGCGGTCC
+
FFFFFFFFFFFFFFFFFFFFFFFFFFFFFFFFFFFFFFFFF,FFFFFFFFFFFFFFFFFFFFFFFFFFFFFFFFFFFFFFF,FFF:FFFFFFFFFFFFFFFFFFFFFFFFFFFFFFFFFFFFFFFFFFFFFF,FFFFFFFFFFFFFFFFF
@A00941:609:HJ7N2DRXY:1:2101:32723:1047 1:N:0:NAATACAG
CCAAGTCCAGATGTGTATAAGAGACAGAAAAAGAAACCGCTCTGTTTTCTTCCCGAAACCCCAGGAATTAACAGTAGATAGATCCCTATCAAAATCAAAGGCTCTATTCTGTTTTGCATTGTGTTATCTGACAGTTGGAGTTTTGGGGGG
+
FFFFFFFFFF,:F,FFFFFFF:FFFFFFFFFFFFFFFFFFFFF:FFFFFFFFFFFF:FFFFF,FFF,::FFFFFF:FFFFFFFFFFFFFF:FFFFFFFFFFFFFF,F,FFFFFFFFFFFFFFFFFFFFFFFFFF,F,F:FF,FFFFFFFF
@A00941:609:HJ7N2DRXY:1:2101:32904:1047 1:N:0:NAATACAG
CCAAGTCCAGATGTGTATAAGAGACAGTTCTAGAACACACAGGATAAGCACACATTCCCTTAACCAAGACATTATATCATCACGTCATAGAGCATCTGTAANTTCTACTNTACATCTGTGAGATGAGAATAAAAAGGCCATATAATGGCT
+
FFF:FFFFFFFFFFFFFFFFFFFFFFFFFFFFFFFFFFFFF:FFFFFFFFFFFFFFFFFFFFFFFFFFFFFFFFFFFFF:FFFFFFF,F:FFFFFFFFFFF#,FFFFF:#F::FF::::FFFFFFFFFFFFFFFFFFFF:::FFF:FFF,
@A00941:609:HJ7N2DRXY:1:2101:1145:1063 1:N:0:TAATACAG
CTAGCTTGAGATGTGTATAAGAGACAGAATTTATACTGTGCAACCATTAAATGAAATGTTCTGCAAATATCTATTAGGACCATTTGGTCTATAGTGCACATTAAGTTCTGTCTCTTATACACATCTGCTATGTAGATCGGAAGAGCACAC
+
FFFFFFFFFFFFFFFFFFFFFFFFFFFFF:FF:FFFFFFFFF:FF,FFFFFFFFFFFFFFFFFFFF:FFFF:FFFFFF:FF,FFFFFFF::::FFFFFF:,FFFFF,FFFFFFF:F:FFFFFF:FFFF,:,FF:FFFFFFF:FFFFFF,F
@A00941:609:HJ7N2DRXY:1:2101:1217:1063 1:N:0:TAATACAG
CTAGCTTGAGATGTGTATAAGAGACAGGGATACCTGTGAAGATTTCGTTGGAAACGGGAATATCTTCCTATAAAATCTAGACAGAAGCATTCTCAGAAACTGCTCTGTGATGTCTGCATTCAAGTCACAGAGTTGAACATTGCCTTTCAT
+
FFFFFFF,FFFFFFFFFFFFFFFFFFFFFFF:FFFFFFFFFFFFFFFFFFFFFFFFFFFFF,FFFFFFFFF:,FFFFF:FFFFFFFFFFFFFFFFFFFFFFFFFFFF,FF:FFFFFFFFFFF,FFFFFFFFFFFFF:FFFF:FFF,:FF,
@A00941:609:HJ7N2DRXY:1:2101:2139:1063 1:N:0:TAATACAG
CTAGCTTGAGATGTGTATAAGAGACAGGGTATGTAGTGATGTTTTGATACTTAAAATGTATAGTGATCAGATCAAGGTATTTAGCAAATCTATCATCTTGAACATTTATAATTGGAACATTCAGTGTATCTTCCTTCTACCTATTTGAAA
+
FFFFFFFFFFFFFFFFFFFFFFFFFFFF:FFFFF:FFFFFFFFFFFFFF:FFFFFFFFF:FFFFFFFFFFFFFFFFFF:FFFFFFF:FFFFFFFFFFFFFFFFFF,FFFFFFFFFF,FFF:FFF:FFFFFFFFFFFFFFFFFFFFFFFFF
@A00941:609:HJ7N2DRXY:1:2101:2211:1063 1:N:0:NAATACAG
TGACAAGAGATGTGTATAAGAGACAGGGTCAGTTTTAATTTTCTTGGTGAATATGATAAGTCACGTATAGTCTCTGAAAGTCAGGAAAAGTATTGGAAAATCAATATTCATATTTCAGCCTTAAAGATAGGTTAAACATAATGTTTCAAG
+
FFFFFFFFFFFFFFFF:FFFFFFFFFFFFFFFFFFFFFFFFFFFFFFFFFFFFFFFFFFFFFFFFFFFFFFFFFFFFFFFFFFFFFFFFFFFFFFFF:FFFFFFFF:FFFFFFFFFFFFF:FFFFFFFFFFFFFFFFFFFFFFFFFF:FF
@A00941:609:HJ7N2DRXY:1:2101:2284:1063 1:N:0:NAATACAG
CTAGCTTGAGATGTGTATAAGAGACAGCTCTTAACTCCCTCTTAGAGTGAATAGATGATCTTTGCTGGCAGGGCACCCTCCAATACTTCCACGCTGATGAAGTTCTATTCTTTACTTCTATACTCACTCTTATTCTCATTCCCATTCTTA
+
FFFFFFFFFFFFFFFFFFFFFFFFFFFFFFFFFFFFFFFFFFFFFFFFFFFFFFFFF:FFF:FFFFFFFFFFFFFFFFFFFFFFFFFFFFFFFFFFFFFFFFFF::F,FFFFFF:FFF:FF::FFFF:FF:FFFFFFF,FFFF,FFFFFF
@A00941:609:HJ7N2DRXY:1:2101:2591:1063 1:N:0:NAATACAG
CTAGCTTGAGATGTGTATAAGAGACAGAACCAGTTCAAATAAACTACTGTCTTTTAATAGGATCTTTTCAGGAACACCATAATTTTGGTGCTTTTTCAAGGTGAAATTGTGCTGTTATACCTAAGATGTTTAAAAACCTGTCTCTTATAC
+
FFFFFFFFFFFFFFFFFFFFFFFFFFFFFFFFFFFFFFFFFFFFFFFFFFFFFFFFFFFFFFFFFFFFFFFFFFFFFFFFFFFFFFFFFFFFFFFFFFFFFFFFFFFFFFF:FFFFFFFFFFFF:FFFFFFFFFFF:FFFFFFFFFFFFF
@A00941:609:HJ7N2DRXY:1:2101:2645:1063 1:N:0:NAATACAG
CTAGCTTGAGATGTGTATAAGAGACAGTCCAAGAATAAGCACTGGCATACTATTGTTCAGAAAAACTGATACTTGATATCTAAACACTGTTTGTATTTACATGTAAGAGATATGACCTGTCTCTTATACACATCTGCTATGTAGATCGGA
+
FFFFFFFFFFFFFFFFFFFFFFFFFFFFFFFFFFFFFFFFFFFFFFFFFFFFFFFFFFFFFFFFFFFFFFFFFFFFFFFFFFFFFFFFFFFF:FFFFFFFFFFFFF:FFFFFFFFFFFFFFFFF:FFFFFFFFFFFFFFFFFF,FFFF,F
@A00941:609:HJ7N2DRXY:1:2101:2682:1063 1:N:0:NAATACAG
CTAGCTTGAGATGTGTATAAGAGACAGGTCTTGGCATTAACAGTTGGCTCTTTGTTACTTACACATATTTCTGCAGCCTGCTTCAATTTCTCCTCAGAGAATGGGTTTTGCTTTTCTATTGCATTGTCAGGCTGCAAACTTCCCAAACTT
+
FFFF:FFFFFFFFFFFFFFFFFFFFFFFFFFFFFFFFFFF::FFFFFFF:FFFF:FF,FF,FFFFFFFFFFFFF:FFFFFF,FFFFFFFFFFFFFFF:FFFFFFFF,FFF,FF,FFFF,FFFF:FFFFFFFFFF::FFF,FFFFFF:FFF
@A00941:609:HJ7N2DRXY:1:2101:2790:1063 1:N:0:NAATACAG
CTAGCTTGAGATGTGTATAAGAGACAGGGGACTACAGGCGCCCACCACCACGCCTGGCTAATTTTTTATATCTTTAGTAGAGATGGGATTTCACCATGTTAGCCAGGATGGTCTCGATCTCCTGACCTCATGATCTGTCTCTTATACACA
+
FFFFFFFFFFFFFFFFFFFFFFFFFFFFFFFFFFFFFFFFFFFFFFFFFFFFFFFFFFFFFFFFFFFFFFFFFFFFFFFF:FFFFFFFFFFFFFFFFFFFFFFFFFFFFFFFFFFFFFFFFFFFFFFFFFFFFFFFFFF:FFFFFFFFFF
@A00941:609:HJ7N2DRXY:1:2101:2826:1063 1:N:0:NAATACAG
CTAGCTTGAGATGTGTATAAGAGACAGGTCTAGGATGAGCAGACAGAGACTTTTTGTAATAACCCTGTAGAGTTCAACAAGCTGAGTGGGCGATTGTATAGTATATTCCTCAGGGAGCAGTTTGACAGTGTAGTGAATATGTCACACAGG
+
FFFFFFFFFFFFFFFFFFFFFFFFFFFFF,F,,,,,F,F,,,,,F,,,,F,,FF,:,,FFFF,,,,,,,,,F:,F,,F,,F::F,,,FF,F,,:,FF,FF,,,F,,,,F:,:,:,,,F,,:,FF,,:,,,F,,F:F,:,,,,FFF,F,F,
@A00941:609:HJ7N2DRXY:1:2101:2880:1063 1:N:0:NAATACAG
CCAAGTCCAGATGTGTATAAGAGACAGGCCTTGAAATCCAAAGCCCTCCTTATGATTTTTGCGCATTTCCAGGAGTTATTCTCCTGGTATTCCCCGCCAATGGCTCCTGAATCTGCATGTGTTGTCTCTGTCGTGCATTCACCTGGACTT
+
FFFFFFFFFFFFFFFFFFFFFFFFFFFFFFFFFFFFFFFFFFF:F::FFFFFFFFFFFFFFFFFFF,FFFFFFFF::F,FFFFFFFFFFFFFFFFFFFFFFFFFFFFFFFFFFFFFFFFFFFFFFFFFFFFFFFFFF:FFFFFF:FFFFF
@A00941:609:HJ7N2DRXY:1:2101:3296:1063 1:N:0:NAATACAG
TGACAAGAGATGTGTATAAGAGACAGGAGGCAGACTGATCACAAGGTCAGGAGTTTGAGACTAGCCTGGCCAATATGGTGAAACCCTGTCTCTACTAAAAAATACAAAAATTAGCCTAGCATGGTGGCACGCACCTGTAGTCCCAGCTAC
+
FFFFFFFFFFFFFFFFFFFFFFFFFFFFFFFFFFFFFFFFFFFFFFFFFFFFFFFFFFFFFFFFFFFFFFFFFFFFF:FFFFFFFFFFFFFFFFFF,FFFFFFFFFFFFFFFFFFFFFFFFFFFFFFFFFFFFFFFFFF:FFFFFFFFFF
@A00941:609:HJ7N2DRXY:1:2101:3423:1063 1:N:0:NAATACAG
TGACAAGAGATGTGTATAAGAGACAGGGAATGTACTGATTGAAAAGGTTTGAAAAATATACATTAAAAAAATACCAATTTACAAATTTCATGATGAACCTGTGTTCTAGCAGACCTGTCTCTTATACACATCTGTATGTTCAGATCGGAA
+
FFFFFFFFFFFFFFFFFFFFFFFFFFFFFFFFFFFFFFFFFFFFFFF:FFFFFFFFFFFFFFFFFFFFFFFFFF:FFFFFFFFFFFFFFFF:FFFFF:,FFF:F:FFF::F:FF,FFFFF,FFFFF,FFF:,F,FFFFFF,FFFFF:FFF
@A00941:609:HJ7N2DRXY:1:2101:3477:1063 1:N:0:NAATACAG
CTAGCTTGAGATGTGTATAAGAGACAGGTAGAACCTTGGGGCTCGGTTCACTTCCTTGTCATGAGGCCGAGTCTGCCTCCACCCAGCTCCTCATCTGTCTCTTATACACATCTGCTATGTAGATCGGAAGAGCACACGTCTGAACTCCAG
+
FFFFFFFFFFFFFFFFFFFFFFFFFFFFFFFFFFFFFFFFFFFFFFFFFFFFFFFFFFFFFFFFF:FFFFFFFFFFFFFFFFFFFFFFFFFFF:FF:FFFFFFFFFFFFFFFFFFF,:FFF:FFFF:FFFFFFFFFFFFFFFFFFFFFFF
@A00941:609:HJ7N2DRXY:1:2101:3531:1063 1:N:0:NAATACAG
ATAGCTTGAGATGTGTATAAGAGACAGCCACACACACATACACAAACACACACAAACACACACATACACATGTACACACATACACACCACAAACACACGTACACACCACACACACATACACATACAACACATATACACACCACACACAAA
+
,FFFFFFFFFFFFFFFFFFFFFFFFFFFFFFFFFFFFFFFFF:FFFFFFFFFFFFFFF:FFFFF,:FFFF::FF:FFFFF,F:FFFF,F:,FF,::FF,FF,F,FFF:FFFFFFFF,FFFFF:FF,FFFFF::FF::FF:,FFF,FFFFF
@A00941:609:HJ7N2DRXY:1:2101:3549:1063 1:N:0:NAATACAG
TGACAAGAGATGTGTATAAGAGACAGGGCTGAGGTCGCGGGGCAGAATGGTCCGAAGCTCACCGGGGTCACAGTCGGACCGAGGCGGGTGTGCGCCTCGACCGGACGCCAGGGGAGCCAGCAGCCCGGCCGCGCTGGCGGGGCCGGGGGT
+
FFFFFFFFFFFFFFFFFFFFFFFFFFF:,:,FFFFF,FFF:FF,,,FFFFFFFFFFFFFFFFFFFFFFFFFFFFFFFF:FF,:FFFFFFFFFFFFFFFFFFF,FFFFFFF,FF:FFFFFFF,FFF,F:FFFFFFFFFFF,F:FFFFF:FF
@A00941:609:HJ7N2DRXY:1:2101:4146:1063 1:N:0:NAATACAG
CTAGCTTGAGATGTGTATAAGAGACAGGAGGGGAGACAGTCCTCTGGGGTAAAAGCGAAGAGGCTTACCGCCCCTCTCCCCGTGGGGGCCCACAGTGCTGCTGCGCTGTCTCTTATACACATCTGCTATGTAGATCGGAAGAGCACACGT
+
FFFFFFFFFFFFFFFFFFFFFFFFFFFFFFFFFFFFFFFFFFFFFFFFFFFFFFFFFFFFFFFFFFFFFFFFFFFFFFFFFFFFFFFFFFFFFFFFFFFFFFFFFFFFFFFFFFFFFFFFFFFFFFFFFFFFFFFFFFFFFFFFFFFFFF
@A00941:609:HJ7N2DRXY:1:2101:4218:1063 1:N:0:NAATACAG
CTAGCTTGAGATGTGTATAAGAGACAGCTCATGGCCAGTGATGATGAGCATTTTTTCATGGGTCTTTTGGCTGCATAAATGTCTTCTTTTGAGAAGTGTCTGTTCATGTCCTTTGCCCACTTGTCAATGGGGTTGTTTTTTTCTTATAAA
+
FFFFFFFFFFFFFFFFFFFFFFFFFFFFFFFFFFFFFFFFFFFFFFFFFFFFFFFFFFFFFFFFFFFFFFFFFFFFFFFFFFFFFFFFFFFFFFFFFFFFFFFFFF,FFFFFFFFFFFFFFFFFFFFFFFFFFFFFFFFFFF,FFFFFFF
@A00941:609:HJ7N2DRXY:1:2101:4327:1063 1:N:0:NAATACAG
CTAGCTTGAGATGTGTATAAGAGACAGGTATAGTGGATACATGTAGAATTAATTATTTAATGTGATGCTGAGGACCAGGCCTTGACTATTGAGTCTTTTTAAAGGCATTGTCTCCCAGTTTCCCATCTGCTTCACAGCTCCATCCATATG
+
FFFFFFFFFFFFFFFFFFFFFFFFFFFFFFFFFFFFFFFFFFFFFFFFFFFFFFFFFFFFFFFFFFFFFFFFFFFFFFFFFFFFFFFFFFFFFFFF:FFFFFFFFFFFFFFFFFFFFFFFFFFFFFFFFFFFFFFFFFFFFFFFF:FFFF
@A00941:609:HJ7N2DRXY:1:2101:4363:1063 1:N:0:NAATACAG
CTAGCTTGAGATGTGTATAAGAGACAGGGCTTGTGTCTCAGCAAGATGAAAAGAAAGCCTCCCGTGAATTTAACCGGGGGCGGGCCTGATCCCATTTCCATTTTTAAGATCGGCCCCTGCCCCCAGCTGCTGCAGGGGAAGGGGGCTGAG
+
FFFFFFFFFFFFFFFFFFFFFFFFFFFFFFFFFFFFFFFFFFFFFFFFFFFFFFFFFFFFFFFFFFFFFFFFFFFFFFFFFFFFFFFFFFFFFFFFFFFFFFFFFFFF:FFFFFFFFFFFFFFFFFFFFFFFFFFFFFFFFFFFFFFFFF
@A00941:609:HJ7N2DRXY:1:2101:4960:1063 1:N:0:NAATACAG
CTAGCTTGAGATGTGTATAAGAGACAGATTCCATTCCATTCCATTCCATTCCACTTGGGTTGATTTCATTCCGTTCCTTTACATTGCATTCCATTCCATTCGATTCCATTCCATTCCATTCCATTCAATTCCGTTCCATTCCATTCGTGT
+
FFFFFFFFFFFFFFFFFFFFFFFFFFFFFFFFFFFFFFFFFFFFFF:FFFFFF:F:FFFFFFFFF,FFFFF,FFFF,,FFFFFFFFFFFFFFFFF:FFFFFFFFFFFFFFFFFFFF:FF,FFF,F:,FFFF,F:FFFF:FF:FFFF::FF
@A00941:609:HJ7N2DRXY:1:2101:5050:1063 1:N:0:NAATACAG
CTAGCTTGAGATGTGTATAAGAGACAGGATTAAGGTATTTTACATTCTTTTTTTTAGGGAGATGGGGAGTGGGAGACAAGGTCTCACTCTGTTGGCCAGGCTAGAGTACAGTGGCACTACGATGGCTCACTGCAGCCTCGAACTCCAGGG
+
FFFFFFFFFFFFFFFFFFFFFFFFFFFFFFFFFFF:F:FFFFFFFFFFFF:FFFF:FFFFFFFFFFFFFFFFFFFFFFFFFFFFFFFFFFFFFFFFFFFFFFFFFFFFFFFFFFFFFFF:FFFFF:FFFFFFFFFFFFFFFFFFFFFFFF
@A00941:609:HJ7N2DRXY:1:2101:5177:1063 1:N:0:NAATACAG
CTAGCTTGAGATGTGTATAAGAGACAGATTCTCCAGATTGGTTGTACTAACTTTCATTCCCACCAACAGTGTATGAGGGTTCCCTTTTCTCCACATCCTTGCCAGCATTTGTCATTGCCTGTCTTTTGGATATAAGCCATTTTGACTGGG
+
FFFFFFFFFFFFFFFFFFFFFFFFFFFFFFFFFFFFFFFFFFFFFFFFF:FFFFFFFFF:FFFFFFFFFFF:FFF:FFFFFFFFFFFFFFFFFFFFFFFFFFFFF:,FFFFFFFFFFFFFFFFFFFFFFF:FFFFFFFF,FFFFFF:FFF
@A00941:609:HJ7N2DRXY:1:2101:5267:1063 1:N:0:NAATACAG
CGCGGTTCAGATGTGTATAAGAGACAGGAAGAAAAGAGAAGATTGGTTTTTTTTCTTAACTACACATATTATAACATTTTTTTGAAGAAAAATGTGCCAAGAAAACTAACCCACTGGATCTAAGAATTCAAGCCACTTTGTGAATTTTGG
+
FFFFFFFFFFFFFFFFFFFFFF,FFFFFFFFFFFFFFFFFFFFFFFFFFFFFFFFFFFFFFFFFFFF:FFFFFFFFFFFFFFFFFFFFFFFFFFFFFFFFFFFFFF::FFFF,FFFFFFFFFFF:FFFFFF:FFFFF:FFFFF:FFFF:F
@A00941:609:HJ7N2DRXY:1:2101:5412:1063 1:N:0:NAATACAG
CTAGCTTGAGATGTGTATAAGAGACAGAGCATGTAGTTTTTGATTTTCAGTTTGAGTCACTTCAATAAGGGTAATGGCCCCCAGCTCCATATATGTTGCTGCAAAAAAAAAAACATAATTTCATTCATTTTTGTGGCTGAGTGGTATTCC
+
FFFFFFFFFFFFFFFFFFFFFFFFFFFFFFFFFFFFFFFFFFFFFFFFFFFFFFFFFFFFFFFFFFFFFFFFFFFF:FFFFFFFFFFFFFFFFFFFFFFFF:FFFF:FFFFFFFFFFFFFF,FFFFFFFFFF,FFFFFFFFFFFFFFF,F
@A00941:609:HJ7N2DRXY:1:2101:5502:1063 1:N:0:NAATACAG
CTAGCTTGAGATGTGTATAAGAGACAGCAGCCATCCCATTACTGGGTATATACCCAAAGGATTATAAATCATGCTGCTATAAAGACACATGCACACGTATGTTTATTGCGGCATTATTCACAATAGCAAAGACTTGGAACCAACCCAAAT
+
FFFFFFFF:FFFFFFFFFFFFFFFFFFFFFFFFFFFFFFFFFFFFFFFFFFFFFFFFFFFFFFFFFFFFFFFFFFFFF:FFFFFFFFFFFFFFFFFFFFFFFFFFFFFFFFFFFFFFFFFFFFFFFFFFFFFFF:FFFFFFFFFFF:FF:
@A00941:609:HJ7N2DRXY:1:2101:5575:1063 1:N:0:NAATACAG
CTAGCTTGAGATGTGTATAAGAGACAGGGCGGAGGTTACAGTAAGCCAAGATTGTGCCACTGCACCCCAGCCTGGGTGACAGGGCGAGACCTGTCTCTTATACACATCTGCTATGTAGATCGGAAGAGCACACGTCTGAACTCCAGTCAC
+
FFFFFFFFFFFFFFFFFFFFFFFFFFFFFFFFFFFFFFFFFFFFFFFFFFFFFFFFFFFFFFFFFFFFFFFFFFFFFFFFFFFFFFFFFFFFFFFFFFFFFFFFFFFFFFFF:FFFFFFFFFFFFFFFFFFFFFFFFFFFFFFFFFFFFF
@A00941:609:HJ7N2DRXY:1:2101:5828:1063 1:N:0:NAATACAG
CTAGCTTGAGATGTGTATAAGAGACAGCTACAGGCGTGGGAAGCGGCGGATGAATATTTGCTGCAACAGTTGGACGACACAGAAATCCGCGGCCCGGTGTTGATCCTGAATGATGCCTTTGGTGCGTTAAGCTGCGCGCTGGCGGAACAT
+
FFFFFFFFFFFFFFFFFFFFFFFFFFFFFFFFFFFFFFFFFFFFFFFFFFFFFFFFFFFFFFFFF,FFFFFFFFFFFFFFFFFFFFF:FFFFFFFFFFFFFFFFFFFFF:FFFFFFFFFFFFFFF:FFFFFFFFFFFFFFFFFFFFFFFF
@A00941:609:HJ7N2DRXY:1:2101:6027:1063 1:N:0:NAATACAG
TGACAAGAGATGTGTATAAGAGACAGCTCTCACACCCTCCCTGGCAGGTCCTTCCAATTGCACAGGCCTTGACCATGCAATAGGGCATGGGTTTTCCTTCTCCCCTTTCATCTACTTCAAATACTTACATGTCTTTGACCTGTTATTTTG
+
FFFFFFFFFFFFFFFFFFFFFFFFFFFFFFFFFFFFFFFFFFFFF:FFFFFFFFFFFFFFFFFFFFFFFFFFFFFFFFF:FFFFFFFFFFFFFFF,::FF:FFFFF:FFFFFFFFFFFFFFFFFFFFFFFFFFFFFFFFFF,FFFFFFF,
@A00941:609:HJ7N2DRXY:1:2101:6497:1063 1:N:0:NAATACAG
CCAAGTCCAGATGTGTATAAGAGACAGCATTCAGTGAGCTCAGGTCTCACCAGTCCCTGCTCTGTCTTGCTGTTACTTTTGACAAGTAACTTTGCTGGGGTTCGGTTTCCTTGGCTGCTAGACTTCTGTGCACCTTCTGTTTATCTGAAT
+
:FFFFFFFFF:FFFFFF:F:FFFFFF:FFFFFFFFF:FFFFFFFFFFFFFFFFFFFFFF:FFFFFFF,FFFFFFFFFF:FFFFF,FFF:::FFF:FFFFF:FFFFFFFFFF,:FFFFFFFFFFFF:FFFFFF::,:FFF:F,,FFFFFFF
@A00941:609:HJ7N2DRXY:1:2101:7148:1063 1:N:0:NAATACAG
TGACAAGAGATGTGTATAAGAGACAGCTATAGTCCAATTGGCCATTCCCTTCACCTTGGCATTCCATAAGATACCACAAAATACACATGGCCACCAAAACCAGAGAGATTTGACAAATTCTTTTAATCTCAATATATGTGTTGACTCAAT
+
FFFFFFFFFFFFFFF,F:FFFFFFFFFF,FFFFFFFFFFFFFFF:FFF:FFFFFF,FF:FFF::FFFFFFFFFFFFFFFFF:FFFFFFFFF:FFFFFFFFFFFF:FFFFFFF:FF,F,FF:FFF:,FFFFF:FFFFFFFFFFF,FFF:::
@A00941:609:HJ7N2DRXY:1:2101:7202:1063 1:N:0:NAATACAG
CCAAGTCCAGATGTGTATAAGAGACAGAGCTTATTGTGGTGAAAGCTCAAGGAACCCAGGGCACCTTGGCTGACCCCGTCTCCCAACTCCAAGAAAGCAGCTCTTAGGGTATGGGTATCTAACTGTCTCTTATACACATCTGTCTGCGAG
+
FFFFFFFF:FFFFFFFFFFFFFFFFFFFFFFFFFFFFFFFF:FFFFFFFFFFFFFFFFFFFFF:FFFFFFFFFFFFFFFFFFFFFFFFFFFFFFFFFFFFFFFF,FFFFF:FFFFFFFFFFFFFFFFFFFFFFFF:FFFFFFFFFFFFFF
@A00941:609:HJ7N2DRXY:1:2101:8088:1063 1:N:0:NAATACAG
CTAGCTTGAGATGTGTATAAGAGACAGCGTGAAGCCTCCGCCTGGTCATTGCGCGAGTGGGACAGTGCACCACCGAAAATTGCCCGCTGGCAGCGTAAACGTATTCAGCATCAGGATTTTGAGCGGCGGCTACGTGAGATGGTTGCCGAA
+
:FFFF,FFFFFFFFFFFFFFFFFFFFFFFFFFFFFFFF:FFFFFFFFFFFFFFF,FFFFFFFFFFFFFFFFFFFFFFFFFFFFFFFFFFFFFFFFFFFFFF:FFFFFFFFFFFFFFFFFFFFFFFFFFFFFFFFFFFFFFFFFFFFFF:F
@A00941:609:HJ7N2DRXY:1:2101:8413:1063 1:N:0:NAATACAG
CTAGCTTGAGATGTGTATAAGAGACAGACCTCTTACAGGACATACCTCTTAATACTATCACATTAGCAGCATCTGAATTTTGGAGAGTACACATTCAAACATAGCATGCACCAAATTGTACTTGTGATCTTGTAATCCTCAGTGCCACAC
+
FFFFFFFFFFFFFFFFFFFFFFFFFFFFFFFFFFFFFFFFFFFFFFFFFFFFFFFFFFFFFFFFFFFFFFFFFFFFFFF:FFFFFFFFFFFFFFFFFFFFFFF:FFFF:FFFFFFFFFFFFFFFFFF:FFFFFF:FFFFFFFFFFFFFFF
@A00941:609:HJ7N2DRXY:1:2101:8684:1063 1:N:0:NAATACAG
TGACAAGAGATGTGTATAAGAGACAGCAACAGCCACATGTGCAAAGTGGCTGCCAGTTTGTGCAGCACATATATGAAGATTTTCATCAGTGTAGAAGATTGCTTTGGCCAGGGGAGTGAACACCTGAGTGATCGAAGAGGTAGTGGGATT
+
:FFF::FFFFFFFFF:F,FFFFFFFFF,::,FFFFFF,F:F,,FF,:FFF,F:,:,,,FF,:F,FFFF,FFF,,FFFFF,,:F,:,F,,F,FF::F,F:F:,,,:F,,,:FF:,,F,FF:,:F,,FFFF,,F::,F,FF:::F:F:,F,:
@A00941:609:HJ7N2DRXY:1:2101:8956:1063 1:N:0:NAATACAG
CTAGCTTGAGATGTGTATAAGAGACAGATGTGAAGATATTTCCTTTTCCACCGCAGGCCTGAAAGCGCTCCAAATGTCCACTTGGAGGCTCTACGAAAAGAATGTTTCAAAACTGCTCTATGAAAAGCAATGTTATACTCTGGGAGTTGA
+
FFFFFFFFFFFFFFFFFF:FFFF:FFFFFFFFFFFFFFFFFFFFFFFFFFFFFFFFFFFFFFFFFFFFFFFFFFFFFF:FFFFFFFFFFFFFFFFFFFFFFFFFFFFFFFFFFFFFFFFFFFF:FFFFFFFFFFFFFFFFFFFFFFFFFF
@A00941:609:HJ7N2DRXY:1:2101:9209:1063 1:N:0:NAATACAG
CTAGCTTGAGATGTGTATAAGAGACAGAAGCAGGGTTCACTTCTTTTCTTTAAGGAGAAGTTTCAGAAGTCTCACTCAGAATTTCCCCTACGACAATTGGCCAAGAGATAGTCCTGTCTCTTATACACATCTGCTATGTAGATCGGAAGA
+
FFFFFFFFFFFFFFFFFFFFFFFFFFFFFFFFFFFFFFFFFFFFFFFFFFFFFFFFFFFFFFFFFFFFFFFFFFFFFFFFFFFFFFFFFFFFFFF:FFFFFF:FFFFFFFFFFFFFFFFFFFFFFFFFFFFFFFFFFFF:FFFFFFFFF:
@A00941:609:HJ7N2DRXY:1:2101:9281:1063 1:N:0:NAATACAG
TGACAAGAGATGTGTATAAGAGACAGCCTCTAGATACCTCTGCCAGCAACAGCAGTGCTTAGACAGACACATTGCTTTCAGAGTTCCCTCCTAAGGGTTCTTCTAAATGATGTCATATAATCCTGGTCAAATTTGGAACTGTAGGCAGCA
+
FFFFFFFFFF:FFFFFF,FFFFFFFFFF:FFFFFFFFF:FFFFFFFFFFFF:FFFFFFFFFF:FFFFFFFFFFFFFFF:FFFFFFFFFFFFFFFFFFFFFFFFFFFFFFFFF:F:FFFFF:FFFF,F:FFFFFFFF::FFF:FFFFFFFF
@A00941:609:HJ7N2DRXY:1:2101:9317:1063 1:N:0:NAATACAG
CGCGGTTCAGATGTGTATAAGAGACAGCTATTATTCTAGGTGTGTAGTAGGCTACCTCTAGGTTTGTGTAAATACAGTCTATCATGTTAGCACAAGGACGAAATCACCTAGTAATGCTTGTCTCAGAACCTGTCTCTTATACACATCTGC
+
FFFFFFFFFFFFFFFFFFFFFFFFFFFFFFFFFFFFFFFFFFFFFFFFFFFFFFFFFFFFFFFFFFFFFFFFFFFFFFFFFFFFFFFFFFFFFFFFFFFFFFFFFFFFFFFFFFFFFFFFFFFFFFFFFFFFFFFFFFFFFFFFFFFFFF
@A00941:609:HJ7N2DRXY:1:2101:9534:1063 1:N:0:NAATACAG
CTAGCTTGAGATGTGTATAAGAGACAGCTCTAATAGTTATAAAACAGATGTTAAAAATAAAACAAACACATTTCCTTATAAGTTCATGTCTATGTGATAGATTGATTGCAAAATGGCCCATTTTTTTCCCTCTGTATACCTCTCTCTGTA
+
FFFFFFFFFFFFFFFFFFFFFFFFFFFFFFFFFFFFF:FFFFFFFFFFFFFFFFFFFFFFF:FFFF:FFFFFFFFFFF:FFFFFFFFFFFFFFFFFFFFFFFFFFFFFFFFFFFFFFFFFFFFFFFFFFFFFFFFFFFFFFFFFFFFFFF
@A00941:609:HJ7N2DRXY:1:2101:9697:1063 1:N:0:NAATACAG
CTAGCTTGAGATGTGTATAAGAGACAGGTAACAGGGTGTGGGGGGCACCAAGACATGCGGGCTCCAGACTTGACCATCTTTACCTACTCATGGGATTTCAATCTTGTCTGTTAAATTCTTTGAGCTGCAGTTTTCACATATGTAAAGTGA
+
FFFFFFFFFFFFFFFFFFFFFFFFFFFFFFFFFFFFFFFFFFFFFFFFFFFFFFFFFFFFFFFFFFFFFFFFFFFFFFFFFFFFFFFFFF,FFFFFFFF:F,F:FFFFF,FFFF,,FFFFFFFFFFFFFFFFFFFFF:F:FFFFFFFFFF
@A00941:609:HJ7N2DRXY:1:2101:9914:1063 1:N:0:NAATACAG
CTAGCTTGAGATGTGTATAAGAGACAGGCCTCCACCTTATTACCTGTTTCTCAGTACCTATACCTGGTATGTAGGTATATCCAGGTATATCCAGCTATATCCAGGTATGTAGAATGCATCAAATTAACACAGGTACACAAGTCACACACT
+
FFFFFFFFFFFFFFFFFFFFFFFFFFFFFFFFFFFFFFFFFFFFFFFFFFFFFFFFFFFF:FFFF:FFFFFFFFFFFFFFFFFFFFFFFFFFFFFF,FFFFFFFFFFFFFF:FFFFFFFFFFFFFFFFFFFFFFFFFFFFFFFFFFFFF:
@A00941:609:HJ7N2DRXY:1:2101:10131:1063 1:N:0:NAATACAG
CTAGCTTGAGATGTGTATAAGAGACAGATGTTGGACTTAACCTGTAGCTTGTGTTTTGTGGGTTTGTGTTTTTTTGTTTTTTTTTTTTTTTCCTATAGAGACAGGATATCACTCTTTCATTCAGGCTGGAGTGCAGTGGCATCATCATAG
+
FF:FFFFFFFFFFFFFF:FFFFFFFFFFFF:FF,FFFFFFFFFFFFF,::FF,F:FFFFFFF::FFFFFFFF,FF,FFFFFFFF,FFFFFFFFF:FF,F:FFFFF:FFFF,FFF,FFFFFF,FFFFFFFF:FF,F:,::FFFFFFFFFFF
@A00941:609:HJ7N2DRXY:1:2101:10420:1063 1:N:0:NAATACAG
CTAGCTTGAGATGTGTATAAGAGACAGACAGGGACAGTAGCCCCCACCCTGCTGGGCCACTGTGGGGGCTCTCACGCAGTCCCTGGCATGGGCAGGTGTTCAGCCGTGTGGTCCTTATGAGGTGTGGCGGCTCTCACGCCTGTCTCTTAT
+
FFFFFFFFFFFFFFFFFFFFFFFFFFFFFFFFFFFFFFFFFFFFFFFFFFFFFFFFFFFFFFFFFFFFFFFFFFFFFFFFFFFFFFFFFFFFFFFFFFFFFFFFFFFFFFFFFFFFFFFFFFFFFFFFFFFFFFFFFFFFFFFFFFFFFF
@A00941:609:HJ7N2DRXY:1:2101:10529:1063 1:N:0:NAATACAG
CTAGCTTGAGATGTGTATAAGAGACAGACTTTACTCTGACCTCTGGCTCTGCCCCACAGGATAAGAATCCATACTGCCAACGTGATGTGCCCAGCTAGAACAGATGCCCCCTTCTAGAAGTGCATCTAACACCCAAATAGCCCAAATAGC
+
FFFFFFFFF:FFFFFFFFFFFFFFFFFFFFFFFFFFFFFFFFFFFFFFFFFFFFFFFFFFFFFFFFFFFFFFFFFFFFFFFFFFFFFFFFFFFFFFFFFFFFFFFFFFFFF:,FFFFFFFFFFFFFFFFFFFFF:FFFFFFFFFFFFFFF
@A00941:609:HJ7N2DRXY:1:2101:10565:1063 1:N:0:NAATACAG
TGACAAGAGATGTGTATAAGAGACAGCACTCTGTCCCTGGGCTTTTCCTTGTCCACATTACCACAGTGCTATTCCAAGTAGAATTTGATCCACGGGTCAGAGTAAAGCATATACTGGAAAAACTGTAAAACACTTTGAAACAGACCCAAA
+
FFFFFFFFFFFFFFFFFFFFFFFFFFFFFFFFFFFFFFFFFFFFFFFFFFFFFFFFFFFFFFFFFFFFFF:FFFFFFFFFFFFFFFFFFF:FFFFFFFFFFFFF:FFFFFFFFFFFF:FFFFF,FFFFFFFFFFFFF:FFF:FFFFFF:F
@A00941:609:HJ7N2DRXY:1:2101:10908:1063 1:N:0:NAATACAG
CTAGCTTGAGATGTGTATAAGAGACAGGTGTGGGGGAGGGCACAGTCTCCAGGAGGATCTCTGCACAAGACACAGCACCGCCCTCCCTCCAAACTAATGTGCAAATCCACAGCCTGATGCTTCAAACTCCCACCTCTGCCCAAAGCCTTC
+
FFFFFFFFFFFFFFFFFFFFFFFFFFFFFFFFFF:FFFFFFFFFFFFFFF:FFFFFFFFFFFF:FFF::FFFF,:::F,,F:F,FFFFFF:FFFFF:,:FFFFFFFFFFF:FFFF:FFFFFFF,:FFFFFFFFF,FFFFFFFFF:FFFFF
@A00941:609:HJ7N2DRXY:1:2101:10945:1063 1:N:0:NAATACAG
CTAGCTTGAGATGTGTATAAGAGACAGAGTGAGAACATGCAGTGTTTGGTTTTTTGTCCTTGCGATAGTTTGCTGAGAATGATAGTTTCCAGCTTCATCCATGTCCCTACAGAGGACATGAACTCATCCTTTTTTATGGCTGCATAGTAT
+
FFFFFFFFFFFFFFFFFFFFFFFFFFFFFFFFFFFFFFFFFF:FFFFFFFFFFFFFFFFFFFFFFFFFFFFFFFFFFFF,FFFFFFFFF:FFFFFFFFFFFFFFFFFFFFFFFF:FFFFFFFFFFFFFFFFFFFFFFFFFFFFFFFFF,F
@A00941:609:HJ7N2DRXY:1:2101:11089:1063 1:N:0:NAATACAG
CTAGCTTGAGATGTGTATAAGAGACAGGATCTCGGCTCACTGCAACCTCCACCTCCCGGGTTCAAGTGATTCTCCTGCCTCAGCCTCCCAAGTAGCTGGGATTTACAGGTGCCCGCCACTACACCCAGCTAATTTTTGTATTTTTATGTA
+
FFFFFFFFFFFFFFFFF,FFFFFFFFFFFFFFFFFFFFFFFFFFFFFFFFFFFFFFFFFFFFF:FFFFFFFFFFFFFFFFF:FFFFFFFFFFFFFFFFFFFFFFFFFFFFFFFFFFFFFFFFFFFFFFFF:F:F,F:::FFF,FFFFF::
@A00941:609:HJ7N2DRXY:1:2101:11107:1063 1:N:0:NAATACAG
TGACAAGAGATGTGTATAAGAGACAGGCACAGCATAATGCATGCACTTTGGTCAACAATGGTGCATATATATGATAGTGGTACCACAAGATTACAATACTGTGTTTTTACTGTACATTTTCTATGTTTATATATACAAATGCTTACCTTT
+
FFFFFFFFFFFFFFFFFFFFFFFFFFFF,FFFFFFFFFFFFFFFFFFFFFFFFFFFFFFFFFFFF:FFFFFFFFFFFFFFFFFFFFFFFFF:FFFFFFFFFFFFFFFFFFFFFFFFFFFFFFF:FFFFFFFFFFFFFFFFFFFFFFFF:F
@A00941:609:HJ7N2DRXY:1:2101:11342:1063 1:N:0:NAATACAG
CGCGGTTCAGATGTGTATAAGAGACAGGTGCTTGAGTTTGGGATGAGGGCCTGGAAAGACCATCCAGTCTCCTGCCCCTGGTGGGCAGCCAGTTCTGCCTTGGGCAGCGACACTGGGCACAGCCTGTCTCTTATACACATCTGCTATGTA
+
FFFFFFFFFFFFFFFFFFFFFFFFFFFFFFFFFFFFFFFFFFFFFFFFFFFFFFFFFFFFFFFFFFFFFFFFFFFFFF:FFFFFFF:FFFFFFFFFFFFFFFFFF:F:FFFFFFFFFFFFFFFFFFFFFFFFFFFFFFFFFFFF:FFFFF
@A00941:609:HJ7N2DRXY:1:2101:11451:1063 1:N:0:NAATACAG
CTAGCTTGAGATGTGTATAAGAGACAGAAACTGAGGAGTCCTCGGGTGCTCAGGACAGAAGCATGATTGGTCCTGCTGAGATCTGAGCTCTGTCTGTCTCTTATACACATCTGCTATGTAGATCGGAAGAGCACACGTCTGAACTCCAGT
+
FFFFFFFFFFFFFFFFFFFFFFFFFFFFFFFFFFFFFFFFFFFFFFFFFFFFFFFFFFFFFFFFFFFFFFFFFFFF,FFFFFFFFFFFFFFFFFFFFFFFFFFFFFFFFFFFFFFFFFFFFFFFFFFFFFFFFFFFFFFFF::FFFFFFF
@A00941:609:HJ7N2DRXY:1:2101:11867:1063 1:N:0:NAATACAG
CTAGCTTGAGATGTGTATAAGAGACAGGTGTAAAGCACTTATGGATAGTTTAGATGATTCAAATACTGCTGGCAAGGAATTTGTTTCCCAAGATGTTAGACATCTTCCAAAGAAATGTCCAAATCACCACCATTTTGAAAATCAAAGCAC
+
FFFFFFFFFFFFFFFFFFFFFFFFFFFFFFFFF:FFFFFFFFFFFFFFFFFFFFFFFFFFFF:FFFFF:FFFFFFFFFFFFFFFFFFFFFFFFFFFFFFFFFFFFFFFFFFF:FFFF:FFFFFFFFFFFFFFFF:FFFFF:FFFFFFFFF
@A00941:609:HJ7N2DRXY:1:2101:12156:1063 1:N:0:NAATACAG
CTAGCTTGAGATGTGTATAAGAGACAGATTCTGAGAGGTGAAATTGCTGGTCCATGGCTAATTTTTTTTTTTTTTTTTTTTAGACGATTTCTTTCTATGTTTCCCCGTTTGGAGTTCATTGGCGTGATATTTGCGAAGTTCAACCACTGC
+
FFFFFFFFFFFFFFFFF:FFFFFFFFFFFFFFFFFFFFFFFFFFFFFFFFFFFFFFFFF:FFFFFFFFFFFFFFFFFFFFF:,:,,:,,F,,F,,,,,,:F,,FF,,:FF:F,,F,,,,F::,F,,:,,,F,F,,,,,,,:FF,F,,:,:
@A00941:609:HJ7N2DRXY:1:2101:12264:1063 1:N:0:NAATACAG
TTACAAGAGATGTGTATAAGAGACAGGGAAATGGTGTCCGAAAAATCCCACCTTGGCAACCCCCAGGAGCCTGTGCAGGAGGAGCCCAAGACCCGCCTCCTGAGTATGACAGTCCGGAGAGGCCCACGGAGTAAGTGCCCCTCTTCCATT
+
FFFFFFFFFFFFFFFFFFFFFFFFFFFFFFFFFFFFFFFFFFFFFFFFFFFFFFFFFFFFFFFFFFFFFFFFFFFFFF:FFFFFFFFFF:FFF:FFFFFFFFFFFFFFFFFFFFFFFFFFFFFFFFFF,FFFF:FFFFFFF:FFFFFFFF
@A00941:609:HJ7N2DRXY:1:2101:12445:1063 1:N:0:NAATACAG
TGACAAGAGATGTGTATAAGAGACAGCTTCTGTACTCATCACAGTGTGCATCCTTAGGCATGGGACAGTCACCCTGGAATGACTGATCTTAGCAGGGCTCTCTTCGTTTATCTGATTTCACTTTAAAACCTTCTGCCCCTTTTTTTGGTC
+
FFFFFFFFFFFFFFFFFFFFFFFFFFFFFFFFFFFFFFFFFFFFFFFFFF:FF:FFFFF::FFFFFFFFFFFFFFFFFFFFFFFFFFFFFFFFFFFFFFFFFFFFFFFFF,FFF:FFFFF:FFFFFF:FF,FFFFF:,FF,F:FFFFFF:
@A00941:609:HJ7N2DRXY:1:2101:12481:1063 1:N:0:NAATACAG
TTGGACTAGATGTGTATAAGAGACAGTTGACATACTCATATTGAGGTCTTTTTTATTTTTATTTTTTGAGTACTTTCTGGCAATGTAAGATGATCCAGGCTCACCTTGTGTTTTTTTTCTGCCCCAGTGCGATAATTAGCTGTTTCTTCA
+
FFFFFFFFFFFFFFFFFFFFFFFFFFFFFFFFF,FFFF:FFFFFFFFFF:,,F::FFFFF:FFFFFF::FFFFFFF:FFFFFFFFFFFFFFFFFFFFFFFFF::FF,FFFFFFFFFFFFFFFFFFFFFF:,F::F,F:,:FFFFFFFF:F
@A00941:609:HJ7N2DRXY:1:2101:12698:1063 1:N:0:NAATACAG
CTAGCTTGAGATGTGTATAAGAGACAGATAATGTAAATGGCACAAGCATATAATTTTAAGCATAACAAAACATTTTTTTTTTGTTCTTCCTACTCATGTAACAAAAGATTTTGTGCTAATTCTTTGTACCTTACTTATTGACTGTGTTTG
+
F:FFFF:FFFFFFFFFFFFFFFFFFFFFFFFFFFFFFFFFFFFFFFFFFFFFFFFFFFFFFFFFFFFFFFFFFFFFFFFFFFFFF:FFFFFFFFFFFFFFFFFFFFFF:FFF,FFFFFF:FFFFFFFFFFFFFFFFFFFFF::FFFFFF:
@A00941:609:HJ7N2DRXY:1:2101:12753:1063 1:N:0:NAATACAG
TGACAAGAGATGTGTATAAGAGACAGGGGGTGAAGGGTCGCGATGACCAGCCCCGCTTGACCACACATGCACCTGTCAGGTAGGTCCGAATAAGGAGTGGGGGCACGGCGAGGGTAAGGAGCCCGCCGGACCTGATCGATCCGGTCTCCG
+
FFFFFFFFFFFFFFFFFFFFFFFFFFFFFFFFFFFFFFFFFFFFFFFFFFFFFFFFFFF,FF:FFFFFFFFFFFF,FFFFFFFFFFFF,F:F,FF:FFFFFFFFFFFFFF:FFFF,FFFFFFFFFFFF:FFFF:F:FFFFFFFFFFFF:F
@A00941:609:HJ7N2DRXY:1:2101:12771:1063 1:N:0:NAATACAG
CTAGCTTGAGATGTGTATAAGAGACAGGCATGATACAGCTATTACAATATGCACAAAATATTACCTCTGAACATGGACTCCTGAAACTAGCATTTGATGTGGTTGAGCTGCTGTCTCTTATACACATCTGCTATGTAGATCGGAAGAGCA
+
FFFFFFFFFFFFFFFFFFFFFFFFFFFFFFFFFFFFFFFFFFFFFFFFFFFFFFFFFFFFFFFFFFFFFFFFFFFFFFFFFFFFFFFFFFFFFFFFF,FFFFFFFFFFFFFFFFFFFFFFFFFFFFFFFFFFFFFFFFFFFFFFFFFFFF
@A00941:609:HJ7N2DRXY:1:2101:12843:1063 1:N:0:NAATACAG
CTAGCTTGAGATGTGTATAAGAGACAGGGTATTTCTAGTTCCAGATCCCTGAGGAATCGCCACACTGACTTCCCACAATGGTTGAACTAGTTTACAGTCTCACCAACAGTGTAAAAGTGTTCCTATTTCTCCACATCCCTGTCTCTTATA
+
FFFFFFFFFFFFFFFFFFFFFFFFFFFFFFFFFFFFFFFFFFFFFFFFFFFFFFFFFFFFFFFFFFFFFFFFFFFFFFFFFFFFFFFFFFFFFFFFFFFFFFFFFFFFFFFFFFFFF:FFFFFFFFFFFFFFFFFFFFFFFFFFFFFFFF
@A00941:609:HJ7N2DRXY:1:2101:13096:1063 1:N:0:NAATACAG
CCAAGTCCAGATGTGTATAAGAGACAGGAGATAAAGTGACAGTTTAGGGCCACTTTAAGCAGACTGAATATTTGCTGTATAGCGAGATATTGTATTAGTCCGTTTTCACACTGGTATAAAGATACTACTTGAGACTGGGTAATTTAAAAA
+
FFFFFFFFFFFFFFFFF:FFFFFFFFFFFFFFFFFFFFFF:FF:FFFFFFFFFFFFFFFFFFFFFFFFFFFFFFFFFFFFFFFFFFFFFFFFFFFFFFFFFFFFFFFFFFFFFFFFFFFFFFFFFFFFFFFFFFFFFFFF,F,FFFFFFF
@A00941:609:HJ7N2DRXY:1:2101:13259:1063 1:N:0:NAATACAG
TGACAAGAGATGTGTATAAGAGACAGGATTAGTGTTAATTTGTTCTAGTTTTTAAGAATTCCCTCCTTTGGAGAATCACAGCCTGTTAAGAAAATAATGTGTAAAGGGGGCATCCATAGACCCCCAAATCCCTTGTTCTCATTGTATTTT
+
FFFFFFFFFFFFFFFFFF:FFFFFFFFFFFFFFFFFFFF:FFF:FFFFFFFFFFFFFFFFFFFFFFFFFFFFFFFFFFFFFFF:FFFFFF::FFFFFFFFFFFFFFFFFFFFFFFFFFFFFFFFFFFFFFFFF:F,FFFFFFFFFFFFFF
@A00941:609:HJ7N2DRXY:1:2101:13404:1063 1:N:0:NAATACAG
TGACAAGAGATGTGTATAAGAGACAGGGGGGACAACAAGGCTCAACTCTGTGGTGGTGTGGGAGGACTCACACACCTTACACTCTGTCTCTTATACACATCTGCTATGTAGATCGGAAGAGCACACGTCTGAACTCCAGTCACTAATACA
+
FFFFFFFFFFFFFFFFFFFFFFFFFFFFFFFFFFFFFFFFFFFFFFFFFFFFFFFFFFFFFFFFFFFFFFFFFFFFFFFFFFFFFFFFFFFFFFFFFFFFFFFFFFFFFFFFFFFFFFFFFFFFFFFFFFFFFFFFFFFFFFFFFFFFFF
@A00941:609:HJ7N2DRXY:1:2101:13422:1063 1:N:0:NAATACAG
TGACAAGAGATGTGTATAAGAGACAGCTCTTCTGCATCCATATTTGGGACAATGGCTCTCTTTCGGGAGGACAGATGATCCCTTAGCACTCAGGACTGGAATACCAGGCGAGAACTTCAAAATGGGAGAGTGCAGGAGGGAGGGAAGGCT
+
FFFFFFFFFFFFFF:FFFFFFFFFF:FFFFFFFF:FFFFFFFFFFF:FFF:F:FFFFFFFFFFFFFFF:FFFFFFFFFFFF:FFFFFFF:FFF,FF:FFFFFF,FFF,FFFFFFFFFFFFFF:FFFFFFFFFF:FFFF,FFF:FFF:FFF
@A00941:609:HJ7N2DRXY:1:2101:13494:1063 1:N:0:NAATACAG
CCAAGTCCAGATGTGTATAAGAGACAGTGTATATATACAGGCCACTTAAAGGGAAACTTGTAACAAATTTGTTTTTGGTTGCTTATCAGTTCACAGCTGAAATCCTATTGCTAATCATAAGCTTTGGGCAAAATGTTACTTTGATTTTTA
+
FF:FFFFFFFFFFFFFFFFFFFFFFFFFFF:FFFFFFF,FFFFFFFFFF:FFFF:,F,FFFFFFF,FFFFFFFFFF:FFFF::FFFFFFFFFFF:FFFFFFFFFFFFFFFFFFFFFFFFFFF::FFFFFFFFFF,FFFFF,FF,F:FFFF
@A00941:609:HJ7N2DRXY:1:2101:13819:1063 1:N:0:NAATACAG
TGACAAGAGATGTGTATAAGAGACAGAATGTATCTTGTGATGGAAACTAAAGAGAGATTGATGTTCAGAAAACAAGGTTGGGTAGCAAGATTAAACTGCTACCCTAATCCTAAATGAAAGGATTTTCAAAAAGCGAATAATTAAACTCTT
+
FFFFFFFFFFFFFFFFFFFFFFFFFFFFFFFFFFFFFFFFFFFFFFFFFFFFFFFFFFFFFFFFFFFFFFFFFFFFFFFFFFFFFFFFFFFFFF:FFFFFFFFFFFFFFFFFFFFFFF:FFFFFFFFFFFFFFFFFFFFFFFFFFFFFFF
@A00941:609:HJ7N2DRXY:1:2101:13892:1063 1:N:0:NAATACAG
CTAGCTTGAGATGTGTATAAGAGACAGCTGCTGGGCACACTGTAGGGCACCAGCTTGTCTTCTTCCTGCTGTAGCTTGCAGTAGGGAGGTCTGGGACCTGATAATGAGGGGCAGACCAGCAGGGCTGAGACCCCAGGTTACCCACTCTGA
+
FFFFFFFFFFFFFFFFFFFFFFFFFFFFFFFFFFFFFFFFFFFFFFFFFFFFFFFFFFFFFFFFFFFFFFFFFFFFFFFFFFFFFFFFFFFFFFFFFFFFFFFFFFFFFFFFFFFFFFFFFFFFFFFFFFFFFFFFFFFFFFFFFFFFFF
@A00941:609:HJ7N2DRXY:1:2101:13910:1063 1:N:0:NAATACAG
CTAGCTTGAGATGTGTATAAGAGACAGGATTGACACACAGATACTGATGTGTTGTTTCCCATAAATTCACAAGCCAGTGAGTCAGTCCTTCAGGTAATAAACAGATGGCTGTCGTCAGGTGAGATGAAAAGGCATGGTTGCCATCCTCGA
+
FFFFFFFFFFFFFFFFFFFFFFFFFFFFFFFFFFFFFFFFFFFFFFFFFFFFFFFFFFFFFFFFFFFFFFF:FFFFFFFFFFFFFFF,FFFFFFFFFFFFFFFFFFFFFFFFFFFFFFFFFFF:FFFFFFFFFFFFFFFFFFFFFFFFFF
@A00941:609:HJ7N2DRXY:1:2101:13946:1063 1:N:0:NAATACAG
CTAGCTTGAGATGTGTATAAGAGACAGATATATACCTCACACAAATACAGACAACTTACTTTTGAAAAAGGTGCGAAAGCAATTTAATGGAAGAAAGACAGCCTTTTTTTTTTTTTATATCTAATGGTGCTGGAGTAATTTTACATTCCT
+
FFFFFFFFFFFFFFFFFFFFFFFFFFFFFFFFFFFFFFFFFFFFFFFFFFFFFFFFFFFFFFFFFFFFFFFFFFFFFFFFFFFFFFFFFFFFFFFFFFFFFFFFFFFFFFFFFFFF:FF,,FFFFFFFFF:FF:FFFFFFF,::FFFF:F
@A00941:609:HJ7N2DRXY:1:2101:14145:1063 1:N:0:NAATACAG
TGACAAGAGATGTGTATAAGAGACAGGATGGGAAGGCATGTTTTGTACTAAATCAGACACAGAGGAATAAACCTGACAGTAATAAGACTAAAAGGGCAACTCTTACTGAAATCATGTATAGATAAATATTTAAGACAATGAAATTTTACT
+
FFFFFFFFFFFFFFFFFFFFFFFFFFFFFFFFFFFFF:FF::FFFFFFFFFFFFFFFFFF:FFFFFFFFFFFFFFFFFFFFFFFF,FFFFFFFFFFFFFFFFFFFFFFFFFF:FFFF:FFFFFF:,FFFFFFF:FFFFFFF:,F:FF:,:
@A00941:609:HJ7N2DRXY:1:2101:14452:1063 1:N:0:NAATACAG
CTAGCTTGAGATGTGTATAAGAGACAGGTGTGTGTGTGTGTGTGTGTGTGTGTGTGTGTATGTGTATATATAGATCTCTCTCTCAACATGTAACCAGAAGAACTGCTGCAACTGCCTGTTGTAGACTGCCTCCACAGCCCAGTAAGTGAT
+
FFFFFFFFFFFFFFFFFFFFFFFFFFFFFFFF:FFFFF:FFFFFFFFFFFFF:FFFFFF,FFFFFFFFFFF:,,F:FFFFFFFFFFFFFFFFF,FF,F,,FFF:FFFF:FFF,FFF:FFFFFFFFF,F:F,FF:FFFFFF,,:FF:FFFF
@A00941:609:HJ7N2DRXY:1:2101:14470:1063 1:N:0:NAATACAG
CTAGCTTGAGATGTGTATAAGAGACAGACTACAGAGTTACCAGACCTGAACAATATTCAATATGTCAGTCCGTCAGATTTTAGAAGACAACAACAAGCATAGCTTGTTGTCATCTTTATCTGCTGATCCAAATAACACACACAAAATCGC
+
FFFFFFFFFFFFFFFFFFFFFFFFFFFFFFFFFFFFFFFFFFFFFFFFFFFFFFFFFFFFFFFFFFFFFFFFFFFFFFFFFFFFFFFFFFFFFFFFFFFFFFFFFFFFFFFFFFFFFFFFFFFFFFFFFFF:FFFFFFFFFFFF:FFFFF
@A00941:609:HJ7N2DRXY:1:2101:14543:1063 1:N:0:NAATACAG
CTAGCTTGAGATGTGTATAAGAGACAGCCTCACACCCATCCCCACAAATAATTGCAATTATGGTATGATGTTTTTCATTGTTTTATCTAGTTGACATTTAGTTTTTCAGGTTAAAAAATATTTTTTTCCTGATTATATTCTATCTCTTGC
+
FFFFFFFFFFFFFFFFFFFFFFFFFFFFFFFFFFFFFFFFFFFFFFFFFF:FFFFF:FFFFFFFFFFFFFFFFFFFF:FFFF:FFFFFFFFFF:FF:F,FFFFFFFFFFFFFFFFFFFFFFFFFFFF,FFFFFFFFFFF:FFF:FFFFFF
@A00941:609:HJ7N2DRXY:1:2101:14651:1063 1:N:0:NAATACAG
CCAAGTCCAGATGTGTATAAGAGACAGGTATATGTGCTGAAGATGAGGGCACTCCTCCTCCTCCTCCGCCTCCGCCTCCTTCCTATCCTACCCCGTCCTCCACCTCATTTTTCTTCTTCTTTTTTAAAAATAATCATAAGCAGGTGTTTT
+
FFFFFFFFFFFFFFFFFFFFFFF,FFFFFFFFFFFFFFFF,FFFFFFFFF:,F:,F,,F,,:,,,:F,:FF::,FF,FF:,FF:,,,F:::FFF,FF:,FF:FF,FF,:F,,,:,,FF,FF:FFF:F,FFFFFFFFFFF,FF,,FFFFFF
@A00941:609:HJ7N2DRXY:1:2101:14724:1063 1:N:0:NAATACAG
CTAGCTTGAGATGTGTATAAGAGACAGCTACAAAGAGAGAGCAAGTCAAGGAGAGCTCCAGGTTTCAAAGTTAGGCCCCAAGGCTTTCTCTCTCAAGATCTTCTCTCTGGGCCCAGAGGATGAACTGTCTCTTATACACATCTGCTATGT
+
FFFFFFFFFFFFFFFFFFFFFFFFFFFFFFFFFFF:FFFFFFFFFFFFFFFFFFFFFFFFFFFFFFFFFFFFFFFFFFFFFFFFFFFFFFFFFFFFFFFFFFFFFFFFFFFFFFFFFFFFFFFFFFFFFFFFFFFFFFFF,FFFFFFFFF
@A00941:609:HJ7N2DRXY:1:2101:14760:1063 1:N:0:NAATACAG
CTAGCTTGAGATGTGTATAAGAGACAGGTCCAGATGTGCAGATGTACGAGCCCCTCAAAGAGGGGCACCATTTGTACGTGTCTGAGACCTTAGTTGGGGGCTGGGGAAGCCAGGCCCTGAGATAGGAAGGGGGCGTGCTAGTTTGTCACA
+
FFFFFFFFFFFFFFFFFFFFFFF:FFFFFFFF:FF:F:FFFFFFFFFFFFFFFFFFFFFFFFFFFF:FFFFFFFFF:FFFFFFFFFFFFFFFFFFFFFFFFFFFFFF,FFF,FFFFFFFF:FFF:,FF:FFFFFFFFF:FFFFFFFFFFF
@A00941:609:HJ7N2DRXY:1:2101:14886:1063 1:N:0:NAATACAG
TGACAAGAGATGTGTATAAGAGACAGGTCTCAATCTCTTGATCTCGTGATCTACCCGCTTCGGCCTCCCAAAGGGCTGGGGATTACAGGCATGAGCCTGTCTCTTATACACATCTGTCTGCGAGATCGGAAGAGCACACGTCTGAACTCC
+
FFFFFFFFFFFFF:FFFFFFFFFFFFFFFFFFF:FFFFFFFFFFF:FFFFFFFFFF:FFFFFFFFFFFFFFFFFFF,FFFFFFFFFFFFFFFFFFFFFFFFFFFFFFFFFFFFFFFFFFFFFFFFFFFFFFFFFFFFFFFFFFFFFFFFF
@A00941:609:HJ7N2DRXY:1:2101:15356:1063 1:N:0:NAATACAG
CTAGCTTGAGATGTGTATAAGAGACAGAGTTTATACTGAGCTGACTATTGTCTCCCCAAAATTTGTGCTTACCCAGAAACTCAGAATGTGATCTTAATCTGTCTCTTATACACATCTGCTATGTAGATCGGAAGAGCACACGTCTGAACT
+
FFFFFFFFFFFFFFFFFFFFFFFFFFFFFFFFFFFFFFFFFFFFFFFFFFFFFFFFFFFFFFFFFFFFFFFFFFFFFFFFFFFFFFFFFFF,FFFFFFFFFFFFFFFFFFFFFFFFFFFFFFFFFFFFFFFFFFFF:FFFFFFFFFFFFF
@A00941:609:HJ7N2DRXY:1:2101:15393:1063 1:N:0:NAATACAG
CTAGCTTGAGATGTGTATAAGAGACAGATGCAAACATTCTTTCCATCACTGATATAAAGATCTAAATTTTAGTTTTGGAAATATCAGCAGTAATTTAAAATTATTTTAAAATTCTGTATAAGACCATTGAATCTAAGTAACTTAATTGCT
+
FFFFFFFFFFFFFFFFFFFFFFFFFFFFFFFFFFFFFFFFFFFFFFFFFFFFFFFFFFFFFFFFFFFFF:FF:FFFFFFFFFFFFFFFFF:FFFF:FF:FFFFFFFFFFFFFFF::FFFFF,FFFF:F,FFF:FFFFFFFF::FFFFFFF
@A00941:609:HJ7N2DRXY:1:2101:15411:1063 1:N:0:NAATACAG
CTAGCTTGAGATGTGTATAAGAGACAGTACTTAACCATAAGGACCCCAGCTGCTGTGCTCTGAAATCCTTCATGACTTCAAGGCTATGGCCAAAGTCATACTTCCTATGGGCTTGCTATAGCCAACAACTCCATGCAACAGAAATACTAA
+
FFFFFFFFFFFFFFFFFFFFFFFFFFFFFFFFFFFFFFFFFFFFFFFFFFFFFFFFFFFFFFFFFFFFFFFFFFFFFFFFFFFFFFFFFFFFFFF:FFFFFFFFFFFFFFFFFFFFFFFFFFFFFFFFFFFFFFFFF:FFFF:FFFFFFF
@A00941:609:HJ7N2DRXY:1:2101:15591:1063 1:N:0:NAATACAG
CTAGCTTGAGATGTGTATAAGAGACAGCCTCAGAACAGAGAGAAAAATCCTAGGAAGGAGTGACACTTGGTAAGTTTTGATTCATGAGAAAGAGGTTAGGAACATGAGATGTCCCCATACCAGAAGAGCTGTCTCTTATACACATCTGCT
+
FFFFFFFFFFFFFFFFFFFFFFFFFFFFFFFFFFFFFFFFFFFFFFFFFFFFFFFFFFFFFFFFFFFFFFFFFFFFFFFFFFFFFFFFFFFFFFFFFFFFFFFFFFFFFFFFFFFFFFFFFFFFFFFFFFFFFFFFFFFFFFFFFFFFFF
@A00941:609:HJ7N2DRXY:1:2101:15682:1063 1:N:0:NAATACAG
TGACAAGAGATGTGTATAAGAGACAGCTCAGAATCTTCTTTGTGATGTATGCCCTCAATTCACAGAGTTGAACCTTTGTTTGGATACAGCATTTTGGAAACATTCCTTTTGCAGAATCTGCAAGCTGATATTTGGATAGCGTTGAGGATT
+
FFFFFFFFFFFFFFFFFFFFFFFFFFFFFFFFFFFFFFF:FFFFFFFFFFFFFFFFFFFFFFF,F:FFFFFF:FFFFFFFFFFFFFFFFFFFFFFFFF,FFFFFFFFFFFFFFFFFFFFFFF:FFFFFFFF:FFFFFFFF,F:FFFFFFF
@A00941:609:HJ7N2DRXY:1:2101:15808:1063 1:N:0:NAATACAG
TGACAAGAGATGTGTATAAGAGACAGGGCCAACACAGTGAAACCCCGTCTCTACTAAAAAAATACAAAAAAAAAAAAAAAAATTAGCCAAGCATGGTGGCGGGAGGCTGAGGCAGGAGACTGTCTCTTATACACATCTGCTATGTAGATC
+
FFFFFFFFFFFFFFFFFFFFFFFFFFFFFFFFFFFFFFFFFFFFFFFFFFFFFFFFFFFFFFFFFFFFFFFFFFFFFFFFFFF,F::FFFF:FFFFFFFFFFFFFF,FFFFF,FF:FF::FFFF:,FFFFFFFFF:FFF::F:::F,F,F
@A00941:609:HJ7N2DRXY:1:2101:15845:1063 1:N:0:NAATACAG
CTAGCTTGAGATGTGTATAAGAGACAGCAAATTAACACTGCAGAACCAGCTCACCAAGGGATCACTGCCTCTGCCATGATCAGGAAGCCAGAAAAGAAGGAAGGTGCCACCACAATTCTTAGCTCTAGGTCCATACTGCCTCTGCCGAGA
+
FFFFFFFFFFFFFFFFFFFFFFFFFFFFFFFFFFFFFFFFFFFFFFFFFFFFFFFFF:FFFFFFFFFFFFFFFFFFFFFFFFFFFFFFFFFFFFFFF,:FF,FFFFFFFFFFFFFF:FFFFFFFFFFFFFFFFFFFFFFFFFFF:FFFFF
@A00941:609:HJ7N2DRXY:1:2101:15935:1063 1:N:0:NAATACAG
TGACAAGAGATGTGTATAAGAGACAGGTGTAATTACATATGTAAATATGTAGTATTATCCCACAATTTATATAAAAGACAAAGGAGTTATACCAAATAAAATAATTTTGTAAATAAAGATAAAGTGGGAAGACACAGTGTACCCAATGTC
+
FFFFFFFFFFFFFFFFFFFFFFFFFFFFFFFFFFFFFFFFFFF:FFFFFFFFFFFFFFFFFFFF,FFFFFFFFFFFFFFFFFFFFFFFFFFFF:FFFFFFFFFFF,FFFFFFFFFFF,FFFFFFFFFF,F:F:,FFF:FFFFFFFFF:F:
@A00941:609:HJ7N2DRXY:1:2101:16098:1063 1:N:0:NAATACAG
CTAGCTTGAGATGTGTATAAGAGACAGATTTGTGTCTTTATATTTTAGCTAGTTTTCCTCTGAAACCTGGCAGAGACACAATGAAAGAAGAAAACTTCAGATCAATATACCTGTTGAATATAGATGCAAAAATTCTCAATAAAATACTAG
+
FFFFFFFFFFFFFFFFFFFFFFFFFFFFFFFFFFFFFFFFFFFFFFFFFFFFFFFFFFFFFFFFFFFFFFFFFFFFFFFFFFFFFFFFFFFFFFFFFFFFFFFFFFFFFFFFFFFFFF:FFFFFFFFFFFFFFFFFFFFF:FFFFFFFFF
@A00941:609:HJ7N2DRXY:1:2101:16152:1063 1:N:0:NAATACAG
TGACAAGAGATGTGTATAAGAGACAGTCTTCATTCTATTGATGGACAATAAAATTAGCCAATTTGGAACTTGATCTAGATACCTCAACTCCCATACATCACCAACTCAGTGATAACAGGAGTTTGGCTTATGCTTTTAAGGTCCTGAAGA
+
FFFFFFFFFFFFFFFF:FFFFFFFFFFFFFFFFFFFFF:FFFFFF,FFFFFFF:FFF,F:FF:F:FFFF,FFFFF,F,FFFF:FF:FFFFFFF:FFFFF,FFFFF:FFFFFFFFF,FFFFFFFFFF:FFFFF::FFFFFFFF,,FFFFFF
@A00941:609:HJ7N2DRXY:1:2101:16188:1063 1:N:0:NAATACAG
CTAGCTTGAGATGTGTATAAGAGACAGACTCTAGACAGAAGAATTCTCAAACACTGCTATGTGATGTTTGCATTCAAGTCACAGAGTGCAACATTCCTCTTGATAGAGCAGTTGGGAAACACTCCTTTTGTAGAATCTGCAATGGGATAT
+
FFFFFFFFFFFFFFFFFFFFFFFFFFFFFFFFFFFFFFFFFFFFFFFFFFFFFF:FFFFFFFFFFFFFFFFFFFFFFFFFFFF:FFFFFFFFFFFFFFF,FFFFFFFFF:F:FFFFFFFFFFFFFF:FFFFF:FFFFFFFFF:FFFFFFF
@A00941:609:HJ7N2DRXY:1:2101:16423:1063 1:N:0:NAATACAG
CTAGCTTGAGATGTGTATAAGAGACAGAGATTATCTCTAAGATCCTTTCCTGAATAAATGTTACTATTCTGTCTAATTATAATGCTAACCTCATCCAAAGCTTAGCCAGAATAGCTGTTTATTTCTCTAGATCATGTGTCTTTAGAATTC
+
FFFFFFFFFFFFFFFFFFFFFFFFFFFFFFFFFFFFFFFFFFFFFFFFFFFFFFFFFF:FFFFFFFFFFFFFFFFFFFFFFFFFFFFFFFFFFFFFFFFFFFFFFFFFFFFFFFFFFFFFFFFFFFFFFFF,:FFFFFFFFFFFFFFFFF
@A00941:609:HJ7N2DRXY:1:2101:16495:1063 1:N:0:NAATACAG
CTAGCTTGAGATGTGTATAAGAGACAGCTCTTATCAGACCGTTTCCCGCGTGGTGAACCAGGCCAGCCACGTTTCTGCGAAAACGCGGGAAAAAGTGGAAGCGGCGATGGCGGAGCTGAATTACATTCCCAACCGCGTGGCACAACAACT
+
FFFFFFFFFFFFFFFFFFFFFFFFFFFFFFFFFFFFFFFFFFFFFFFFFFFFFFFFFFF:FFFFFFFFFFFFFFFFFFFFFFFFFFFFFFFFFFFFFFF,FFFFFFFFFFFFFFFFFFFFFFFFFFFFFFFFFFFFFFFFFFFFFFFFFF
@A00941:609:HJ7N2DRXY:1:2101:16821:1063 1:N:0:NAATACAG
CTAGCTTGAGATGTGTATAAGAGACAGGGCCCGCACATGGCCGAGTGGCTGTCACACTACCGATTTACCGGATCCATCCACGGTTACGCTGAAGGCGATCTCTACTTTCCTGGTTCCCCGCTGCTCACCGTCGAGGGCACTTTCGCCGAA
+
FFFFFFFFFFFFFFFF:FFFFFFFFFFFFFFFFFFFFFFFFFFFFFFFFFFFFFFFFF:FFFFFFFFFFFFFFFFFFFFFFFFFF:FFFFFFFFFFFFFFFFFFFFFFFFFFFFFFFFFFFFFFFFFFFFFFFFFFFFFFFFFFFFFFF:
@A00941:609:HJ7N2DRXY:1:2101:16857:1063 1:N:0:NAATACAG
CTAGCTTGAGATGTGTATAAGAGACAGCTCTTACTCTCTTCTCAGAAGCAGGCAACACTGATCTGCTTTCTGTCCCTATATTAGCTTGTAATTTCAATAGTTTTATATAAATGGCATCAGATACTGTGTATTTTCTGTCTCTTATACACA
+
FFFFFFFFFFFFFFFFFFFFFFFFFFFFFFFFFFFFFFFFFFFFFFFFFFFFFFFFFFFFFFFFFFFFFFFFFFFFFFFFFFFFF:FFFFFFFFFFFFFFFFFFFFFFFFFFFFFFFFFFFFFFFFFFFFFFFFFFFFFFFFFFFFF:FF
@A00941:609:HJ7N2DRXY:1:2101:17345:1063 1:N:0:NAATACAG
CTAGCTTGAGATGTGTATAAGAGACAGATCTATGCTTACCTGCAGATAACAGAGTCAGTTAACAAGCTGACGCAAGAGAAGACAGACCCATGGTGACAGTGGTCATTCTCTAGACACCCTGTCTCTTATACACATCTGCTATGTAGATCG
+
FFFFFFFFFFFFFFFFFFFFFFFFFFFFFFFFFFFFFFFFFFFFFFFFFFFFFFFFFFFFFFFFFFFFFFFFFFFFFFFFFFFFFFFFFFFFFFFFFFFFFFFFFFFFFFFFFFFFFFFFFFFFFFFFFFFFFFFFFFFFFFFFFFFFFF
@A00941:609:HJ7N2DRXY:1:2101:17436:1063 1:N:0:NAATACAG
ACACGAGCAGATGTGTATAAGAGACAGGAACTCACCTTGAAAAACCACAAAAACGTCTTAAACCATTGATTAGTCACCACAATGCAATGGCCCAAGAACCCGGCCCACAACCTGGCCCGCACAGGTAGTCCATTGTCTGTTATTTAATGG
+
,:,:FF,,FFFFFFFFFFFFFFFFFFF,FFFF,,:,,:,:,F,,,,F,:F:,,F,,:F:,,FF,F,,,F,,,F:F,,:,,F,,,,FFF,,:F,,,,,F::,,,:FFFFF:,:FFF,F:FF,,F,,,:,,F,FFFF,,:,:F,,::,F:FF
@A00941:609:HJ7N2DRXY:1:2101:17580:1063 1:N:0:NAATACAG
CTAGCTTGAGATGTGTATAAGAGACAGGAGTCATACAGATAGAGGACACAAGATTAAGATCCTCCCCAGATTGCTCCTGTGGCTAACATCACTATTGTAATACATAAGATCACTGATTGAGATATGTTTAAGACCCTGCACTTGATGAAA
+
FFFFFFFFFFFFFFFFFFFFFFFFFFF,F:F,F,F:,,,F,,F,F,FFFF:,F,:,,,FF,F,F::,F,,:F,FF,,FF,,,,,,:F,,F:F,:,FF,F:,F,,,F:FF,,,,,,,,,,,,,FF:,FF,,F,,FF,F,F,,F,:FF,,,,
@A00941:609:HJ7N2DRXY:1:2101:17761:1063 1:N:0:NAATACAG
TGACAAGAGATGTGTATAAGAGACAGATAGCTAACATCACACTTAAGGGCGAAAGACTGAATACTTTTCCCCTAACACAAAAGACAAGGCACTCTCAGTACTTGTTCTGTCTCTTATACACATCTGTATGTTCAGATCGGAAGAGCACAC
+
FFFFFFFFFFFFFFFFFFFFFFFFFFFFFFFFFFFFFFFFFFFFFFFFFFFFFFFFFFFFFFFFFFFFFFFFFFFFFFFFFFFFFFFFFFFFFFFFFFFFFFFFFFFFFFFFFFFFFFFFFFFFFFFFFFFFF:FFFFFFFFFFFFFFFF
@A00941:609:HJ7N2DRXY:1:2101:17779:1063 1:N:0:NAATACAG
TGACAAGAGATGTGTATAAGAGACAGCTCCAAGCCCCTCTGAGACCCGACAACCCCTCCCTCCCCCAGTTTAGCTGCTCAAGCCTGGAGAGGTTGAGGCAGTGCCCAAGGTCATACAGGAGAGAGATTCGAATCCTGAGCTCCCGACTGC
+
FFFFFFFFFFFFFFFFFFFFFFFFFFFFFFFFFFFFFFFFFFFFFFFFFFFFFFFF,FFFFFFFFF:FFFFFFFF:FFFFFFFFFFF:FFFF:FF,FFFFFFFFFFFFFFF,:FFF,FF:FFFFF:FFFFFFFFFF:FFFFFFF:FF:FF
@A00941:609:HJ7N2DRXY:1:2101:17942:1063 1:N:0:NAATACAG
CTAGCTTGAGATGTGTATAAGAGACAGGGATGTGGTAGTGACTGACTGACATCTAAAATTACTGCAGCCACCTCATAATCATGGAGACTATAGAGACATAGTTAATGCACTGAAGATGCCAGAGTGAAAAGATGGGAAGCAGCAACTGAG
+
FFFFFFFFFFFFFFFFFFFFFFFFFFFFF:FFFFFFFFFFFFFFFFFFFFFFFFFFFFFF:FFFFFFFFFFFFFFFFFFFFFFFFFFFFFF,F::FF,FFFFFFFFFFFFFFFFFFFFFFFFFFFFFFFFFFFFFFFFFFFFFFFFFFFF
@A00941:609:HJ7N2DRXY:1:2101:18502:1063 1:N:0:NAATACAG
CTAGCTTGAGATGTGTATAAGAGACAGACCCAAGGCCCCCCAGGGCCCCGGAGGCAGGGTCTGATCCCTGTCTCTTATACACATCGGCTATGTAGATCGGAAGAGCACACGTCTGAACTCCAGTCACTCAAACAGATCGCGTATGCCGGC
+
:FFFFFFFFFFFFFFFFFFFFFFFFFFFFFFFFFFFFFFFF,FFFFFFFFFFFFFFFFFFFFFFFFFFFFFFFFFFFFFFFFFFF,FFF:,FFFFFFFFFF:FFFFFFFFFFFFFFFFFFFFFFFFFF,F,FFFFF:F,:F,,F:,FF::
@A00941:609:HJ7N2DRXY:1:2101:18936:1063 1:N:0:NAATACAG
CTAGCTTGAGATGTGTATAAGAGACAGGGATTTCTCCTAAGCCATGCCCTGTCTGTACGGGCCCCCACTGGAAGTCAGACTCTCTCACTCACATCACCACAGCTCCTAAAGCTCGTGGAGCTCAAACCCAATGTTTCTTGGCCCTGTCTC
+
FFFFFFFFFFFFFFFFFFFFFFFFFFFFFFFFFFFFFFFFFFFFFFFFFFFFFFFFFFFFFFFFFFFFF,FF,FFF:FFFFFFFFF:FFFFFFFFFF,FFFFFFFFFFFFFFFFFFFFFFFFFFFFFFFFFFFF,FFFF:FFFFFFFFFF
@A00941:609:HJ7N2DRXY:1:2101:18973:1063 1:N:0:NAATACAG
CTAGCTTGAGATGTGTATAAGAGACAGGTGCTGGGCAGATAAACAAAGCCAGACCCAGTCCCTCATCTTAACTAGTTCGTGTTCTAGTATGGAAGGAAAATGTTCATCAAGTAATCACACTAGAAACTGTCTCTTATACACATCTGCTAT
+
FFFFFFFFFFFFFFFFFFFFFFFFFFFFFFFFFFFFFFFFFFFFFFFF,FFFFFFFFFFFFFFFFFFFFFFFFFFFFFFFFFFFF::F:FFFFFFFFFFFFFFFFF,FFFFFFFFFFFFF::FFFFFFFF:FFFFFFFFFFFFFFFFFFF
@A00941:609:HJ7N2DRXY:1:2101:19262:1063 1:N:0:NAATACAG
CTAGCTTGAGATGTGTATAAGAGACAGAACAGATCTACATTATAGTTAAGATCCTAGCATGGAAAATAATTAGGAGGGCAAAGAGCAACATTTTCAGCACTTTGCTGTCACATCATCAAATAAAATCAGTGGAAGAAGTTGCCAGAGGGA
+
FFFFFFFFFFFFFFFFFFFFFFFFFFFFFFFF:FFFFFFFFFFFFFFFFFFFFFFFFFFFFFFFF,FFFFFFFFFFFFFFFFFFFFFFFFFFFFFFFF:FFFFFFFFFFFFFFFFFF:,FFFFFFFFFF:FFFFFF:FFFFFFFFFFFFF
@A00941:609:HJ7N2DRXY:1:2101:19370:1063 1:N:0:NAATACAG
CTAGCTTGAGATGTGTATAAGAGACAGGCTGGCTATCCCTGAAAATCAATATTGGATTAACTTTATTAGGTAATCAGAGACACCTGAATGACAGCCAGTTAGTAAACCTAAAAACAAAAAGTAGTATACATTAAACATTTTCTGTCCTGT
+
FFFFFFFFFFFFFFFFFFFFFFFFFFFFFFFFFFFFFFFFFFFFFFFFFFFFFFFFFFFFFFFFFFFFFFFFFFFFFFFFFFFFFFFFFFFFFFFFFFFFFFFFFFFFFFFFFFFFFFFF:FFFFFFFFFF:FFFFFFFFFFFFFF:FFF
@A00941:609:HJ7N2DRXY:1:2101:19605:1063 1:N:0:NAATACAG
TGACAAGAGATGTGTATAAGAGACAGTTGCTACATTGTCCTCCCACCGCCGCTTCTGCTGTGATGAAGCGTTGGGCATCAGTGTGAACAAGAAAGGGATTGTTGTTGGGGTAAGCCATGAGGTTTTGGAGCGGTTTGTTAATGTATTACA
+
FFFFFFFFFFFFFFFFFFFFFFFFFFFFFFFFF:FFFFFFFFFF:FFFFFFFFF,FFFFFFFFFFFF:FFFFFFFFFFFFFFFFFFFFFF,FFF,FFF:FFF:FF:FFFFFF:FFF,,FFFF,FFFFFFF:::FFFFFFF:FFFF,F:F:
@A00941:609:HJ7N2DRXY:1:2101:19660:1063 1:N:0:NAATACAG
CTAGCTTGAGATGTGTATAAGAGACAGGCCTGTAGTTCCCCAGAGCCAGTTGTGTGAAGCGGTAAGTGGTTTCCGTCGTCCGGGCCGTGCTGACCAGTCGCTCACGGCCGTCATCCGCTGCCACGGTCAGGCGAAGCAGGAAGCTCACGC
+
FFFFFFFFFFFFFFFFFFFFFFFFFFFFFFFFFFFFFFFFFFFFFFFFFFFFFFFFFFFFFFFFFFFFFFFFFFFFFFFFFFFFFFFFFFFFFFFFFFFFFFFFFFFFFFFFFFFFFFFFFFFFFFFFFFFFFFFFFFFFFFFFFFFFFF
@A00941:609:HJ7N2DRXY:1:2101:19732:1063 1:N:0:NAATACAG
TGACAAGAGATGTGTATAAGAGACAGTTCCAACACAGAACTTGTGTTCTTGGCTGGGGCAGCTTTGATGAGTGTCTTTCTGAGATCCAGCTCATCCTTTGCCCTCTGGATCAGCTTGGCCTTGGGCTTGGGGTAATATTTGTTGTCAGTC
+
FFFFFFFFFFFFFFFFFFFFFFFFFFFFFFFFFFFFFFFFFFFFFFFFFFFFFFFFFFFFFFFFFFFFFFFFFFFFFFFFFFFFFFFFFFFFFFFFFFFFFFFFFFFFFFFFFF:FFFFFFFFFFFFFFFFF:FFFFFFFFFFFFFFFFF
@A00941:609:HJ7N2DRXY:1:2101:19786:1063 1:N:0:NAATACAG
CTAGCTTGAGATGTGTATAAGAGACAGAGGGAGGTTGTCATTTCCTCATCGTCAAGCTTTGTTCCTCGTGGGGGCTAGAAATCTCTTTCCAGTTCCAGATTGTGAAGGGTTCCTGAGTAAGCAGCGTGTCTCCATCCCCCTCTCTAGGGG
+
FFFFFFFFFFFFFFFFFFFFFFFFFFFF,:F:FFF:FFFFFFFFFF:FF:FFFFFFFF,FFFFF,FFFFFFFFF:FF:FFFFFFFFFFFFFFFFFF:FFFFFFF,FFFFFFFFFFFFFFFFFFFFFFFFFFFFFFFFFFFFFFFFFFFFF
@A00941:609:HJ7N2DRXY:1:2101:20311:1063 1:N:0:NAATACAG
CTAGCTTGAGATGTGTATAAGAGACAGGTTTTGGCCAATTTCTCCCATTTGGAATGGCTGTATTTACCCAATACCTGTACCCCCATTGTATCTAGGAGGTAACTAACTTGCTTTTGATTTTACACGCCCATAGATGGAAGGAATTTGCCT
+
FFFFFFFFFFFFFFFFFFFFFFFFFFFFFFFFFFFFFFFFFFFFFFF:FF:FFFFFF:FFFFFFFFFFFFFFFFFFFFFFFFFFFFFFFFFFFFFFFFFFFFFFFFFFFF::FFFFF:FFFFFFFFF:FFFFFFFFFFFFFF:FFFFFFF
@A00941:609:HJ7N2DRXY:1:2101:20726:1063 1:N:0:NAATACAG
AACCGCGGAGATGTGTATAAGAGACAGGTTTAACATGTCTTTGCCAGTTCTAGCTAATTCTATATTTACCTTTGGAGGAGCTAAACTTGGGAAAGAATAAAGATCAGTTTTTGCTTATGTGTGTGAGCACACACACACACATTATCTCTG
+
FFFFFFFFFFFFFFFFFFFFFFFFFFFFFFFFFFFFFFFFFFFFFFFFFFFFFFFFFFFFFFFFFFFFFFF:FFFFFFFFFFFFFFFFFFFFFFFFFFFFFFFFFFFFFFFFFFFFFFFFFFFFFFFFFFFFFFFFFFFFFFFFFFFFFF
@A00941:609:HJ7N2DRXY:1:2101:20817:1063 1:N:0:NAATACAG
CTAGCTTGAGATGTGTATAAGAGACAGGATAAGTTGACTGGGCCTGGAAATATTCTCAAGAGAGGTTTTAGAATGGAGTCAACTGCATTTCCACTGAGTCATGTCTGAAGATAAATCACAGGGCGTCTATTCAGCAGTCCAGGCTCTGTC
+
FFFFFFFFFFFFFFFFFFFFFFFFFFFFFFFFFFFFFFFFFFFFFFFFFFFFFFFFFFFFFFFFFFFFFFFFFFFFFFFFFFFFFFFFFFFFFFFFFFFFFFFFFFFFFFFFFFFFFFFFFFFFFFFFFFFFFFFFFFFFFFFFFFFFFF
@A00941:609:HJ7N2DRXY:1:2101:21034:1063 1:N:0:NAATACAG
CTAGCTTGAGATGTGTATAAGAGACAGCCTCAAAGCTATCCAAATATCCTCTTGCAGATTCTACAAAAAGAGTGTTTCAAAACTGCTCTTTGCAAAGAAAGGTTCAACTCTGTCAGTAGAGGGCACACATCACAAACAAGTTTCTGAGAA
+
FFFFFFFFFFFFFFFFFFFF:FFFFF:FFFFFFFFFFFFFFFFF,FF,FFFFFF:F:FF:F:FFFFFFFFFF::FFFFFFFFF:FFFFF:,F,FFF,FFF,FFFFFFFFF:FFFFFFF,F,FFFFFFFF,,FFFFFFFF::FF:FFFFFF
@A00941:609:HJ7N2DRXY:1:2101:21106:1063 1:N:0:NAATACAG
CTAGCTTGAGATGTGTATAAGAGACAGGATACTCAATGAACAAGCTGCCAAGTAAGTACCAGACCCTGAATTCTTCCTTTTCACCAGTCAGTATAATTCAGTGCATTTGCCATTTATTTGTGGATTCTTAATCTTTACTAGAATAATAAT
+
FFFFFFFFFFFFFFFFFFFFFFFFFFFFFFFFFFFFFFFFFFFFFFFFFFFFFFFFFFFFFFFFFFFFFFFFFFFFFFFFFFFFFFFFFFFFFFFFFFFFFFFFFF:FFFFFFFFFFFFFFFFFFFFFFFFFFFFFFFFFFFFFFFFFFF
@A00941:609:HJ7N2DRXY:1:2101:21287:1063 1:N:0:NAATACAG
CTAGCTTGAGATGTGTATAAGAGACAGCCGAATTTATAGTGAGGGGCATTAAATTATTGCATGTACCTAAAAAGTGTACATCTATTGTGTATCAATAAAAATAAATTTAAAGAAGTAAAAAATGGACAAAGCCTACATGATTGTCTAAAA
+
FFFFFFFFFFFFFFFFFFFFFFFFFFFFFFFF:FFFFFFFFFFFFFF:FFFFFFFFFFFFFFFFFFFFFFFFFF:FFFFFFFFFFFFFFFF:FFFFFFFFFFFFFFFFFFFFFFFFF:FFFFFF:FFFFFFFFF:FF:FFFFFFFFFFFF
@A00941:609:HJ7N2DRXY:1:2101:21667:1063 1:N:0:NAATACAG
CTAGCTTGAGATGTGTATAAGAGACAGATATCACAGTTCTAGAACCTGGGTGAGGTACTGTGCAAAGATTTTTATTCTAGAAATCAAATGGTTGATTCTAGGCTTTACTTTTTAGACAAAGGTATCATCTCTGACAATGTAGATAGACTC
+
FFFFFFFFFFFFFFFFFFFFFFFFFFFFFFFFFFFFFFFFFFFFFFFFFFFFFFFFFFFFFFFFFFFFFFFFFFFFFFFFF:FFFFFFFFFFFFFFFFFFFFFFFFFFFFFFFFFFFFFFFFFFFFFFFFF:FFFF:FFFFFFFFFFFFF
@A00941:609:HJ7N2DRXY:1:2101:21775:1063 1:N:0:NAATACAG
CTAGCTTGAGATGTGTATAAGAGACAGCTCCTGGGAAGGGGTTGTAGGGCCGAGATTTTGGCGTCCTGTATGGAGAGGAGCAGCCTGCCGGAGAAGATAGTGAGCCTGTCTCTTATACACATCTGCTATGTAATCGGAAGAGCACACGTC
+
FFFFFFFFFFFFFFFFFFFFFFFFFFFFFFFFFFFFFFFFFFFFFFFFFFFFFFFFFFFFFFFFFF:FFFFFFFFFFFFFFFFFFFFFFFFFFFFFFFFFFFFFFFFFFFFFFFFFFFFFFFFFFF:FFFFFFFFFFFFFFFFFFFFFFF
@A00941:609:HJ7N2DRXY:1:2101:22191:1063 1:N:0:NAATACAG
CTAGCTTGAGATGTGTATAAGAGACAGGCATCACGCTACCTGACTTCAAACTATACTACAAGGCTACAGTAACCAAAACAGCATGGTACTGGTACCAAAACAGAGATATAGACCAATGGAACAGAACAGAGGACTCAGAAATAACACCAC
+
FFFFFFFFFFFFFFFFFFFFFFFFFFFF:FFFFFFFFFFFFFFF:FFFF:FFFFFFFFFFFFFFFFFFFFFFFFFFFFFFFFFF:FFFFFFFF:FFFFFFFF,FFF::FFFFFFFFFFF:FFFFF:F::FFFFFFF:FFFF:F:FFFFFF
@A00941:609:HJ7N2DRXY:1:2101:22227:1063 1:N:0:NAATACAG
CCAAGTCCAGATGTGTATAAGAGACAGGCCCAGGAGTTTGAAGTTGGACTGACCTATGATCCAGCCACTTCACTCCAGCCTGGGCAACAGAGCCAGACTTTGTCTCTAATAAATAAATAAAAATAAAATAAACTAAACACGAGGCTTGCT
+
FFFFFFFFFFFFFFFFFFFFFFFFFFFFFFFFFFFFFFFFFFFFFFFFFFFFFFFFFFFFFFFFFFFFFFFFFFFFFFFFFFFFFFFFFFFFFFFFFFF:FFFFFFFFFFFFFFFFF:FFFFFFFFF:FFFFFF:F:FFFFFFFFFFFFF
@A00941:609:HJ7N2DRXY:1:2101:22263:1063 1:N:0:NAATACAG
CTAGCTTGAGATGTGTATAAGAGACAGGAATACACACAACACAGGCAGTTTCAGTAAGAGTGTTTTTTAGATTTTTTACCACATGATATTCAGTTTTTCATTATAAGCCTCACTGCACTCCAAAAAGTCCTTTCAGACTGTCTCTTATAC
+
FFFFFFFFFFFFFFFFFFFFFFFFFFFFFFFFFFFFFFFFFFFFFFFFFFFFFFFFFFFFFFFFFFFFFFFFFFFFFFFFFFFFFFFFFFFFFFFFFFFFFFFFFFFFF:FFFFFFFFFFFFFFFFFFFFFFFFFFFFFFFFFFFFFFFF
@A00941:609:HJ7N2DRXY:1:2101:22299:1063 1:N:0:NAATACAG
CTAGCTTGAGATGTGTATAAGAGACAGTTAAAAACTTTTGTTATTAAAACTTTACTAATTTCTGCTTCTCTCTTTGTTTTTTATTGAAGAAAATGTATGATTTTCTTCTGGCACAATTTTTCATATGTGTATTTTGCTAATTGCTTTCTA
+
FFFFFFFFFFFFFFFFFFFFFFFFFFFFFFFF:FFFFFFFFFFFFFFFFFFFFFFFFFF:FFFFFFFFFFFF:FFFFFFFFFFFFFFF:FFFFFFFFFFFFFFFF:FFFFFF:FFFFFFFFFFFFFFFFFF:FFF,FFFFFFF,F:FFFF
@A00941:609:HJ7N2DRXY:1:2101:22553:1063 1:N:0:NAATACAG
CTAGCTTGAGATGTGTATAAGAGACAGGATCTGTCTAATGTAGACAGTGGGGTGTTAAAGTCTCCCATTATTATTGTGTGGGAGTCTAAGTCTCTTTGTAGGTCTCCAAGGACTTGCTTTATGAATCTGGATGCTCCGGTATTTGGTGCA
+
FFFFF:FFFFFFF:FFFFFFFF,FFFF:FFF:FFFFFFFF:FFFFFFFF,FFFFFFF:F:FFFFFFFF:FF,F::FFFFFFFFFFFFFFFFFFFFFFFFFFFFFF:FFFFFFFFFFFF,FFFFFFFFFF:FFF:FFF,F,:FF:FFFFFF
@A00941:609:HJ7N2DRXY:1:2101:22589:1063 1:N:0:NAATACAG
CTAGCTTGAGATGTGTATAAGAGACAGCCATTAACTCTAATCCAATTGTTTAAGAATCCCATGTCATAAAGCCTAATTCTGCTCAGTTTGGTCAACCTTGTAGCTCTTATTCATGAGAATAGAAGATATAAATTTGCAGTCTTTAAAAAT
+
FFFFFFFFFFFFFFFFFFFFFFFFFFFFFFFFFFFFFFFFFFFFF:FFFFFF,FFFFFFFF:FFFFFFFF:FFFFFFFFFFFFFFFFFFFFFFFFFFFFFFFFFFFFFFFFFFFFFFFFFFFFFFFFFFFFF:FF:FFFFFFFF,FFF:F
@A00941:609:HJ7N2DRXY:1:2101:22770:1063 1:N:0:NAATACAG
CTAGCTTGAGATGTGTATAAGAGACAGAGATTGGAGTCTTCTCTATGGGGCCACAGAGAGAATGGAATAGGGAGGGGAAAAAAGAATAAAATTATAGATGGTTAGAACATGCCAGGCACTGTGCCAGCCCTGTCCCCACCCCTCAACACA
+
FFFFFFFFFFFFFFFFFFFFFFFFFFFFFFFFFFFFFFFFFFFFFFFFFFFFFFFFFFFFF:FFFFFFFFFFFFFFFF,FFFFFFFFFFFFFFFFFFFFFFFFFFFFFFFFFFFFFF,FFFFFFFFFFFFFFFFFFFFFFFF:FFFFF::
@A00941:609:HJ7N2DRXY:1:2101:22914:1063 1:N:0:NAATACAG
TGACAAGAGATGTGTATAAGAGACAGGACATACGACACCACATGAGTCAGGCGGTGTCTGGGTTATGATTAATGCACCAGTATAGAATCCTAGTCGGTCGATTAAGAATACATTATAAAAGCAGTTTTTTTCCTGAGTCAACACAGTAAT
+
FFFFFFFFFFFFFFFFFFFFFFFFFF,:,,,,,,,FF,,,FF,,:,F:,,,,,F,F,,,F,:,F,,,,FF,:,,F,,,,,,,,:,,,F,,,,FF,,F,:,,,,,FF,,:,,,FFF,,,:F,,F,,,F,,:,:,,,,,:,,F,F,,,,,,:
@A00941:609:HJ7N2DRXY:1:2101:22968:1063 1:N:0:NAATACAG
CTAGCTTGAGATGTGTATAAGAGACAGGCCTGGAGGCATGCGCACCAAGGAAAGCTTTATCAGACAAGCTGGCAGACGTGGAACACAGAGCCCAAGTACAGGGACATGTCTGGTTTAGAAACAGGAAATCACCTGAGCTATCACAGGCCT
+
FFFFFFFFFFFFFFFFFFFFFFFFFFFFFFFFFFFFF,FFFFFFFFF:FFFFFFFFFFFF:FFFFFFFFFFFFF:FFFFFFF,FFFFFFFFFF:FFFFFF:FFFFF:FFFFFFFFFFFFFFFFFFFFF:FFF:FFFFFFFF,F:FFFFFF
@A00941:609:HJ7N2DRXY:1:2101:23258:1063 1:N:0:NAATACAG
CTAGCTTGAGATGTGTATAAGAGACAGACTTTATGTAGCTTTATTTGTTCTTTTTGTTTGGTGTTGCTTTTTGTGAGACTCAGCTTTATGTGACCACTATTACCTTGGTACCCAGATTCCTATGAGCTACTTTTTGAATGAAGCTGTATA
+
FFFFFFFFFFFFFFFFFFFFFFFFFFFFFFFFFFFFFFFFFFFFFFFFFFFFFFFF:FFFFFFFFFFFFFFFFFFFFFFFFFFFFFFFFFFFFFFFFFFFFFFFFFFFFFFFFFFFFFFFFFFFFFFFFFFFFFF:FFFF:FF:FFF:FF
@A00941:609:HJ7N2DRXY:1:2101:23276:1063 1:N:0:NAATACAG
CTAGCTTGAGATGTGTATAAGAGACAGTGTCACCACTGTTGTCTGCAATCTGTGCCAGTCCCTCACTCTTTTCTTGTCTTTTGCGAACTTGAAACTCATGGAGAACGCTTGGTCTGTTATTGTGTATAGAATGCCCCTCAGTTTGGGTTA
+
:FFFFFFFFFFFFFFFFFFFFFFFFFFFFFFFFFFFFFFFFFFFFFFFFFFFFFFF:FFFFFFFFFFFFFFFFFFFFFFFFFF:FFFFFFFFFFFFFFFFFFFFFFFFFFFFFFFFF:FFFFFF:FFFFFFFFFF:FF:FFFFFFFFFF:
@A00941:609:HJ7N2DRXY:1:2101:23402:1063 1:N:0:NAATACAG
CTAGCTTGAGATGTGTATAAGAGACAGGGTGTACTCTGGGACCTGCAGCAGCTCCTTTTGCTATATTTAAGGAGGATCTGTTCTTCTTACCACTGCCTCAGGGTTCAATCTGTCTCTTATACACATCTGCTATGTAGATCGGAAGAGCAC
+
FFFFFFFFFFFFFFFFFFFFFFFFFFFFFFFFFFFFFFFFFFFFFFFFFFFFFFFFFFFFF:FFFFFFFFFFFFFFFFFFFFFFFFFFFFFFFFFFFFFFFFFFFFFFFFFFFFFFFFFFFFFFFFFFFFFFFFFFFFFFFFFFFFFFFF
@A00941:609:HJ7N2DRXY:1:2101:23511:1063 1:N:0:NAATACAG
CTAGCTTGAGATGTGTATAAGAGACAGGGGTATGATCCAGTGCTGTGCTGGATTCAGGTCTGAATCAGCACAGCCCCAGTGCTGGTGGCCACAGGGGTGCTTGTGACACCCCTCCCCTAGCCTGTCTCTTATACACATCTGCTATGTAGA
+
FFFFFFFFFFFFFFFFFFFFFFFFFFFFFFFFFFFFFFFFFFFFFFFFFFFFFFFFFFFFFFFFFFFFFFFFFFFFFFFFFFFFFFFFFFFFFFFFFFFFFFFFFFFFFFFFFFFFFFFFFFFFFFFFFFFFFFFFFFFFF:F,FFFFFF
@A00941:609:HJ7N2DRXY:1:2101:23854:1063 1:N:0:NAATACAG
CTAGCTTGAGATGTGTATAAGAGACAGCACTTTGCTTCACCATATTTACCCTGTCTCCTTGAGTCATTTGTAAATTCAGTATGCTGTTGTTAAGTGGCAGACGGGATAACAGACCCCAAAACAGCCGGGCTTGGGGAGGAGCCAAGGATC
+
:FFFFFFFFFFFFFFFFFFFFFFF:FFFFFFFFFFFFFFFFFFFFFFFFFF:F:FFFFFFFFFF:FF:FFFFFFFF:FFFFFFFFFFFFFFFFFFFFFFFFFFFFFFFFFFFFFF:FFFFFFFFF:FFFFFF:FFFFFFFFFFFFFFFFF
@A00941:609:HJ7N2DRXY:1:2101:23909:1063 1:N:0:NAATACAG
TGACAAGAGATGTGTATAAGAGACAGCTTCAACCTCTTTCCTCATTAACCCAAGGTGAATATACTATAGGATCCCTACAATCCCTCAATATTTCCGAAACTGAAAAGTTCTTAGTATGCACAAACATTTTCCAAAGTTTGTGGCAAACTC
+
:FFFFFFFFFFFFFFF:F::FFFFFFFF:FFF:FFFFF:F:FFFF,FFFFFFF:,:FFFFF:F:FFFFFFFF::FF:FF:FFFF,FFF,F,FFFFF:FFF:F:FFFFFFF:FFF,FFF,F:FFFFF,:FFFFFFF::,:FFFFF,FFFFF
@A00941:609:HJ7N2DRXY:1:2101:24270:1063 1:N:0:NAATACAG
CTAGCTTGAGATGTGTATAAGAGACAGGGATGACAATACTCCTGTGAAATCAAGAGATATAGATAAATCCTGAGTTAGGCTCTACAATATTAACATTAGGCATACCTTTAAGCAAACAAAGTATTAATACTAGCTACTTTTCAAGAGAGT
+
FFFFFFFFFFFFFFFFFFFFFFFFFFFFFFFFFFFFFFFFFFFFFFFFFFFFFFFFFFFFFFFFFFFFFFFFFFFFFFFFFFFFFFFFFFFFFFFFFFFFFFFFFFFFFF:FFFF:FFFFFFFFFFFF:FFFFFFFFFFFFFF:FFFFFF
@A00941:609:HJ7N2DRXY:1:2101:24306:1063 1:N:0:NAATACAG
CTAGCTTGAGATGTGTATAAGAGACAGACTTTGGGAGGCCGAGGCAGGCGAGTCACCTGAGGTCAGGAATTCAAGACCAGCCTGGCCACATGCTGTCTCTTATACACATCTGCTATGTAGATCGGAAGAGCACACGTCTGAACTCCAGTC
+
F:F,F:,FFFFFFFFFFFFFFFFFFFFFFFFFFFFFFFFFFFFFFFFFFFFFFFFFFFFFFF:FFFFF:FFFFFFF,FF:FF:FFFFFFF:FF:FFFFFFFFFFFFF,FFFFFFF,FFF:FFFF:FF:,FFFFFFF,FF:F:F:FF:FF,
@A00941:609:HJ7N2DRXY:1:2101:24379:1063 1:N:0:NAATACAG
CTAGCTTGAGATGTGTATAAGAGACAGCCATCAGACTCACCATCACCACCAACAACCCCATAACTGTATCAATAAAATGCCAAGTAAGGTGAAGAAGTAAAAATTTGACAAACTTTTAAATCATAAAGTCTCAGAGAGTCTCTTTTACTA
+
FFFFFFFFFFFFFFFFFFFFFFFFFFFFFFF,FFF,FF,F,F:FF:F:F,:FF:,:FF,,::FF:F,F,F,FFF::,,,:FFF,FFFF,::F,F,,,F:FFFF,,:F,:,FFF,F,FF,,,,F:FFF,,FFFF,,FFF,,F,,F,,:F:,
@A00941:609:HJ7N2DRXY:1:2101:24451:1063 1:N:0:NAATACAG
CTAGCTTGAGATGTGTATAAGAGACAGCTGCAACCTCCACCTCCTGGGTTCAAGCGATTCTTCTGTCTCAGCCTCCTGAGTAGCTGGGATTACAGGCTGTCTCTTATACACATCTGCTATGTAGATCGGAAGAGCACACGTCTGAACTCC
+
FFFFFFFFFFFFFFFFFFFFFFFFFFFFFFFFFFFFFFFFFFFFFFFFFFFFFFFFFFFFFFFFFFFFFFFFFFFFFFFFFFFFFFFFFFFFFFFFFFFFFFFFFFFFFFFFFFFFFFFFFFFFFFFFFFFFFFFFFFFFFFFFFFFFFF
@A00941:609:HJ7N2DRXY:1:2101:24487:1063 1:N:0:NAATACAG
CGCGGTTCAGATGTGTATAAGAGACAGGATCACTTGTGGTCAGGAGTTCGAGAGCAGTCTGGCCAATGTAGCGAAACCCCATCTCTACTAAAAATACAAAAATTAGCCATTCGTGGTGGCACATGCCTGTAGTCACAGCTACTTGGGAAG
+
FFFFFFFFFFFFFFFFFFFFFFFFFFFFFFFFFFFFFFFFFFFFFFFFFFFFFFFFFFFFFFFFFFFFFFFFFFFFFFFFFFFFFF:FFFFFFFFFFFFFFFFFFFF:::FFFFFFFF:FFFFFFFFFFFFFFFFFFFFFFFFFFFFFFF
@A00941:609:HJ7N2DRXY:1:2101:24578:1063 1:N:0:NAATACAG
TGACAAGAGATGTGTATAAGAGACAGTCTCTAGAGATTCTTATTTATTAGAATTAAAGAAAGAGTCAGAATCTGAATTCTACTTAGCTTTCCCAGGCAATTCTGACATGGATGATCCATGAACCATGCTTTGAGAATGTACACTATCTCT
+
FFFFFFFFFFFFFFFFFFFFFFFFFFFFFFFFFFFFFFFFFFFF:FFFFFFFFFFFFFFFFFFFFFFFFFFFFF:FFFFFFFFFFFFFFFFFFFFFFFFFFFFFFFFFFFFFFFFFFFFFFFFFFFFFFFFFFFF:FFFFF,FF:FFFFF
@A00941:609:HJ7N2DRXY:1:2101:24650:1063 1:N:0:NAATACAG
CTAGCTTGAGATGTGTATAAGAGACAGCCACATATGTCCATTCTTTCATTCAGATGCTCTCAAAACAAGAGGCTCCTGATTATGTCAAGGGCATTTCCTTATTCTGCAAAATGGCCAGAAATCCAAATGTTTATTTTCTTAAAGTGCTTA
+
FFFFFFFFFFFFFFFFFFFFFFFFFFFFFFFFFFFFFFFFFFFFFFFFFFFFFFFFFFFFFFFFFFFF:FFFFFFFFFFFFFFFFFFFFFFFFFFFFFFFFFFFFFFFFFFFFFFFFF:FFFFFFFFFFFFFFFFFFFFFFF:FFF:FFF
@A00941:609:HJ7N2DRXY:1:2101:25265:1063 1:N:0:NAATACAG
CTAGCTTGAGATGTGTATAAGAGACAGGTCTCTGAAACTGCTTTGTGAGGTGTCGATTCAACACAGACATAAAACTTTCTCTTTTTTTTCACTTTCTTTTTTTTTTATACTTTAAGTTTTAGGGTACATGTGCACCTGTCTCTTATACAC
+
FFFFFFFFFFFFFFFFFFFFFFFFFFFFFFFFFFFFFFFFFFFFFFFFFFFFFFFFFFFFFFFFFFFFFFFFFFFFFFFFFFFFFFFFFFFFF,FFFFFFFFFFFFFFFFFFFFFFFFFFF:FFFFFFF,FFFFFFFFFFFFFF:FFFFF
@A00941:609:HJ7N2DRXY:1:2101:25554:1063 1:N:0:NAATACAG
CTAGCTTGAGATGTGTATAAGAGACAGTCACAGGCATTATCGTTATTGCCCAGACTGCCCTTGGCTGATTCCAGCATAAAATCTATATCTGAATTTTTAGTATCCACCTCCTATGGTGACTGTACATTAACAGCAATAGCCATCTGTTTT
+
FFFFFFFFFFFFFFFFFFFFFFFFFFF,FFFFF,FF,FF::FFF::FFFF:F:FFF:FFFFFFFFF:FFFFFFF:F:FFFFFFFFFF,FFFFFF:FFFFFFFFF,FF,FF,F:F:FFFFFFFF:,:FFFF,F,FFF:F:FF:FFFFF:FF
@A00941:609:HJ7N2DRXY:1:2101:25590:1063 1:N:0:NAATACAG
CTAGCTTGAGATGTGTATAAGAGACAGTTACTAATCAATGTAATATGAACACATAAAGTCCTCTGAGACCTTTTCTGAGCATATATTCTGTCTGAGCATGTGTGTATGCTTTTCCCTCTTATAAATACTGTAGAACTGTGATTGCTTTCC
+
FFFFFFFFFFFFFFFFFFFFFFFFFFFFFFFFFFFFFFFFFFFFFFFFFFFFFFFFFFFFFFFFFFFFFFFFFFFFFFFFFFFFFFFFFFFFFFFFFFFFFFFFFFFFFF:FFFFFFFFFFFFFFFFFFFFFFFFFFFF:FFFF:FFF,F
@A00941:609:HJ7N2DRXY:1:2101:25626:1063 1:N:0:NAATACAG
CTAGCTTGAGATGTGTATAAGAGACAGTTCTACTCTTTGGTGAAAAGTATCAGGGTGTATTTGGCCTTCAAGGGAGAAGGATGAGGCAGGGGTTGGATTCAGGTGCATCCAACTCTTTCTATTTTTCTTATGGAGACAGAGTCTCGCTGT
+
FFF:FF:FFFFFFFF:FFFF:F,FFF,FFFFFFFFF,FF,FF:FFFF:,F:FFFF:FFFF,FF:FFF,FFFF,FFFF:FFFF:FF::FFF:F:FFFFFFFFFF,FFF,FF,F:FF,:FF:,FFFFFFF:,FFFF::F::F,,FFFF:FF,
@A00941:609:HJ7N2DRXY:1:2101:25753:1063 1:N:0:NAATACAG
CTAGCTTGAGATGTGTATAAGAGACAGTTCCATCTGGGCCGCCGTCCCAGGGAAAACCTTCCTCAACATCACGCCAGCTGAGGTTGGTGTCCTGGTTGGCAAAGACTGGTCAAGCTTTGTCATGAATGGGCTGACACTGGGGGGCCAGAA
+
FFFFFFFFFFFFFFFFFFFFFFFFFFFFFFFFFFFFFFFFFFFFFFFFFFFFFFFFFFFFFFFFFFFFFFFFFFFFFFFFFFF,FFFFFFFFFFFFFFFFFFFFFFFFFFFFFFFFFFFFFFFFFFFFFFFFFFFFFFFFFFFFFF,FFF
@A00941:609:HJ7N2DRXY:1:2101:25807:1063 1:N:0:NAATACAG
CTAGCTTGAGATGTGTATAAGAGACAGCTTTTTAATACATGCTTTTTAATAAATGCTGCTGGGAAAACTATATATATATATTTGTATATGTTGAGAGAGATTCTTCGGTATAAACTAGACCCTTATTATTTATTATCCTTTATTCTGCAG
+
FFFFFFFFFFFFFFFFFFFFFFFFFFFFFFFFFFFFFFFFFFFFFFFFFFFFFFFFFFFFFFFFFFFFFFFFFFFFFFFFFFFFFFFFFFFFFFFFFFFFFFFFFFFFFFFFFFFFF:FF:FF,FFFFFFFF:FFFFFFFFFFFFFF:FF
@A00941:609:HJ7N2DRXY:1:2101:25843:1063 1:N:0:NAATACAG
CTAGCTTGAGATGTGTATAAGAGACAGAACTTACAGTTTATTTTCTTGTCCCAAGATGGGTCACAGCTAGAGGCCATTCAATGTTGAGTGGCAGCCAAAAGTGCCAACTCCAGGTCTTTTGTCCAGAAAGATTCTTCTAGAACTGCTGAC
+
FFFFFFFFFFFFFFFFFFFFFFFFFFFFFFFFFFFFFFFFF:FFFFFFFFFFFFFFFFFFFFFFFFFFFFF:FFFFFFFFFFFFF:FFFFFFFFFFFFFFFFFFFFFFFFFFFFFFFFFFFFFFFFFFFFFFFFFFFFFFFFFFFFFFFF
@A00941:609:HJ7N2DRXY:1:2101:26133:1063 1:N:0:NAATACAG
CTAGCTTGAGATGTGTATAAGAGACAGGAGCTACAAAGAATATAAAGTAGGCCAGGTGCAGTGGCTCAAGCCTGTAATCCCAGTACTTTGGGAGCCCAAGGCGGGCAGATCACTTGAGGCCAACCTGGCCTCAAGTTTGAGACCAACCTG
+
FFFFFFFFFFFFFFFFFFFFFFFFFFFFFFFFFFFFFFFFFFFFFFFFFFFFFFFFFFFFFFFFFFFFFFFFFFFFFFFFFFFFFFFFFFFFFFFFFFFFFFFFFFFFFFFFFFFFFF:FFFFFFFFFFFFFFFFFFFFFFFFFFFFFFF
@A00941:609:HJ7N2DRXY:1:2101:26259:1063 1:N:0:NAATACAG
CTAGCTTGAGATGTGTATAAGAGACAGATGTAAGCATCATAAATGCCTTTGCTTCAAATAAAACTTCTAAGTCTGGGGGTAAGGACATTTTCACTTCAATTGCATACATGAAGGGGAATCCCCTGTCTGGTCTTCTATCTCAAACCCATC
+
FFFFFFFFFFFFFFFFFFFFFFFFFFFFFFFFFFFFFFFFFFFFFFFFFFFFFFFFFFFFFFFFFFFFFFFFFFFFFFF:FFFFFFFFFFFFFFFFFFFFFFFFFF:FFFFFFFFFFFFFFFFFFFFFFFFFFFFFFFFFF:FFFFFFFF
@A00941:609:HJ7N2DRXY:1:2101:26458:1063 1:N:0:NAATACAG
TGACAAGAGATGTGTATAAGAGACAGGACAAAGACTCTGTGACATGTTCCGGTTATGAATTAACACTGACCGTTTTTGGTAATTATGGTTTATACTTGCTGTAAGGGCTTTGAAGCATTTGAAATGGCATTAATGTACCATCTTCCTGTC
+
FFFFFFFFFFFFFFFFFFFFFFFFFFFFFFFFFFFFFFFFFFFFFFFFFFFFFFFFF:FFFFFFFFFFF:FFFFFFFF:FFFFFFFFFFFFFF:FFFFFFFFFFFFFFFFFFFF:FFFFFF:FFFF,FFFFFFFFFFFFFFFFFF:FFFF
@A00941:609:HJ7N2DRXY:1:2101:26512:1063 1:N:0:NAATACAG
CTAGCTTGAGATGTGTATAAGAGACAGCTCTTAAAATGACAGATCATGAACCCCACTGCCTAAAAACCTGTAACAGTTTCACTTTTAATTTAGAGCAATGGCTTAAATCCACACAGTGCCCACTGTCTCTTATACACATCTGTATGTTCA
+
FFF:FFFFFFFFFFFFFF:FFFFFFFFFFFFFFFFFFFFFF:FFFFFFFF:FFFFFFFFFFFFFFFFFFFFFFFFFFFF:FFFFFFFFFFFFFF:,FFF:FFFFFFF:FFFFF:FFFF:FFFF:FFFFFF:FFF:F:F:FF:FFF:FF:F
@A00941:609:HJ7N2DRXY:1:2101:26784:1063 1:N:0:NAATACAG
CTAGCTTGAGATGTGTATAAGAGACAGGAGAATATGCGGTGTTTGGTTTTTTGTTCTTGCGATAGTTTACTGAGAATGATGGTTTCCAATTTCATCCATGTCCCTACAAAGGATATGAACTCATCATTTTTTATGGCTGCATAGTATTCC
+
FFFFFFFFFFFFFFFFFFF:FFFFFFFFFFFFFFFFFFFFFFF:FFFFFFFFFFFFFFFFFFFFFFFFFFFF:FFFFFFFFFFFFFFFFFFFFFFFFFFFFFFFFFFFFFFFFFFFFFFFFFFFFFF:FFFFFFFFFFFFF:FFFFFFFF
@A00941:609:HJ7N2DRXY:1:2101:26802:1063 1:N:0:NAATACAG
CTAGCTTGAGATGTGTATAAGAGACAGGGTTAGGACTTCAAACACTTTGGAGGGCAAAATTCAACACATAACATATGCTGATGATCTTGTAGTTTACAGATGATGCTGTAACCTTCTGTTTATTTTTTTATTGAAAAACACATGACAAAG
+
FFFFFFFFFFFFFFFFFFFF:FFFFFFFFFFFFFFFFFFFF,FFFFFFFFFFFFFFFFFFFFFFFFFFFFFFFFFFFFFFFFF::FFFFFF:FFFFFFFFFF,FF:FFFFFFFFFFFFFFFFFFFFFFFFFFFFFFFF,FFFFFFFFFF:
@A00941:609:HJ7N2DRXY:1:2101:27218:1063 1:N:0:NAATACAG
CTAGCTTGAGATGTGTATAAGAGACAGGTGATGGCCCTATCAATGTGATAATCATTCAAATATTTGGGGTCAACCTCACACTCATTTGAGTCTTCTCCAATGAAAACACTCATAATTCCTCTGTCAAGCCTCATCTGGCAAGTTTTGGTT
+
FFFFFFFFFFFFFFFFFFFFFFFFFFF:FFFFFFFFFFFFFFFFFFFFFFFFFFFFFFFFFFFFFFFFFFFFFFFFFFFFFFFF:F::FFF,FFFFFFFFF,FFF:FFFF:FFFFFFFFFFFFFFFFF,FFFFFFFF:FFF:FFFFFFFF
@A00941:609:HJ7N2DRXY:1:2101:27471:1063 1:N:0:NAATACAG
CGCGGTTCAGATGTGTATAAGAGACAGGTTAAACTCTGTGAGTTGAACGCACACATCACAAAGGAGTTTCTGAGAATCATTCTGTCTAGTTTCTATAGGAAGATATTACCTATTCTACCATTGACCTCAAAGCGGCTGAAATCTCCACTT
+
FFFFFFFFFFFFFFFFFFFFFFFFFFFFFFFFFFFFFFFFFFFFFFFFFFFFFFFFFFFFFFFFFFFFFFFFFFFFFFFFFFFF:FFFFFFFFFFFFF:FFFFF:FF,FFFFFFFFFFFFFFFFFFFFFFFFFFFFFF:FFFFFFFFFFF
@A00941:609:HJ7N2DRXY:1:2101:27489:1063 1:N:0:NAATACAG
TGACAAGAGATGTGTATAAGAGACAGAGAATGCAGTGGACTGGAATAAAACGGACTCAATAGTAATGGATTGCAATGTAATTGATTCGATTTCGAATGGAATCGCATGGAATGTAATCGAATGGAATGGAATGGAAGGCAAAAGAGTTGA
+
:FFFFFFF:F:FFFFFFFF,FFFFFFFFFFFFFFFFFFF:FFFF:FFFFFFFFFFFFFF:F,F:FF:FFFF:FFF:FFFFF::FF,FFFF:FFFFFF::FFFFFF:FF:FFFFFFFFF:FFF:,FF,:FFFFFFF,F:F,F,F:FF,,,:
@A00941:609:HJ7N2DRXY:1:2101:27615:1063 1:N:0:NAATACAG
CTAGCTTGAGATGTGTATAAGAGACAGCTGTTAGATCATGGAATGGATTAATACTCCAAAAGTTGTAGAGTCACACATTATTGTGATTGAGATATGTTCTTTTCCTATGTTGGTTTGAAACGCACACAATTAACAGGACTGCGTATATTT
+
FFFFFFFFFFFFFFFFF:FFFFFFFFFFFFFFFFFF:FFFFFFF:FFF:FFFF,FFFFFFFFFFFFFFFF,FFFFFFFFF,FFFFFFFFFFFFFFFFFFFF:FF:FFF,FFFFFFFF:F:F,FFFFFFF,F,F,:,FFFFFFFFFFFFFF
@A00941:609:HJ7N2DRXY:1:2101:27724:1063 1:N:0:NAATACAG
CCAAGTCCAGATGTGTATAAGAGACAGCCCTTCCAAGTCTTCTAAAGTGAGCTCCTTTTTCTCTGTCAGAGACTTTGGGTGTAATGGCCTGGAACTGAAGCAGTAGGGTGGCGGGTGGTGAGAGAATGAGAACAAATGCTTTCATTATGC
+
FFFFFFFFFFFFFFFFFFFFFFFFFFFFFFFFFFFFFFFFFFFFFFFFFFFFFFFFFFFFFFFFFFFFF::FF,FFFFF:FFFFFFFFFFF:FFF:FFFFFFF:FFFFFFFFFFFFFFFFFFFFFFFFFFFFFFFFFFFFF:FFFFFFFF
@A00941:609:HJ7N2DRXY:1:2101:27941:1063 1:N:0:NAATACAG
CTAGCTTGAGATGTGTATAAGAGACAGGCTTTAGGAATTTCATAAATCTGGACCACAAGTGATCAGTGTCTTCAGGACAGGGCCTCACGTTAAGCTGCCCTAATAATAGGTAGATCTTGTGGTAGGCAACTTCTGAAAATGTCCCCAGAG
+
FFFFFFFFFFFFFFFFFFFFFFFFFFF:FFFFFFFFF:FFF:FFFFFFFFFFFFFFFFFFFFFFFFFFFFFFFFFFFFFFFFFFFFFFFFFFFFFFFFFFFFFFFFFFFFFFFFFFFFFFFFFFFF:FFFFFFFFFF:FF:FFFFFFFFF
@A00941:609:HJ7N2DRXY:1:2101:27977:1063 1:N:0:NAATACAG
CTAGCTTGAGATGTGTATAAGAGACAGGTATATACACATATATGTATATATGTATATGATGTGTGTATATACACATATATGTATATATGTATATGATGTGTGTATATACACATATATGTATATATGTATATGATGTGTATATATATATAC
+
FFFFFF:FFFFFFFFFFFFFFFFFFF:FFFFFFFFFFF,FFF:FF:FFFFF:FFFFFF:FFFFFFFFF::FFFFFFFFFFFF,FFFFFFFFFFFFFF:FFFFFFFFFF,FF:FF:FFF:FFFFFFFFFFFFF,FFF:FFFFFFFFFFFFF
@A00941:609:HJ7N2DRXY:1:2101:28122:1063 1:N:0:NAATACAG
TGACAAGAGATGTGTATAAGAGACAGGCCTTGAACTCCTAGGCTCAAGCAATCCTCCTGGTTTAGCCTCCTGAGGAGCTGGGACTATAAACATGCATCACCATGCTGGCTATAATTTTTTAATTTTTTTTGAAGATGGGGTCTCACTATG
+
FFFFFFFFFFFFFFFFFFFFFFFFFFFFFFFFFFFFFFFFFFFFF:FFFFFFFFFFFFFFFFFFFFFFFFFFFFFFFFFFFFFFFFFFFFFFF:FFFFFFF:FFFFFFF,FFFFFFFFFFFFFFFFFFFFFF:FFFFFFFFFFFFFFFFF
@A00941:609:HJ7N2DRXY:1:2101:28176:1063 1:N:0:NAATACAG
CTAGCTTGAGATGTGTATAAGAGACAGGTGGAGTGTTAAAACCACAGTTCATACATGGAATGAGAATTCTGCGCTCCCAGTCCTGAGGTTCTGTAAAGGATCTGGGCAAAAGAGGAGACAGTCCAGGAGTGACTCTCACAGATTGAAGCA
+
FFFFFFFFFFFFFFFFFFFFFFFFFFFFFFFFFFFF:FFFFFFFFFFFFFFF:FFFFFFF:FFFFFFFFFFFFF:FFFFFFFFF:FFFFFF:FFFFFFFFFFFFFFFFFFF:FFFFFFFFFFFFFF,F:FFFFFFFFFFFFFFFFFFFFF
@A00941:609:HJ7N2DRXY:1:2101:28429:1063 1:N:0:NAATACAG
TGACAAGAGATGTGTATAAGAGACAGGCTTTATTGTGGTGGTCTGAAATTAAACCTGGAATATCTCTGAGATAAGCCTGAAACTCATTGTATGGATATCCTACAATGTGTTCTATCATTTAAACCATTTAGGGACATTTGGTCTGTGTCT
+
FFFFFFFFFFFFFFFFFFFFFFFFFFFFFFFFFFFFFFFFFFFFFF:FFFFFFFFFFFFFFFFFFFFFFFFFFFFFFFFFFFFFFFFFFFFFFFFFFFFFFFFFFFFFF:FFFFFFFFFFFFFFFFFFFFFFF:FFFFFFF:FFFFFFFF
@A00941:609:HJ7N2DRXY:1:2101:28447:1063 1:N:0:NAATACAG
CTAGCTTGAGATGTGTATAAGAGACAGTATGTTAACCCTTCCCCACTCCCATCTCCTTTCTGTGAACATAATGGCATTTCATAAAATTAGGCATGCTATCTATCAGCAAAAGGTGAAAATTTAACAGGGCAAATTGAAATAACCACTCTT
+
FFFFFFFFFFFFFFFFFFFFFFFFFFF:FFFFFFFFFFFFFFFFFFFFFFFFFFFFFFFFFFFFFFFFFFFFFFFFFFFFFFFFFFFFFFFFFFFFF:FFF,FFFFFFFFFFFFFFFFFFFFFFFFFFFFFFFFFFFFFFFFFFFFFFFF
@A00941:609:HJ7N2DRXY:1:2101:28989:1063 1:N:0:NAATACAG
TGACAAGAGATGTGTATAAGAGACAGAGACAAGAGTTTTAAGTTCAACTACTTTGCCTGTGAATGAAATGCCAGGGAAGCAAAAGTGAGGATGAAGATAAGGGGTTATGAAGCAAGAGGGAGAACCATTCCTTAGATGCTGTCTCTTATA
+
FFFFFF:FFFFFFFFFFFFFFFFFFFF,FFFF:F:FFFFFFFFF:FFFFFF:FFFFF:FFFFFFFFFF:FFFFFFFF,:FFFFFFFFFF,:FFFFFFFF,FFFFFFFFFFFFFFFFFFFFFFF:FFFF,FFFFFFFFFF,,FFFFFFFFF
@A00941:609:HJ7N2DRXY:1:2101:29026:1063 1:N:0:NAATACAG
CTAGCTTGAGATGTGTATAAGAGACAGCAATAAACCACCAGTGCCTTAACATCCAGTCCAATGGAGATAAACAAAAGATAAAGCAATAAAAAACAAAAAAGCCGTTGATAATGCACAAACACTAAAATCCCACATACATTCTAAGATGAA
+
FFFFFFFFFFFFFFFFFFFFFFFFFFF::,,FF,FFFF:FF:,,:,,,,FFFFF:,,F,F,:F,,F,,F:F,:,:,,:F,,:,,:F,F:,F::,FF,,,,F:,,,F,F,:,,F,,F,F,F:::FFF,F,F:,F,,::,,,,,:,F,,,,,
@A00941:609:HJ7N2DRXY:1:2101:29206:1063 1:N:0:NAATACAG
CCAAGTCCAGATGTGTATAAGAGACAGGTTCTTAACACCCTTTGTTGGGTTCTTTGTTTTTTTAAATGTAGATTTTCTTGACCGATTTCTTATGTCTTATTCTACCTGTAAGGCTTGCAGAGATTGACTTTTCAGAACACTAGGATCTGT
+
FFFFFFFFFFFFFFFFFFFFFFFFFFFFFFFFFFFF:FFF:FFFFFFFFF::FFFF:FFFFFF::FFFFFF:FFFFFFFF::,FFF:FFFFFFFFFFFFFFFF:,,FF:,FFFFFFFFFFF:FFFFFFFFFFFFF:FFFFF:FF,FFFFF
@A00941:609:HJ7N2DRXY:1:2101:29297:1063 1:N:0:NAATACAG
CTAGCTTGAGATGTGTATAAGAGACAGTGCCTGTAGTCCCAGCTACTAAGCAGGCTGAGTGTGCAGGATCATGTGAGCTGTGGAGGTCGAGGTTGCAGTGAGCCATAATTATGCCACTGCACTCCAGCCTGGGTGACAGAGCACGACCCT
+
FFFFFFFFFFFFFFFFFFFFFFFFFFFF:,:,,F:F,FF:FFF,,,:,,,,F::F:,F:,,,F,:FFFFF:,,,FFF,:,,,:::,:,,,F,FF,:FF:,F::,F,FF:FFF,,:,::FFF:,::F,,FFF:F:F,F:,::,F,FFFF:F
@A00941:609:HJ7N2DRXY:1:2101:29514:1063 1:N:0:NAATACAG
CTAGCTTGAGATGTGTATAAGAGACAGAATCTCAGCTACTTGGGAGGCTGAGGCAGGAGAATCATGTGAACCTGGAAGGCAGAGGTTGCAGTGAGCCAAGATGGCGCCATTGCACTCCAGCCCAGGCAACAGTACGAGACCTGTCTCTTA
+
FFFFFFFFFFFFFFFFFFFFFFFFFFFFFFFFFFFFFFFFFFFFFFFFFFFFFFFFFFFFFFFFFFFFFFFFFFFFFFFFFFFFFFFFFFFFFFFFFFFFFFFFFFFFFFFFFFFFFFFFFFFFFFFFFFFFFFFFFFFFFFFFFFFFFF
@A00941:609:HJ7N2DRXY:1:2101:29568:1063 1:N:0:NAATACAG
CTAGCTTGAGATGTGTATAAGAGACAGGTTACACCACGCCTGGCTAATTTATTTTTTATGTTTTGTAGAGACAAGGTCTCACTATGTTGCCCAGGCTGGTCTTGAACTCCTGGGCTCAAGTGATTCACCTGCTTCAACCTCCCAAAGAGT
+
FFF,F,F:FFFFFFF,FFFFFFFFFFFFFFFFFFFFFFF::,FFFFFFF,FFFFF,FFF:FFF,FFFFFFFFFFFFFFFFFFFFFF:FFFFFF:FFFF:FFF:FFFFFFFFFFFFFFFFFFFFFFFFFF,FFF,,FFFFF:FF:FF:,FF
@A00941:609:HJ7N2DRXY:1:2101:29875:1063 1:N:0:NAATACAG
CCAAGTCCAGATGTGTATAAGAGACAGGGTTACCCACAAAGGGAAGCCCATCAGACTAACAGCTGATCTCTCCTCAGAAACTCTACAAGCCAGAAGAGAGTGGGGGCCAATATTCGACATTCTTAAAGAAAAGAATTTCCAACCCAGAAT
+
:FFFFFFF,FFFFFFFFFFFFFFFFFFFFFFFFFFFFFFFFFFFFFFFFFFFFFFFFFFFF:FFFFFFFF,FFFFFFFFFFFFFFFFFFFFF::FFFFFFFFFFFFFFFFFFFF,FFFFFFFFFFF:F:FFFFFFFFF:FFFFFFFFFF:
@A00941:609:HJ7N2DRXY:1:2101:29894:1063 1:N:0:NAATACAG
CTAGCTTGAGATGTGTATAAGAGACAGACTGAAAACAAATTGAAAAATTAAAAAAAAAAATTCAGATAGTGATTATGCTATGAAAGAAATCAAAAAGGATGAGGTTGTAGAAAATGTCTGGGTCCCAGAGCTGATGCCGTCTGGGAAGGA
+
FFFFFFFFFFFFFFFFFFFFFFFFFFFFFFFFFF:FFFF:FFFFFFFFFFFFFFFFFFFFFFFFFFFFFFFFFFFFFFFFFFFFF:FFFF:FFFFFFFFFFFFFFFFFFFFFFFFFFFFFFFFFFFFFFFFFFFFFFFFFFFFFFF,FFF
@A00941:609:HJ7N2DRXY:1:2101:29984:1063 1:N:0:NAATACAG
TGACAAGAGATGTGTATAAGAGACAGCCTTTATTCCTTTCTCTTGCCTGATTGCCCTGGCGAGAACTTCCAATACTATGTTGAATAGGAGTGGTGAGAGAGGGTATCCTTGTCTTTGCCAATTTTCAAAGGGAATGCTTCCAGCTTTTGC
+
FFFFFFFFFFFFFFFFFFFFF:FFFFFF:FFFFFFFFFFFF::FFFFFFFFFFFFFFFFF:FFFFFFF:,FFFFFFFFF,FFFFFFFFFFFFFFFFF:FFFFF,,FF:F:FFFFF:FFFFFFFFFFFFFFFFF,FFF:FFFFFF::FFF:
@A00941:609:HJ7N2DRXY:1:2101:30056:1063 1:N:0:NAATACAG
CCAAGTCCAGATGTGTATAAGAGACAGGTTATGAAGACTGAGATATCCCAAGATCTGCTGCTGGTATGCTGGTGACCCAGGAAAGTTAATGATGTAGTTCCTGTCTCTTATACACATCTGCTATGTAGATCGGAAGAGCACACGTCTGAA
+
FFFFFFFFFFFFFFFFFFFFFFFFFFF:FFFFFFFFFFFFFFFFFFFFFFFFFFFFFFFF:FFFFFFFFFFFFFFFFFF:FFFFFFFFFFFFFFFFFFFFFFFFFFFFFFFFFFF:FF:FFFFFFFFFFFFFFFFFFFFFFFFFFFFFFF
@A00941:609:HJ7N2DRXY:1:2101:30472:1063 1:N:0:NAATACAG
TGACAAGAGATGTGTATAAGAGACAGCAGTGGAGTCATATGACCCTTGGACCACTGGGAGCTAGGATCTTGCTCACTTCCACAGACCTTATAGACTGTCTAATATCCTTTTCTGCTCTGAGGTTGTGAGGAGGATGAAGAGAAGAAGTAG
+
FFFFFFFFFFFFFFF:FFFFFFFFFFF,FFF,FFFF:FFFFFFFFFFFFFFF:FFFFFFFFFFFFFFF:FFFFFFFFFFFFF,FFFFFFFFFFFFFFFFFFFFFFFFFFFFFFFFFFFFFFFFFF,FFFFFFFFFFF::FFF::FFFFF:
@A00941:609:HJ7N2DRXY:1:2101:31105:1063 1:N:0:NAATACAG
TGACAAGAGATGTGTATAAGAGACAGACTAACCTCCTCGGACTCCTGCCTCACTCATTTACACCAACCACCCAACTATCTATAAACCTAGCCATGGCCATCCCCTTATGAGCGGGCGCAGTGATTATAGGCTTTCGCTCTAAGATTAAAA
+
FFFFFFFFFFFFFF:FFFFFFFFFFFFFFFFFFFFFFFFFFFFFFFFFFFFFFFFF:FFFFFFFF:FFFFFFF,::F,F:FFFFFFFFFFFF,FFFFFF,FFFFFFFFFFFFFFFFFFFFFFFFF:FFFFFF,:FFFFFFF::FFFFFFF
@A00941:609:HJ7N2DRXY:1:2101:31322:1063 1:N:0:NAATACAG
CTAGCTTGAGATGTGTATAAGAGACAGATTGAATGGTCTTGGAACCCTTGTTATAAATTAATTTATCAAAAATGTAAAGATTTTTATCTGACTACTTAATTCTATTTCTTTATTCTGTATTTTTATCCATATGCCAATATGTCACTATCT
+
FFFFFFFFFFFFFFFFF:FFFFFFFFFFFFFFF,FFFFFFF:FFFFFFFFFFFFFFF:FFFFFFFFFFFFFFFFFFFFFFFFFFFFF:FFFFFFFFFFFFFFFFFFF,FFFFFFFFFFFFFFFFFFFF:FFF,FFFFFFF:F:FFFFFFF
@A00941:609:HJ7N2DRXY:1:2101:31575:1063 1:N:0:NAATACAG
CTAGCTTGAGATGTGTATAAGAGACAGGTGTACATCTTTCATCTGTCACGGGGTAAGGGTCTGTGGGTCAGACCCGGCAGGTGGTGCCCCTGTCTCTTATACACATCTGCTATGTAGATCGGAAGAGCACACGTCTGAACTCCAGTCACT
+
FFFFFFFFFFFFFFFFFFFFFFFFFFFFFFFFFFFFFFFFFFFFFFFFFFFFFFFFFFFFFFFFFFFFFFFFFFFFFFFFFFFFFFFFFFFFFFFFFFFFFFFFFFFFFFF,FFFFFFFFFFF:FFFFFFFFFFFFFFFFFFFFFFFFFF
@A00941:609:HJ7N2DRXY:1:2101:31665:1063 1:N:0:NAATACAG
CCAAGTCCAGATGTGTATAAGAGACAGGCGCTGGAGGAGGTGGGTGGGTCAAGTTACAGGCCTGGGGGCGGCTGAGGAGAAGCCCAGGAAGTGGGGCACGGCGGGTGCTGTCTCTTATACACATCTGTCTGCGAGATCGGAAGAGCACAC
+
FFFFFFFFFFFFFFFFFFFFFFF:FFF:FFFFFFFFFFFFFFFFFFFFFFFFFFFFFFFFFFFFFFFFFFFFFFFFFFFFFFFFFFFF::FFFFFFFFFFFFFFFFFFFFFFFFFFFFF:FFFFFFFFFFF:FFFFFFFFF:FF:FFFFF
@A00941:609:HJ7N2DRXY:1:2101:31792:1063 1:N:0:NAATACAG
CGCGGTTCAGATGTGTATAAGAGACAGGGTCTAATATCCAGAATCTGTAAGAAACTTAAATAAATTAACAAGCAAAGAGGAAACAAGAATGAAACATTAAAAAGTGGGCAAAGGACATGAACACTTTTCAAAAGATATACAAACATGAGA
+
FFFFFFFFFFFFFFFFFFFFFFFFFFFFFFFFFFFF:FFFFFF,FFFFFFFFFFF,,FFFFFFFFFFFFFF::FF:FFF:FFFFFFFFFF,FFF::F,FFFFF,F,FFFF:FF,FFFF:FFFFF,,FFFFFFFFF:FFFFF:FFF:,FFF
@A00941:609:HJ7N2DRXY:1:2101:32009:1063 1:N:0:NAATACAG
CCAAGTCCAGATGTGTATAAGAGACAGTTTCTATTGTCCAAATTTTCTGCAGTCAACATGAGAAAAATCTATTATAATAGTGACCGGTAAGAATGATTGATATCATTTTCCTCAAGAAATGTCTACTGTTGAGGTTAAAATCGATATTCC
+
FFFFFFFFFFF,FFFFFFFFFFFFFFF,FFF:FFFF:FFFFFF:FFFFFFFFFFFFFFFFFFFFFFFFF:FFFFFFFFFFFFFFFFFFFFFFFF:FFFFFFFFFFFFFFFFFFFF:F,F,FFFFFF:FF:FFFFFFFFFFF:FF,FFFFF
@A00941:609:HJ7N2DRXY:1:2101:32244:1063 1:N:0:NAATACAG
CCAAGTCCAGATGTGTATAAGAGACAGGGTCAAAGCCGCTGCCGTTGGCCTCATAAAAGTCATACACGCCATAGTGTTCCAGCATAAAGATGCGGGGGTCCTCTGTCTCAAAGGCCTCGGGTAGAAAATAGAGATGCACGCAAGTGTACT
+
FFFFFFFFFFFFFFFFFFFFFFFFFFFFFFFFFFFFFFFFFFFFFFFFFFFFFFFFFFFFFFFF:FFFFF,FFFFFFFFFFFFFFFFFFFFFFFFFFFFFFFFFFFFFFF:FFFFFFFFFFFFFF:FFFFFFFFFFFFFFFF,FFFFFFF
@A00941:609:HJ7N2DRXY:1:2101:32624:1063 1:N:0:NAATACAG
CTAGCTTGAGATGTGTATAAGAGACAGCTTTGAAACATACCAAGAGTCTTTGTTCCCCCGCCATTTCCCACCGTACACTCCCTTACGTCACATACATTTATCTGACTGTAGGCTTGTATCTAAATATGTGCTTACTTAGAAGTTCTAGGG
+
FFFFFFFFFFFFFFFFFFFFFFFFFFFFFFFFFFFFFFFFFFF:FFFFFFFFFFFFFF:FFFFFFFFFF:FFFFFF:FFFFF:FFFFFFFFFFFFFFFFFFFFFFFFF:FFFFF:FFFFFFFFF::FFFFFFFFFFFF:FFFFFFFFFFF
@A00941:609:HJ7N2DRXY:1:2101:32913:1063 1:N:0:NAATACAG
CCAAGTCCAGATGTGTATAAGNGACAGTTTTGTACTAGATCATCTCCCTCAAGTGTCATGCNACANATTNTTGNANTNTNANANANTNGNNNAANNACTNNNTTTAGACNCTGAAGTTTCAGATATTCACTTTGATTCACTATAGTGATA
+
FFFF:FFFFFFFFFFFFFFFF#FFFFFF,FFF:FFFFF::F:FFFFFFFFFFFFFFFF,FF#FFF#F:,#,FF#,#:#F#F#:#F#,#,###:F##FFF###,FFFFF,#:FFFFFFFFFFFF:FFFFFFF::FFFFFFFF:FFFFFF:F
@A00941:609:HJ7N2DRXY:1:2101:1099:1078 1:N:0:TAATACAG
TGACAAGAGATGTGTATAAGAGACAGGAACAAAGCCTCCAAGAAATATGGGACTATGTGAAAAGACTAAATCTACGTCTGATTGGTGTACCTGAAAGTGACAGGGAGAATNGAACCAAGTTGGAAAACACACTTCAGGATATTATCCAGG
+
,FFF:FFFFF,FFFFF::FFFFFFFFFF,FFFFFFFFFFFF:FFFFFFFF:,F,F::FFFFFFFFFFFFF::FFFF:FF:FF:FFFFFFFFFFFF:FFFFFFF:FFFFFF#FF,FFF:FFFFF:,FFFFF,FF:FFFFF,:F:FFFF,FF
@A00941:609:HJ7N2DRXY:1:2101:1334:1078 1:N:0:TAATACAG
TGACAAGAGATGTGTATAAGAGACAGGTATATAAACGCCAGGCAAAACCCCTCTCTAGGGGCTGTGGCCAAAAGTTACTGCTTCCACTGTGGGGGGGGATATCTTGTGACCATAGCAAGTTTGGGTGACTTATATACCCCACAAGCTCCT
+
::FFFFFFFF,FFFFFFFF:FFFFFFF,FFF,FFFF:FFF:,,FF,,,,FF,:FF,FF,,FFFF:F:F,F:F:FFFFF,FFF,:F,FFF,,:FFF:F:,F,:,:,,,,:FF,,,,,FFF:,,:,::,F,,,,,:FFF::FF,F,F,FFF:
@A00941:609:HJ7N2DRXY:1:2101:1425:1078 1:N:0:TAATACAG
CTAGCTTGAGATGTGTATAAGAGACAGATGCTCTCCCAAATATCCATTTGCAGATTCTACAAAAACAGTGTTTGCAAAAGTCCAATCAAAAGAAGGACTTAATTCTGTGAGATGAATGCACATATCAGAGAGATGTTTCACGTAATGCTT
+
FFFFFFFFFFFFFFFFFFFFFFFFFFFFFF:FFFFFFFFFFFFFF::FFFFFFFFFFFFFFFFFFFFF:FFFFFFFFFFFFFFFFFFFFFFFFFFFFFFF:FFFFFFFFFFFFFFFFFFFFFFFFFFFFFFFFFFFFFFFFFF:FFFFFF
@A00941:609:HJ7N2DRXY:1:2101:1551:1078 1:N:0:TAATACAG
CTAGCTTGAGATGTGTATAAGAGACAGCTCAGACACAGCCCTGGGCTGGCCTCTGCCTGAACAACGCCTGTGCTCCTCAATCCCTGATCTGTGTAGCTCTCTGCTCCCACGGCCCTCTGCAGGGAGCCCTTCCCTCCCGACCACTCTGGA
+
FFFFFFFFFFFFFFFFFFFF:FFFFFFFFFFFFFFFF:FFFFFF:FF,FFFFFFFFFF:FFFFFFFFFFF:FFFF:FFF:FFFFFFFFFFF:FFFFFFFFF:FF:,F:FFFFFFFFFFFFFF,FFFF:FFFFFFFFFF,FFFFFFFFFFF
@A00941:609:HJ7N2DRXY:1:2101:1624:1078 1:N:0:TAATACAG
CTAGCTTGAGATGTGTATAAGAGACAGCTTCAGTACTGAGCAATGTATAGTAGAATATTTTCTGTTAAACCATTTTCAAAGGAATGTCACCAGGATGGTTATGGAACCAAACCCCCAAAATCCAAACAAAGCATTGAACAAAATAGCTGT
+
FFFFFFFFFFFFFFFFFFFFFFFFFFFFFFFFFFFFFFFFFF:FFF:FFFFF:FFFFFFF:FFFFFFFFFF,FF:FFFFFFFF,FFFFFFFFFFFFFFFFFFFFFFFF:,FF:FFFFFFFFFFFFF:FFF:,,:F:FFF:F,F,:FFFFF
@A00941:609:HJ7N2DRXY:1:2101:1678:1078 1:N:0:TAATACAG
CGCGGTTCAGATGTGTATAAGAGACAGGTGTCTTTCTTTCTTCTGTCATACCTCCTCCCACTTGCAGCATACCTCTCTCTGCTTATTTGTATAAAATAGGATACCTCAACAAAATTGAAATGAAAGTTTAATGCTTCCATCTAATAAAAT
+
FFFFFFFFFFFFFFFFFFFFFFFFFFFFFFFFF,FFFFFFFFFFFFFFFFFFFFFFFFFFFFFFFFFFFFFFFFFFFFFFFFFFFFFFFFFFFFFFFFFFFFFFFFFFFFF:FF:FFFFFFFFFFFF:FFFFFFFFFFFFFFFFFFF:FF
@A00941:609:HJ7N2DRXY:1:2101:1823:1078 1:N:0:TAATACAG
CTAGCTTGAGATGTGTATAAGAGACAGCAACAGCATAATGCGGCAGGATTCGCTAGAGCCGGTGCTGCGGGACCCCTGCTACCTGATCAACGAGGGCATCTGCAACCGCAACATCGACCAGACCATGCTCTCCATCCTGCTCTTCTTCCA
+
FFFFFFFFFFFFFFFFFFFFFFFFFFFFFFFFFFFFFFFFFFFFFFFFFFFFFFFFFFFFFFFFFFFFFFFFFFFFFFFFFFFFFFFFFFF:FFFFFFFFFF:FFFFFFF:FFFFFFFFFFFFFFFFFFFFFFFFFFFFFFFFFFFFFFF
@A00941:609:HJ7N2DRXY:1:2101:1877:1078 1:N:0:TAATACAG
CTAGCTTGAGATGTGTATAAGAGACAGGGGTAAGCCAGGCAGGTGCGCAGGATTGTGTTCTGGCACTGGAAAACGAATCTAACCCTGTCTCTTATACACATCTGCTATGTAGATCGGAAGAGCACACGTCTGAACTCCAGTCACTAATAC
+
FFFFFFFFFFFFFFFFFFFFFFFFFFFFFFFFFFFFFFFFFFFFFFFFFFFFFFFFFFFFFFFFFFFFFFFFFFFFFFFFFFFFFFFFFFFFFFFFFFFFFFFFFFF:FF:FFFFFFF:FFFFFFFFFFFFFFFFFFFFFFFFFFFFFFF
@A00941:609:HJ7N2DRXY:1:2101:2003:1078 1:N:0:TAATACAG
CTAGCTTGAGATGTGTATAAGAGACAGAATCTAGACAGAAGCATTCTCAGAAACGTCTTTGTGATGATTGCATTTAACTCATAGAGTTGAACATTCCGTTTCAGCTGTCTCTTATACACATCTGCTATGTAGATCGGAAGAGCACACGTC
+
FFFFFFFFFFFFFFFFFFFFFFFFFFFFFFFFFFFFFF:FFFFFFFFFFFFFFFFFFFFFFFFFFFFFFFFFFFFFFFFFFFFFFFFFFFFFFFFFFFF:FFFFFFFFFFFFFFFFFFFFFFFFFFFFFFFFFFFFFFFFFFFFFFFFFF
@A00941:609:HJ7N2DRXY:1:2101:2239:1078 1:N:0:TAATACAG
TGACAAGAGATGTGTATAAGAGACAGGATCAGCACCTGCTTCCATCTCATAGAAGAGCTCTGGGGCTCACACCTGTGCCCAGAGGCACCTGGCAGGTTCTGCACTCCGAACCGTGGCAAAGGCTAGGATTTCAGAATCCTGCTCTGCATT
+
FFFFFFFFFFFFFFFFFF:FFFFFFFFFFFFFFFFFFFFFFFFF,FFFFFFFFF,FFFFFFFFFFFFFFFFFFFFFFFFFF,FF:FFFFFFFFFFFFFFF:FFFFFFFFFFFFFFFFFFFFFFFFF:FFFFFFFFFFFFFFFFFFFFFFF
@A00941:609:HJ7N2DRXY:1:2101:2528:1078 1:N:0:TAATACAG
CTAGCTTGAGATGTGTATAAGAGACAGGCAAAAGAAACTACCATCAGAGTGAACAGGCAACCTACAGAATGGGAGAAAATTTCTGCAATCTACCCATCCGACAAAGGGCTAATATCCAGAATCTACAAAGCACTTAAACAAATTTACAAG
+
FF:FFFFFFFFFFFFFFFFFFFFFFFFFFFF,FF:FFFFFFFFFFFFFFFFFFFFFFFF:FFFFFFFF:FFFFFFFFFFFFFFFFFFFFFFFFFF:FFFFFFFFFFFFFFFFFFFFFFFFFFFF,F,FFFFFFFFFFFFFF:FFFFFFFF
@A00941:609:HJ7N2DRXY:1:2101:3016:1078 1:N:0:TAATACAG
CTAGCTTGAGATGTGTATAAGAGACAGCATTAAGCCTTTCACTGAGAGTAGAGATTAACTTGCAGTTGCCTCTCTGGCACAAATATATCTAAGAAATAAACATAATCTTTCAAAAACCTTCCGGCTAATACTAGTTTGTAGCCACTATTA
+
FFFFFFFFFFFFFFF:FFFFFFFFFFFFFF:FF:FFFF,:FFFF:FFFFFF:FFFFFFFFF:FFF:FFFFFFFFFF::F:FFFFFFFF,,FFFFFFF,FF,FFFF:,:,FFFFFF,F:F,F:,,FFFF,F,,FFF::::FF,F:FFFF:F
@A00941:609:HJ7N2DRXY:1:2101:3034:1078 1:N:0:TAATACAG
CTAGCTTGAGATGTGTATAAGAGACAGTACTTAGACCTTCCTGTAAATTTAGTACTTTTATACATCTTACAATAATGGGTCTATGACATTTGTAGCAAAAGAAGATTGCTTTTGCCTTTTCTCCCTTAATATTTCTTTTCTTCAGTAAAT
+
FFFFFFFFFFFFFFFFFFFFFFFFFFFFFFFFF,FFFFFFFFFFFFFFFFFFFFFF:FFFFFFFFFFFFFFFF:FF:FFFFFFFFFFFFFFFFFFFFFFFFFFFFFFFFFFFFFFFFFFFFFFFFFFFFFFFFFFFFFF,FF,FFFFFFF
@A00941:609:HJ7N2DRXY:1:2101:3378:1078 1:N:0:TAATACAG
CCAAGTCCAGATGTGTATAAGAGACAGCCTTACAATTCCCCCATTTTACCTGTCCTAAAACCAGACAAGCCTTTCAAGTTAGTTCAGGATCTATGCCTTATCAACCAAATTGTTTTGCCTATCTACCCCATGGTGCCAAACCCAGACACT
+
FFFFFFFFFFFFFFFFFFFFFFFFFFFFFFFFFFFF,FFF:FFFFFFFFFFFFFFFFFFFFFFFFFFFFFFFFFFFFFFFFFFFFFFFFFFFFFFFF:FFFFFFFFFFFFFFFFFFF::,FFFFFFFFFF:FFFFFF,F,F:F,,FF::F
@A00941:609:HJ7N2DRXY:1:2101:3450:1078 1:N:0:TAATACAG
CTAGCTTGAGATGTGTATAAGAGACAGCAACACCTCTTCCCAACTCCTTATGAATTATCATGTAAGACTCCCACAAAGGGGGTTTCTCTAGCAATAATCAACACTGCCTCACCCTTGCAAGCAGCCCACCCTGAACTCTCTCTCTCAGGG
+
FFFFFFFFFFFFFFFFFFFFFFFFFFFFFFFFFFFFFFFFFFFFFFFFFFFFFFFFFFFF:FFFFFFFFFFFFFF,FFFFFFFFFFFFFFFFFFFFF,FFFFFFFFFFFFFFFFFFFFFFFFFF:FFFFF:FFFFFFFFFFFFFFFFFFF
@A00941:609:HJ7N2DRXY:1:2101:3667:1078 1:N:0:TAATACAG
CTAGCTTGAGATGTGTATAAGAGACAGCCCCCCAGACTAATACACAGATTCCATCCAACAGCAGCAGAATACACATTCTTCTCAAGTGCACATGAAACATTTTCCAGGGCCTGTCTCTTATACACATCTGCTATGTAGATCGGAAGAGCA
+
FFFFFFFFFFFFFFFFFFFFFFFFFFFFFFFFFFFFFFFFFFFFFFFFFFFFF:FFFFFFFFFFFFFFFF:FFFFFFFFFFFFFFFFFFFFFFFFF:FFFFFFFFFFFFFFFFFFFFFFFFFFFFF:,F:F:FFFFFFFFFFFFFFFFFF
@A00941:609:HJ7N2DRXY:1:2101:3703:1078 1:N:0:TAATACAG
TGACAAGAGATGTGTATAAGAGACAGATGGAAAACAGTGTGAAGATTTATGAAAAAACTAAAAATAGAACTACCATATGATCCAGCAATCCCACTACTGAGTATTTATCCACAGGAAAAGAAATCAGTATATCTAAGGAATACCTGCACT
+
FFFFFFFFFFFFFFFFFFFFFFFFFFFFFFFFFFFFFFFFFFFFFFFFFFFF:FFFFFFFFFFFFF:FFFFFFFFFFFFFFFFFFFFFFFFFFFFFFFFFFFFFFFFFFFFFFFFFFFFFFFFFFFFFFFFFFFFFFFFFFFFFFFFFFF
@A00941:609:HJ7N2DRXY:1:2101:3721:1078 1:N:0:TAATACAG
CTAGCTTGAGATGTGTATAAGAGACAGAGTCTGTTCTAACCATTACACTAACCCAGCTGAATGTAAGATCAAGTACTTGTCCCCCGAGAGTCTCAATGACCTGGCCCTTGCTGACTCACCAGCATCAAATTTCCCCACCTTTACCACGGT
+
FFFFFFFFFFFFFFFFFFFFFFFFFFF:FF:FFFFFFFFFFFFFFFFFF:FFFFFFFFFFFFFFFFFFFFFF:FFFFFFFFFFFFFFFFFFFFF:FFFFFFFFFFFFFFFFFFFFFFFFFFFFFF:FFFFFFFFFFFFFFFFFFFFF::F
@A00941:609:HJ7N2DRXY:1:2101:3866:1078 1:N:0:TAATACAG
CCAAGTCCAGATGTGTATAAGAGACAGCCACATGACAGATGCTGAAGCCGGAGCTTAGAAAGCCCAGTGTGTCATCCAGAGTCATGCAGGTTGTAAGTAATATGGCTGGGACAGGAAATACCACCGCAGGGCCCTTTACCCCCTCCAGGC
+
FFFFFFFFFFFFFFFFFFFFFFFFFFFFFFFFFFFFFFFFFFFFFFFFFFFFFFFFFFFFFFFFFFFFFFFFFFFFFFFFFFFFFFFFFFFFFFFFFFFFFFFFFFFFFFFFFFFFFFFFFFFFFFFFFFFFFFFFFFFFFFFFFFFFFF
@A00941:609:HJ7N2DRXY:1:2101:3992:1078 1:N:0:TAATACAG
CCAAGTCCAGATGTGTATAAGAGACAGGATTTATACTTGCCCAGTGTGCAAACTACTTCCCACATATTAAGGGAGAGCTTTTGAAACTGATCACTTTTTCAGCCTCAATAAGTTGTCATGTTATAAATTACAGTAAGATTAAACACTCAT
+
FFFFFFFFFFFFFFFFF:FFFFFFFFFFF:FFFFF:FFFFFFFFFFFFFFFFFF,FFFFFFFFFFFFFF::FFFFFFFFFFFFFF:FFFFFFFFFFFFFFFFFFFFFFFFFFFFFFFFFFFFF:FFFFFFFFFFFFFFFFFF:FFFFFF:
@A00941:609:HJ7N2DRXY:1:2101:4047:1078 1:N:0:TAATACAG
CTAGCTTGAGATGTGTATAAGAGACAGGGTCCATCTTCTTTGGAGAGAGAACATCATCCTAGGACTCAAAAATATCTGCATTTTAAATACTCAATTAGAAATAACTCAGAAATAATCAGACATATGAGAAAAGACCACAACTAAAGGCAC
+
FFFFFFFFFFFFFFFFFFFFFFFFFF:FFFFFFFFFFFFFFFFFF:FFFFFFFFFFFFFFFFFFFFFFFFFFFFFFFFFFFFFFFFFFFFFFFFFFFFFFFFF::FFFFFFFFFFF:FFFFFFFFFF:FFFF:FFFFFFFFFFFFFFFFF
@A00941:609:HJ7N2DRXY:1:2101:4209:1078 1:N:0:TAATACAG
TGACAAGAGATGTGTATAAGAGACAGTAATACATATATACATCACGGAAACTTAGATATTCTTACAGAATCCAATCATAATTCAATCTAAACAACAGGTAGCCAAATAGATTAAACATCCTCAATCATATTTGAGTTTAAGAAACACAAT
+
FFFFFFFFFFFFFFFFFFFFFFFFFF,,,F,,F::F:,,F,,F,:,,,:F,F,,,,FF,FFF,,,,FF,,::F:FF,,,,::FF,F,F,,,,,F,F,,:,,FFF,:,,,,FF,FF,:,,FF,,F:F:,,,,,,:F,,::F:,:,,,,,,,
@A00941:609:HJ7N2DRXY:1:2101:4571:1078 1:N:0:TAATACAG
CTAGCTTGAGATGTGTATAAGAGACAGGTTAAAACTGTTAAAGATGTCAAACTAGCACAATGTTCAAGTCATTCAAGGCAGGGCAAAGAACTAAAGTAGTTTTTGACTAGTTTGTTCTCAACAAAACCTGTTTTTGTGCATTTTCGGCAT
+
FFFFFFFFFFFFFFFFFFFFFFFFFFFFFFFFF:FFFFFFFFFFFFFFFF:FFFFFFFFFFFFFFFFFFFFFFFFFFFFFFFFFFFFFFFFFFFFFFFFFFFFFFFFFFFFFFFFFFFFFFFFFFFF:FFFFFFFFFFFF,FFFF:FFFF
@A00941:609:HJ7N2DRXY:1:2101:5511:1078 1:N:0:TAATACAG
CGCGGTTCAGATGTGTATAAGAGACAGAGTTAAAGTTCTTTTAGGGGCAGACAACAAGAACTTTCTATGGCCAGTTTATGCAAAACAAAGAATGTAATGGGATTTATTCAAAGGATTAGACAACCAAGGCTCAAGACAAACAGGAACTGG
+
FFFFFFFFFFFFFFFFFFFFFFFFFF,FFFFFFFFFFFFFFFF:FFFFFFFFFFFFFFF:FFFFFFFFFFFFFFFFFFFFFFF:FFF:FFFFFFFFFFFF:FFFFFFFFFFFFFFFFFFFFFFFFFFFFFFFFFFFFFFFFFFFFFFFFF
@A00941:609:HJ7N2DRXY:1:2101:5764:1078 1:N:0:TAATACAG
CTAGCTTGAGATGTGTATAAGAGACAGGCCTAGGGGAGTACTGGTGGCACACTGCAACAAGCGTGTTTGTCAGGTGATCATTGTTTTTAGGAAATCAAATCCAATACAGCCAAACTTGTGCTGCAGTTACAGAACAGTTTACGAGAATAA
+
FFFFFFFFFFFFFFFFFFFFFFFFFFFFFF:FFFFFFFFFFFFFFFFFFFFFFFFFFFFFFFFFFFFFFFFFFFFFFFFFFFFFFFFFFFFFFFFFFFFFFFFFFFFFFFFFFFFFFFFFFFFFFFFFFFFFFFF:FFFFFFFFFF:FFF
@A00941:609:HJ7N2DRXY:1:2101:5981:1078 1:N:0:TAATACAG
CGCGGTTCAGATGTGTATAAGAGACAGTTGCCAAAATGCGGAATTTCTCATTTTCTAATCCTTACATATATTTTCCCTTTCCTTGCCTCGTTATACTGACATGGACCTCCACTAAAATGTTGAATGTAATTTTAAAGAGTAGTTGAAGTT
+
FFFFFFFFFFF:FFFFFFFFFFFFFFFFFFFFFFFFFFFFFFFFFFFFFFFFFFFFFFFFFFFFFFFFFFFFFFFFFFFFFFFFFFFFFFFFFFFFFFFFFFFFFFFFFFFFFFFFFFF,::FFFFFFFFFFFFF,F:FF,,FFFFFFFF
@A00941:609:HJ7N2DRXY:1:2101:6560:1078 1:N:0:TAATACAG
CCAAGTCCAGATGTGTATAAGAGACAGAAACTGAGTTTGGCTTCATAACAAATCATTAATATAGGTGATTTTCCACATTGAAGTAGTAACTTATTTCATGTATTCTATTTCTTCCAAGTGAGAACACTGAGCTCTGATTTTCTTATCTAA
+
FF,FFFFFF:FFFFFFFFFFFFFFFF,FFF,FFFFFFFFFFFFFFFFFFFFFFF:FF,FFFFFFF:FF:FFFFFFFFFFFFFFFFF:FF:FFFFFFFF,FFFFFFFFFFFFFFF:FFFFFFFFFFF:F:FFFFFFFFFFFF,FFFFF:FF
@A00941:609:HJ7N2DRXY:1:2101:6596:1078 1:N:0:TAATACAG
CTAGCTTGAGATGTGTATAAGAGACAGCATCCAATCAGATCAAACCCTGGTGTCACCACATGGCAGGATCCAGTCAGATCATGCATGCCTCCTGGCATCACCTCATTTGAATATCCAATTAGATCATATGTCATTATCCTATGCCTGTAA
+
FFFFFFFFFFFFFFFFFFFFFFFFFFFFFFFFFFFFFFFFFFFFFFFFFFFFFFFFFFFFFFFFFFFFFFFFFFFFFFFFFFFFFFFFFFFFF:FFFFFFFFFFFFFFFFFFFFFFFF:FFFFFFFFFFF:FFFFFFF:F,FFFFFFFFF
@A00941:609:HJ7N2DRXY:1:2101:6795:1078 1:N:0:TAATACAG
CCAAGTCCAGATGTGTATAAGAGACAGCACACAGTACTTTACTGCTGGAAAAGTAACCAAAAAGAAGGATGTAGAGAACCATTTTCCCCATTGCCACAGCTAATGAACACTGATACATTAAGTATGCAAAAATGGCAAATCCTCTTTTCT
+
FFFFFFFFFFFFFFFFFFFFFFF:FFFF:FFFFFF,FFFFFFFF,FFF:FFFFFFFFF:FFFFFF:FFF:F,:FFFFF,FFFFFFFFFFFFFFF::FFFFFF:FF::FFFFFFFFFFF,FF,FFF:FF,:,FFFFFFFFFFFFFFFFFFF
@A00941:609:HJ7N2DRXY:1:2101:6813:1078 1:N:0:TAATACAG
TCTAGCTTGAGATGTGTATAAGAGACAGGTCTCAAACTCCTGACCTCAGGTGATCCGCCTGCCTCGGCCTCCCAAAGCTGTCTCTTATACACATCTGCTATGTAGATCGGAAGAGCACACGTCTGAACTCCAGTCACTAATACAGATCTC
+
FFFFFFFFFFFFFFFFFFFFFFFFFFFFF:FFFFFFFFFFFFFFFFFFFFFFF:FFFFFFFFFFFFFFFFFFFFFFFFFFFFFFFF:FFFFFFFFFFFFF,FFFFFFFFFFFFFFFFFFFFFFFFFFFFFFFFFFFFFFFFFFFFFFF,F
@A00941:609:HJ7N2DRXY:1:2101:6849:1078 1:N:0:TAATACAG
TGACAAGAGATGTGTATAAGAGACAGGGATATGAGTTTGGTGTTTCTACTCATAGAGTCTCAGCCATCACCATTATTCCAGGGCTTGTGAAGTACCTGATCCATAGTCATTGGATCCCACAAAATATAGCAGTTGACTGGGAGGGAGACA
+
FFFFFFFFFFFFFFFFFFFFFFFFFFFFFFFFFFF:FFFFFFFFFFFFFFFFFFFFFFFFFFFFFFFFFFF:,:FFFFFFFFFFFFFFFFFFFFFFFFFF:FFFFFFFFFFFFFFFFFFF:F:FF:FFFFFFFFFFFFFFFFFFFFFFF,
@A00941:609:HJ7N2DRXY:1:2101:6885:1078 1:N:0:TAATACAG
CTAGCTTGAGATGTGTATAAGAGACAGCAGGGGTTTATCTTAATGAGACAGATCATTACTGTTCCTCTCTCTCTTGGTTTTAGTATTCTCTGAGGAGTTTACTTCTCCTTTGCCACAAAATCAGTGTGTTCCGTTCCACTAGGAATAACT
+
FFFFFFFFFFFFFFFFFFFFFFFFFFFFFFFFFFFFFFFFFFFFFFFFFFFFFFFFFFFFFFFFFFFFFFFFFFFF:FFFFF,FFFFFFFFFFFFFFFFFFFFFFFFFFFFFFFFFFFFFFFFFFFFFFFFFFFFFFFFFFFFFFFFFFF
@A00941:609:HJ7N2DRXY:1:2101:6940:1078 1:N:0:TAATACAG
CTAGCTTGAGATGTGTATAAGAGACAGAGCTAGGATTCCTCCATGAAAGAATTCCGATTAAGGTAAGCTGACAACCACATGGCCACTGCGTTCCCCTCCTGAGCCACTGGCTGATATTACTAATTGATCACAGCATTCTTTCTCCCCAGA
+
FFFFFF:FFFFFFFFFFFFFFFFFFFF,FFFFFFFFFFFFFFFFFFFFFFFFFFFFFFFFFFFFFFFFFFFFFFFFFFFFFFFFFFFFFFFFFFFFFFFFFFFFFFFFFFFFF:FFFFFFFFFFFFFFFFFFFFFFFFF:FFFFFFFFFF
@A00941:609:HJ7N2DRXY:1:2101:6958:1078 1:N:0:TAATACAG
CTAGCTTGAGATGTGTATAAGAGACAGCACCACCACGCCCTGCTAATTTTGTATTTTTAGTAGAGACAGGGTTTCTCCATGTTGGTCAGGCTAGTCTCGAACTCCCGACCTCAGGTGATCCTCCCACCTTGGCCTCCCAAAGTGCTGGGA
+
FFFFFFFFFFFFFFFFFFFFFFFFFFFFFFFFFFFFFFFFFFFFFFFFFFFFF:FFFFFFFFFF:FFFFFFFFFFFFFFFFFFFFFFFFFFFFFFFFFFFFFFFFFFFFFF:FFFFFFFFFFFFFFFFFFFFFFFFFF:FFF:FFFFFFF
@A00941:609:HJ7N2DRXY:1:2101:7030:1078 1:N:0:TAATACAG
CTAGCTTGAGATGTGTATAAGAGACAGGTTTTGTTGATTTTATCTTTTCAAAAAGCCAACTTTTCATTTCATTAATTTTTTTGTCTCAATTTCATTTATTTCTGCTCTGATTTTTATTATATCTTTCCTTTTACTAATTTTGGATTTGGC
+
FFFFFFFFFFFFFFFFFFFFFFFFFFFFFFFFFFFFFFFFFFFFFFFFFFFFFFFFFF:FFFFFFFFFFFFFFFFFFF:FFFFFFFFFFFFFFFFFFFFFFFFFFFFFFFFF:FFFFFFFFFFFFF:FF:F:FFFFFFFFF:FFFFFF:F
@A00941:609:HJ7N2DRXY:1:2101:7048:1078 1:N:0:TAATACAG
CTAGCTTGAGATGTGTATAAGAGACAGTACTACAACTGGTCATATTATTTAATCTATGAAAGTATTCTCTCTTTTTTTCTTGATACAGGGACTTAATGGGAACTTAACATTGCTCTCTTGCCCAGGCTGAAGTACAGTGGTGTGATCACA
+
FFFFFF:FFFFFFFFFFFFFFFFFFFFFFFFFFFF,FFFFFFFF:FFFFFFFFFFFFFFFFFF,FFFFFFFFFFFFFFFFFFFFFFFFF,FFFFF:FFFFFFF:FFFFFF:FFFFFFFFFFFFFFFFF:FFFFFFFF:FFF,FFFFFFFF
@A00941:609:HJ7N2DRXY:1:2101:7084:1078 1:N:0:TAATACAG
CTAGCTTGAGATGTGTATAAGAGACAGTTGCAAGGTACAGCTTCCCTCCCTGCTGCTTTCATGTGCTGGCAGTGGGTGTCTGTTGATTTTCCAGGTGCATGGTGCAAGATGTCATTGGATCTGTCTTTCCGGGGTGTGGAGGACAGTGAC
+
F,F,FF,FFFFFFFFFFFFFFFFFFFFFFFFFFFFFF,F,FF:F:FF::FFFF:F,FF:F,,FFFFF:F::,FFFFFFFFFFFF:FFFFF,FFF,F::::FFF,FFFFF:F:,F,,F:FFF,F,FF:FFFFFFFFFFF::FFFFF:FFF:
@A00941:609:HJ7N2DRXY:1:2101:7120:1078 1:N:0:TAATACAG
CTAGCTTGAGATGTGTATAAGAGACAGATACTTGAGACAGTGAGCAGTCTGAGGTTTATATCATTTCTTTTTCTTTTTTTTTGAGACAAGGTCTCCCTCTGTTGCCCCGACTAGACTGCAGTGGCATGATCACTGCAGCGGCATGATCAC
+
FFFFFFFFFFFFFFFFFFFFFFFFFFFFFFFFFFFFFFFFFFF:FFFFFFFFFFFFFF:FFFFF,FFF,FFFFFFFFFFFF:FFFFFFFFF:FFFFFFFFFFFFFFFFFFFFFFFFFFF:::FFFFFFFFF,FF:FFFFF:FFFFFFFFF
@A00941:609:HJ7N2DRXY:1:2101:7572:1078 1:N:0:TAATACAG
TGACAAGAGATGTGTATAAGAGACAGGGGCAAGCCGAGCCTCACGGGGTCCCCGGAGCTGGGCCGGGCCTCCAGATGGAGAAGGCGCAACGGGGAGTTCTTGAGTAAGCCAGAGCGGTGTCCAGCGCGGTGTAGCCGCAGCCGCCGCTGT
+
FFFFFFFFFFFFFFFFFFFFFFFFFFFFFFFFFFFFFFFFFFFFFFFFFFFFFFFFFFFFFFFFFFFFFFFFFFFFFFFFF,FFFFFF:FFFFFFFF,F:FFFFFFFFFFFFFFFFFFFFFFFFFFFFFFFFFF:FFFFFFFFFFFFFFF
@A00941:609:HJ7N2DRXY:1:2101:7826:1078 1:N:0:TAATACAG
CCAAGTCCAGATGTGTATAAGAGACAGACAACAGACAGCCTCTCTCCGAGGCTGCAGACTGCTTTGCACCCTGACCTGGGAGCCAGCATGTGACCTCCCTCTGCCTCTACCAGTCTCTCTTCACCCCTGCAAGTCAGAACTGACCCGATG
+
FFFFFFFFFFFFFFFFFFFFFFFFFFFFFFFFFFFFFFFFFFFFFFFFFFFFFFFFFFFFFFFFFFFFFFFFFFFFFFFFFFFFFFFFFFFFFFFFFFFFFFFFFFFFFFFFFFFFFFFFFFFFFFFFFFF:FFFFFFFF:FFFFFFFF:
@A00941:609:HJ7N2DRXY:1:2101:8314:1078 1:N:0:TAATACAG
CTAGCTTGAGATGTGTATAAGAGACAGACACATGTGTACATAATATATGCATATATGTGTACATAAACAGTGATTTACGCACTTGCATATATTTACATATCTACACATACATACATTTACATGCACATATATTCACATTTACACATACAC
+
FFFFFFFFFFFFFFFFFFFFFFFFFFFFFFFFFFFFFFF:FFFFFFFFFFFFFFFFFFFFFFFFFFFFFFFFFFFFFFFFFFFFFFFFFFFFFFFFFFFFFF,FFFFFFFFFFFFFFFFFFFFFFFFFFFFFFFFFFFFFFFFFFFFFFF
@A00941:609:HJ7N2DRXY:1:2101:8422:1078 1:N:0:TAATACAG
CTAGCTTGAGATGTGTATAAGAGACAGTTCATGGACTGCAACCAACTGCAAAGTTGAATTGCCTTGTCCTCATGGGCTTTCCGGGTGGGGGGAAAATTCCTCCCTGACCTTCTACTCCTGCCCCGAGCTGTACGTTCTCCCTCTCTTCCC
+
:FFFFFFFFFFFFFFFFFFFFFFFFFFFFFFFFFF:F:FFFFFFFFFFFFFFFF:F:FFFFFFFFFFFFFFFFFFFFFFFFFFFF,FFFFFFFFFFFFFFFFFFFFFFFFFFFFFFFFF:FFFFFFFF,F,FFF,FFFFFFFFFFFFFFF
@A00941:609:HJ7N2DRXY:1:2101:8531:1078 1:N:0:TAATACAG
CTAGCTTGAGATGTGTATAAGAGACAGGGGTAAGGCCCCTGCCCCCTTGAAATAGTCAGTGCACTCCATGGAATGGCCCTATTGACTGATCCCATCAAGGATTCTTTCGTGAGGAAACAAGCTGTCTCTTATACACATCTTGTATGTTCA
+
FFFFFFFFFFFFFFFFFFFFFFFFFFFFFFFFFFFFFFFFFFFFFFFFFFFFFFFFF:FFFFFFFFFFFFFFFFFFFFFFFF:FFFFFFFFFFFFFFFFFFFFFFFFFFFFFFFF::FFFFFFFFFFFFFFFFFFFFFFF:FFFF:FFFF
@A00941:609:HJ7N2DRXY:1:2101:9091:1078 1:N:0:TAATACAG
CTAGCTTGAGATGTGTATAAGAGACAGAGAGTATACAGACAACCTACGGAATGGGAGAAAATTTTTGCAAACTATGCATCTGGCAAAGATCTATGTCCAGCATCTATAAGTAACTTAAACAAATTTACAAGAAGCAAACAAACAAACAAC
+
FFFFFFFFFFFFFFFFFFFFFFFFFFFFFFFFFFFFFFFFFFFFFFFFFFFFFFFFFFFFFFFFFFFFFFFFFFFFFFFFFFFFF:FFFFFFFFFFFFFFFFFFFFFFFFFFFFFFFFFFF:FFFFFFFFFFFFFFFFFFFFFFFFFFFF
@A00941:609:HJ7N2DRXY:1:2101:9326:1078 1:N:0:TAATACAG
TGACAAGAGATGTGTATAAGAGACAGGATATGTTCACAAAACTGAGGTATGTAATATGCTCTATGGAGGCACAGGTATAAAAGCTGTTTCTAAGAGTGCTAGTTGTATATGTGAATAAGGACTGTGTTGTTGCATTGAAAGAATGTGTTC
+
FFFFFFFFFFFFFFFF:FFFFFFFFF:FFFF:FFFFFFFFFF:FFFFF::FFFFFFFFFFFFF,::F:FFFFFFFFFFFFFFFFFFF,FFF,FFFFFF:FFFFFFFFFFFFFFFFFFFF,FF,FFFFF,FFF:FFF,FFFFFF:FFFFFF
@A00941:609:HJ7N2DRXY:1:2101:9381:1078 1:N:0:TAATACAG
CTAGCTTGAGATGTGTATAAGAGACAGGAACTCATTCATTATGATACATTTTAAATTCTGTGTCATGTTTTTTCTGCTTTCAGTCTCATATTATCTAAATATAAATAATTTTAAGTGAAATAGGTAAGAGTAACTCAAAGGATGGAATTC
+
FFFFFFFFFFFFFFFFFFFFFFFFFFFFFFFFFFFFFFFFFFF:FF:FFFFFFFFFFFFFFFFFFFFFFFFFFFFFFFFFFFFFFFFFFFFFFFFFFFFFFFFFFFFFFFFFFFFFFFFFF:FFFFFFFFFFFFFFFFFFFFFFFFFFFF
@A00941:609:HJ7N2DRXY:1:2101:9417:1078 1:N:0:TAATACAG
CCAAGTCCAGATGTGTATAAGAGACAGATCTTGAACAGAGTGACACAGACAAAGAGATGATGATTAGAGCTTATTTATTCCAGAGCCAGCCTCTTAGGCTAGACTGTCTGATGTCTGTCTCTTATACACATCTGTATGTTCAGATCGGAA
+
FFFFFFFFFFFFFFFFFFFFFFFFFFFFFFFFFFFFFFFFFFFFFFFFFFF:FFFFFFFFFFFF:FFFFFFFFFFFFFFFFFFFFFF:FFFFFFFFFFFFFFFFFFFFFF:FFFFFFFFFFFFFFFFFFFFFFFFFFFFFF:FFFFFFFF
@A00941:609:HJ7N2DRXY:1:2101:9435:1078 1:N:0:TAATACAG
TGACAAGAGATGTGTATAAGAGACAGAAAAAATCCTCACCATCACTGGCCATCAGAGAAATGCAAATCAAAACCACAATGAGATACCATCCTGTCTCTTATACACATCTGTATGTTCAGATCGGAAGAGCACACGTCTGAACTCCAGTCA
+
FFFFFFFFFFFFFFFFFFFFFFFFFFFFFFFFFFFFFFFFFFFFFFFFFFFFFFFFFFFFFFFF:FFFFFFFFF:FFFF:FFFFFFFFFFFFFFFFFFFFFFFFFFFFFFFFFFFFFFFFFFFFFFFFFFFFFFFFFFFF:,FFFFFFFF
@A00941:609:HJ7N2DRXY:1:2101:9453:1078 1:N:0:TAATACAG
TGACAAGAGATGTGTATAAGAGACAGCCTTTAGCTAGACACAGTGCTGATTGGTGCATTTAAAATCCTTTAGCTAGACACAGAGTGCTGATTGGTGTGTTTACAATCCTTTAGCTAGACACAGAGCACAGATTGGTGACTTTTTTCAGAG
+
FFFFFFFFFFFFFFFFFFFFFFFFFFF:FFF::FFF,:FF,F:F:FFF,F,,:F::F,FFF,F:,,FFFF:FFFF:F,FFF,F,FF,FF:FF,,F,FFFFFFFF:,F:F:FFFFFF,,FFFF:,F:FF,F:FFFFFF,,,:F:F,FF:FF
@A00941:609:HJ7N2DRXY:1:2101:9977:1078 1:N:0:TAATACAG
TGACAAGAGATGTGTATAAGAGACAGGTTAGATTCTCATAAGGAGCATGGAACCCAGATCCCTTTGCATGTGCAGTTCACAATAGCGATCATGCTCCTATGAGAACCTAATGCCCTGTCTCTTATACACATCTGTATGTTCAGATCGGAA
+
FFFFFFFFFFFFFFFFFFFFFFFFFFFFFFFFFFFFFFFFFFFFFFFFFFFFFFFFFFFFFFFFFFFFFFFFFFFFFFFFFFFFFFFFFFFFFFFFFFFFFFFFFFFFFFFFFFFFFFFFFFFFFFFFFFFFFFFFFFFFFFFFFFFFFF
@A00941:609:HJ7N2DRXY:1:2101:10465:1078 1:N:0:TAATACAG
CCAAGTCCAGATGTGTATAAGAGACAGGGGTGAGGTGATCTAGGAATAACTGGCATTCAGCTGTTGTATCATAGTTTCAGTACAACTTGGAAAAATGGCACCACACATTCACAGGAACTGTACCCTTCTCTCCTGGGGTAACTTAATTAA
+
FFFFFFFFFFFFFFFFFFFFFFFFFF,:FFFFFFFFFFFFFFFFFFFFF:FFFFFFF:FFFFFFFFF:FFFF::,FFFFFFFFFFFFFFFFFFF:FFFFFFF:FFFFFFFFFFFFFFFFFF,:FFFFFFFFFFFFFFFFF,FFFFFF,FF
@A00941:609:HJ7N2DRXY:1:2101:10484:1078 1:N:0:GAATACAG
CCAAGTCCAGATGTGTATAAGAGACAGCAGTTAGCTATGTCGCACAGGAATGGCATCTGCTTTCACTTATTTCAGAACTCAAGCATAAGTCCTGGGAGTATTTGACCAAAAGAGCCTCCCGCTTGGCGTGCGAGGGTTAGGTTCTGTCTC
+
:FFFFFFFFFFFFFFFFFFFFFFFFFFFFFFFFFFFFFFFFFFFFFFFFFFFFFFFFFFFFFFF:FFFFFFFFFFFFF:FFFFF:FFFFFF:F:FF:FFFFFFFFFFF:FFFFFFF:FFFFFFFFFFFFFF:FFFFFFFFFFFFFFFFFF
@A00941:609:HJ7N2DRXY:1:2101:10646:1078 1:N:0:TAATACAG
CTAGCTTGAGATGTGTATAAGAGACAGGGATAATCCTCACCTAAAAGCTAAACGGAAGCATTCTCAGAAACTTCTTTGGGATGTTTGCATTCACCTCACAGAGTTGAACTTTCCCTTTGATAGCGCAGCTTTGACACACTTTTTCTACAA
+
FFFFFFFFFFFFFFFFFFFFFFFFFFFFFFFFFFFFFFFFFFFFFFFFFFFFFFFFFFFFFFFFFFF,FFFFFFFFFFFFF:FFFFFFFFFFFFFFFFFFFFFFFFFFFFFFFFFFFFF:FFFFFFFFFF:FFFFFFFFFFFFFFFFFFF
@A00941:609:HJ7N2DRXY:1:2101:10809:1078 1:N:0:TAATACAG
CCAAGTCCAGATGTGTATAAGAGACAGATCTTGCTCTGGCCTTGCTGCTAACTGGTATCTTTTCCTTATACCACGGATTTCTGGCAGGATCTATTAGAATTTGGAGCCCCTGGCAGTTCTACTGTTTTAAGGTTGGTTAGATCTGGCTGA
+
FFF:FFFFFFFFFFFFFFFFFFFFFFFFFFFFFFFFFFFFFFFFFFFFF:FFFFFF,FF,FFFFFFF:FFFFFFFFFFFFFFFFF,FFFFFFFFFFFF,FFFFFFFFFFFFFFFFFF,FF,F:FFFFFFFFFFFFF,F,F:FFFFF:FFF
@A00941:609:HJ7N2DRXY:1:2101:10954:1078 1:N:0:TAATACAG
CTAGCTTGAGATGTGTATAAGAGACAGAATCAGGCCTTGTTCTCCTTAGCAGCTCTTTGGCTCCAGCATACAAGGCACCTACTCCCAAGCTCTCCAGTTCCCTCTGATACATCACTCCCAGAGCTCCATGTCCAACATGGCTATATGTAG
+
FFF,FF::FFFFFF:,FFFFFFFFFF:FFFFFFFF::::,FFFF,FFFF:FFF,F,,FFFFFFF,,F,F:FFF:FFFFF:FF,FFFF,:FFFFFFF,F,F:FFFF,FF,FFFFFF,FFFF:F,,:FFF,,FF,FFFF,,:FF,FF:F,F:
@A00941:609:HJ7N2DRXY:1:2101:11026:1078 1:N:0:TAATACAG
CTAGCTTGAGATGTGTATAAGAGACAGACTCTATCCAGTTCTCCCTCATAGAGTGGAGTCTCTACCTCAGGCATGTCATGCTGATAATGCTGGGGCTCCAGTTGCCCTCACCACAGCTCATGTGTAGGATGGATGTTCTAAGCTGCAAGA
+
FFFFFFFFFFFFFFFFFFFFFFFFFFFFFFFFFFFFFFFFFFFFFFFFFFFFFFFFFFFFFFFFFFFFFFFFFFFFFFFFFFFFFFFFFFFFFFFFFFFFFFFFFFFFFFFFFFFFFFFFFFFFFFFFFFFFFFFFFFFFFFFFFFFFFF
@A00941:609:HJ7N2DRXY:1:2101:11098:1078 1:N:0:TAATACAG
TGACAAGAGATGTGTATAAGAGACAGGCACAGCATAATGCATGCACTTTGGTCAACAATGGTGCATATATATGATAGTGGTACCACAAGATTACAATACTGTGTTTTTACTGTACATTTTCTATGTTTATATATACAAATGCTTACCTTT
+
FFFFFFFFFFFFFFFFFFFFFFFFFFFFFFFFFFFFFFFFFFFFFFFFF,FFFFFFF,F:F:FFF:FFFFFFFFFFFFF:FFFFFFFF:FFFFFFFFFFFF:FFFFFFFFFFFFFFF,FFFF:FFFFFFFFFFFF::F:FFFFFFFFFF:
@A00941:609:HJ7N2DRXY:1:2101:11116:1078 1:N:0:TAATACAG
CTAGCTTGAGATGTGTATAAGAGACAGCAGTGGCTCATGCCTGTAATCTCAGCACTTTGGGAGCTTGAGATGGGTGGATCACTTGAGGCCAGGAGTTCGAGACCAGCCTGGCCAACATGGTGAAACCGTTTTTACTAAAAATACAAAAAT
+
FFFFFFFFFFFFFFFFFFFFFFFFFFFFFFFFFFFFFFFFFFFFFFFFFFFFFFFFFFFFFFFFFFFFFFFFFFFFFFFFFFFFFFFFFFFFFFFFFFFFFFFFFFFFFFFFFFFFFFFFFFFFFFFFFFFFFFFFFFFFFFFFFF:FFF
@A00941:609:HJ7N2DRXY:1:2101:11225:1078 1:N:0:TAATACAG
TGACAAGAGATGTGTATAAGAGACAGTTACACTAGTGGTTTGCCAGGGGCTCTCAGGCCTTCACCCACAGACTGAAGGCTGTCTCTTATACACATCTGCTATGTAGATCGGAAGAGCACACGTCTGAACTCCAGTCACTAATACAGATCT
+
FFFFFFFFFFFFFFFFFFFFFFFFFFFFFFFFFFFFFFFFFFFFFFFFFFFFFFFFFFFFFFFFFFFFFFFFFFFFFFFFFFFFFFFFFFFFFFFFFFF:FFFFFFFFFFFFFFFFFFFFFFFFFFFFFFFFFFFFFFF:FFFFFFFFF,
@A00941:609:HJ7N2DRXY:1:2101:11315:1078 1:N:0:TAATACAG
CGCGGTTCAGATGTGTATAAGAGACAGGTGCTTGAGTTTGGGATGAGGGCCTGGAAAGACCATCCAGTCTCCTGCCCCTGGTGGGCAGCCAGTTCTGCCTTGGGCAGCGACACTGGGCACAGCCTGTCTCTTATACACATCTGCTATGTA
+
FFFFFFFFFFFFFFFFFFFFFFFFFFFFFFFFFFFFFFFFFFFFFFFFFFFFFFFFFFFFFFFFFFFFFFFFFFFFFF:FFFFFFFFFFF:FFFFFFFFFFFFFFFFFFFFFFFFFFFFFFFFFFFFFFFFFFFFFFFFFFFFFFFFFFF
@A00941:609:HJ7N2DRXY:1:2101:11369:1078 1:N:0:TAATACAG
CTAGCTTGAGATGTGTATAAGAGACAGGCTTACAATATATAAGGCCTTGCCATTATAGCCAAGACAATCCATTGAACAACTTAGTACATTTATAATCTCTAGTGCACATGGTAACAATTCCATGTCTTCAAAATCACTATTGGAAACTTT
+
F:FFFFFFFFFFFFFFFFFFFFFFFFFFFFFFFFFFFFFFFFFFFFFFFFFFFFFFFFFFFFFFF:FFFF:FFFFFFFFFFFFFFFFFFFFFFFFFFFFFFFFFFFF:FFFFFFFFF:FFFFF:FFFF:FFFFFFFFFFFFFFFF:FFFF
@A00941:609:HJ7N2DRXY:1:2101:11586:1078 1:N:0:TAATACAG
CGCGGTTCAGATGTGTATAAGAGACAGGGACTAGGTCTTGCTTTGTTGCCCAGGTTGGAACACAGGCTAGATCACGGTGCGGTGCAGCCTGGGCTCAAGCAATCCTCTTGCCTCAGCCTTCCGAGGAGCTAGGACTACAGACATGAGGCA
+
FFFFFFFFF:FFFFFFFFFFFFFFFFFFFFFFFFFFFFFFFFFFFFFFFFFFFFFFFFF:FFFFFFFFFFFFFFFFFFFFFFFFFFFFFFFFFFFFFFFFFFFFF:FFFFFFFFFFFFFFFFFFF:FFFF:FFFFFFFF:FFFFFFFFFF
@A00941:609:HJ7N2DRXY:1:2101:11713:1078 1:N:0:TAATACAG
CTAGCTTGAGATGTGTATAAGAGACAGGAATCATGCCAACATCTAACCCTATTGTATCCACCCTCATACAGTCTGGCAAACTTGAATATTATCTGCTGAGACAGAAAACATTGGCTCTGACTGACTTTGCAGCTTAAGCTCCTGAAGCTC
+
FFFFFFFFFFFFFFFFFFFFFFFFFFFFFFFFFFFFFFFFFFFFFFFFFFFFFFFFFFFFFFFFFFFFFFFFFFFFFF,FFFFFFFFFFFFFFFFFFFFFFFFFFF:FFFFFFFFFFFFFFFFFFFFFFFFFFFFFFFFFFFFFFFFFFF
@A00941:609:HJ7N2DRXY:1:2101:11984:1078 1:N:0:TAATACAG
TGACAAGAGATGTGTATAAGAGACAGTTTCAGATCATCTCTCTCAAGTTCAAAGTTATACAGATCTCTAGGGCAGGGGCAAAATGCCACCAGTCTCTTTGCTAAAGCATAGCAAGAATGACCCTTGCTCTAGTTTCCAATAAGTTCCTCA
+
FFFFFFFFFFFFFFFFFFFFFFFFFFFFFFFFFFFFFFFFFFFFFFFFFFFFFFFFFFFFFFFFFFFFFFFFFFFFFFFFFFFFFFFFFFFFFFFFFFFFFFFFFFFFFFFFFFFFFFFFFFFFFFFFFFFFFFFFFFFFFFFFFFFFFF
@A00941:609:HJ7N2DRXY:1:2101:12418:1078 1:N:0:TAATACAG
CTAGCTTGAGATGTGTATAAGAGACAGGGGTCTCACTTTGTTGCCCAGGTTGGATCCGACACTTCTGAGCATGTCCCTCCTTAAAGAGGTAGCTGAGAAGCACTGGTATGTGCTATTCTTCCCTAGTACATTTTAAAATGCCTCCTAGAC
+
F:FFFFFFFFFFF:FFFFFFFFFFFFFFFFFFFFFFFFFFFFFFFFFFFFFFFFFFFFFFFFFFFFFFFFFFFFFFFFFFFFFF,FFFFFFFFFFFFF:FFFFFFFF:FFFFFFFFFFFFFFFFFFFFFFFFFFFFFFFFFFFFFFFF:F
@A00941:609:HJ7N2DRXY:1:2101:12635:1078 1:N:0:TAATACAG
CTAGCTTGAGATGTGTATAAGAGACAGATATTAAATCATGAAAGATTTTTCTTTACCTTTTAGATAATTGGCCTGGGAAACCAACATTTTTTGTGTCACTCAGATAATTTTCTGTGCTTCATGTTGTCTACTAAAAGAGCTAAAGTTTTT
+
FFFFFFFFFFFFFFFFFFFFFFFFFFFFFFFFFFFFFFFFFFFFFFFFFFFFFFFFFFF,FFFFFFFFFF:FFFFFFFFFFFFFFF,F:FFFFFFFFFFF:FFFFFFFFFFFFFFFFFFFFFFFF:F:FF,FF:FFF:FFFF,FFFFFF:
@A00941:609:HJ7N2DRXY:1:2101:12653:1078 1:N:0:TAATACAG
CTAGCTTGAGATGTGTATAAGAGACAGCAATAAACGGCCCGCGCGGCTGTTCATCGTAATCTTTATGTACCACCGGACGTTCGATCACTTTTTCACGCCACGACTCACCGTGCAGGCGATAGGTGAGCAACTGTTTTTCCACCAGCCGAC
+
FFFFFFFFFFFFFFFFFFFFFFFFFFFFFFFFFFFFFFF:FFFFFFFFFFFFFFFFFFFFF:FFFFFFFFFFFFFFFFFFFFFFFFFFFFFFFFFFFFFF:FFFFF:FFF:FFFFFFFFFFF:FFFFFFFFFFFFFFFFFFFF:FFFF,F
@A00941:609:HJ7N2DRXY:1:2101:12744:1078 1:N:0:TAATACAG
CGCGGTTCAGATGTGTATAAGAGACAGATTTTACCCTGATAATGACAAAACCTTGATAGCATTTAATATTAATACTTCTTCTCAAAATTGAATGTTTATATCAAGTACTGATTTTTATTTTAAAAAAGAAAAAACTATAATCCTTCTGCC
+
FFFFFFFFFFFFFFFFFFFFFFFFFFFFFFFFFFFFFFFFFFFFFFFFFFFFFFFFFFFFFF:FFF:FFFFFFFFFFFFFFFFFFFFFFFFFFFFFFFFFFFFFFFFFFFFFFFFFFFFFFFFFFFFFFFFFFFFFFFFFFFFFFFFF,F
@A00941:609:HJ7N2DRXY:1:2101:12816:1078 1:N:0:TAATACAG
CTAGCTTGAGATGTGTATAAGAGACAGGAACTGGAAAAGCCTCAAGGTCCCTCTGACCTCTACTCCCTACCACCTCTCCCAAAGTGAAGTTCCTTTATCTGCCTAAGATCCAGACCCACCAAAAGGAACAATTCGTTTTTCTTCCTCTCC
+
FFFFFFFFFFFFFFFFFFFFFFFFFFFFFFFFFFFFFFFFFFFFFFFFFFFFFFFFFFFFFFFFFFFFFFFFFFFFFFFFFFFFFFF:FFFFFFFFFFFFFFFFFFF,FFFFFFFFFFF:FFFFFFFFFFFFFFFFFFFFFFFFFFFFFF
@A00941:609:HJ7N2DRXY:1:2101:12943:1078 1:N:0:TAATACAG
CCAAGTCCAGATGTGTATAAGAGACAGAGATTCAAGACAGAAGAAACAACCTGCACAACAGCCTGGTGGCAGCAGGAGTTGACAAATTTTAGAAACTGAAAATAGCCAGTAAGCCCTTGAAGTAGGTTACTTGGTCTCTCCAAGTCTCTG
+
FFFFFFFFFFFFFFFFFFFFFFFFFFFFFFFFFFFFFFFFFFFFFFFFFFFFFFFFFFFFFFFFFFFFFFFFFFFFFFFFFFFFFFFFFFFFFFFFFFFFFFFFFFFFFFFFFFFFFFFFFF:FFFFFFFFFFFFFFFFFFFFFFFFFFF
@A00941:609:HJ7N2DRXY:1:2101:13141:1078 1:N:0:TAATACAG
CCAAGTCCAGATGTGTATAAGAGACAGGTCTTAGTCCCCAAATTCTAAAATATTCATATTTGCAGCAAATGTTTGAGGGTTTCCTAGTGCTAGTCTCTGAGATAGATGCTAAGATTACAGAGATGACCTCACTGTGTCTGCCTGCAAGGG
+
FFFFFFFFFFFFFFFFFFFFFFFFFFFFFFFFFFFFFFFFFFFFFFFFF:FFFFFFFFFFFFFFFF:FFFF:FFFFFFFFFFFFFFFFFFFFFFFFFFFFFF:FFFFFF:FFFFFFFFFFFFFFFFFFFF,FFFFFFFFFFFFFFFFFFF
@A00941:609:HJ7N2DRXY:1:2101:13340:1078 1:N:0:TAATACAG
CTAGCTTGAGATGTGTATAAGAGACAGGGTGAGCGGGAAGCGTCCTCTAGTCTCTGTCATGACCCATGGCTCCCTTAATTTCCATAGATGAGTGGCTTGCCCCTTTCTCCCCGCCTTCCCCCTGTCTCTTATACACATCTGCTATGTAGA
+
FFFFFFFFFFFFFFFFFFFFFFFFFFFFFFFFFFFFFFFFFFFFFFFFFFFFFFFFFFFFFFFFFFFFFFFFFFFFFFFFFFFFFFFFFFFFFFFFF:FFFFFFFFFFFFFFFFFFFFFFFF,FFFFFFFFFFFFFF:F:F,FFFFFFFF
@A00941:609:HJ7N2DRXY:1:2101:13521:1078 1:N:0:TAATACAG
TGACAAGAGATGTGTATAAGAGACAGGTGCTGAGATTACAGGCATGAGCCACTGCACCCAGCCTAGCTTATGATTTAAGAGGAGGAGGTAAAAGACATTTCTTGTTGAGTTAGGAGGCAAAAGACATTCTAGTTGTTATGCTGAGGAAGT
+
FFFFFFFFFFFFFFFFFFFFFFFFFFFFFFFFFFFFFFFFFFFFFFFFFFFFFFFFFFFFFFFFF:FFFFFFFFFFFFFFFFFFFFF:FFFFFFFFFFFF:FFFFF,FF:,FFFFFFF:F,,FF:FFFFF,:::FFFF::,:FF:FFFFF
@A00941:609:HJ7N2DRXY:1:2101:14118:1078 1:N:0:TAATACAG
CTAGCTTGAGATGTGTATAAGAGACAGACCCTACCCAGTCTGCCCATAACGCGCATTCATTAGTGCCAAAGGTGTAACAAATTTTCCGGATTAGACGCATTACCGCAACATATCCGGCTCATAAATTGCGCACTACGCTAAAACAAAAAA
+
,FFFF,FF:,F,,F,FFFFF,F:FFFFF,,,:F:F,:,FF:::F,F,FF,,,FF,:F,F,FF,,,,F:F,,:F,FFF,FF:,::,,F:,FF:,:F:,F,F:F,,,:F,,,:FF:,F,:FFF:FFF,,:FFFFF:FF,F:FFF,F,F:FFF
@A00941:609:HJ7N2DRXY:1:2101:14190:1078 1:N:0:TAATACAG
CTAGCTTGAGATGTGTATAAGAGACAGCTCCTGGCCTCAGGTGATCTGCCTGCCTCAGCCTCCCTAAGTGCTGGGATTACAGGCATGAGCCACTGTGCCCGGCCAGAAAATATATTTTAGTATAAACTTTTACATTATTTTAAAAACTAA
+
FFFFFFFFFFFFFFFFFFFFFFFFFFFFFFFFFFFFFFFFFFFFFFFFFFFFFFFFFFFFFFFFFFFFFFFFFFFFFFFFFFFF:FF:FFFFF:FFFFFFFFFFFFFFFFFF:FFFFFFFFFFFFFFFFFFFFFFF:FFFFFFFFFF:F:
@A00941:609:HJ7N2DRXY:1:2101:14371:1078 1:N:0:TAATACAG
CCAAGTCCAGATGTGTATAAGAGACAGCTCGTCGCCCGTGGAGCCGCGTCTTGGAGCCCTTCCAGGCGGGTCCCGGGAGAGGCGGTCATGGCCGCGCCAGGGGACCGGGGAGCCGGGCGGCTGCGGAGGAGCCGGCTGCATGGGGTGCTG
+
,FF:FFFFFF:FFFF,FFFFFFFFFF:FFFFFFFFFFF:F,FFFFFFFFF,FFFFFFFFFFFFFFFFFFFFFFFF:FFFFFFFFF:FF:FFFFFFFFF:FFFFFFFFFF:FFFF:FFFFFF,FFFFFFFFFF:FFFFF::,FFFF,FFFF
@A00941:609:HJ7N2DRXY:1:2101:14570:1078 1:N:0:TAATACAG
CCAAGTCCAGATGTGTATAAGAGACAGCCCCTGGGGTGATAAACTGCCCCTGTTGAGAACCACAGACTTACGAATACCGCTCAGCTGGTCCTCTGCCATGGTTAAGGTCTTCCTACTCTTGTCTGGTTTCTCCGTGTTCCCAGCCTTGCT
+
FFFFFFFFFFFFFFFFFFFFFFFFFFFFFFFFFFFFFFFFFFFFFFFFFFFFFFFFFFFFFFFFFFFFFFFFFFFFFFFFFFFFFFFFFFFFFFFFFFFFFFFFFFFFFFFFF::FFFFFFFFFFFFFFFFFFFFFFFFFFFFFFFFFFF
@A00941:609:HJ7N2DRXY:1:2101:14606:1078 1:N:0:TAATACAG
CTAGCTTGAGATGTGTATAAGAGACAGGTGTGTGTGTGTGTGTGTGTGTGTGTGTGTTGAGATAAGAAACAAAGTTTGACTTCCAAAGAGATAGTTGCATGCCAAACCCCAAAAGCAAGAGACTAGAATGCAACCCAGTCAGAACCCAAC
+
FFFFFFFFFFFFFFFFFFFFFFFFFFFFFFFFFFFFFFFFFFFFFFFFFFFFFFFFFFFFFFFFFFFFF:FFFFFFFFFFFF,FFFFFFFFFFFFF:FFF:F:FFFFFFFFFFF:FFFFFFFFFFFFFF,:F:F:FFF,FF:FFFFFFFF
@A00941:609:HJ7N2DRXY:1:2101:14660:1078 1:N:0:TAATACAG
CTAGCTTGAGATGTGTATAAGAGACAGACCAGGTGGTTTTACTTCTACCTGTCAGAGGTTTTAGTGTATTAATATGATAAATCATCAAAAAGTAAGCACAGGTTGCAAGGTTTCTCGAACATAAATGACAATACAATTCTTTTTTCATGG
+
FFFFFFFFFFFFFFFFFFFFFFFFFFFFFFFFFFFFFFFFFFFFFFFFFFFFFFFFFFFFFFFFFFFFFFFFFFF:FFFFFFFFFFFFFFFFFFFFFFFFFFFFFFFFFFFFFFFFFFFFFFFFFFFFFF:FFFFFF:F:FFFFFFFFFF
@A00941:609:HJ7N2DRXY:1:2101:14696:1078 1:N:0:TCATACAG
CAATCTATAGATGTGTATAAGAGACAGGATATTCGACAATCAAACACACAACAGAAAACACTTAAAGAACATTTACAACAAGACCTACTCTTATCACAAATATTAGAATAAACAATAAAATAACACAGTAACACTAATAATCATATTATA
+
F:,F,:FF:FFFFFFF,FFFFFFFFFF,FF:FF,,,,:,,FF:,,,,,,::F,,:,,:FF,:FF,,F::,FFFF,F:,,,:,:,,F,,,,FF,FFF,:F,F,F:,:::F,:FFF,F:F,,:,,FF,,FF,,:,,FFFF,FFFFF,F,F,:
@A00941:609:HJ7N2DRXY:1:2101:14787:1078 1:N:0:TAATACAG
CTAGCTTGAGATGTGTATAAGAGACAGGTCCAGATGTGCAGATGTACGAGCCCCTCAAAGAGGGGCACCATTTGTACGTGTCTGAGACCTTAGTTGGGGGCTGGGGAAGCCAGGCCCTGAGATAGGAAGGGGGCGTGCTAGTTTGTCACA
+
FFFFFFFFFFFFFFFFFFFFFFFFFFFFFFFFFFFFFFFFFFFFFFFFFFFFFFFFFFFFFFFFFF:FFF:FF:FFFFFFFFFFFFFFF,FFF:FFFFFFFFFFFF:FFFFFFFFFFFFFFFFFFFFFFFFFFFFFFFFFFFFFFFFFFF
@A00941:609:HJ7N2DRXY:1:2101:14859:1078 1:N:0:TAATACAG
CTAGCTTGAGATGTGTATAAGAGACAGCTGTATGGGGGCTCCAACCCCACATTTCACTTCTGCACTGCCCTAGAAGAGGTTTGCCATGAGGGCTCTGCCCCTGCAGCAAATTTCTGATTGGACATCCAGGCATTTTCATACATCTTCTGA
+
F,:,:F:FFFFFFFFFFFFFFFFFFFFFFFFFF:F:,FFFFFFFF:FFFFF,,F:,:,FFFF:F,FFF:F,FFFFFFF,FFF:F,FF,FFFFFFFFFFFFF,F,F:FFFFFF,FFF,F,FFFFFFF,FFFFF:,FFFFF,,,F:FFF:,:
@A00941:609:HJ7N2DRXY:1:2101:14950:1078 1:N:0:TAATACAG
CTAGCTTGAGATGTGTATAAGAGACAGCCTGTAATCTCAGCTACTCTGGAGGCTGAGTCAGGAGAATCTCTTGGACCAGGGAGGCGGAGGTTGCAGTGAGCTGAGATCACACCATTGCACGGAAGCCTGGGCACTGTCTCTTATACACAT
+
FFFFFFFFFF:FFFFFFFFFFFFFFFFFFFFFFFFFFFFFFFFFFFFFFFFFFFFFFFFFFFFFFFFFFFFFFFFFFFFFFFFFFFFFFFFFFFFFFFFFFFFFFFFFFFFFFFFFFFFFFFFFFFFFFFFF:FFFFFFFFFFFFFFFFF
@A00941:609:HJ7N2DRXY:1:2101:15094:1078 1:N:0:TAATACAG
TGACAAGAGATGTGTATAAGAGACAGTCCTTGTGTCGTGTGTATTCAACTCACAGGTTTGAACGATCCTTTACACAGAGCAGACTTGTAACACTCTTTTTGTGGAATTTGCAAGTGGAGATTTCAGCCGCTTTGCTGTCTCTTATACACA
+
FFFFFFFFFFFFFFFFFFFFFFFFFFFFFFFFFFFFFF:FFFFFFFFFFFFFFFFFFFFFFFFFFFFFFFFFFFFFFFFFFFFFFFFFFFFFFFFF,FFF:FFFFFFFFFFFFFFFFFFFFFFFFFFFFFF:FFFFFFFFFFFFFFFFFF
@A00941:609:HJ7N2DRXY:1:2101:15221:1078 1:N:0:TAATACAG
TGACAAGAGATGTGTATAAGAGACAGCTTTAAATGAGTTGTGTATCTCATCGAGATTAATCAAGCCTTTCTAATATGCACGGCCCAATCAAAGTTCCTCCTGTCTCTTATACACATCTGTATGTTCAGATCGGAAGAGCACACGTCTGAA
+
FFFFFFFFFFFFFFFFFFFFFFFFFFFFFFFFFFFFFFFFFFFFFFFFFFFFFFFFFFFFFFFFFFFFFFFFFFFFFFFFFFFFFFFFFFFFFFFFFFFFFFFFFFFFFFFFFFFFFFFFFFFFFFFFFFFFFFFFFFFFFFFFFFFFFF
@A00941:609:HJ7N2DRXY:1:2101:15402:1078 1:N:0:TAATACAG
CTAGCTTGAGATGTGTATAAGAGACAGGGAGGAACTATATCCGGATATCCCGCAAGAGGCCCGGCAGTACCGGCATAACCAAGCCTATGCCTACAGCATCCAGGGTGACGGTGCCGAGGATGACGATGAGCGCATTGTTAGATTTCATAC
+
F,FFF::FFF,FFFF,:FFFFFFFF:FFFFFFF:FFFFFFFFF:FFFFFF:FFF:FFFFFFFFFFFFFF:FFFFFFFFFFFFFFFF:FFFFFFFFFFFFF:FFFFFFFFFFFFFFFFFFFFFFFFFFFFFFFFF::FFFFFF:FFFFFFF
@A00941:609:HJ7N2DRXY:1:2101:15727:1078 1:N:0:TAATACAG
CTAGCTTGAGATGTGTATAAGAGACAGGATTATAGGTGTGAGCCACCTTGCCTGGACTGTTTTTCTTTTTTTGTTTTTCTTGAGGCATGGGGAATAAGGAAGGGAGTTGATGGAAGCAGTTTCAGGAAGATGGGCCCTGGCATCCTCTGC
+
FFFFFFFFFFFFFFFFFFFFFFFFFFFFF,FFFFFFFFFFFFFFFFFFFFFFFFFFFFFF::FFFF,FFFFFFFFFFFFFFFFFF:FFFFFFF,FFFFFFFFF:FFFFFFFFFF:FFF:FFFFFFFFFFFFFFFFFFFFFF:FFFFFFFF
@A00941:609:HJ7N2DRXY:1:2101:15854:1078 1:N:0:TAATACAG
CTAGCTTGAGATGTGTATAAGAGACAGGCTTGTTACTATCATTCTGTGTGGTATATGTCTGTATGGGTGTGTAGGGGTGTGTTTGTGTGTGCCTGTGGGGGATGTGTTTGAGTGCGTGTATATGCCTGTCTCTTATACACATCTGCTATG
+
FFFFFFFFFFFFFFFFFFFFFFFFFFFFFFFFFFFFFFFFFFFFFF,F:FFFF:FFFFFFFFFFFFFFFFFFFFFFFFFFFFFFFFFFFFFFF:FFFFFFFFFFFFFFFFFFFFFFFFF:FFFF,FFFFFFFFFFFFFFFFF:FFF:FFF
@A00941:609:HJ7N2DRXY:1:2101:16143:1078 1:N:0:TAATACAG
CTAGCTTGAGATGTGTATAAGAGACAGCTGTAAAACTCTATAGACGTAAATCGAGGTGACACCCATGTGGATATGCAATTTATTCCAAAGTTAGTCTTTCTTTAAGAGTCCAAAATAATTAACATTGAAAATGTCAGCATCCTTGCTGTC
+
F:FFFFFFFFFFFFFFFFFFFFFFFFFFFFFFFFFFFFFFFF:FFFFFFFFFFFFFFFFFFFFFFFFFFFFFFF:FFFFFFFFFFFFFFFFFFFFFFFF:FFFFFFFFFFFF:FFFFFFFFFFFFFFFFFFF,FFFFFFFFFFFFFFFFF
@A00941:609:HJ7N2DRXY:1:2101:16215:1078 1:N:0:TAATACAG
CTAGCTTGAGATGTGTATAAGAGACAGGCATTATATGAAGAAATCCCGTTTCCAACGAAGGCATCTAAGAGGTCCAAATATCCACTTGCAGACTTTACAAACAGAGGGTTTCCAGAATGCTGTATGAAAAGAAAGGTGAAACTCTGTGAG
+
FFFFFFFFFFFFFFFFFFFFFFFFFFFFFFFFFFFFFFFFFFFFFFFFFFFFFFFFFFFFFFFFFF,FFFFFFFFFFFFFFFFFFFFF:FFFFFFFFFF:FFFFFF,FFFFFFFFFFFFFFFFFFFFFFFFFFF:FFF:FFF,FFFFFFF
@A00941:609:HJ7N2DRXY:1:2101:16251:1078 1:N:0:TAATACAG
TGACAAGAGATGTGTATAAGAGACAGGTGGAAGATCACACAGCTCCAGCTGGGATATATACTCAGATTGTTTGGCTCCAAGTCATTTGTCTCACTGCTTTAGTGGGGACCAAGGGGCCTGGTGGTCCCCCATCTCCCCAAAAAGCCCCAT
+
FFFFFFFFFFFFFFF,:,FFFFFFFFF:FFFFFF:F:FFFFFF:,F,F:FFFFFF:FFFF,F:FFFFFFFFFFFFFFFFFFFFFFFFFFFFFFFFFFF:FFFFFFFFF:FFFFFF::FFFFFFFFFFFFFF,FFFFFF,FFFF,FFFFFF
@A00941:609:HJ7N2DRXY:1:2101:16269:1078 1:N:0:TAATACAG
CTAGCTTGAGATGTGTATAAGAGACAGAGTTGGGAAGGATGGTAATATTTTCGCACCGTCTAAAGGTAAGCAGTATGAAGTCGGCGTGAAATATGTACCGGAAGATCGTCCGATTGTAGTTACCGGTGCCGTGTATAATCTCACTAAAAC
+
FFFFFFFFFFFFFFFFFFFFFFFFFFFFFFFFFFFFFFFFFFFFFFFFFFF,FFFFFFFFFFFF:FF:FFFFFFFFFFF:FFFFFFFFFFFFFFFF:FFFFFFFFFFFFFFFFFFFFFFFFF:FFFFFFFFFFFFFFFFFFFFFFFFFFF
@A00941:609:HJ7N2DRXY:1:2101:16432:1078 1:N:0:TAATACAG
CTAGCTTGAGATGTGTATAAGAGACAGAAATTTGCCATTGTCTTTGATGACCTCATTACCTTTATCATTTACAATTTAGATTCTAATAAGTGGAAGTTGAAGATACATAATAAACTTATTTTTATTTTATTAACATTTCTATTGTGTATA
+
FFFFFFFFFFFFFFFFFFFFFFFFFFFFFFFFFFFFFFFFFFFFFFFF:FFFFFF:FFFFFFFFFFFFFFFFF:FFFFFF,FFFFFFFFFFF,:FFFFFFFFFFFFF:FFFFFF:,FFF:,FFFFFFFFFFFFFF:FFFFFFFFF:FFFF
@A00941:609:HJ7N2DRXY:1:2101:16631:1078 1:N:0:TAATACAG
CTAGCTTGAGATGTGTATAAGAGACAGACTTAAGGGTGAGTACAGTGTCTTATCGATGCTTTAATCATCAAGAATATCACAATGTCTGATTCAAGTTAGGCACTGGATAATACCTGTCTCAAATACACATCTGCTATGTAGATCGGAAGA
+
F:F::F:,FFFFFFFFFFFFFFFFFFF:F,FFF:::,:FFFFFFFFFFFF,F,:,F,:F:FFF,F,:FFFF,,,:F,FFFFFFFFFF,:,,F,F,,,F,,FFF,,FF,FF,FFF,,,FFF,,::FFFFFF,F,FFFFFFFFF:,::F,,F
@A00941:609:HJ7N2DRXY:1:2101:16721:1078 1:N:0:TAATACAG
CTAGCTTGAGATGTGTATAAGAGACAGAGTTTAAACAGAAGTAGAAATGAGTCGTTTCTTACAACACTTTGTGAACCCGGGGCTGGGAGTCTGAGACTCCATGGGCCGTCCTGTCTGCCCTTCTGTTTTCCTGTCTCTTATACACATCTG
+
FFFFFFFFFFFFFFFFFFFFFFFFFFFFFFFFFFFFFFFFFFFFFFFFFFFFFFFFF:FFFF:F,FFFFF:FFFFFFFFFFFFFFFF:FFFFF,,F:FFFF:FFFFFF,FF:FF:FFFFFFF,FFFFFF::F,F:FF,FFFF,FFFFFFF
@A00941:609:HJ7N2DRXY:1:2101:16902:1078 1:N:0:TAATACAG
CTAGCTTGAGATGTGTATAAGAGACAGGTGCTATTCAGGGCTGGAAAGTATGAACTGCTATGGCCATATTATCTTCCCTATTTATATCACCATCTTCAGCAATCAGCCACGTAACTTCCTGTCTCTTATACACATCTGTCTGCGAGATCG
+
FFFFFFFFFFFFFFFFFFFFFFFFFFFFF:FFFFFFFF:F:F:FF:FF:FFFFFFFFFFFF:FFFFFFFF:FFFFFFFFFFFF:FFFFFFFF:FFFFFFFFFFFFFFFFFF:FFFFFFF:FFFFFFFFFFFFFF,FFFFFFFFFFF:FFF
@A00941:609:HJ7N2DRXY:1:2101:17354:1078 1:N:0:TAATACAG
CTAGCTTGAGATGTGTATAAGAGACAGGCATTAGGAGGTATACCTAATGTAAATGACGAGTTAATGGGTGCAGCACACCAACATGGCACATGTATACATATGTAACAAACCTGCACATTGTGCACATGTACCCTAGAACTTAGAGTCTGT
+
FFFFFFFFFFFFFFFFFFFFFFFFFFFFFFFFFFFFFFFFFFFFFFFFFFFFFFFFFFFFFFFFFFFFFFFFFFFFFFFFFFFFFFFFFFFFFFFFFFFFFFFFFFFFFFFFFFFFFFFFFFFFFFFFFFFFFFFFF:FFF::FFFFFFF
@A00941:609:HJ7N2DRXY:1:2101:17788:1078 1:N:0:TAATACAG
CTAGCTTGAGATGTGTATAAGAGACAGTTCCTTAGCCATCAGGGAAATGCAAATCAAAATCACAATGGCATACCACTTTATACCCACTAGGATGGCTGTAATAAAAAGAGAGATAATAACAAAGTGCTGAAGGAATCAGAACCTTCATAT
+
FFFFFFFFFFFFFFFFFFFFFFFFFFFFFFFFFFFFF:FFFFFFFFFFFFFFFFFFFFFFFFFFFFFFFFFFFFFFFFFFFFFFFFF::FFFFFFFFFFFFFFFFFFFFFFFFFFFFFFFFFFFFFFFFFFFFF,FFFFFFFFFFFFFFF
@A00941:609:HJ7N2DRXY:1:2101:18059:1078 1:N:0:TAATACAG
CTAGCTTGAGATGTGTATAAGAGACAGCAGCTTACGGACAAAACAAAAGACAAACTTGATAGAGATGCTGTCTTTCCTATCTGCATAATACCATTAGAAATGAAGTTTTAAAAATCAAAAACACAGTCGAAGATACTAAAAAATACAAGG
+
FFFFFFFFFFFFFFFFFFFFFFFFFFFFFFFFFFFFFFFFFFFFFFFFFFFFFFFFFFFFFFFFFFFFFFFFFFFFFFFFFFFFFFFFFFFFFFFFFFFFFFFFFFFFFFFFFFFFFFFFFFFFFFFFFFFFFFFFF:FFFFFFFFFF::
@A00941:609:HJ7N2DRXY:1:2101:18240:1078 1:N:0:TAATACAG
CTAGCTTGAGATGTGTATAAGAGACAGACATTCAATAGAATGGCAACGCTATTCAATTCAAGGCCATGCTATTCAAATCCCTACAGGAGTTTTTGTAGAGTTTGACAAAGTATTTCTAAAATTTGAGGAAGAGAAAATTAGTATTGAAAG
+
FFFFFFFFFFFFFFFFFFFFFF:FFFFFFFFFFFFFF:FF:FFFFFFFFFFFFFFFFFFFFFFFFFFFFFFFFFFFFFF,FFFFFFFFFFFFFF,FFFFFFFFFFFFFFF:FFFFFFFFFFFFF,FFFFFFFFFFFF:FF,FFFF::FFF
@A00941:609:HJ7N2DRXY:1:2101:18710:1078 1:N:0:TAATACAG
TGACAAGAGATGTGTATAAGAGACAGGACCTGGAGGAATCATGAAAGCATATTGCTAAATGAAAGAAGAAAATCTAAAAAGGCTTCCTAGCATACCACATTCTGGAACATGCAATGATGAATACACTAAAAATATTACTGGTTTCCAGGG
+
FFFFFFFFFFFFFFFFFFFFFFFFFFFFFFFFFFFFFFFFFFFFFFFFFFFFFFFFFFFFFFFFFFF:FF:FFFFFFFFFFFFFFFF:FFFFFFFFFFF:FFFFFF:FFFFF:FFFFFFFFFFFFFFFFFFFFFFFFF:F:FFFFFFFFF
@A00941:609:HJ7N2DRXY:1:2101:18783:1078 1:N:0:TAATAAAG
CTAGCTTGAGATGTGTATAAGAGACAGTTTTGATAGAGCAGTTTTGAAACACTCTTTTTGTAAAATCTGCAAGAGGATATTTGGATAGCTTTGAGGATTTCGTTGGAAACGGGATTGTCTTCATATAAACTCTAGACAGAAGCATTCTCA
+
FFFFFFFFFFFFFFFFFFFFFFFFFFFFFFFFFFFFFFFFFFFFFFFFFFFFFFFF:FFFFFFFFFFFFFFFF:FFF,F,FFFFFFFFFF,FF:FFFFFFFFFFFFFFFFFFFFFFFFFFFF:FFFFFFFFFFFFFFFFFFFFFFFFFF:
@A00941:609:HJ7N2DRXY:1:2101:18819:1078 1:N:0:TAATACAG
TGACAAGAGATGTGTATAAGAGACAGCATCCTCCCTCTATTTAGGTGGTTTCCTTAAAGAAACCTTCCTCAACTACTCCAACTAAAATAGTAACTAGCATCAGCCTTAATCCCCTTATCCTGATCTATTTTTCTTTAGAATCTATCATTT
+
FFFFFFFFFFFFFFFFFF:FFFFFFFFFFFFFFFFFFFFFFFFFFFFFFFFFFFFFFFFFFFFFFFFFFFFFFFFFFFFFFFFFFFFFFFFFFFFFFFFFFFFFFFFFFFFFFFFFFFFFFFFFFF:FFFFFFFFFFFFFFFFFFFFFFF
@A00941:609:HJ7N2DRXY:1:2101:18945:1078 1:N:0:TAATACAG
CCAAGTCCAGATGTGTATAAGAGACAGACACCTGCCAATGTAAAATTCTAAACTGAATGTAAATGTCCTTTAAAACTGAAAGTAAAAAAGTGAGATGTCTAATCAAACAAAAGCTGAGAGAATTGTTAATGAACACCTTTGCAAAAGGAT
+
FFFFFFFFFFFFFFF,F,FFFFFFFFFFFFFFF:FF:FFFFFFFFFFFF:FFFFFFFFFFFFFFFF:FFFFFFFFFFFFFFFFFFFFFFFF:FFF:FFFFFFFFFFFFFFFFFFFFFFFFFFFFF:FFF:FFFF:FFF::FFFFFFFFFF
@A00941:609:HJ7N2DRXY:1:2101:18964:1078 1:N:0:TAATACAG
TGACAAGAGATGTGTATAAGAGACAGGCTGAGGTGTGGCAGCTTGCTGCTTCTCTGCGTCCCTGGGTTTGGCTCACAGCCATGCCACCCCCACTAGCCAGTCCCCTGCCTTAAATGCCCTGTGGGGTCAACACTTGGCCCAGGTACTGTT
+
FFFFFF,FFFFFFFFFFFFFFFFFFFFFF,::::,F:FFF,FFFFFF,FF,F,FFFFF:F:F::,FF,,,:F:FFFF:,FFF:FFF:FFFFFF,:F,,F,,FFF,:,FFFFFFF,,F:F:FFFFF,F,FF:FFF:,FFFFF,:FFFF:F,
@A00941:609:HJ7N2DRXY:1:2101:19777:1078 1:N:0:TAATACAG
CTAGCTTGAGATGTGTATAAGAGACAGACCTTGTTTCCAGTGCAAGGTAGTCTGGTAGCAAAAGGGAAGGAAATGGAAATCTTCTTTTATGAAAATAGATGGACTATTCCAGACTGTATCTGCAGAAAAATAAACGAATGTCTGCAGCCT
+
FFFFFFFFFFFFFFFFFFFFFFFFFFFFFFFFFFFFFFFFFFFFFFFF:FFFFFFFFFFFFFFFFFFFFFF:FFFFFFF:FFFFFFFFFF:FFFFFFFFFFFFFFFF:FFFFFFFFFFFFFFFFFFFFFFFF:FFFFFFFFFFFFFFFFF
@A00941:609:HJ7N2DRXY:1:2101:19813:1078 1:N:0:TAATACAG
CTAGCTTGAGATGTGTATAAGAGACAGTTCCATTCCATTCCATTCCCCTGCAATCGCTTTGATTCCATTCCATTCCATTCCATTCCATTTCATTCCATTCCTTTCCGTTCCATTCCATTCCATTCCATTCCTTTCCGTTCTGTTCCGTTC
+
FFFFFFFFFFFFFFFFFFFFFFFFFFFFFFFFFFFFFFFFFFFFFFFFFFFFFFFFFFFFFFFFFFFFFFFFFFFFFFFFFFFFFFFFFFFFFFFFFFFFFFFFFFFFFFFFFFFFF,FFFFFFFFFFFFFF:FFFFF:FFFFFF,FFFF
@A00941:609:HJ7N2DRXY:1:2101:19886:1078 1:N:0:TAATACAT
CTAGCTTGAGATGTGTATAAGAGACAGGTACAAGGAGGATAACACATGTAATCCCAGCCCATACGGAGCACAATGAATGATAGTACAATCATAAAAACAGATCCGCTCAAGACAGGGCATCAAAACAACACTACAACACTACAAAAAAAA
+
FFFFFFFFFFFFFFFFFFFFFFFFFFFF,,F,,FF,:,,,,,::,,,,::,FF,:,,F,F:,,,,FF,,,,F,,,,:,,F,,,,,,,,F,,,,,,,,F,,,FFF:,,:,FF,,,FF,,:,FF,:,F,F:,:,FFF,F::F:,,:,,FF,,
@A00941:609:HJ7N2DRXY:1:2101:20193:1078 1:N:0:TAATACAG
TGACAAGAGATGTGTATAAGAGACAGGCGTGGGGCACACCTCTCTCCTGGGGTAGCTGTGTTCCCTTATTTGGTGGTAGCAGCAGGTGGCAGCTCACACAAGGGAAGAACCACCTGGAGCCTCTAGCTTGTGGAGTTGGAGGAGCCATGG
+
FFFFFFFFFFFFFFFFFFF:FFFFFFFFFFFFFFFFFFFFFFFFFFFFFFFFFFFFFFFFFFFFF:FFFFFFFFFFFFFFFFFFFFFFF:FFFFFFFFFFFFFFFFF:F:FFFFFFFFFFFFFFFFF:FFFFFFFFFFFFFFFFFFFFFF
@A00941:609:HJ7N2DRXY:1:2101:20247:1078 1:N:0:TAATACAG
CCAAGTCCAGATGTGTATAAGAGACAGTCCCAAATGATATTAACACTACATTTTTTTTTTGGAAAATTAAAGAGGTATAGCTATGTTGAAAACCCAGAAGAAAAATAAATCATTGTAGGTCAGAAATTATAAACCAGGCACTAAAGCCTC
+
FFFFFFFFFFFFFFFFFFFFFFFFFFFFFFFFFFFFFFFFFFFFFFFFFFFFFFFFFFFFFF:FFFFFF:FFFFFF:FFFFF,F:FF:FF:FFFFFFFFFFFFFFFFFFFFF:FFFFFFFFFFFFFF::FFFFFFFFFF,F:FFFFFF::
@A00941:609:HJ7N2DRXY:1:2101:20265:1078 1:N:0:TAATACAG
CTAGCTTGAGATGTGTATAAGAGACAGGCCCTTTCCTGAAAAAGACTCCCTTCTTGCCTGGGGTCCAGTCTGCCTTTGCAGGACTAACAAATTAGCTACAAGATTAGAAATTACAGTTTAGGGGTCTTGCTGCTTCCGGATCCAAGAGTC
+
:FFFFFFFFFFFFFFFFFFFFFFFFF,FFFFFFFFFFFFFFFFFF:FF,FF:FFFFFFFFFFFFFFFFFFFFFFFFFFFFFFFFFFFFFFFFFFFFF,FFFFFF,FFFFFFFFFFFFFFFFFFFFF:FFFFFFFFFFFF,FFF:FFFFFF
@A00941:609:HJ7N2DRXY:1:2101:20500:1078 1:N:0:TAATACAG
CTAGCTTGAGATGTGTATAAGAGACAGACTGCATAGTATTCCACGGTGTATATGTGCCACATTTTCTTAATCCAGTCTATCATTGTTGGACATTTGGGTTGGTTCCAAGTCTTTGCTATTGTGAATAATGCCGCAATAAACATACGTGTG
+
FFFFFFFFFFFFFFFFFFFFFFFFFFFFFFFFFFFFFFFFFFFFFFFFFFFFFFFFFFFFFFFFFFFFFFFFFFFFFFFFFFFFFFFFFFFFFFFFFFFFFFFFFFFFFFFFFFFFFFFFFFFFFF:FFFFFFFF:FFFFFFFFFFFFFF
@A00941:609:HJ7N2DRXY:1:2101:20609:1078 1:N:0:TAATACAG
CCAAGTCCAGATGTGTATAAGAGACAGGAAAGAAAGAGAAAGAAAGAAATAAAAAAGAAAAATAAATAAAGAAAGACAGAAAGAAATAAAGAAAGAAAAAGAAAAAAAGAAAGAAATAAAAGAAAAGTAAAAGAAAGCTACAGACAAATA
+
FF:F,F,FF,FF,:,FF:,:FFFFFFF:FFF,::F,F,FFF,FFF::FF,:,FFFFFFF:FF,FF,::FFFFFF:F,:,FF,,,FF,FFFFFF::FFFF,,FFFF,F:,F,F,F:F:FFF:,,,F:,,F:,:F,FF,,FF,,,,F,FF::
@A00941:609:HJ7N2DRXY:1:2101:20717:1078 1:N:0:TAATACAG
TGACAAGAGATGTGTATAAGAGACAGCAAATGGAACATCAGAAACGTATCTTGCTTGCTAATTATTTTAAACACTTTAATGTTGGTATTAGAATATTATCTTCATAAGTTAATAAATAAGTAAAAAAAAAAACCCACCCAAATACAGGCT
+
::FFFF:FFFFFFFFFFF:FFFFFFFFF:FFFFFFFFF::FFFF::FFF:FFF:,FFFFFFFFFF::FFF:F:::F:FFF,FF:FFFFFF:FFFF:F,FFF:FF:FF::,F,FFFFFF,F,FFFFF:FFFFFFF:FF,:,::,,FF:,FF
@A00941:609:HJ7N2DRXY:1:2101:20898:1078 1:N:0:TAATACAG
CTAGCTTGAGATGTGTATAAGAGACAGGACCCTTTGAAAGCAGCAGCAGGCTGCAGCATGCAGCCTGAGCCAGGTAAAAATCTGTAAGTCCCCAGAGTGACACTGCCTGCAGCTGTCTCTTATACACATCTGCTATGTAGATCGGAAGAG
+
FFFFFFFFFFFFFFFFFFFFFFFFFFFFFFFFFFFFFFFFFFFFFFFFFFFFFFFFFFFFFFFFFFFFFFFFFFFFFFFFFFFFFFFFFFFFFFFFFFFFFFFFFFFFFFFFFFFFFFFFFFFFFFFF:FFFFFFFFFFFFFFFFFFFFF
@A00941:609:HJ7N2DRXY:1:2101:20934:1078 1:N:0:TAATACAG
TGACAAGAGATGTGTATAAGAGACAGCTATAAAGCTGACACATAGTACTTATGTATAAAAGTAGATATAAATTTATATGTGGTTAGGTGTCTAGGTAATATATTGAACCACCAAAAGAATGAATGGGATTTAAGAATAGTTCTCAAAAGT
+
FFFFFFFFFFFFFFFFFFFFFFFFFFF:FFFFFFFFFFF:FF:F,F:F:FF:FFFFFFFFFFFFFFFFFFFFFFFFFF:FFFFFF,FFFFFF:FFFFFFFFFFFFFF:FFF:,FFF:FFFFFFF:FFFFFFFFFF:F,,,F,FF::FFFF
@A00941:609:HJ7N2DRXY:1:2101:22236:1078 1:N:0:TAATACAG
CTAGCTTGAGATGTGTATAAGAGACAGCCACCACACCCAGCTAATTTTGTATTTTTAGTAGAGATGGGGTTTCGCCATGTTGGCCAGGCTGGTCTCGAACTCCTAACCTCGGGTGATCTATTTGCCTCAGACTCCTCAAGTGCTGGGATT
+
FFFFFFFFFFFFFFFFFFFFFFFFFFFFFFFFFFFFFFFFFFFFFFFFFFFFFF,FFFFFFFFFFFFFFFFFFFFFFFFFFFFFFFFFFFFFFFFFFF:FFFFFFFFFFFFFFFFFFFFFFFFFFFFFFFFFFFFF,FFFFFFFFFFFFF
@A00941:609:HJ7N2DRXY:1:2101:22290:1078 1:N:0:TAATACAG
CCAAGTCCAGATGTGTATAAGAGACAGGTTCTATGCGCTTTACAAACAGGACCATATTTAATCCTCAAGACATTCCCCATTTTAGATGCAAGGAAACAGAGGCCCAGAGAAGTTAAGTCCTTTGCCCAGGCGTCATCAAGCAGGTAAAGG
+
:FFFFFFF,FF:FFF:FF:FFFF::FFFFFFFFFFFFFFFFFFF:FFFFFF:FFFFFFFFF,FF:FFFFFFF:FF:FFFF:FFFFFFFFFFFFFFFF:FFFFFFFFFFFFFF:FFFFFF,:FFFFFFFFFF:FFFFFFFFFF:FF:FFFF
@A00941:609:HJ7N2DRXY:1:2101:22363:1078 1:N:0:TAATACAG
TGACAAGAGATGTGTATAAGAGACAGTTGTCAGGCTTCTCCTCTGCTCATGCAAAAATACTGCATGTACACCCTTATCAACCATCCATGGGGGAATTTGTTTCTTCTCCTTCTCCCCCAATATAAGATATTATCAATCTGTCTCTTATAC
+
FFFFFFFFFFFFFFFFFFFFFFFFFFFFFFFFFFFFFFFFFFFFFFFFFFFFFFFFFFFFFFFFFF:FFFFFFFFFFFFFFFFFFFFFFFFFFFFFFFFFF:F,FFFFF,FFFFFFFFFFFFFFFFFF:FFFFFFFFFFFFFFF:FFFFF
@A00941:609:HJ7N2DRXY:1:2101:22417:1078 1:N:0:TAATACAG
CCAAGTCCAGATGTGTATAAGAGACAGTATTTACAGAGCAATTTCCTGCCCTCGTGCATTTCAAGTTTTTCTTATTGCTACTTGACTTTGTACTCCCTTTATTTACTTCATTAAATGTTAAAGAAAATACTTCCACTCTTTGGTCCTGAA
+
FFFFFFFFFF:FFFFFF,FFFF:F:F:FFFFFFFF,FFFFFF:FFFFFFFFFF:,FFFFFFFFFFFFFFFFFFFFFFFFFFFFFFFFFFFFFFFFFFFFFFFFFFFFF,F,,FFFFFFFFF,F,:FFFFFFFF,,F:FFFFFFFFFF:F,
@A00941:609:HJ7N2DRXY:1:2101:22598:1078 1:N:0:TAATACAG
CTAGCTTGAGATGTGTATAAGAGACAGTCCATCAACAGATCAGGGTCACATGTTCTTTAGAGCAAATGAGGTTTAATTAACAGATCCGTTAATAGATAACTAATTAAAAAAGGAGTGTCTTCTTATAGCTGCATGAAGGCCTTATTAACA
+
FF:FFFFFFFFFFFFFFFFFFFFFFFFFFFFFF:FFFFFFFFFF:FFFF:FFFFFFFFFFFFFFFFFFFFFFFFFFFFFFFFFFFFFFFFFFFFFFFFFFF:FFFFFFFFFFFFF:FFFFFFF:F:FFFFFFFFFFFF:FF:F:FFFFFF
@A00941:609:HJ7N2DRXY:1:2101:22797:1078 1:N:0:TAATACAG
CTAGCTTGAGATGTGTATAAGAGACAGGTTCTCAAACGGTATGCCTAATTTATTCTTTCGATTTATTGTACATATTAACTATCCCCACCACCTCCTCAGCTCCCAACCAAGCTTCCTAGCCTCTGCTAAACATCCTTCTACTATCTCCAT
+
FFFFFFFFFFFFFFFFF:FFFFFFFFFFFFFFFFF:FFFF::FF:FFFFFFFFFFFFFFFFF:FF,FFFFFF:FFFFFFFFFFF:FFFFFFFFFFFFF:FFFFFFFFFFFFFFFF:F:FFF,FFFFFFFFFFFFFFFFFFFFFFFFFFFF
@A00941:609:HJ7N2DRXY:1:2101:23086:1078 1:N:0:TAATACAG
TGACAAGAGATGTGTATAAGAGACAGCCGGTAGACTGGGTGCGGTGGCACACACCTGTAATCCCAACACTTTGGGAAACCGAGGTGGTCCTGTCTCTTATACACATCTGCTATGTAGATCGGAAGAGCACACGTCTGAACTCCAGTCACT
+
FFFFFFFFFFFFFFFFFFFFFFFFFFFFFFFFFFFFFFFFFFFFFFFFFFFFFFFFFFFFFFFFFFFFFFFFFFFFFFFFFFFFFFFFFFFFFFFFFFFFFFFFFFF:FFF,FFFFFFFFFFFFFFFFFFFFFFFFFFFFFFFFFFFFFF
@A00941:609:HJ7N2DRXY:1:2101:23393:1078 1:N:0:TAATACAG
CTAGCTTGAGATGTGTATAAGAGACAGCTTCCCATCCATCTCCTGCCAGGATCCTGAAATATGTGCTATACCTCCAAGTCCACTCAGAAACTTAACCAAGTGAGAGCATTTTTCATCCCAATCAGCTCCTTCTCTTCTACAGTAAATGTT
+
FFFFFFFFFFFFFFFFFFFFFF:FFFFFFFFFFF:FFFFFFFFFFFFFFF:FFFFFFFFFFFFFFFFFFFFFFFFFFFFFFFFFF:FFFFF:FFFF:,FFFFFFFFFFFFFFFFFFFFFFFFFFFFFFFF:FFFFFFFF:FFFFFF,:FF
@A00941:609:HJ7N2DRXY:1:2101:23647:1078 1:N:0:TAATACAG
CTAGCTTGAGATGTGTATAAGAGACAGAGCATATGCAGGTCCCATTAATAATCCCTTACCTATAATTCCAAAATCCACACAGTTCATTCGCCAGCAAAATATGGATTCTTCTGAGTTTCCATGAAGCCTTTAATGTTCTCAGGTGGTGTG
+
FFFFFFFFFFFFFFFFFFFFFFFFFFFFFFFFFFFF:FFFFFFFFF:FFF:FFFFFFFFFFFFF:FFFFFFFFFFFFFFFFFFFFFFFFFFF:FF:FFFFFFFFF,FFFFFFF:FFFFFFFFF:::FFFFFFFFFFFFFFF:FFFFFFFF
@A00941:609:HJ7N2DRXY:1:2101:23827:1078 1:N:0:TAATACAG
TGACAAGAGATGTGTATAAGAGACAGGGTCTCCAATTCCATCTAGGTTGATGCAAATGCCATTATTTAATTCAATTTTATGGCCGAGTAGTAGTCCATGGTATATATAAGACACATTTTCTTTATCCACTCATTGATTGATGGGCATTTG
+
FFFFFFFFFFF,FFFFFFFFFFFFFFFFFFFFFFFF:FFFFFFFFFFFFFFFFFFFFFFFF:FFFFFFFFFFFFFFFFFFFFFFFFFFFFFFFFFFFF:FFFFFFFFFFFFFF,FF:F:FFFFFFFFFFFFF:FFFFFF:FFFFFFFFFF
@A00941:609:HJ7N2DRXY:1:2101:23845:1078 1:N:0:TAATACAG
CCAAGTCCAGATGTGTATAAGAGACAGGTCTACGTCTATTCCTACTGTAAATATATGGTGTGCTCACACGATAAAACCTAGGAAGCCAATTGATATCATAGCTCAGACCATACCTATGTATCCAAATGGTTCTTTTTTTCCGGAGTAGTA
+
FFFFFFFFFF:FFFFFFFFFFFFFFFFFFFFFFFFFFFFFFF:FFFFFFFFFFFFFFFFFFFFFFFFFFFFF,FFFFFFFFFFFFFFFFFFFFFFFFFFFFFFFFFFFFFFFFFFFFFFFF:FF,FFFFFFFFFFFFFFFFFFFFFFFFF
@A00941:609:HJ7N2DRXY:1:2101:24261:1078 1:N:0:TAATACAG
CCAAGTCCAGATGTGTATAAGAGACAGGGACGAGGGGGCGGGAGGTGGGTCTTCTGCCCAGAACCTGGAGAGTCTACTTTTGTAGAAATGATCTGCCCGGATTCTCATAGGGTTACAGCTGTCTCTTATACACATCTGCTATGTAGATCG
+
FFFFFFFFFFFFFFFFFFFFFFFFFFFFFFFFFFFFFFFFFFFFFFFFFFFFFFFFFFFFFFFFFFFFFFFFFFF::FFFFFFFFFFFFFFFFFFFFFFFFFFFFFFFFFFFFFFFFFFFFFFFFFFF:FFFFFFFFFF:F:F:FFFFFF
@A00941:609:HJ7N2DRXY:1:2101:24623:1078 1:N:0:TAATACAG
CTAGCTTGAGATGTGTATAAGAGACAGACATAAGCAAAGGAGAAATAAAAGCCTTTACAGACAAGCAAATACTGAGAGATTTTGTCACACCAGGCCTGTCTTACAATAGCTCCTGAAGGAAGCACTAAACATGGACAGGAACAACCAGTA
+
FFFFFFFFFFFFFFFFFFFFFFFFFFFFFFFFFFFFFFFFFFFFFFFFFFFFFFFFFFFFFFFFFFFFFFFFFFFFFFFFFFFFFFFFFFFFFFFFFFFFFFFFFF,FFFFFFF:FFFFF:FFFFFFFFFFFFFFFFFFF,FFFFFFFFF
@A00941:609:HJ7N2DRXY:1:2101:24659:1078 1:N:0:TAATACAG
CGCGGTTCAGATGTGTATAAGAGACAGCAGAGACGCCATAGCTGTTTTTCCCTTTGTAATATCAAAGCAGTAATATGTTCTCTGGAGGCCTGTTGGGTGAATTTAATGGAATCAAGTTAAGTAGGTGCCAGAACCATTGCTGTTTTCCCT
+
FFFFFFFFFFFFFFFFFFFFFFFFFFFFFFFFFFFFFFFFFFFFFFFFFFFFFFFFFFFFFF:FFFFFFFF:F:FFFFFFFFFFFFFFFFFF:FFF:FFFFFFFFFFFFF:FFFFFFFFFFFFFFFF:FFFFFFFFFF,FFFFFF::FFF
@A00941:609:HJ7N2DRXY:1:2101:24749:1078 1:N:0:TAATACAG
CTAGCTTGAGATGTGTATAAGAGACAGCTTGTAATATAACATAAATGCAAAGTAAAACTCAATAGTAGACTATTTTCACCTAACTGGTAAATGATAGGGGAAGTAAGCATATTATTAAGGGAAGTGTAAATTGGTACAACTTTTTCTGAA
+
FFFFFFFFFFFFFFFFFFFFFFFFFFFFFFFFFFFFFFFFFFFFFFFFFFFFFFF:FFFFFFFFFFFFFFFFFFFFFFFFFFFFFFFFFFFFF:FFFFFFFFFFFFFFFFFFFFFFFFFFFFFFFFFFFFFFFFFFFFFF:F:FFFFFFF
@A00941:609:HJ7N2DRXY:1:2101:25111:1078 1:N:0:TAATACAG
TGACAAGAGATGTGTATAAGAGACAGTCCCTGGGATGCAAGGCTGGTTCAACATATGCAAATCAATAAATGTAATCCAGCATATAAACAGAACCAAAGACAAAAACCACATGATTATTTCAATAGATGCAGGAAAGGCCTCTGACAAAAT
+
FFFFFFFFFFFFFFFFFFFFFFFFFFFFFFFFFFFFFFFFFFFFFFFFFFFFFFFFFFFFFFFFF:FFFFFF:FFFFFFFFFFFFFFFFFFFFFFF:FFFFFFFFFF,FF:FFFFFFFFFFFF:FFFFFFFF:F,FFFFFFFFFFFFFFF
@A00941:609:HJ7N2DRXY:1:2101:25183:1078 1:N:0:TAATACAG
CTAGCTTGAGATGTGTATAAGAGACAGGGGCAGGGGCGCGGGCTGGGCCTGGTATCCGCCGTCCGCGCCGGGGCGTCCTGGGGACTGTCTCTTATACACATCTGCTATGTAGATCGGAAGAGCACACGTCTGAACTCCAGTCACTAATAC
+
FFFFFFFFFFFFFFFFFFFFFFFFFFFFFFFFFFFFFFFFFFFFFFFFFFFFFFFFFFFFFFFFFFFFFFFFFFFFFFFFFFFFFFFFFFFFFFFFFFFFFFFFFFFFFFFFFFFFFFFFFFFFFFFFFFFFFFFFFFFFFFFFFFFFFF
@A00941:609:HJ7N2DRXY:1:2101:25201:1078 1:N:0:TAATACAG
CCAAGTCCAGATGTGTATAAGAGACAGCAATATAAATTGCTTGGGGAAGGACTGGGATTGCACACTGTCTGCATTGCTGGTACAGTACTGGTGCTGTACCTGTCTCTTATACACATCTGTCTGCGAGATCGGAAGAGCACACCTCTGAAC
+
FFFFFFFFFFFFFFFFF,FFFFFFFFFFFFFFFFFFFFFFFFFFFFFFFFFFFFFFFFFFFFFFFFFFFFFFFFFFFFFFFFFFFFFFFFFFFFFFFFFFFFFFFFFFFFFFFFFFFFFFFFFFFFFFFFFFFFFFFFFFFFFFFFFFFF
@A00941:609:HJ7N2DRXY:1:2101:25238:1078 1:N:0:TAATACAG
TGACAAGAGATGTGTATAAGAGACAGATCTCGCTGACTGCATCCTCCGCCTCCCGGTTGCAAGTGATTCTCTTGCCTCAGCCTCCCCAGTAGCTGGGATTACAGGCGTGCGCCACAACACCTGTCTCTTATACACATCTGTCTGCGAGAT
+
FFFFFFFFFFFFFFFFFFFFFFFFFFFFFFFFFFFFFFFFFFFFFFFFFFFFFFFFFFFFFFF:FFFFFFFFFFFFFFFFFFFFFFFFFFFFFFFFFFFFFFFFFFFFFFFFFFFFFFFFF:FFFFFF:F:FFFFFFFFFFFFF:FFF:F
@A00941:609:HJ7N2DRXY:1:2101:25274:1078 1:N:0:TAATACAG
CTAGCTTGAGATGTGTATAAGAGACAGGGCCAACATGGTGAAATCCCATCTCTACTAAAAATGCAAAAATGAGCCGGGTGTGATGGCAGGTGCCTGTAGTCCCAGCTATTCAGGAGGCTGAGGCAGGAGAATCGCTTGAACCCGGGAGGT
+
FFFFFF:FFFFFFFFFFFFFFFFFFFFFFFFFFFFFFFFFFFFFFFFFFFFFFFFFFFFFFFFFFFFFFFFFFFFFFFFFFFFFFFFFFFFFFFFFFFFFFFF:FFFFFFFFFFFFFFFFFFFF:FFFFFFFFFFFFFFFFFFFFFFFFF
@A00941:609:HJ7N2DRXY:1:2101:25328:1078 1:N:0:TAATACAG
CTAGCTTGAGATGTGTATAAGAGACAGCCATAATATACCCCAGCCTTTCTAGGGCAAAAGAGGAATAAATGACCCAACACGAAGAAAAATTTTGGATTTTGTCAGTTCTCCACCATTTTCTTAAACAGGCAGAAAACTAAACTAAAAGCT
+
FFFFFFFFFFFFFFFFFFFFFFFFFFFFF:FFFFFFFFFFFFFFFFFFFFFFFFFFFFFFFFFFFFFFF,FFFFFFFFFFFFFFFFFF:FFFF:FFFFFFFFFFFFFFFFFFFFFF:FF:FFFF:FFFFFFF:FF:FFFFFFFFFFFFFF
@A00941:609:HJ7N2DRXY:1:2101:25635:1078 1:N:0:TAATACAG
CTAGCTTGAGATGTGTATAAGAGACAGGCATAGACCACCTCTATCTTGACTTGCCGGTCCTTGACCCTGAGGTGCAGGATGGCATTGACCGCATCCTGTACCCCATGGTCTCAGAGGCCCTGCACACATTCGAGATGGGCAAACGGATGA
+
FFFFFFFFFFFFFFFFFFFFFFFFFFFF,:FF,F,F:,:FF,:FF,F:,F,F,FFF,,F,,F,F:FF,,F,FFF:FFF:FF:,:FFFF::FF,,F:,,,:FFFF,F::FFF:F,F:FF,FF::FFFFF:,F:FFFFFF:FF,,FF,,:F:
@A00941:609:HJ7N2DRXY:1:2101:25654:1078 1:N:0:TAATACAG
CTAGCTTGAGATGTGTATAAGAGACAGTTCTACTCTTTGGTGAAAAGTATCAGGGTGTATTTGGCCTTCAAGGGAGAAGGATGAGGCAGGGGTTGGATTCAGGTGCATCCAACTCTTTCTTTTTTTCTTCTGGAGACAGAGTCTCGCTGT
+
FFFFFF:FFFFFFFFFFFFFFFFFFFFFFFFFFFFF:FFFFFF:FFFFFFF,FFFFFFFF,FFFFFFFF:FFFFFFFFFFFFFFFFFFFFFFFFFFFFFFFFFFFFFFFFFF,FFF,FFFFFFFFFFFFFFFFFFFFFFFFFFFFFFFFF
@A00941:609:HJ7N2DRXY:1:2101:25889:1078 1:N:0:TAATACAG
CTAGCTTGAGATGTGTATAAGAGACAGCATATGAGCAATGAAGACTCTAGCCCCATTCCAAGTCTGCACCCTCCTCTGGGTGGGTCCAAAGAACCAGCTCTTCACTGGGCCCCAGGGAATTCTCAGGCACATTCGGATGCAAAGCCCTCA
+
,FF:FFFFFFFFFFF:FFFFFFFFFFFF:FFF:FFFFFFFFFFF:FFFFFFFFFFFFF::FFFFFFFFFFFFFFFFFFFFFFF:FFFFFFFFFFFFFFFFFFF,FF:FFFFFFF:FF:FF:FFFFFFFFFFFFFFFFF,:::FF,F:FFF
@A00941:609:HJ7N2DRXY:1:2101:26178:1078 1:N:0:TAATACAG
CTAGCTTGAGATGTGTATAAGAGACAGGTAATGAACAATCTGTCTCTCCCAAAAGTTTCTCCATGTCTCTTGGTAATTCCTCCTTTTCACCCTGGATATTGATTTTGTATCCTGAAATCTTGATAAACTCACTTATTATTTCTAGTAGCT
+
FFFFFFFF:FF:FFFFFFFFFFFFFFFFFFFFFFFFFFFFFFFFFFFFFFFFFFFFFFFFFFFFFFFFFFFFF:FFFFF:FFFFFFFFFFFFFFFFFFFFFFFFFFFFFF::FF:FFFFFFFFFFFFFFFFFFFFFFFFFFFFFFFFFFF
@A00941:609:HJ7N2DRXY:1:2101:26232:1078 1:N:0:TAATACAG
CTAGCTTGAGATGTGTATAAGAGACAGATAATGAGGGGAAGGAGGGACAGGAGCTATGCTAGTGATCCAGGTACATGTCAGACTCTTGCCTAGCCTCTGAGCTCTGTATCTCATTCATTTCCAGTGACGATGCTGTGTGATAGATATTAT
+
FFFFFFFF:FFFFFFFF:FFFFFFFFFFFFFFFFFFFFFFF:FFFFFFFFFFFFFFFFFFF:FFF:FFFFFF:FFFFFFF:FFFFFFF:F:F:FF:F:F:FFFF:FFFFFFFFF,:FFFFFFFF,FFFFFFF:FF,FFFFFFFFFFFFFF
@A00941:609:HJ7N2DRXY:1:2101:26341:1078 1:N:0:TAATACAG
CCAAGTCCAGATGTGTATAAGAGACAGTTTTAGAATAAGCCAATGAAATACAATAATGTTTATTATTTGAAATAAAACAAATTTTTGAATAAAATTATACAAGAATGAACAATAATAAAATAAAGTTAAACAAAAAACAAATGCTTACAT
+
,F,F,F:FFFFFFFFFFFFFFFFFFFF::F:::FF:FF,,FFF,:,FFFF,:FFFF:FF,,FFF,F,F:::,FFF:,,FFFFFF,:,FFFFFF,F,F,:FF:,FF::,F,,F:FFFFFFFF,,F,,F,F:,F,,FF:,FFF,,,:F,:FF
@A00941:609:HJ7N2DRXY:1:2101:26485:1078 1:N:0:TAATACAG
CTAGCTTGAGATGTGTATAAGAGACAGCCCCAGCACAGATCTGAAAATGCGGGGCAAGCTTGGGGTGAGCCCACGGATGGTGACAGTTAATGACCTGTCTCTTATACACATCTGCTATGTAGATCGGAAGAGCACACGTCTGAACTCCAG
+
FFFFFFFFFFFFFFFFFFFFFFFFFFFF:FFFFFFFFFFFFFFFFFFFFFFFFFFFFFFFFFFFFFFFFFFFFFFFFFFFFFFFFFFFFFFFFFFFFFFFFFFFFFFFFFFFFFF:FFFFFFFFFFFF:FFFFFFFFFFFFFFFFFF:FF
@A00941:609:HJ7N2DRXY:1:2101:26576:1078 1:N:0:TAATACAG
CTAGCTTGAGATGTGTATAAGAGACAGGTACATAGAAGATTGTTTTAAGAAATTTTCCTGTGAAGGGGAGCAAAGGAATATGGCAATGGGCTGCAGAGGTACGTGGCAGTCAAGGAAAGTTGTCATACTGGCACAATTCAATGCTTATGG
+
FFFFFFFFFFFFFF:FFFFFFFFFFFFFFFFF:FFFFF:FFFFFFFFFFFFFFFFFFFFF:FFFFFFFFFFFF:FFF:FFFFFFF,FFFFFFFF,FFFF:FFF:FFFFFFFFFFF:FF:F:FFFFFFFF:FFFFFFFFFFF:FF,FF:FF
@A00941:609:HJ7N2DRXY:1:2101:26648:1078 1:N:0:TAATACAG
CTAGCTTGAGATGTGTATAAGAGACAGGGGTGCACTTCCTGAGCACTTTCTTAAAGAACGACAGAGTTGGAGGCAGATTATAAACATCAAGGAGCAAATGAAGCTGTAGCTTGATGTAAAATCATTCAACAACGTCAGATGGCACCTGAG
+
FFFFFFFFFFFFFFFFFFFFFFFFFFFFFFFFFFFFFFFFFFFFFFFFFFFFFFFFFFFFFFFFFFFFFFFFFFFFFFFFFFFFFFF::FFFFFFFFFFFFFFFFFFFFFFFFFFFFF:FFFFFF:FF:FF:F,FFFFFFFFFFFFFFFF
@A00941:609:HJ7N2DRXY:1:2101:26666:1078 1:N:0:TAATACAG
CTAGCTTGAGATGTGTATAAGAGACAGCTTAACTTCTCCAAATCTCAGTTTCTTCATCTGTAAAATGGGGTGTGTTGAATATCTTCTCTCTGACCCTTCAAATCTACTCTCCAGACTTTATACTCTGATTTCTTCTCCAAAAGGATAGCT
+
FFFFFFFFFFFFFFFFFFFFFFFFFFFFFFFFFFFFFFFFFFFFFFFFFFFFFFFFFFFFFFFFFFFFFFFFFFFFFFFFFFFFFFFF,FFFFFFFFFFFFFFFFFFFFFFFFFFFFFFFFFF:FFFF:FFFFFFFFFFFFFFFFFFFFF
@A00941:609:HJ7N2DRXY:1:2101:26756:1078 1:N:0:TAATACAG
CTAGCTTGAGATGTGTATAAGAGACAGCAGCAGGTGAGTGAGAGGTATGGGAGCTGCAACATGGTGGCTGCTTCTTTTGGCCCTCCAAAGCTCCATAAGTGTGTCACTTGTTGCCCACCCTAACCGGAAATATGGAAGGACGGGCATCCT
+
FFFFFFFFFFFFFFFFFFFFFFFFFFFFFFFFFFFFFF:FFFFFFFFFFFFFFFFFFFFFFFFFFFFFFFFFFFFFFFFFFFFFFFFFFFFFFF:FFFF,FFFFFFFFFF:FFFF:FFFFF:,FF:FFF,:FFFFFFFFF,FFFFFFFFF
@A00941:609:HJ7N2DRXY:1:2101:27335:1078 1:N:0:TAATACAG
CTAGCTTGAGATGTGTATAAGAGACAGCTCCAAAATCTGTTGTTTTTTTGACTTTTTAATAATTGCCATTCTGACTGGTGTGAGATGATATCTCATCGTGGTTTTGATTTGCATTTATTTAATGATGTTGAGCTTTTTTTTTCCATATGT
+
FFFFFFFFFFFFFFFFFFFFFFFFFFFFFFFFFFFFF:FFFFFFFFFFFFFFFFFFFFFFFFFFFFFFFFFFF:FFFFFFFFFFFFFFFFFFFF:FFF:FFF:FFFFFFFFFF:FFFF:FFF:FFFFFFF:F:F,FFFFFFFF:FFFFFF
@A00941:609:HJ7N2DRXY:1:2101:27841:1078 1:N:0:TAATACAG
CGCGGTTCAGATGTGTATAAGAGACAGCATCTGTGGTTGTTACAACCGGGGGTGCTCCTGGCATGAATTGGGTGGTGGCCAGGGACTCTGCTCAGCACCCTGCAGCTGTCTCTTATACACATCTGCTATGTAGATCTGAAGAGCACACGA
+
,F,F,:FFF::F:FF,F:F::::F:F:,F,,FF,FF::F:FFFFFF,F:F,F,FFF,F,,FFFFFF,,FFFFF,FFFFFFFF:FFF:FFFF,:F,FF,,FF::F,F,F:,F:FFF,FFF,F,F:,FFF,,:F::FF,FFF:,:FFFFFF,
@A00941:609:HJ7N2DRXY:1:2101:28058:1078 1:N:0:TAATACAG
CTAGCTTGAGATGTGTATAAGAGACAGGTCATGAAAAGCTAGATTTTTTTTTTTGAAGACCACCTTAACCCTCAAACCTTAAGTTTCTTTGTTTTCAAAACAAGGGGGACTTTTTAGATGCCATATGAATTTTAGGATTTTTTTTCTATT
+
FFFFFFFFFFFFFFFFFFFFFFFFFFFFFFFFFF:F:FFFFFFFFFFFFFFFFFF:FFFF:FFFFFFFFFFFFFFFFFFFFFFFFFFFFF:FFFFFFFFFFFFFFFFFFFFFFFFFFFFFFFFFFFFFFFF,FFFFF:FFFFFFFFFFF:
@A00941:609:HJ7N2DRXY:1:2101:28330:1078 1:N:0:TAATACAG
CTAGCTTGAGATGTGTATAAGAGACAGATACAGCTCAGACTACCTCTCCAGAGGGTGTAAGCCATAAGTTTTGGCATCCTCCATATGGGGTTAAGTCTGTAGGCTCACAGAACACAAGCGTGAGGGAGGGTTGGCACTGTCTCTTATACA
+
FFFFFFFFFFFFFFFFFFFFFFFFFFFFFFFFFFFFFFFFFFFFFFFFFFFFFFFFFFFFFFFFFFFFFFFFFFFFFFFFFFFFFFFFFFF:FFFFFFFFFFFFFFFFFFFFFFFFFFFFFFFFFFFFFFFFFFFFFFFFFFFFFFFFFF
@A00941:609:HJ7N2DRXY:1:2101:28836:1078 1:N:0:TAATACAG
CCAAGTCCAGATGTGTATAAGAGACAGCAGCTGAATTATTTATCTTGACAAACCCCTGAAATATGGGTATTCACTAAAATGTGGATTCTTAAATGTTATTTAAATGTCCTGAAAAATGTCATCCTGTGTTTCAGTCATGTATAAATATTA
+
FFFF,FFFFFFFFFFFFFFFFFFFFFFFFF:FFFFF:FFF:FFFFFFFFFFFFFFFFFFFFFFFFFFFFFFFFFFFFFFF:FFFFFFFFFFF:F:FFFFFFFFFFFFF:FFFFFFFFF,FFFF,FFFF:FFFF:FFFFFFF,FFFFFFFF
@A00941:609:HJ7N2DRXY:1:2101:29071:1078 1:N:0:TAATACAG
CTAGCTTGAGATGTGTATAAGAGACAGGTAGAGGGGAAGGAATGGAGGTGTGAACGGGAGGCAGGAGGGCACAAGCTATTTGATATGTTTGGAGAGTTAGGTGCTTTTTTGAGGCTGAGAAATAACTGGAAGCCAGTATCTGGAGGACTG
+
FFFFFFFFFFF,FFFFFFFFFFF::FFFF:FFFFFFFFFFF,FF:FFFFFFFFFFFFFFFFF:FFFFFFFFFF,FFFFFFFFFFF,FF,FF:F:FFFFFFFFFFFFFFFFFFFFFFFFFFFFFFFF:FFFFFFFFFFFFFFFFFFFFFFF
@A00941:609:HJ7N2DRXY:1:2101:29107:1078 1:N:0:TAATACAG
CTAGCTTGAGATGTGTATAAGAGACAGGCTTTGACATCTTTTAAGATTTTGAAGAACATAAGCCAGATGCACATAAGACAGATAAAGTGCTGAGTGACCTGGCTTTGACCATGGAAAAGAAACTTATCTTTGTTAATATCATATCCTGCT
+
FFFFFFFFFFFFFFFFFFFFFFFFFFFFF,FFFFFFF:F,FFF:,FF,FFFFFF,FFF:FF:F,,:FFF,FF,FFFFFFFFFFFFFFFFFFFFFFFFFFFF,F,FFFFFFF:F:FFF:,FF:F:F,,FF:,F,,:,FFFFFFFFF:F:F:
@A00941:609:HJ7N2DRXY:1:2101:29378:1078 1:N:0:TAATACAG
CTAGCTTGAGATGTGTATAAGAGACAGAAACAGAACAATGAAATTGCAAGATTTAAAAGAAGCACAAAAAGGAGAAAATTTATAATTTATCAGGGATTGACTTACCTTCTTCTACTAAATACTCCTCTCTTACCAACAATTGGCTTCCTG
+
FFFFFFFFFFFFFFFFFFFFFFFFFFFFFF:FF:F:FFFFF:FFFFFFFFFFFFFFFF:FFFFFFF:FFF:FFFFFFFFFFFFFFF,FF:FFFFF,F,FFFF,FFF:F::FFFFF,FF,FFFF:,FFFF:FFFFFFFFF,F:FFFFFFF,
@A00941:609:HJ7N2DRXY:1:2101:29487:1078 1:N:0:TAATACAG
CTAGCTTGAGATGTGTATAAGAGACAGGATTGGAGTAAGCTGGAACTATGTGTTATAAAACCACTTCTCTGGATGGTTCTAGATTAGAGCTGAACAAAAGATATATCTGCATGCAGAACTGAAGCAGTAGTTGCTGTCTCTTATACACAT
+
FFFFFFF:FFFFFFFFFFFFFFFFFFF:FFFFFFFFFFFFFFFFFFFFFFFFFFFFFFFFFFFFFFFFFFFFFFFFFFFFFFFFFFFFFFFFFFFFFFFFFFFFFFFFFFFFFFFFFFFFFFFFFFF:FF:F:FFFFFFFFFFFFFFFF:
@A00941:609:HJ7N2DRXY:1:2101:29649:1078 1:N:0:TAATACAG
CTAGCTTGAGATGTGTATAAGAGACAGCTACGATACTCTGCTCCCCTGGTTCTTTTCCTTTACTCTGTTTTCCTCCTTTTTTTTTTTTTTTTTTAACAGGTATTTATCCTTACTTCTTGCCCAGCTGCTGTTTCCATCTTTTCCCCTTCA
+
FFFFFFFFFFFFFFFFFFFFFFFFFFFFFFFFFFFFFFFFFFFFFFFFFFFFFFFFFFFFF:,FF:FFF,FF,,F:::FFFFFFFFFFFFF,F,,F:F:FFFF:F::F,:F,,F,:FFFFFFFF:F::FFFFFF:FF,:FF:FFFF:FF,
@A00941:609:HJ7N2DRXY:1:2101:29758:1078 1:N:0:TAATACAG
CTAGCTTGAGATGTGTATAAGAGACAGCAATGGTGCTATCTCGGCTCACTGCAACCTCCACCTCCCAGGTTCAAGCGATTCTCCTGCCTCAGCCTCCTGAGTAGCTGGGATTACAGCTGTCTCTTATACACATCTGCTATGTAGATCGGA
+
FFFFFFFFFFFFFFFFFFFFFFFFFFFFFFFFFFFFFFFFFFFFFFFFFFFFFFFFFFFF:FFFFFFFFFFFFFFFFFFFFFFFFFFFFFF:FFFFFFFFFFF:FFFFFFFFFFFFFFFFFFFFFFFFFFFFFFFFFFFFFFFF:FFFFF
@A00941:609:HJ7N2DRXY:1:2101:29794:1078 1:N:0:TAATACAG
CTAGCTTGAGATGTGTATAAGAGACAGAAACTAAAGAGCTTCTGCACAGCAAAAGAAACTATCATCAGAGTGAACAGGCAAACTACAGAATGGGAGAATAATTTTGCAATCTATCCATCTGACAAAGGGCTAATATCCAGAATCTACAAA
+
FFFFFFFFFFFFFFFFFFFF:FFFFFFFFFFFFFFFFFFFFFFFFFFFF:FFFFFFFFFFF:FFFFFFFF:FFFFFF:FF:FFFF:FFFF:FFFFFFFFFFF:FFF:FFFF:F:FFFF:FFFFFFFF,FFFFFFFFF:F:FFF:FFFFFF
@A00941:609:HJ7N2DRXY:1:2101:30120:1078 1:N:0:TAATACAG
CCAAGTCCAGATGTGTATAAGAGACAGCCCTAGGGTTGACCGTGAAGCGCCGGACCCAAGCCGCGACCACATATGAGATTGAGAACATCAGGGCTGGCCTGGAGGCCATTATATCACAAAAACAGGAGGAAGACTGTGGGGTTGATGTGG
+
FFFFFFFFFFFFFFFFFFFFFFFFFFFFFFFFFFFFFF:FFFF,FF,FFFFFFFFFF:FFFFFFFFFF:FFFF,:FFFFFFFF:FFFFFFFFFFFFFF:,FFFFFFF,,F:FFFFFFFFFFFFFFFFFF:F:F,,F,:,F,F:,,F:::F
@A00941:609:HJ7N2DRXY:1:2101:30608:1078 1:N:0:TAATACAG
TGACAAGAGATGTGTATAAGAGACAGAATGACCATTCTAGGCTTGATTAGTCAGTCAGTTCCTGAATCAATAGACCTTTTCTTCTTCTAGACAATTTGTTCATACTAATATTGCCTAGCAGAGAGAAATAATTAAAATCTATCACAAGCT
+
FFFFFFFFFFFF:F,FFFF:FFFFFFFFFFFFFFFFFFFFFFFF:FF,FFFFFFFFFF:FFFFFFFFFFFFFFFFFFFFFFFFFF,FF,FFFF:FFFFFFFFFFFF:FFFFF:FFFFFFFFF:FFFF:FFFFFFFFFFFF,FFFFFF,FF
@A00941:609:HJ7N2DRXY:1:2101:30734:1078 1:N:0:TAATACAG
CTAGCTTGAGATGTGTATAAGAGACAGTATTTCTTCTGCCATCAATTTTGGTAATTTGTTTTTAAGGAATTTCTCCTTCCATCTGCTCTGTAGCTGTCTCTTATACACATCTGCTATGTAGATCGGAAGAGCACACGTCTGAACTCCAGT
+
FFFFFFFFFFFFFFFFFFFFFFFFFFFFFFFFFFFFFFFFFFFFF:F:FFFFFFFFFFFFFFFFFFFFFFFFFFFFFFFFFFFFFFFFFFF:FFFFFFFFFFFFFFFF:FFFFFFF:FFFFFFF:FFFFFFFFFFFFFFFFFFFFFFFFF
@A00941:609:HJ7N2DRXY:1:2101:30951:1078 1:N:0:TAATACAG
CTAGCTTGAGATGTGTATAAGAGACAGCAGCATGGTACTGGTACAAAAACAGACACATAGACCAATGGAACAGAATAGAGAATCCAGAATAAATCCACACACCTATAGAACAGAATAGAGAACCTAGAATAAATCCATACACCCTGTCTC
+
FFFFFFFFFFFFFFFFFFFFFFFFF:FFFFFFFFFFFFFFFFFFFFFFFFFFFF:FFFFFFFFFFFFFFFFFFFFFFFFFFFFFFFFFFFFFFFFF:FFFFFFFF:FFFFFFFF:FFFFFFFFFFFFFFFF:FFFFFFFFFFFFF,FFFF
@A00941:609:HJ7N2DRXY:1:2101:31024:1078 1:N:0:TAATACAG
CGCGGTTCAGATGTGTATAAGAGACAGGAGTGCAATGGCGCAATCTCAACTCACTGCAACCTCCGCCTCCCAGGGTCAAGCAATTCTCGTGCCTCAGCATCCCAAGTAGCTGGGATTACAGGCACCCACCACCACGCCTGGCTAATTTTT
+
FFFFFFFFFFFFFFFFFFFFFFFFFFF:FFFFFF:FF:FFFFF:F,FFFF:FFFFF:F,FFFFFFFF:FFF:FFFFFFFFFFF::F,FFFFFF,FF:FFFFFFFF::FFFFFF:F:FFF,FFFFFFFFFF,FFFFFFF:FF,:::,FFFF
@A00941:609:HJ7N2DRXY:1:2101:31168:1078 1:N:0:TAATACAG
TGACAAGAGATGTGTATAAGAGACAGTCTGAGTACTCTTATGATGTCATGAGTTAGGAAAGGAAAAATCACCATTTTGCAATCATCATAGTTTAGATTGGTTCAGGCAAGAATCATCAGTGGATGCTAAATTGAGGGAGGAAAGTTTGAT
+
FFFFFFFFFFFFFFFFFFFFFFFFFFFFFFFFFFFFFFFFFFFFFFFFFFFFFFFFFFFFFFFFFFFFFF:FFF:FF:FFFFFFFFFFF,FFFFFFFFFFF:F:FFFFFFFFFFF:F:FFFF:FFFFFF,,F:FF:FFF:,FF:,FFFF,
@A00941:609:HJ7N2DRXY:1:2101:31349:1078 1:N:0:TAATACAG
CTAGCTTGAGATGTGTATAAGAGACAGGTTCAGTTGGCCTTCTGGCTGCCAGTGATGAGGGACTTTTTAAAGGCTTCCATGGAGGCCCTTTGACTCCTGTCTCTTATACACATCTGCTATGTAGATCGGAAGAGCACACGTCTGAACTCC
+
FFFFFFFFFFFFFFFFFFFFFFFFFFFFFFFFFFFFFFFFFFFFFFFFFFFFFFFFFFFFFFFFFFFFFFFFFFFFFFFFFFFFFFFFFFFFFFFFFFFFFFFFFFFFFFFFFFFFFFFFFFFFFFFFFFFFFFFFFFFFFFFFFFFFFF
@A00941:609:HJ7N2DRXY:1:2101:31566:1078 1:N:0:TAATACAG
CTAGCTTGAGATGTGTATAAGAGACAGAAACTGAATCCAACAACACATTAAAAAGATCATTCATTATGACCAAGTGGGATTTATCCCTGGGATGCAAGGATGGCTCAACACATGGAAAACAATAGATGTGATACATCACGTCGACAGAAT
+
FFFFFFFFFFFFFFFFFFFFFFFFFFFFFFFFFFFFFFFFFFFFFFFF,FFFFFFFFFF,,FF:FFFFFFFFFF:FFF:FFFFFFFFF:FFFFFFF:FFFFFFFFFFF:FFFFFFFFFFFFFFFFF:FFFFFFFF,FFFF,FFFFFFFFF
@A00941:609:HJ7N2DRXY:1:2101:31819:1078 1:N:0:TAATACAG
TGACAAGAGATGTGTATAAGAGACAGACAATATTCATGGTGGCTGGCAGTAATGTACGAAATACATAGCGGTTGTTGATGGGTGAGTCAATACTTGGGTGGTACCCAAATCTGCTTCCCCATGAAAGAATAGAGAATAGTTTAAATTAGA
+
FFFFFFFFFFFFFFFF:FF:FFFFFFFFFFF:FFFFFFFFFFFFFFFFFFFFFFFFFFFFFFFF:FFFFFFFFFFFFFFFFFFFFFFFFFFFFFFFFFFFFFFFFF:FFFFFFFFFFFFF:FFFFFFFFFFFFFF:FFFFFFFFF,:F:F
@A00941:609:HJ7N2DRXY:1:2101:31928:1078 1:N:0:TAATACAG
CCAAGTCCAGATGTGTATAAGAGACAGGGTCAGGAATTTGAGACCAGCCTGACCAACATGGTGAAACCCCGTCTCTACTAAAAATACAAAAATTAGGTGGGCGTGGTGGCGCACACCTGTAACCCCAGCTACTCAGGAGGCTGAGGCAGG
+
FFFFFFFFFF,FFFFFFFFFFFFFFFFFFFFFFF::FFFFFFFFFFFFFFFFFFFFFFFF,FFFFFFFFF:,F:FFFFFFFFFFFFF:FFFF,,FF:FFFFFF:FFFF:FFFFF:FF:FFFFF:FFFFFF:FFFFFFFF:FFFFFFFFFF
@A00941:609:HJ7N2DRXY:1:2101:31946:1078 1:N:0:TAATACAG
TGACAAGAGATGTGTATAAGAGACAGCCTACTTACACACTTAATTTTATAAAATCATCATGATGCCCCAAAGGAAAGTACTTGATCACAGGTATTTCAATATGTAAATTCTGTCTCTTATACACATCTGCTATGTAGATCGGAAGAGCAC
+
FFFFFFFFFFFFFFFFFFFFFFFFFFFFFFFFFFFFF:FFFFFFF:F:FFFFFFFFFFFFFFFFFFFFFFFFFF:FFFFFFFFFFFFFFFFFFFFFFFFFFFFFFFFFFFFFFFFFFFFFFFFFFFFFFFFFFFFFFFFFFFFFFFFFFF
@A00941:609:HJ7N2DRXY:1:2101:32705:1078 1:N:0:TAATACAG
CTAGCTTGAGATGTGTATAAGAGACAGGCCCCATGATCTAAATCCAAAGGTGATGGCTTAGAGTGAGGACCATTTCTTGTTGACATGGAGATGGTTGAGATGGTCTACAATAAATCTATGGGAGAAGCAGGTTGTGATGACTTGGAAGTG
+
FFFFFFFFFFFFFFFFFFFFFFFFFFFFFFFF:F:FFFFFFFF:FFFFFFFFFFF:FFF:FFFF,FFFFFFFFFF,FFFFF:FFFFF:F:FFFFFFFFFFFFFFF,FFFFFFFF,FF:FFFFFFFFFFF,:FFFF:FFFFFFF,FF:F,F
@A00941:609:HJ7N2DRXY:1:2101:1181:1094 1:N:0:TAATACAG
CTAGCTTGAGATGTGTATAAGAGACAGGCTCTAATGTAAACTAGTTTTTTATGTGTTAAAATGATGAATGGAACAAAATGTAAACGGAATCTTTTATGATTACCACATCCAGTCTCTACGGATGAATAAGCAAAGTTAGAACAGCTACTT
+
FFFFF::FFFFFFFFFFFF:FFFFFFFF:F,FFF,,FFFFF:FF,F,,FFFF,,,F,:F,FFFF,,FFF:,FF,:FFF:,FFFFF:::F:,,F,FFF,F,:F:F:F,,F,F:FF,F::,F,F,FF:FFF,,,:F:FF:F,F,,FF:,,,,
@A00941:609:HJ7N2DRXY:1:2101:1886:1094 1:N:0:TAATACAG
CTAGCTTGAGATGTGTATAAGAGACAGATTCCATTCTTTCCATTCAATTCAAGTTGAATCCATTCCATTGCATTCCATTCCATTCGAATCCATTCGATTGCACTCGGGTTGATTCCATTCCATTGCATTCCATTCCATTCCATTCTATTC
+
FFFFFFF:FFFFFFFFFFFFFFFFFFF:FFFFFFFFFFFFFFFFFFFF,FFFFFFFFFFFFFFFFFFFFFFFFFFFFFFFFFFFFFFFFFFFFFFFFFFF:FFFFF:FFFFFFFF,F:F:FF:::FFF:FFFFFFFFF,,FFFF:FFFFF
@A00941:609:HJ7N2DRXY:1:2101:2392:1094 1:N:0:TAATACAG
CGCGGTTCAGATGTGTATAAGAGACAGGTATTAGTCAGGGTTCTTCAGAGAGAAAGAACTAATAGGATATATATCCCATTAATGTCATGGAACATTTCAGCCTCCATAATCATATGAGGCAATTCCCCTAATAAATCCCCTCTTCTCTCT
+
FFFFFFFFFFFFFFFFFFFFFFFFFFFFFFFFFFFFFFFFFFFFFFFFFFFFFFFFFFFFFFFFFFFFFFFFFFFFFFFFFFFFFFFFF:::FFFFFFFFFFFFFFFFFFFFFFFFFFFFF,FFFFFF,F,:,,:FFFFF::F,:FFFFF
@A00941:609:HJ7N2DRXY:1:2101:2591:1094 1:N:0:TAATACAG
CTAGCTTGAGATGTGTATAAGAGACAGACCATGCCCAGTTAATTTTTGCATTTTTAGTAGAGACAGGGTTTCACCATGTTGACCAGGCTGGTCTTGAACTCTTGATCTCAAGTGGTCCACCCGCCTCGGCCTCCCAAAGTGCTGGGATTA
+
FFFFFFFFFFFFFFFF:FFFFFFFFFFFFFFFFFFFFF:FFFFFFFFFFFFFFFFFFFFFFFFFFFFFF,FFFFFFFF:FFFFFFFFFFFFFFFFFFFFFFFFFFFFFFFFFFF:FFFFFFFFFFFFFFFFFFFFFFFFFFFFFFFFFFF
@A00941:609:HJ7N2DRXY:1:2101:2645:1094 1:N:0:TAATACAG
CTAGCTTGAGATGTGTATAAGAGACAGCCTTGGTTGATTCCATCTCTTTGTTATTGTGAATAGTGCTGCAATGAACATATGAGTATATGTGTCTTATTGGTAGAACAATTTGCTTTCTTTTGGATATATAGCCAGTAATGGGACTGCTGG
+
FFFFFFFFFFFFFFFFFFFFFFFFFFFFFFFFFFFFFFFFFFFFFFFFFFFFFFFFFFFFF:FFFFFFFFFFFFFFFFFFFFFFF:FFFFFFFFFFFFFFFFFFFFFFF:FFF:FFFFFFFFFFFFFFFFFFFFFFFF::FFFFFFFFFF
@A00941:609:HJ7N2DRXY:1:2101:2971:1094 1:N:0:TAATACAG
CTAGCTTGAGATGTGTATAAGAGACAGTGCCCAGGCTGATCTGGAACTCCTGGCCTCAAACAATTATTCCACCTCAGCCTCCTGAGTAGCTAGGGTCGATCCATTGTTGAAGAGTACATGGATGTTACTTTGCAGACTGTCAACCTGAAT
+
FFFFFFFFFFFFFFFFFFFFFFFFFFF:FFFFFFFFFF:FFFFFFFFFFFFFFFFFFFFFFFFFF:FFFFFFFFFFFFFFFFFFFFFFFF::FFFFFFFFFFFFFF,FFFFFFFFFFF,FF,:FFFFFFFFFFFFFFFF:FFF:FFFF:F
@A00941:609:HJ7N2DRXY:1:2101:3314:1094 1:N:0:TAATACAG
CTAGCTTGAGATGTGTATAAGAGACAGGACTTAAAGACATGAATATTTTGGGTTTATTAGCATAAATTGAATACCAGCATGCAAACACTGAAATGAATTTAAGGAAATTGTTAATGATTCATTACATAGAGTAATTAGGTGTTTGTATGA
+
FFFFFFFFFFFFFFFFFFFFFFFFFFFFFFFFFFF,FFFFFFFFFFFFF:FFFFFFFFFFF:FFFF:FFFFFFFFFFFFFFFFFFFFF:FFFFF:FFFFFFFFFFFF,FFFFFFF,FFF,F:FFFFFF,F,FFFFFFFFF,FFF,FFF,:
@A00941:609:HJ7N2DRXY:1:2101:3423:1094 1:N:0:TAATACAG
CTAGCTTGAGATGTGTATAAGAGACAGGCCCTCCAGCCTGGGTAACAGAGCAAGACCCTGTTTCCAAAAATAAATAAAAGAAAAAACATCTGTGCTTTTTTTGTTTTTTTGTTGTTTTTTGTTTTGTTTTGTTTTTGAGACAGAGTCTAG
+
FFFFFFFFFFFFFFFFFFFFFFFFFFFFFFFFFFFFFFFFFFFFFFFFFFFFFFFFFFFFFFFFFFFFFFFFFFFFFFF:FFFFF:,FFF:FFFFFFFF:FFFFFFF:FFFFFF,FF:FFFF:,FFF:FFFFFFFFFF:FFFFFFFFFFF
@A00941:609:HJ7N2DRXY:1:2101:3586:1094 1:N:0:TAATACAG
CTAGCTTGAGATGTGTATAAGAGACAGCTTTTACACTGTTGGTGGGAATGTAAATTAGTTCAACCATTATGGAAGACAGTATGGCGATTCCTCAAGGATTTAGAAGCAGAAATACCATTTGACCCAGCAACCCCATTACTGGGTATATAC
+
FFFFFFFFFFFFFFFFFFFFFFFFFFFFFFFFFFFFFFFFFFFFFFF,FFFFFFFFFFFFFFFFFFFFFFF:FFFFFFFFFFFFFFFFFFFFFFFFFFFFFFFFFFFFFFFFFFF:FFFFFFFFFFFFF,FFFFFF:FFFF:FFFFFF:F
@A00941:609:HJ7N2DRXY:1:2101:4255:1094 1:N:0:TAATACAG
TGACAAGAGATGTGTATAAGAGACAGGCATTTCACTTGTAGAGATAATGCCAAATTAATGGCTCCGTCTACCTGATTAAGTCTTTTTTATCTTCTCTGAAACTGCAAAGGAAAAAAGCCCACCTCAGCCATCACTGCACTAAACCAGACC
+
FFFFFFFFFFFFFFFFFFFFFFFFFFFFFFFFFFFFFFFFFFFFFFFFFFFFFFFFFFFF:FFFFFFFFFF:FFFFFFFFFFFFFFFFFFFFFFFFFFFFFFFFFFFFFFFFFFFFFFFF:FFFFFFFFFFFFFFFFFFF:FFFF:FFFF
@A00941:609:HJ7N2DRXY:1:2101:4435:1094 1:N:0:TAATACAG
TGACAAGAGATGTGTATAAGAGACAGCAGTTTAGGAACCCTTTCCCAAGTCTATTCTTTGAGCTCAAGAGAACAGAATATGTATTTCTACATATATTTATGCTGTCTCTTATACACATCTGCTATGTAGATCGGAAGAGCACACGTCTGA
+
FFFFFFFFFFFFFFFFFFFFFFFFFFFFFFFFFFFFFFFFFFFFFFFFFFFFFFFFFFFFFFFFFFFFFFFFFFFFFFFFFFFFFFFFF:FFF:FF,FFFFFFFFFFFFFFFFFFFFFFFF,FFFFFFFFFF:FFFFFFFFFFFFFFFFF
@A00941:609:HJ7N2DRXY:1:2101:4869:1094 1:N:0:TAATACAG
CTAGCTTGAGATGTGTATAAGAGACAGCCAATATATATGATCTGTGTATATCACATTTCTTCATCCAGTCATTAATGGGCATTCAGTTTACTTCTATAACAGTTTTTGTGACAAATGCAACAGTGAACAAAGAAGTGTAGATATTACTTC
+
FFFFFFFFFFFFFFFFFFFFFFFFFFFFFFFFFFFFFFFFFFFFFFFFFFFFFFFFFFFFFFFFFFFFFFFFFFFFFFFFF,FFFFFFFFFFFFFFFFFFFFFFFFFFFFFFFFFFFFFFFFFFFFFFFFF:FFFFFFFFFFFFFFFFFF
@A00941:609:HJ7N2DRXY:1:2101:5159:1094 1:N:0:TAATACAG
CTAGCTTGAGATGTGTATAAGAGACAGAGAAAACACAGTGATATATAAAGATAAAATTAGAAAATGAGTAGATTCAAGAGATCAGGGGTAAGTTTGATCCTTTTGATGCTGAGTATGTGACCCAATACAGGGCTTCCATCATTTTGGGGT
+
FFFFFFFFFFFFFFFFFFFFFFFFFFFFFFFFFFFFFFFFFFFFFFFFFFFFFFFFF:FFFFF:FFFFFF:FFFFFFFFFFFFFFFF:FF:FFFFFFFFFFFFFFFFFFFFFFFFFFFFFFFFFFFFFFFFFFFFFFFFFF,FFFFFFFF
@A00941:609:HJ7N2DRXY:1:2101:5339:1094 1:N:0:TAATACAG
CTAGCTTGAGATGTGTATAAGAGACAGCTTTAATACCTTGTAAACATATTCTCTTCACGGGGATACATTTCTATTGTTATCAGAGAAGTGATGATAAACACACTAATTGACAAGGTATAAATAATACTAATTCTAAGCAGAGTATCTATG
+
FFFFFFFFFFFFFFFFFFFFFFFFFFFFFFFFFFFFFFFFFFFFFFFFFFFFFFFFFFFFFFFFFFFFFFFFFFFFFFFFFFFF:FFFFFFFFFFFFFFFFFFFFFFF:FFFFFFFFFFFFFFFFF:FFFFFF:FFF:FFFFFFFFFFFF
@A00941:609:HJ7N2DRXY:1:2101:5358:1094 1:N:0:TAATACAG
CCAAGTCCAGATGTGTATAAGAGACAGACTAGGGGTGAAGCCCTGCCCCGGGCTCCTGAGTGGCAGGGAAATTCACAGCGCAATTCGGATTGCACAGAGGCTGCTGTGAGGAAGGAAGTGGGGCACTTTCAACACTGTCTCTTATACACA
+
FFFFFFFFFFFFFFFFFFFFFFFFFFFFFFFFFFFFFFFFFFFFFFFFFFFFFFFFFFFFFFFFFFFFFFFFFFFFFFFFF:FFFFFFFFFFFFFFFFFFFFFFFF:FFFFFFFFF:FFFFFFFFFFFFFFFFFFFFFFFFFFFFFFFFF
@A00941:609:HJ7N2DRXY:1:2101:5394:1094 1:N:0:TAATACAG
CTAGCTTGAGATGTGTATAAGAGACAGATGGAATACTATGCAGCCATAAAAAATGATGAGTTCATGTCCTTTGTAGGGACATGGATGAAATTGGAAATCATCATTCTCAGTAAACTATCGCAAGGACAAAAAACCAAACACTGCATGTTC
+
FFFFFFFFFFFFFF:FFFFFFFFFFFFFFFFFF:FFFFFFFFFFFFFFFFFFFFFFFFFFFFFFF:F:FFFFFFFFFFFFFFFF:FFFFFFFFFFF:FFFFFFFFFFFFFFF:FFFFF:FFFFFFFFFFFFF:FFFFFFFFF,FFFFFFF
@A00941:609:HJ7N2DRXY:1:2101:5575:1094 1:N:0:TAATACAG
CTAGCTTGAGATGTGTATAAGAGACAGGGACTTATCTTGAATCCAATGGAATTGACTATTGATGAGATATGGGATATGAAACAAAATGGAGAATCAAAGAGGAAACCAAGGTTTGGGGGCTAGAAAATCTAAAACATACAAAAATCCAAA
+
FFFFF:FFFFFFFFFFFFFFFFFFFFFF:FFFFFFFFFFFFFFFFFFFFFFFFFFFFFFFFFFFFFFFF:FFFFFFFFFFFFFFFFFFFFFFFFFFFFFFFFFFFFFFFFFF,FFFFFFFFFF:FFFF:FFFFFFF:FFFFFFFFFFFFF
@A00941:609:HJ7N2DRXY:1:2101:5611:1094 1:N:0:TAATACAG
CTAGCTTGAGATGTGTATAAGAGACAGATATACAACACACCCATGACTAACATCATGCTGAATGGAGAAAAGCTGAGACCCTTTTCTCTAAAAACCCGAAAAAGATTTCCCTATAATATCACCCTGTCTCTTATACACATCTGCTATGTA
+
FFFFFFFFFFFFFFFFFFFFFFFFFFFFFFFFFFFFFFFFFFFFFFFFFFFFFFFFFFFFFFFFFFFFFFFFFFFFFFFFFFFFFFFFFFFFFFFFFFFFFFFFFFFFF:FFFFFFFFFFFFFFFFFFFFFFFFFFF:FFFFFFF,FFFF
@A00941:609:HJ7N2DRXY:1:2101:5737:1094 1:N:0:TAATACAG
TGACAAGAGATGTGTATAAGAGACAGGGATACATATGTTAGAGTTGAAACAAGGCCATGCTTATTTTAGTTGTGCTTTGTACTTTAGCTTACACTGTCTTGGAATGTGAATCCAGGCCAGAGGGCAGAAGATAGGGTTGCTGAAGGGAAT
+
FFFFFFFFFFFFFFFFFFFFFFFFFFFFFFFFFFFFFFFFFFFFFFFFFFFFFFFFFFF:FF:FFFF:FFFFFFFFFFFFFFFFFFFFFF:FFFFFFFFFFFFFFFFFFFFFFFFFFFFFFFFFFFFFFFFF:FFFFFFFFFFFFFFFFF
@A00941:609:HJ7N2DRXY:1:2101:6153:1094 1:N:0:TAATACAG
CTAGCTTGAGATGTGTATAAGAGACAGATTATAACGGGCCTAACTCCATTGTAACGAAGATGTCTGCTTCAGGTATTGAGTTGGAAGAATAAAATCTGAGGTGTCAGGACTATCTGTAAAATCCATTTTAAACCTTTCAGCCTGTCTCTT
+
FFFFFFFFFFFFFFFFFFFFFFFFFFFFFFFFFFFFFFFF:FFFFFFFFFFFFFFFFFFFFFFFF:FFFFFFFFFFFFFFFFFFFFFFFFFFFFFFFFFFFFFFFFFFFFFFFFF:F:FFFFFFFFFFFFFFFFFFFFFF:FFFFFFFFF
@A00941:609:HJ7N2DRXY:1:2101:6207:1094 1:N:0:TAATACAG
TGACAAGAGATGTGTATAAGAGACAGCTCCTGCGCCTTGCCTGAGTAGCGACTCTGTGGTGGTATCACCCTCATGGCAGTTCTCTGCCTGGATCCCGTGGCTCACCAGGACATCACTTGAAATCAAAGTGGAGGCAGCCACAACCCCACA
+
FFFFFFFFFFFFFFFFFFFFFFFFFFFFFFFFFFFFFFFFFFFFFFF:FFFFFFFFFFFFFFFFFFFFFFFFFFFF:FFFFFFFFFFFFFFFFFFFFFFFFFFFFFFFFFFFFFFFFFFFFFFFFFFFFFFFF:FFFFFFFFFFFFFFFF
@A00941:609:HJ7N2DRXY:1:2101:6334:1094 1:N:0:TAATACAG
CCAAGTCCAGATGTGTATAAGAGACAGGGGCTGAGGGTCTCTGCCTCCATGCCCACGTCTCAAAATTGCTAACTCCTGTTGATTCCACTGTCTGAAGAGCTCTTCTGTGTCTACTTCTTCCTAGTTGCACTGCCATTTCCTAGTTCAGGC
+
FFFFFFFFFFFFFFFFFFFFFFFFFF::FFFFF:F:FF:FFF:FFFFFFFF:F:FF:F:FFFFFFFF,FFFFFFFF:F,FFFF:FF:FFFFFFFFFFFF:FF,FFFFFFFFF:F,FFFFFFFFF:FFFFFFFFFFFFFFF:F:FFFFFFF
@A00941:609:HJ7N2DRXY:1:2101:6479:1094 1:N:0:TAATACAG
CTAGCTTGAGATGTGTATAAGAGACAGATTTTTAAGCTACCTTCAATCTTGCTTTTTAGTGCAGTCTTACTTACTTATTCTGATATAGAGCAATCTGGTTTTCTTTACTTGTGTTCAGAACTTATCTTAGGACAAATAAAGGGGATGAAT
+
FFFFFFFFFFFFFFFFFFFFFFFFFFFFFFFFFFFFFFFFFFFFFFFFFFFFFFFFFFFFFFFFFFFFFFFFFFFFFFFFFFFFFFFFFFFFFFFFFFFFF:FFFFFFFFFFFFFFFFFFFFFFFFF:FFFFFFF:,F::FFFFF:F,FF
@A00941:609:HJ7N2DRXY:1:2101:6533:1094 1:N:0:TAATACAG
CTAGCTTGAGATGTGTATAAGAGACAGATTCTATTCGATTCCGTTCGATGGTGATTCAATTCTATTATATTGGATGATTCCACTCGATTCCATTTGATGATTATTCCATTTGAGTCCACTTAGTGAATCCTTTATATTCTACTCGAAGAT
+
FFFFF,FFFFFFFF:FFFFFFFFFFFFFFFFFF:FF:F:FFFFFFFFFF,FFFFFFFFF:FFFFFFFFFF,F:FFFFF,FFFF:F::,F:FFF,::FFFF::FFFFFF:,,,FFFFFF,F,F,::FF,:,F,FF,FFF:F:F:FFF:FFF
@A00941:609:HJ7N2DRXY:1:2101:6551:1094 1:N:0:TAATACAG
CTAGCTTGAGATGTGTATAAGAGACAGGTTCTAGTATTTACAGACAAACTTCTTAATTATACTGGGTTGGTTAATAAGTATTTTTCTTTACTCTTTCAATCTAGGTCCAGCTATGCATCACCCCTTCGCTGATGAGCATTAAGAAAATCC
+
FFFFF,FFFFFFFFFFFFFFFFFFFFF:FFFFFFFFFFFFFFFFFFFFFFFFFFFFFFFFFFFFFFF:FFFFFFFFFFFFFFFFFFFFFFFFFFFFFFFFFFFFFFFFFFFFFFFFFFFFFFFFFFFFFFFFFFFFFFFFFFFFFFFFFF
@A00941:609:HJ7N2DRXY:1:2101:6605:1094 1:N:0:TAATACAG
CTAGCTTGAGATGTGTATAAGAGACAGAGCCTGGCCAACATGGTGAAACCCTGTCTCTACTAAAAATACAAAAATTAGCCGGGCATGGTGGCAGGCATCTGTGATCCCAGCTACTCAGGAGGCTAAGGCAGGAGAGTCACTGTCTCTTAT
+
FFFFFFFFFFFFFFFFFFFFFFFFFFFFFFFFFFFFFFFFFFFFFFF:FFFFFFFFFFFFFFFFFFFFFFFFFFFFFFFFFFFFFFFFFFFFFFFFFFFFFFFFFFFFFFFFFFFFFFFFFFFFFFFFFFFFFFFFFFFFFFFFFFFFFF
@A00941:609:HJ7N2DRXY:1:2101:6732:1094 1:N:0:TAATACAG
CTAGCTTGAGATGTGTATAAGAGACAGGAGGGATTGCTGAGTTCATGGTAGTTGTATTTTTAATTTTAGGAAACTTCATATTGTGTTCCTTAATGAGTGTACAATCTACATTCCCGCCAACAGTTCGTTTTGTTTGCTCCGCACCGGTGC
+
:FFFF:FFFFFFF,F,FF:FFF,FFFF::FFFFF,FFFFFFF:FF:FF:FFF:,FF:F,FFF:FFF:FFFFF,:,F,F,F,FF,,:FFF,F::,:FFF:FF::::F:F,F:FF,F,F:FF,,FF::,F:::,,,F,:,::,,::,,,:F:
@A00941:609:HJ7N2DRXY:1:2101:6768:1094 1:N:0:TAATACAG
CTAGCTTGAGATGTGTATAAGAGACAGCATCAGGTGGCGAACAGCTGCACACATAATGCACAGCTCCACAGTGACATATAACAGTGTGTTCAAATACTTCAGAAAGACCCTTGCCACTTCGATGACACCAATCAAGGACCTGATCAATGG
+
FFFFFFFFFFFFFFFFFFFFFFFFFFFFFFFFFFFFFFFFFFFFFFFFFFFFFFFFFFFFFFFFFFFFFFFFFFFFFFFFFFFFFFFFFFFFF:FFFFFFFFFFFFFFFFFFFFF:FF::FFFFFFFF:FF:FFFFFFFFFFFF:FFFFF
@A00941:609:HJ7N2DRXY:1:2101:7202:1094 1:N:0:TAATACAG
CTAGCTTGAGATGTGTATAAGAGACAGAGTGAATACATATTGAACTTTCCCTGCCATCACAGCTCTGTATCACATTCTCATGTATTTCAATTTAATATTTAGAAGCCTTTAAAGGGAGGGAAAGACTAAGGAGAAAGAAAAAAATAAGAA
+
FFFFFFFFFFFFFFFFFFFFFFFFFFFFFFFFFFFFFFFFFFFFFFFFFFFFFFFFFFFFFFFFFFFFFFFFFFFFFFFFFFF:FFFFFFFFFFFFFFFFFFFFFFFFFFFFF:FFFFFFFFFFFF:FFFFFFFFFFFF,F:FFFFFFFF
@A00941:609:HJ7N2DRXY:1:2101:7365:1094 1:N:0:TAATACAG
TGACAAGAGATGTGTATAAGAGACAGGTGTAAACTCAATATTTCTTCTACCAAATTCATTTACTTTTTTTGTGTAGTTACTGAAAATCATTTTTTCATGGTGTCCTCACTAATGAAGCTAATACATGCTTACTCCTTTTATTTGGTTTTC
+
FFFFFFFFFFFFFFFFFFFFFFFFFFFFFFFFFFFFFFFFFFFFFF:FFFFFFFFFFFFFFFFFFFFFFFFFFFFFFFFFFFFFFFFFFFFFFFFFFFFFFFFF:FFFFFFFFFFFFFFFFFFFFFFFFFF,FF,F:FFFFFFF::FFF:
@A00941:609:HJ7N2DRXY:1:2101:7509:1094 1:N:0:TAATACAG
CTAGCTTGAGATGTGTATAAGAGACAGCTCCCAGGGTGGTTGTGAAGGTTCAATAAGGTGCATATGCAATATGCTTAGCACCAAAACTGGCTCGTAATTACATGCACAATAAATGCTAGCTTTCATTAATGCTGTCTGTCACGTGTGAGA
+
FFFFFFFFFFFFFF,FFFFFFFFF:F:FFFFFF:FFFFFFFFFFFF,FFFFFFFF:F,FFFF,FF,F::FF:F,F:FFFFF,FFF:FFFFFFFFFFFF:FFFFFF:FFFFFFFFFFFFFFF:FFFFFFF::F,FFFFFFFFFF,F,FFFF
@A00941:609:HJ7N2DRXY:1:2101:7581:1094 1:N:0:TAATACAG
CCAAGTCCAGATGTGTATAAGAGACAGCACACAGTCCTTTACTGCTGGAAAAGTAACCAAAAAGAAGGATGTAGAGAACCATTTTCCCCATTGCCACAGCTAATGAACACTGATACATTAATTATGCAAAAATGGCAAATACTCTTTTCT
+
FFFFFFFFFFFFFFFFFFFFFFFFFFFFFFFFFFFFF:FFFFF:FFFFFFFFFFFF:FFFFFFFFFF,FFFFFFFFFFFFF:FFFFFFFFF,FFFFFFFFFFFFFFFF:F:FFFFFFFFFFFFFFF,FFFFFFF,FF,F:,F:FFFFFFF
@A00941:609:HJ7N2DRXY:1:2101:8088:1094 1:N:0:TAATACAG
TGACAAGAGATGTGTATAAGAGACAGAGAGAAGCTTGTTCCTTGTTTGCTTTTTACCTGCTGCTGTGTAATGTTTAGCCCCTATTTGAGGTCATGTCCATGAGGCTTAGTGTCTCTGAGTAATCAATGAGGAAGAACAGTCTCATGTCAG
+
FFFFFFFFFFFFFFFFFFFFFFFFFFFFFFFF:FFFFFF,FF,F:FFFFFFFFFFFFFFFFF:FFFF:FFFFFFFF,FFFFF,:FFF::FFFFFFFF,FFFFFFFFFFFFFFFFFFF::FFFFFF:FF:FFFFFFFFFF,FFFFFFFFFF
@A00941:609:HJ7N2DRXY:1:2101:8395:1094 1:N:0:TAATACAG
CTAGCTTGAGATGTGTATAAGAGACAGACCTCTTACAGGACATACCTCTTAATACTATCACATTAGCAGCATCTGAATTTTGGAGAGTACACATTCAAACATAGCATGCACCAAATTGTACTTGTGATCTTGTAATCCTCAGTGCCACAC
+
FFFFFFFFFFFFFFFFFFFFFFFFFFFFF:FFFFFFFFFFFFFFFF:FFFFFFFFFFFFFFFFFFFFFFFFFFFFFFFFFFFFFFF:FFFFFFFFFFFFFFFFFFFFFFFFFFFFFFFFFFFFFFFF:F:FFFFF:FFFFFFFFFFFFFF
@A00941:609:HJ7N2DRXY:1:2101:8757:1094 1:N:0:TAATACAG
CTAGCTTGAGATGTGTATAAGAGACAGCCAATAATTCAAATCCAGGTTAATAAACAAAGATCACTGCTATGGTTTGAATGTTTGCTCCCTCTGAAACTCATGTTCAAACTTAATCCCCAATATCTGTCTCTTATACACATCTGCTATGTA
+
FFFFFFFFFFFFFFFFFFFFFFFFFFFFFFFFFFFFFFFFFFFFFFFFFFFFFFFFFFFFFFFFFFFFFFFFFFFFFFFFFFFFFFFFFFFFFFFFFFFFFFFFFFFFFF,FFFF:FFFFFFFFFFFFFFFFFFFFFFF:FFFFFF,FFF
@A00941:609:HJ7N2DRXY:1:2101:8865:1094 1:N:0:TAATACAG
CTAGCTTGAGATGTGTATAAGAGACAGATCTTATAGGTATCAATGGCAGTTCTCTTTCGGTAAGACTTAGCCTCCTAACAAACTTGCAGCATTTTCTCCAGTTGTCACTATGGACTACCTGTCTCTTATACACATCTGCTATGTAGATCG
+
FFFFFFFFFFFFFFFFFFFFFFFFFFFFFFFFFFFFFFFFFFFFFFFFFFFFFFFFFFFFFFFFFFFFFFFFFFFFFFFF:FFFFFFFFFFFFFFFFFFFFFFFFFFFFFFFFFFFFFFFFFFFFFF:FFFFFFFFFFFFFFFFFFFF:F
@A00941:609:HJ7N2DRXY:1:2101:9028:1094 1:N:0:TAATACAG
CTAGCTTGAGATGTGTATAAGAGACAGGATTTACGGTTTTTATGGAAAATTTTAGATGCTTCTCTTTAGTGCTGATGCTTTTTAATTTTATATGACTTAAATAAGACATTTTCATTTTTCATCCTGGCCATTAAAAAGGATTTTGAGGAC
+
FFFFF,FFF:FFFF:,F:FF:FFF,F::F:F:F,FFFFFFFFFFFF,::FFFFFFFF::FFF:FF,FF:F:,F:F,::FF:FF:FFFFFFFFFF,F:FFFFFFFF:FFFFFFFFF:FFF,FF,,:FF:FFFFFFFFFF,FFFFFFFF:F:
@A00941:609:HJ7N2DRXY:1:2101:9155:1094 1:N:0:TAATACAG
AACCGCGGAGATGTGTATAAGAGACAGGTGTAGTTCTGCTCTTTAGCAGGGCCTTTTCCCTACACATATCCCCACCCACTCACAGATGCACACACCACACATACCCTGTCTCTTATACACATCTGCTATGTAGATCGGAAGAGCACACGT
+
FFFFFFFFFFFFFFFFFFFFFFFFFFFFFFFFFFFFFFFFFFFFFFFFFFFFFFFFFFFFF:FFFFFFFFFFFFFFFFFFFFFFFFFFFFFFFFFFFFFFFFFFFFFFFFFF:FFFFFFF:FFF:FF,FFF:FFFFFFFFFFFFFFFFFF
@A00941:609:HJ7N2DRXY:1:2101:9335:1094 1:N:0:TAATACAG
TGACAAGAGATGTGTATAAGAGACAGGATATGTTCACAAAACTGAGGTATGTAATATGCTCTATGGAGGCACAGGTATAAAAGCTGTTTCTAAGAGTGCTAGTTGTATATGTGAATAAGGACTGTGTTGTTGCATTGAAAGAATGTGTTC
+
FFFFFFFFFFFFFFFFFFFFFFFFFFFFFFFFFFFFFFFFFFFFFFFFFFFFFFFFFFFFFFFFF,FFFFFFFFFFFFFFFFFFFFF:FFFFFFFFFFFFFFFFFFFFFFFFFFFFFFFFF,FFFFFFFFFFFFFFFFFFFFFFFFFFFF
@A00941:609:HJ7N2DRXY:1:2101:9570:1094 1:N:0:TAATACAG
CTAAGCTTGAGATGTGTATAAGAGACAGGAGTAGATATTAAATGTTCTCACCACAAAAATGTGATGAGTATACGAGCTCATTCATATGTGAATTAGTGCCATTGAGCCATTCCACAATGTATCCATATTTCAAAACACATTGCACACAAC
+
FFFFFFFFFFFFFFFFF:FF,FFFFFFFFFFFFFFFFFFFFFFFFFFFFFFFFFFFFFFFFFFFFFFFFFFFFFFFFFFFFFFFFFFFFFFFFFFFFFFFFFFFF:FFFFFFFFFFFFFFFFFFFFF:FFFFFFF,FFF,FFFFFFFF:F
@A00941:609:HJ7N2DRXY:1:2101:9607:1094 1:N:0:TAATACAG
TGACAAGAGATGTGTATAAGAGACAACCCCACGCTCATGCTTTGCCACTCTGCTTACCTTTTCCTTGAGCTCATTTGTGTAATGCTCTGGATAAAGTCTCAAACTCTTTGTTAAATAGTGCTAGTCATAATTTTCTGTCTCTTATACACA
+
FFFFFFFFFFFFFFFFFFFFFFFFFFFFFFFFFFFFFFFFFFFFFFFFFFFFFFFFFFFFFFFFFFFFFFFFFFFFFFFFFFFFFFFFFFFFFFFFFFFFFFFFFFFFFFFFFFFFFFFFFFFFFFFFFFFFFFFFFFFFFFFFFFFFFF
@A00941:609:HJ7N2DRXY:1:2101:9733:1094 1:N:0:TAATACAG
CTAGCTTGAGATGTGTATAAGAGACAGACATTGATGGGTCTTGACTCTTTATCCAATTTGCCAGTCTGTGTCTTTTAATTGGAGCATTTAGCCCATTTACATTTAAGATTAATATGTGTGAATTTTGTCTTGTCATTATAATGTTAGCTG
+
FFFFFFFFFFFFFFFFFFFFFFFFFFFFFFFFFFFFFFFFFFFFFFFFFFFFFFFFFFFFFFFFFFFF,FFFFFFFFFFFFFFFFFFFFFF:FFFFFFFFFFFFFFFFFFFF:FF:FFFFFFFFF,FFF,FFFF:FFFFFF:FFFFFFFF
@A00941:609:HJ7N2DRXY:1:2101:10095:1094 1:N:0:TAATACAG
TGACAAGAGATGTGTATAAGAGACAGCTGTCAACTGAAGAACCAACTACCCCTTCCAGGGGTTGATGCCAGCTGTCCTGTGCTGTCACTGTCTCTTATACACATCTGCTATGTAGATCGGAAGAGCACACGTCTGAACTCCAGTCACTAA
+
FFFFFFFFFFFFFFFFFFFFFFFFFFFFFFFFFFFFFFFFFFFFFFFFFFFFFFFFFFFFFFFFFFFFFFFFFFFFFFFFFFFFFFFFFFFFFFFFFFFFFFFFFFFFFFFFFF:FFFFFFFFFFFFFFFFFFFFFFFFFFFFFFFFFFF
@A00941:609:HJ7N2DRXY:1:2101:10257:1094 1:N:0:TAATACAG
TGACAAGAGATGTGTATAAGAGACAGGAGAAGGGTGTTGTCTTAGTATAAAGAATAATTGGGCTGGGTGGGGTAGCTCATGCCTGTAATCCCAGCACTTTGGGAGGCCGAGGCAGGTGGATCACCTGAGATTGGGAGTTCGAGACCAGCC
+
FFFFFF:FFFFFFFF:FFFFFFFFFFFFFFFFFFFFFF:FFFFFFFFFFFFFFFFF:FFFFFFFFFFFFFFFF::FFFFFFFFFFFFFFFFFFFFFFFFFFFFFFFFFFFFFFFFFFFFFFFFFFFFFFFFFFFFFFFFFFFFFFFFFFF
@A00941:609:HJ7N2DRXY:1:2101:10565:1094 1:N:0:TAATACAG
CCAAGTCCAGATGTGTATAAGAGACAGGGTCAGAGCCAAGAGCCCCACAGCCTGGAGCCAGGCAGTGACACCCTGGGCCTGTCTCCCCTTCTGTGTGTGGGGCGACAGCAGCATCGCCCTGGTGAAGTCCCCGGGGACGGCCAGGGCTCC
+
FFFFFFFFFFFFFFFFFFFFFFFFFFFFFFFFFFFFFFFFFFFFFFFFFFFFFFFFFFFFFFFFFFFFFFFFFFFFFFFFFFFFFFFFF:FFFFFFFFFFFFFFFFFFFFFFFFFFFFFFFFFFFFFFFFFFF:FFFFFFFFFFFFFFFF
@A00941:609:HJ7N2DRXY:1:2101:10691:1094 1:N:0:TAATACAG
CTAGCTTGAGATGTGTATAAGAGACAGGGCATGCAATGAATAATAATCACATTATGGAAATGGGTATCATCACCTCAAACATTTATCCTTTGTGTTGTAGACAATCCAATTATACCCTTTTAGTTGTTTAAAAATATACAATCAAGTTAT
+
FFFFFF:FFFFFFFFFFFFFFFFFFFFFFF,FFFF:FF:F,FFFFFFFFFF,FFFFFFFFFFFFF:FFFFF,FFFFFF,FFFFFFFFFFFFFFFFFFFF,FFFFFFFFFFFFFFFFFFFFFFFFFFFFFFFFFFFFFFFFFFFFFFFFFF
@A00941:609:HJ7N2DRXY:1:2101:11107:1094 1:N:0:TAATACAG
CCAAGTCCAGATGTGTATAAGAGACAGGTCCCAAGGTGGGACAGAGCATCACATGGTGAGAAGGCTCATGAGAGATGTGCAGGGGATAGGCCCCCAAATCTGGCCATAAACCTGTCTCTTATACACATCTGTCTGCGAGATCGGAAGAGC
+
FFFFFFFFFFFFFFFFFFFFFFFFFFFFFFFFFFFFFFFFFFFFFFFFFFFFFFFFFFFFF:FFF:FFFFFFFFFFFFFFFFFFFFFFFFFFFFFFFFFFFFFFFFFFFFFFFFFFFFFFFFFFFFF:FFFFFFFFFFFFFFFFFFFFFF
@A00941:609:HJ7N2DRXY:1:2101:11614:1094 1:N:0:TAATACAG
CTAGCTTGAGATGTGTATAAGAGACAGCGCCAGCGCCCGGTGGCAATAAAACGCGATGGGGTATGCCAATACCAACATCAGAAGAATCGGGATCAGTCCGCCAAAACCTGCGCGGATAGGGAAGAACAGCACCCCGGCGCCGATTGCCGT
+
FFFFFFFFFFFFFFFFFFFFFFFFFFFFFFFFFFFFFFFFFFFFFFFFFFFFFFFFFFFFFFFFFFFFFFFFFFFFFFF:F:FFFFFFFFFFFFFFFFFFFFFFFFFFFFF:FFFFFFFFFFFFFFFFFFFFFFFFFFFFFFF,FFFFF:
@A00941:609:HJ7N2DRXY:1:2101:12066:1094 1:N:0:TAATACAG
TGACAAGAGATGTGTATAAGAGACAGGTTTGAGATTATGTGTACTAATTATTCTGGAATCTGGATTCTTAACTGACTTTTCAGAGTAATAGGATTTAATTCCCGGATATGATGGGGATCATGTGGTAGCTATAGGGCACACAAGCGCCTA
+
FFFFFFFFFFFFFFFFFFFFFFFFFFFFFFFFFFFFFFFFFFFFFFFFFFFFFFFFFFFFFFFFFFFFFFFFFFFFFFFFFFFFFFFFFFFFFFFFFFFFFFFFFFFF:FF,FFFFFFFFFFFFFFFFF:FFFFFFFFFFFFFFFFFFFF
@A00941:609:HJ7N2DRXY:1:2101:12120:1094 1:N:0:TAATACAG
CTAGCTTGAGATGTGTATAAGAGACAGCCTTCACCCCATGGCCAGACATCCTGTTCTATATGTTTCAGTCCCGTGTGGTGGTACTATTGGAAATTTATGTCTCTATTCAGTAATGATTCAATCACACCAACTCATCACACATCTTATCAT
+
FFFFFFFFFFFFFFFFFFFFFFFFFFFFFFFFFFFFFFFFFFFFFFFFFFFFFFFFFFFFFFFFFFFFFFFFFFFFFFFFFF,FFFFFFFFFFFFFFFFFFFFF:FFFFFFFFFFFFFFFFFFFFFFFFFFFFFFFFFFFFFFFFFFFFF
@A00941:609:HJ7N2DRXY:1:2101:12536:1094 1:N:0:TAATACAG
CTAGCTTGAGATGTGTATAAGAGACAGGGAAAATAAACACATCTAATCTTGAATATTTCTAATAATGCAGTTGCAAAATATATAAATAAAATGGCAGATGTATAAAGAGAAATGTGAGACTTTTTACCATCGCAGTGGTGGGAGAGTTCT
+
FFFFFFFFFFFFFFFFFFFFFFFFFFFFFFFFFFFFFFFFFFFFFFFFFFFFFFFFFFFFFFFFFFFFFFFFFFFFFFFFFFFFFFFFFFFFF:FFFFFFFFFFFFFFF,FFFFFFFFFFFFFFFFFFFFFFFFFFFFFFFFFFFFFF:F
@A00941:609:HJ7N2DRXY:1:2101:12554:1094 1:N:0:TAATACAG
CTAGCTTGAGATGTGTATAAGAGACAGATCCTAAATATATATGCACCCAATACAGGAGGACCCAGATTCATAAAGCAAGTCCTTAGTGACCTACAAAGAGACTTAGACTCCCACACAATAATAATGGGAGACTTTAACACCCCACTGTCA
+
FFFFFFFFFFFFFFFFF:FFFFFFFFFFFFFFFF:FFFFFFFFFFFFFFFFFFFFFFFFFFFFFFFFFFFFFFFFFF,FFFFFFFFFFFFFFFFFFFFFFFFFFFFFFFFFFFFFFFFFFFFFFFFFFFFFFFFFFFFFF:FFFFFFFFF
@A00941:609:HJ7N2DRXY:1:2101:12590:1094 1:N:0:TAATACAG
TGACAAGAGATGTGTATAAGAGACAGAATGTGAGGTTTGTAAGTAGAGACAATAAGAACCACATTCCAGGATCCAAGAAGAACTCTAAAGGATGTCAGGTCTATTTTACTCTACAGTGTGTCTGGTGAGTGTTTGTTTCCTTGGCAAGGT
+
FFFFFFFFFFFFFFFFFFFFFFFFFFFFF,FFFFFFFFFFFFFFFFFFFFFFFFF::FFFFFFFFFFFFFFFFFFF:FF:FFFFFFFFFFFFF,FFFFFFFFFFFFFFFFF:FFFF,FFFFFFF::FFFFFFFFFFFFFFFF:FFFFFFF
@A00941:609:HJ7N2DRXY:1:2101:12825:1094 1:N:0:TAATACAG
CTAGCTTGAGATGTGTATAAGAGACAGGCTAAGGAGTTATTGAAGCACAAGTTTATACTACGCGATACAAAGAAAACTTCCTACTTGACCGAGCTCATCGACAGGTATAAGAGATGGAGGGCAAAGCCTGTCTCTTATACACATCTGCTA
+
FFFFFFFFFFFFFFFFFFFFFFFFFFFFFFFFFFFFFFFFFFFFFFFFFFFFFFFFFFFFFFFFFFFFFFFFFFFFFFFFFFFFF:FFFFFFFFFF:FFFFFFFFFFFFFFFFFFFFFF:FFF::FFFFFFFFF:FFFFFFFFFFFFFFF
@A00941:609:HJ7N2DRXY:1:2101:13187:1094 1:N:0:TAATACAG
CCAAGTCCAGATGTGTATAAGAGACAGCTACACTTCCCAGTGACCCCTGGAGCGACTTCCGCACCCGGTACCGGCCCCGCCCCTTGGCGCGCGGAAATGACGTTTCGGGGCGCATCTGTTCGGCTTCTGGGGTTGGCGGAGGTGTACCGC
+
FFFFFFFFFFFFFFFFFFFFFFFFFFFFFFFFFFFFFFFFFFFFFFFFFFFFFFFFFFFFFFFFFFFFFFFFFFFFFFFFFFFFFFFFFFFFFFFFFFFFFFFFFFFFFFFFFFFFFFFFFFF:F,,FFFFFFFFFFFFFFF,FFFFFFF
@A00941:609:HJ7N2DRXY:1:2101:13458:1094 1:N:0:TAATACAG
TGACAAGAGATGTGTATAAGAGACAGAAATTGAACTTGTAGTTTAAAAGTTTCCCACAAAGAAAACTCCAAGCACAGATACCTTCATTGATGAATTCTATGAAACATTTAAGGAAGAAATAATACCAATTCTATATAAACTTTTTCAGAA
+
FFFFFFFFFFFFFFFFFFFFFFFFFFFFFFFFFFFFFFFFFFFFFFFF:FFFFFFFFFFFFFFFFFFFFFFFFFFFFFFFFFFFFFFFFFFFFFFFFFFFFFFFFFFFFFFFFFF:FFFFFFFFFFFFFFFFFFFFFFFF:FFFFFFFFF
@A00941:609:HJ7N2DRXY:1:2101:13530:1094 1:N:0:TAATACAG
TGACAAGAGATGTGTATAAGAGACAGGTGCTGAGATTACAGGCATGAGCCACTGCACCCAGCCTAGCTTAGGATTTAAGAGGAGGAGGTAAAAGACAGTTCTGGTTGTGTGAGGAGGCCAAGGACCGTCTGGGGGGTGTGCGGGGGGGGT
+
FFFFFFFFFFFFFFFFFF:FFFFFFFFFFFFFFFFFFFFFFFFF:FF:FFFFFFF:F:FFFFFF:F:,,,,FF,,::,F,FF,FF,FF,,:,:F:,,,F,,,,F,F,,F,,,FF,FF:,,,,F,,,::,,,F:,F,,,,F,:F,FF,,F,
@A00941:609:HJ7N2DRXY:1:2101:13566:1094 1:N:0:TAATACAG
CTAGCTTGAGATGTGTATAAGAGACAGGCATTTTACCGAGATGAAAATATAAAGAAATATAAGAGCTATACCCAGTCCTAGTGCCCGGTTCAGCTGGGATGAAAGGGTACATGACAAGAGGCAATACCAGTGAATTAAATATTAGTAGTA
+
FFFFFFFFFFFFFFFFFFFFFFFFFFFFFFFFFFFFFFFFFFFFFFFFFFFFFFFFF:FFFFFFFFFFFFFFFFFFFFFFFFFFFFFFFFFFF:FFF:FFFFFFFFFFFFFFFFFFFFFFFFFFFFF:FFFFFFFFFF,:FFFFFFFFFF
@A00941:609:HJ7N2DRXY:1:2101:13693:1094 1:N:0:TAATACAG
CTAGCTTGAGATGTGTATAAGAGACAGGACACGATCTCGGCTCACTGCAAGCTCTGCCTCCTGGGTTCACGCCATTCTCCTGCCTCAGCCTCCCCAGTAGCTGGGACTACAGGCGCCCGCCACCACGCCAGGCTCATTTTTTTGTATTTT
+
FFFFFFFFFFFFFFFFFFFFFFFFFFFFFFFFFFFFFFFFFFFFFFFFFFFFFFFFFFFFFFFFFFFFFFFFFFFFFFFFFFFFFFFFFFFFFFFFFF:FFFFFFFFFFFFFFFFFFFFFFFFFFFFFFFFFFF,FFFFFFFFFFFFFFF
@A00941:609:HJ7N2DRXY:1:2101:13856:1094 1:N:0:TAATACAG
CTAGCTTGAGATGTGTATAAGAGACAGACTTGCCTCAGCCCCTGAGTAGCTGGGATTACAGGCATGTGACACCATGCCCGGCTAATTTTGTATCTTTAGTAGAGACAGGGTTTCACCATGTTGGCCAGGCTGGTCTTGAACCTGTCTCTT
+
FF:FFFFFFFFFFFFFFFFFFFFFFFFFFFFFFFFFFFFFFFFFFFFFFFFFFFFFFFFFFFFFFFFFFFFFFFFFFFFFFFFFFFFFFFFFFF:FFFFFF:FFFFFFFFFFFFFFF:FFFFF:FFFFFFFFFFFFFFFFFFFFFFFFFF
@A00941:609:HJ7N2DRXY:1:2101:14000:1094 1:N:0:TAATACAG
CTAGCTTGAGATGTGTATAAGAGACAGCTGCGATAAACCTTCCAGGGTTCATGCTAACGGGCTGGGTGCAGAGGCCACTGACCACTTTGCGGATGCTGTCCTGCAGCTGTCTCTTATACACATCTGCTATGTAGATCGGAAGAGCACACG
+
FFFFFFFFFFFFFFFFFFFFFFFFFFFFFFFFFFFFFFFFFFFFFFFFFFFFFFFFFFFFFFFFFFFFFFFFFFFFFFFFFFFFFFFFFFFFFFFFFFFFFFFFFFFFFFFFFFFFFFFFFF:FFFFF:FFFFFFFFFFFFFFFFFFFFF
@A00941:609:HJ7N2DRXY:1:2101:14181:1094 1:N:0:TAATACAG
CTAGCTTGAGATGTGTATAAGAGACAGATTGGGTATATACCCAAAGGACTATAAATCATTCTACTATAAAGACACATGCACACATATGTTTATTGCAGCACTATTTACAATAGCAAAGACTTGGAACCAACCCAAATGCCCATCAGTGAT
+
FFFFFFFFFFFFFFFFF,FFFFFFFFF:FFFFFFFFFFFFFFFFFFFFFFFFFFFFFFFFFFFFF:FFFF:FFFFFFFFFFFFFFFFF:FFFFFFFF:FFFFFFFFFFFFFFFFFFFFFFFFFFFFFFFFFFFF,FFFFFFFFFFFFFFF
@A00941:609:HJ7N2DRXY:1:2101:14308:1094 1:N:0:TAATACAG
CTAGCTTGAGATGTGTATAAGAGACAGGTATAGACGAGATTTTGCAGTGTTGGCCAGGCTGGTCTCGAACTCGTGACTTGAAGTGATCCACCTACCACTGCCTCCCAAAGTGCTGGGATTACAGGTGTGAGCCACTGTACCTGGCCCTGT
+
FFFFFFFFFFFFFFFFFFFFFFFFFFFFFFFFFFFFFFFFFFFFFFFFFFFFFFFFFFFFFFFFFFFFFFFFFFFFFFFFFFFFFFFFFFFFFFFFFFFFFFFFFFFFFFFFFFFFFFFF:FFFFFFFFFFFFFFFFFFFFFFFFFFFFF
@A00941:609:HJ7N2DRXY:1:2101:14398:1094 1:N:0:TAATACAG
CTAGCTTGAGATGTGTATAAGAGACAGGATTACAGGCATGTGCCACCAAGCCTGGCTAATTTTTTGTATTTAGTAGAGACGGGGTTTCACCCTGTTGGTCAGGCTGGTCTCGAACTCCTGACCTCAGGTAATCCATCCGCCTTGGCCTCC
+
:FFFFFFFFFFFFFFFFFFFFFFF:FFFF:FFFFFFFFFFFFFFFFFFFFFFFFFFFFFFFFFFFFFFF:FFFFFFFFFFFFFF:FFFFFFF,FFFFFFFFFFFFFFFF:FFFFFFFFFFFFFFF:FFFF:FFFF:FFFFF:FFFFFFFF
@A00941:609:HJ7N2DRXY:1:2101:14633:1094 1:N:0:TAATACAG
CTAGCTTGAGATGTGTATAAGAGACAGGTCCCAGGGTGACCCAGGCAGGAGCTTGATGAGAACACAGCTGGGGTAGGCTGCAGACGTGGGCTCCGGGACAGGGCACAGAGGGGAGCGCCCGGCCCTTGGGCTGTCTCTTATACACATCTG
+
FFFFFFFFFFFFFFFFFFFFFFFFFFFFFFFFFFFFFFFFFFFFFFFFFFFFFFFFFFFFFFFFFFFFFFFFFFFFFFFFFFFFFFFFFFFFFFFFFFFFFFFF:FFFFFFFFFFFFFFFFFFFFFFFFFFFFFFFFFFFFFFFFFFFFF
@A00941:609:HJ7N2DRXY:1:2101:14651:1094 1:N:0:TAATACAG
CTAGCTTGAGATGTGTATAAGAGACAGTTATGGGTCAGGGTCATAGACTTGTGTAAAGGGCCACTGACACTATCCCTGAGATGAGCATACAATGAACTGGGTTCTGAAAATGTGGAAAAAAGCAAGAACAGGATTCAGCTGCTGCTACAG
+
FFFFFFFFFFFFFFFFFFFFFFFFFFFFFFFFFFFFFFFFFFFFFFFFFFFFFFFFFFFFFFFFFFFFFFFFFFFFFFFFFFFFFFFFFFFFFFFFFFFFFFFFFFFFFFFFFFFFFFF,FFFFFFFFFFFFFFFFFFFF:FFFFFFFFF
@A00941:609:HJ7N2DRXY:1:2101:14977:1094 1:N:0:TAATACAG
CTAGCTTGAGATGTGTATAAGAGACAGATATATGTCATCTGGCAGGGGACAACCCCATCTCCAGCTCTCAAATGAGAAAGAACAGTATAGAATTATGGATTTGGAGCTGAGAGGAAGTAGCTTTATGTAATAATTCTGAATTCATTTTCT
+
FFFFFFFFFFFFFFFFFFFFFFFFFFFFFFFFFFFFFFFFFFFFFFFFFFFFFFFFFFFFFFFFFFFFFFFFFFFFFFFFFFFFFFFFFFF,FFFFFFFFFFFFFFFFFFFFFFFFFFFFFFFFFFFFFFFFF:F,FFF,FFFFFFFFFF
@A00941:609:HJ7N2DRXY:1:2101:15067:1094 1:N:0:TAATACAG
CTAGCTTGAGATGTGTATAAGAGACAGACCACACCTGGCTAATTTTTGTATTTGTTTGCATTTTTAGTAGAGACTGGGTTTCACCATGTTGGCCAGGCTAGTCTTGAACTCCTGACCTCAGGTGATCTGCCCACCTCAGCCTTCCAAAGT
+
FFFFFFFFFFFFFFFFFFFFFFFFFFFFFFFFFFFFFFFFFFFFFFFFFF:FFFFFFFFF:FFFFFFFFFFFFFFFFFFFFFFFFFFFFFFFFFFFFFF,FFFFFFFFFFFFFFFFFFFFFFFFFFFFF:FFFFFFFFFFFFFFFFFFFF
@A00941:609:HJ7N2DRXY:1:2101:15085:1094 1:N:0:TAATACAG
CTAGCTTGAGATGTGTATAAGAGACAGCTTCCTGGGAGCATGGCAGCCACATCCCGGGGAGCAGCAGTCCTCTGCTAGCACACATCTGCAGCGCCAGCTTCCATCCTTGGTCCTGTCTCTTATACACATCTGCTATGTAGATCGGAAGAG
+
FFFFFFFFFFFFFFFFFFFFFFFFFFFFFFFFFFFFFFFFFFFFFFFFFFF,FFFFFFFFFFFFFFFFFFFFFFFFFFFFFFFFFFFFFFFFFFFFFFFFFFF:FFFFFFFFFFFFFFFFFFFFFFFFFFFFFF:,FFFFFFFFFFFFFF
@A00941:609:HJ7N2DRXY:1:2101:15139:1094 1:N:0:TAATACAG
CCAAGTCCAGATGTGTATAAGAGACAGGGTGTGACCTGTAATCTGGATTAGGTGGGCCCAGGGCAACCTCTTATCACGTCCCTCCTGGAAAGCCTGACTGCTGTATACATTTCTAGGGCTGCAGATAGGGCTTGGCCAATAGATTACCTC
+
FFFFFFFFFFFFFFFFF::FFFFFFFFFFFFFFFFFFFFFFFFFFFFFFFFFFFFFFFFFFFFFFFFFFFF:FFFFFFFFFFFFFFFFFFFFFFFFFFFFFFF:FFFFFFFFFFFFFFFFFFFFFFFFFFFFFFFFFFFFFFFFFFFFFF
@A00941:609:HJ7N2DRXY:1:2101:15519:1094 1:N:0:TAATACAG
CTAGCTTGAGATGTGTATAAGAGACAGCTCCAGGTTCATCCATGTTGTTGCAAATGGCAAAATTTCATTCTTTCCTGAGGCTGAATAATATTCCATTGTGTGTGTGTGTGTGTGTGTGTGTGTGTGTGTGTGTGTGTACACCACATTTTC
+
FFFFFFFFFFFFFFFFFFFFFFFFFFFFFFFFFFFFFFFFFFFFFFFFFFFFFFFFFFFFFFFFFFFFFFFFFFFFFFFFFFFFFFFFFFFFF:F,FFFFFFFFFFFFFF:FFFFFFFFFFFFFFFFFFFFFFFFFF,:FF,,FF::FF,
@A00941:609:HJ7N2DRXY:1:2101:15718:1094 1:N:0:TAATACAG
CCAAGTCCAGATGTGTATAAGAGACAGGCTTTATATAGCTCATAAATGCAGACTTTCAATCCTACAGGTACTGCTGATCTGGAAGTTTTATTTTATCTTTCATGCTGATGAAAATGACACATCCTTGTTGGGAGATGCTACTATGAATGG
+
FFFFFFFFFFFFFFFFFF:FFFFF:FFF:FFF,FFFF:FFFFFFFFFFFF:FF:FFF:F:FF:F,,:FFFFFF:FFF,:F:FFFF:F:FFFFFF:::FFFF,,,FFF::F,FFFFF:FFFF,FF,F::,F:F:FFFF::FF:,FFFFFFF
@A00941:609:HJ7N2DRXY:1:2101:15953:1094 1:N:0:TAATACAG
CTAGCTTGAGATGTGTATAAGAGACAGGTGATAAGCATTCAGATGACATTCAAGGTATAGGTTATTATTTATGTATATAAAGAAGTTTTAATTTTGATAGCCAAGATTATTTAAGTGTATAAAAGCTTAAAATATGTCCATATAATCAAA
+
FFFFFFFFFFFFFFFFFFFFFFF:FFFFFFFFFFFFFF:FFFF:FFFFFFFFFFFFFFFFFFFFFFFFFFFFFFFFFFFFF,FFFFFFFF,FFFFFFFFFFFFF,FFFFFFFFFFFFFFFFFFFF::FFFFF:FFFFF,FFFFFF:F:FF
@A00941:609:HJ7N2DRXY:1:2101:16351:1094 1:N:0:TAATACAG
CTAGCTTGAGATGTGTATAAGAGACAGACATAGCAAGATACCATCTTGACAACAGCAAGAAAAAATTACGGCTGTGGTGGTGTGAGCCTGTAGTCCTTGCTACTTGGGAGGATCCCTTGAGCCCAGGAGTTTGAGGCTGCAGTAAGCTAG
+
FF,:F::FFFFFFFFFFFFFFFFFFFFFF:FF:FF,FFFFFFFFFFF,FFF:FFFFFFFFFFFFF:FF:F,,:FF:FFFFFF,FFF,F:FF::F,:F,F:FFFF:::F,F,FFF:::FFF,:F,F,FFFFFFFFFFFF,:F:F:FF::FF
@A00941:609:HJ7N2DRXY:1:2101:16532:1094 1:N:0:TAATACAG
CTAGCTTGAGATGTGTATAAGAGACAGGCTCAGCAAAGCCACTGAGGCCAGACTGCCTCTCTAGATTCTTCCTCTCTGGGCAGGACATCTCTGAAAAAAAGGCTACAGTCCGAGTCAGGGGTTTATAGATAAAACCCCATCTGCCTGGGA
+
FFFFFFFFFFFFFFFFFFFFFFFFFFFFFFFFFFFFFFFFFFFFFFFFFFFFFFFFFFFFFFFFFFFFFFFFFFFFFFFFFFFFFFFFFFFFFFFFFFFFFFFFFFFFFFFFFFFFFFFFFFFFFFF:FFFFF:FFFFF:FFFFFFFFFF
@A00941:609:HJ7N2DRXY:1:2101:16550:1094 1:N:0:TAATACAG
CTAGCTTGAGATGTGTATAAGAGACAGCTTCCCAGGGGCATCCCTCAGAGATGCAGGGCCACAGGGCAAGTCACACTGTACTTTCCATCAACAAAATTTTTGTGCAGGTGAAGTCAGGTAAAAAGAAAGAAAGAGAGAGGTAGACAAAAG
+
FFFFFFFFFFFFFFFFFFFFFFFFFFFFFFFFFFFFFFFFFFFFFFFFFFFF:FFFFFFFFFFFFFFFFFFFFFFFFFFFFFFFFFFFFFFFFFFFFFFFFFFFFFFFFFFFFFFFFFFFFFFFFFFFFFFFFFFFFFFFFFFFFFFFFF
@A00941:609:HJ7N2DRXY:1:2101:16929:1094 1:N:0:TAATACAG
CTAGCTTGAGATGTGTATAAGAGACAGTCCCCACCCAGAGCTGAGACCTGGGAGAGGCGCGCAGTGGAGCAGGGTGGATTCATTGTGGGGTGGCAGGCTTTCGCCGTAGAAGGCTCCCCACCTCAGCCCTGGGGACCCCCTGGCCTCCTG
+
FFFFFFFFFFFFFFFFFFFFFFFFFFFFFFFFFFFFFFFFFFFFFFFFFFFFFFFFFFFFFFFFFFFFFFFFFFFFFFFFFFFFFFFFFFFFFFFFFFFFFFFFFFFFFFFFFFFFFFFFFFFFFFFFFFFFFFFFFFFFFFFFFFFFFF
@A00941:609:HJ7N2DRXY:1:2101:17454:1094 1:N:0:TAATACAG
CTAGCTTGAGATGTGTATAAGAGACAGGTTCTAAATTTTCAAGATGGGCTATACTTACAACGGAAATCATTTTAAAAAATTCTAAATTATGGAGTTCTTAAGTTCTACATTATAGCCTGGACCAAATACCTCAGCCTATTCTCCTAAACA
+
FFFFFFFFFFFFFFFFFFFFFFFF:FFFFFFFF:FFFFFFFFFFFFFFFFFFFFFFFFFFFFFFFFFFFFFFFFFFFFFFFFFFFFFFFFFFFFF,FFFFFFFFFFFFFFFFFFFFFFFFFFFFFFFFFFFFFFFFFFFF:FFFFFFFFF
@A00941:609:HJ7N2DRXY:1:2101:17671:1094 1:N:0:TAATACAG
CCAAGTCCAGATGTGTATAAGAGACAGAGCGTATTCTATGTATTTCTGATAAACCACTTTAAATGCTTTAAAAAATGAATGAGAGGCCAAGCGCGATGGCTCACCCCTTAATCCCAGCACTTTGGGAGGCCAAGGCGGGCGGCTCACGAG
+
FFFFFFFFFFFFFFFFFFFFFFFFFFFFFFFFFFFFFFFFFFFFFFFFFFFFFFFFFFFFFFFFFFFFFFFFFFFFFFFFFFFFFFFFFFFFFFFFFFFFFFFFFFFFFFFFFFFFFFFFFFFFFFFFFFF,FFFFFFFFFFFFFFFFFF
@A00941:609:HJ7N2DRXY:1:2101:17779:1094 1:N:0:TAATACAG
CTAGCTTGAGATGTGTATAAGAGACAGTGATAGGAGATGTTATTCTCTGAAGCTTAATTTCATCTGAAAGAAATGTAAGAGAAAATAAAAAGCATTGTCAAATTCTTTCTTATCTTTGTGGGTTTATCTAGCTTTAAGCTTTGATGTTGC
+
FFFFFFFFFFFFFFFFFFFFFFFFFFFFFFFFFFFFF:FFFFFFFFFFFFFFFFFFFFFFFFFFFFFFFFFFFFFFFFF,FFFFFFFFFFFFFFFFFFFFFF:FF:FFFFFFFFFFFFFFFFFFFFFFFFFFFFFFFFFF:F::FFF:FF
@A00941:609:HJ7N2DRXY:1:2101:17960:1094 1:N:0:TAATACAA
CGCGGTTCAGATGTGTATAAGAGACAGCTTCTGCACACAGGAAGGAGGTTCGTTCACAGAAATTATAGAAAGTTGAAAAAAAAATTACAGGATGTTGGTATCTGGTGCTGCTCTCCCAGTGTTAACACAGTGAGCAACACGCTTAGAAGC
+
FFFFFFFFFFFFFFFFFFFFFFFFFFFFFFFFFFFFFFFFFFFFFFFFFFFFFFFFFFFFFFFF,FF:FFFFFFFFFFFFFFFFFFF:FF:FFFFFFFFFFFF:FFFFFFFFFFFFFFFFFFFFFFF,FFFFFFFFFFFFFFFFFFFFF:
@A00941:609:HJ7N2DRXY:1:2101:17996:1094 1:N:0:TAATACAG
CCAAGTCCAGATGTGTATAAGAGACAGCTGTAAGCATGATTATATACCATAAACACTCAGGTACCACATATGAGCTCCGTGCTGTAGAGACAAGCAAAGGATCTAAATCTGCAGAATGACTTAATATAGGAATGGGGAGTATAATGCACA
+
:FFFFFFFFF,:FF::F,FF,:::FF:FFFFFFFFFFFFF:F:FFFF,F:FFF:FFFFFF::,FFFFF,FF::::FFF:,FF,FF,,F:F,F,FFFF:FFFFF:,FFFF::FFF:FFFFF:FF,FF,::FFFFFF:FF,F,F:F,,,FF,
@A00941:609:HJ7N2DRXY:1:2101:18014:1094 1:N:0:TAATACAG
CTAGCTTGAGATGTGTATAAGAGACAGGGTGGCTATTATAGGCAGGAGGAGAGGGGAAGAGAATTGCGGGGGGGAGAGGGAGATATTGGTCAAAGGGTATAGAGAATCAGTGAGAAAGGAGGAACAGCTGTCTCTTATACACATCTGACT
+
FFFFFFFFFFFFFFFFF:FF:FFFFFF:FFFFFFFFFFFFFFFFFFF:FFFFF,FFFFFFFF:FFFFF:FFF:FFFFFFFFFFFFFFFFFFFFFFFFFF:FFFFF:FFFFFFFFFFFFFFFFFFFFFFF:FFFFFFFFFFFFFF:FF,FF
@A00941:609:HJ7N2DRXY:1:2101:18267:1094 1:N:0:TAATACAG
TGACAAGAGATGTGTATAAGAGACAGTTTCAAACCTGCTCTATGAAAGGAAGTTTTCAACTCTATGAGTGGAATGCAAACATCACAGAGAAGTTTCTGAGAATGCATCTGTCTTGAGTTTATATGCAGAAATTCCCGTTTCCAACGAAAT
+
FFFFFFFFFFFF:FFFFFFFFFFFFFFFFFFFFFFFFFFFFFFFFFFFFFFFFFF:FFFFF:F:FFFFFFFF:FFFFFFFFFFFFFFFFFFFFFFFFFFFFFFFFFFFFFFFFFFFFFF:FFFF,F:FF,:,:FFFFF,FFF,FFFFFFF
@A00941:609:HJ7N2DRXY:1:2101:18448:1094 1:N:0:TAATACAG
CTAGCTTGAGATGTGTATAAGAGACAGGTGTGGGATCTGGCAGGAGCAGGCTCCGTGTGGGCCCTGTGGCAGTGCCCAGGTGCTGTCTCTTATACACATCTGCTATGTAGATCGGAAGAGCACACGTCTGAACTCCAGTCACTAATACAG
+
FFFFFFFFFFFFFFFFFFFFFFFFFFFFFFFFFFFFFFFFFFFFFFFFFFFFFFFFFFFFFFFFFFFFFFFFFFFFFFFFFFFFFFFFFFFFFFFFFFFFFFFF:FFFF:FFFFFFFFFFFFFFFFFFFFF:FFFFFFFFFFFFFFFFFF
@A00941:609:HJ7N2DRXY:1:2101:18521:1094 1:N:0:TAATACAG
CTAGCTTGAGATGTGTATAAGAGACAGAGGCCAGGCACTGAAGCTCCAGTGACCTAGCGCGAGAGCCATCCAAGTATAAATACAAAGATGAAAATCATCCAACTACATTTCTTAGCCAATTTCATACCAGATTCTCACAAATAATGACTG
+
FFFFFFFFFFFFFFFFFFFFFFFFFFFFFFFFFFFFFFFFFFFFFFFFFFFFFFFFFFFFFFFFFFFFFFFFFFFF:FFFFFFFFFFFFF:FFFFFFFFFFFFFFFF:FFFF:FFFFFFFFFFFFFF:FFFFFFFFFFFFFFFFFFFFFF
@A00941:609:HJ7N2DRXY:1:2101:18539:1094 1:N:0:TAATACAG
CTAGCTTGAGATGTGTATAAGAGACAGGAGTACCTGTTTCTCTTGGAAACAAACTACTTGCCTGCTCAAGTCACATTCTAGGTCAATATTTTCTGTTAAACAATCTTTTCAATCTTTTAGATATTAAAAGAGAGAATCTTCTATTAATAT
+
FFFFFF:FFFFFFFFFFFFFFFFFFFFFFFFFFFFFFFF:FFFFFFFFFFFF:FFFFFFF:FFFFFFFFFFFFFFFFFFFFFFFFFF:FFFFFFFFFFF,FFFFFFFFFFFFFFFFFFFFFFFFFFFFFFFFFFFFFFFFFF:FFFFFFF
@A00941:609:HJ7N2DRXY:1:2101:18557:1094 1:N:0:TAATACAG
CTAGCTTGAGATGTGTATAAGAGACAGAGCCAGGATGGTCTCGATCTCCTGACCTTGTGATCCGCCCGCCTCGGCCTCCCAAAGTGCTGGGATTACAGGTGTGAGCCACTGCGTCTGGCCTCAATTTCCTTAATGTATCTGTTTCATCTT
+
FFFFFFFFFFFFFFFFFFFFFFFFFFFFFFFFFFFFFFFFFFFFFFFFFFFFFF:F:FFFFFFFFFFFFFFFFFFFFFFFFFFFFFFFFFFFFFFFFFFFFFFFFFFFFF:FFFFFFFFFFFFFFFFF:FFF:FFFFFFFFF,FFFFFF,
@A00941:609:HJ7N2DRXY:1:2101:18575:1094 1:N:0:TAATACAG
CTAGCTTGAGATGTGTATAAGAGACAGGGTTTGTGAGGCTTACAAAAGTGTATAATGTTCATTTGCTTTATGTCGGATTATTGCACTTTCTCATTTATTTAACTCCTTCACTTACCACTCATTCATTCATTCATCAACCCAATCATTGTT
+
FFFFFFFFFFFFFFFFFFFFFFFFFFFFFFFFFFFFFFFFFFFFFFFFFFFFFFFFFFFFFFFFFFFFFFFFFFFFFFFFFFFFFFFFFFFFFFFFFFFFFFFFFFFFFFFFFFFFFFFFFFFFFFFFFFFFFFFFF:FFFF,FFFFFF:
@A00941:609:HJ7N2DRXY:1:2101:18593:1094 1:N:0:TAATACAG
CCAAGTCCAGATGTGTATAAGAGACAGGTGTGTGTGTGTGTGTGTGCGCGCGCGCGCGTTCCTATGTGTTTAAGCCACTAAAGCCATGTAATTTGTTATGGCAGCGAATTAAAAAAACTGATACAAATCAACATCACCGTATTTCCGTAA
+
FFFFFFFFFFFFFFFFFFFFFFFFFFFFFFFF:FFFFFFFFFFFFFFFFFFFFFFFFFFFFFFFFF:FFFFFF,FFFFFFFF:FFF:FFFF,FF:FFFFFFFFFFFF,FFFFFFFFFFF:F,FFFFFFFFF:F:FFF,FF::FF,,FFFF
@A00941:609:HJ7N2DRXY:1:2101:18629:1094 1:N:0:TAATACAG
CTAGCTTGAGATGTGTATAAGAGACAGGTGTATGTGTGTGTATGGTTTTTTGTAAGTAAGTTGCAGATATTATATTTCATTTTGTATACTTCAGCATGTGCCTTCTTAGAATAAGAAAAACTTCTTATATAATCACAGTATCACACCTCT
+
FFFFFFFFFFFFFFFFFFFFFFFFFFFFFFFFFFFFFFFFFFFFFFFFFFFFFFFFF,FFFFFFFFFFF:FFFFFFFFFFFFFFFFFFFFFFFFFFFFFFFFFFFFFFFFF:FFFFFFFFFFFFFFFFFFFFFFFFFFFFFFFFFFFFFF
@A00941:609:HJ7N2DRXY:1:2101:18647:1094 1:N:0:TAATACAG
CTAGCTTGAGATGTGTATAAGAGACAGGTTAAATAGCTTACCTAAGGTCAATTAAATGAAATATCCTGATCCTCAAAGCTAGGGACACTTATGGGTTCATTCAATAAACATTTACTGACTGTCTACAATATGAAAGAGACTGTTTCTGGA
+
FFFFF:F,FFFFFFFFF:FF:F,F,F:FF:FFFFFFFFFFFFFFF,F::FF,FFFFFFFFFFFFF,FFFFFFFFFFF,FF:FFFFFFFFFFFF:FFF,:FFFFFF:FFFF,FFF:FFFFFFFFFFFFFFFFF:FF,F::,F:FFFFFFFF
@A00941:609:HJ7N2DRXY:1:2101:19027:1094 1:N:0:TAATACAG
CTAGCTTGAGATGTGTATAAGAGACAGGTATACCCCTTGGAATTTGGGATTAGTATCATTTTCTTCCTTTCTGGATATTAGGAATGATATTACAAGAAGGCGTACACACCCTGCGATATTGTTGACTAACAGCATCCTCTCCCCACCTGG
+
FFFFFFFFFFFFFFFFFFFFFFFFFFFFFFFFFFFF:FFFFF::FFFFFFFFFFFFFFFFFFFFFFFFFFFFFFFFFFFFFFFFFFFFFFFFFFFFFFFFFFFFFFFFFFFFFFFF,FFFFFFFFFFFFFFFFFFFFFFFFFFF:FFFFF
@A00941:609:HJ7N2DRXY:1:2101:19171:1094 1:N:0:TAATACAG
CTAGCTTGAGATGTGTATAAGAGACAGGATGATGATTCCATTCATTTCCATCCGATGATGATTCCATTCGATTCCGTTCAATGATTATTCCATTCGAGTCCATTCGATGATTCCATTCGATTCCATTCGATGATGATTGCATTCGAGTCC
+
FFFFFFFFFFFFFFFFFFFFFFFFFFFFFFFFFFFFFFFFFFFFFFFFFFFFFFFFFFFFFFFFFFFFFFFFFFFFFFFFFFFFFFFFFFFFFFFFFFFFFFFFFFFFFFFFFFFF:FFFFFFFFFFFFFFFFFFFFFFFFFFFFFFFFF
@A00941:609:HJ7N2DRXY:1:2101:19262:1094 1:N:0:TAATACAG
CCAAGTCCAGATGTGTATAAGAGACAGTCTCTGAGGTGCACACCGTGAGGTGCACATCTCTAAATGGGGAGGGGGCGGCGGAGAGCGACGAAGCGAACGCCTGCACAGTCGACAACTAGGTCCGCAGGCTAGGCGACACCGGTGCGCGCC
+
FFFFFFFFFFFFFFFFFFFFFFFFFFFFFFFFFFFFFFFFFFFFFFFFFF:FFFFFFFFF:FF,FFFFFFFFFFFFFFFFFFFFFFFFFFF:F:F:FFFFFFFFF,FFFF,:F:,FFFFFFFFFF:FFFFFFFFFFF,FFFF:FFFFFFF
@A00941:609:HJ7N2DRXY:1:2101:19316:1094 1:N:0:TAATACAG
CTAGCTTGAGATGTGTATAAGAGACAGCCTATTGATAGAGCAGATTGGAATCACTCTTTTTGTAGAATCTGCAAATGGAGATTTGGACTGCTTTGAGGCCTACGGTGGTACAGGAAGTAAGTTCATATAAAAGGCAAACGGAAGCATTCT
+
FFFFFFFFFFFFFFFF:FFFFFFFFFF:FFFFFFFFFFF,FFF:FFFFFFFFF:FFFF,FFFFFFFFFFFFFFFFFFF,,FF:FFF:FFFF,FF:FF:FFFFFFFFFFFFFFFFFFFFFFFFFFFFFFFFF:FFFFFFFFFFFFFFFFFF
@A00941:609:HJ7N2DRXY:1:2101:19352:1094 1:N:0:TAATACAG
CTAGCTTGAGATGTGTATAAGAGACAGCCCATATACTTTGTAAATGTAGAAAATTAAGCTGCATTCCCCAACGTGGGACAAAAGAATGGAGAAAAATAACACGAGAAGCCAATCTCCTGTGGTGTGCTGCTTTCTGCCTAAACACTTATC
+
FFFFFFFFFFFFFFFFFFFFFFFFFFFFFFFFFFFFFFFFFFFFFFFFFFFFFFFFFFFFFFFFFFFFFFFFFFFFFFFFFFFFFFFFFFFFFFF:FFFFFFFFFFFFFF:FFFFFFFFFFFFFFFFFFFFFFFFFFF:FFFFFFFFFFF
@A00941:609:HJ7N2DRXY:1:2101:19732:1094 1:N:0:TAATACAG
CTAGCTTGAGATGTGTATAAGAGACAGAGGTGGTTGTCATTGAGATGAAGAAGTGGTCTCCACTGGACTGGAGTGACATGGGAGTGGAGGTGAGAATTTGAGAGTAGTTCTAGGTTATTAATAAGTATACCAGCATTTCCTTAGGGTATT
+
FFFFFFFFFFFFFFFFF:FFFFFFF:FFFFFFFFFFFFFFFFFFFF:FFFFFFFFFFFFFFFFFFFFFFFFFFF:FFFFFFFFFFF:FFFFFFFFFFFFFFFFFF,FFFFFFFFFFFFFFFFFFFFFFFFFFFFFFFFF:::FFFFFFFF
@A00941:609:HJ7N2DRXY:1:2101:19895:1094 1:N:0:TAATACAG
TGACAAGAGATGTGTATAAGAGACAGTTAATGGTCCTTATGATAAACAGTTATATCAACTGTTCAAAATGTATACTAATGAACATGCAAGTGAAAATTGAGTATGGCTTCTGTAGGATGTATGCCAACAAATTACTTAATTTTAACATTA
+
FFFFFFFFFFFFF:FFFFFFFFFFFFF,FFFFF::FFFFFFFFF::FF:FFFFF:F,FF,F,,F,FFFFFFFFFF:FFF,,:FF:,FFFFF:FFFF,F,:FF:FFF,FFFF:F,F,F,::FFFF:FFFFFFF,:F,:FFF:FFF,:FFFF
@A00941:609:HJ7N2DRXY:1:2101:20057:1094 1:N:0:TAATACAG
TGACAAGAGATGTGTATAAGAGACAGATTTTAATTTGAATACTTATTGTAGTATCTTATTTACATAACAGCTAAAGATTGAAATATGTGGGACCAAGCCAGAGATATAGTAAAAGAAATTGATAATTCCCATGAATAGAAATTAAACACG
+
FFFFFFFFFFFFFFFFFFFFFFFFFFFFF:FFFFFFFFFFFFF:FFFFFFFFFFFFFFFFFFFF:F:FFFF,FFFF:F,FFFFFFFFFFFFFFFF:F:FFFFFFFF:FFF:FF:FFFF:FF:FFFFF:FFFFF:F,FFF:F,F:FFFFFF
@A00941:609:HJ7N2DRXY:1:2101:20419:1094 1:N:0:TAATACAG
CTAGCTTGAGATGTGTATAAGAGACAGTGCTTACATTGCCTTCTTTGCATTTTTTGAATAATTAAGCTATACATATATTCTTTATTTTGCTCACTTAACACTTTATCAAAAGCATTGACTTACTGTGGTAGCCAGAGTCCAAGATGTCCC
+
FFFFFFFFFFFFFFFFFFFFFFFFFFFFFFFFFFFFFF:FFFFFFFFFFFFFFFFFFFFFFFFFFFFFFFFFFFFFFFFFF:FFFFFFFF:FFFF:FFFFFFFFF:FFFF:F:FFFFFFFFFFFFFFFFF:FFFFFFFFFFFFFFFFFFF
@A00941:609:HJ7N2DRXY:1:2101:20437:1094 1:N:0:TAATACAG
CCAAGTCCAGATGTGTATAAGAGACAGCCTCAGAGAAGCCAAGTTGAGGAGTGGACCGAGGCCTCCACAACAAGCTAGAACTCAGGACTCAGAGCACCATCATGGCTACTCTTGCTCCTGTCTCTTATACACATCTGCTATGTAGATCGG
+
FFFFFFFFFFFFFFFFFFFFFFFFFFFFFFFFFFFFFFFFFFFFFFFFFFFFFFFFFFFFFFFFFFFFFFFFFFFF:FFFFFFFFFFFFFFFFFFFFFFFFFFFFFFFFFFFFFFFFFFFFFFFFFFFFFFFFF::FFFFFFFFFFFF:F
@A00941:609:HJ7N2DRXY:1:2101:20636:1094 1:N:0:TAATACAG
CTAGCTTGGGATGTGTATAAGAGACAGCTATTATATATTAAAGGAGCTCACTAGAGAGCAGAAACCCAGAAAACAAGGTGCAAATTGCACAGTGCTTGATATGCACTGTGATAAAGGTAGGTCCCCTGACTTGGACACAGTGACTAAGCC
+
FFFFFFFFFFFFFFFFFFFFFFFFFFFFFFFFFFFFFFFFFFFFFFFFFFFFFF:FFFFF:FFFFFFFFFFFF:FFFFFFFFFFFFFFFFFFFFFFFFFFFFF:FFFFFFFFFFFFFFFFFFF:F,FF,FFFFF:F,FFFFFFFF:F:::
@A00941:609:HJ7N2DRXY:1:2101:20708:1094 1:N:0:TAATACAG
CTAGCTTGAGATGTGTATAAGAGACAGGAATATCATTCATGAGAATATCCCCAACCTATCCAGACAGGCCAACATTCCAATTCAGGAAATCCAGAGAACCTCAGTAAGATCTGTCTCTTATACACATCTGTCTGCGAGATCGGAAGAGCA
+
FFFFFFFFFFFFFFFFFFFFFFFFFFFFFFFFFFFFFFFFFFFFFFFFFFFFFFFFFFFFFFFFF:FFFFFFFFFFFFFFFFFFFFFFFFFFFFFFFFFFFFFFFFFFFFFFFFFFFFFFFFFFFFFFFFFFFFFFFFFFFFFFFFFFFF
@A00941:609:HJ7N2DRXY:1:2101:20871:1094 1:N:0:TAATACAG
CCAAGTCCAGATGTGTATAAGAGACAGCCTAGTCTCTGATAAAACAGACTTTAAACCAACAAAGATCAAAAGAGACAAAGAAGGCCATTACATAATGGTAAAGGGATCAATTCAACAAGAAGAGCTAACTATCCTAAATATATATGCACC
+
FFFFFFFFFFFFFFFFFFFFFFFFFFFFFFFFFFFFFFFFFFFFFFFFFFFFFFFFFFFFFFFFFFF:FFFFFFFFFFFFFF:FFFFFFFF:FFFFFFFFFFFFF:FF:FFFF,FFFFFF:FFFF:FFF,FFFFFFFFFFFF:FFFFFFF
@A00941:609:HJ7N2DRXY:1:2101:21070:1094 1:N:0:TAATACAG
AACCGCGGAGATGTGTATAAGAGACAGGGTACCAAAACAGAGACATAGATAAATGGAACAGAACAGAGCCCTCAGAAATAACGCCGCATATCTACAACTATCTGATCTTTGACAAACCTGAGAAAAACAAGCAATGGGGAAAGGATTCCC
+
F:FFFFFFFFFFFFFFF:FFFFFFFFFFFFFFFFFFFFF,F:FFF:FFFFFFFFFFFFFF:FFFFFFFFFF,FFFFFFFFFF,FFFFF,F,FFFFFFF:FFFFF::F:FFFFFF,FFFF:FFFF:F:FF:FFFFF,FFFF:FFFFFF,FF
@A00941:609:HJ7N2DRXY:1:2101:21197:1094 1:N:0:TAATACAG
CTAGCTTGAGATGTGTATAAGAGACAGGTATTGAATAGGTGCTCAGTAAAGAGTTAAATACATGAAGAGTTAAATGAATACTGAAGACTTTTTTTGGGTGAATTTACTAAGCTCGTAATTTCAGCCTTATTGATCCTGTCTCTTATACAC
+
FFFFFFFFFFFFFFFFFFFFFFFFFFFFF:FFFFFFFFFFFFFFFFFFFFFFFFFFFFFFFFFFFFFFFFFFFFFFFFFFFFFFFFFFFFFFFFFFFFFFFFFFFFFFFFFFFFFFFFFFFFFFFFFF:FFF:FFFFFFFFFFFFFF:FF
@A00941:609:HJ7N2DRXY:1:2101:21395:1094 1:N:0:TAATACAG
CTAGCTTGAGATGTGTATAAGAGACAGGTTCTGTTCTCAGGTCCATCAGATACCCCATCACTTCCTTCAGCTTCCTCCTGCACAGATGCTGATAATACGCTGGTTAGTCTTCACGTGCTCTTATTAAGGGTTTGTGGAGATGCTTGACAC
+
FFFFFFFFFFFFFFFFFFFFFFFFFFF,FFFF:FF,F:FF::FFFFFFF:FF:,FFFFFFFFFF,:F,FFFFFFFFFFFF:FF:FFF:FFF::FFFFF,FFFFFFFFFFFF,FFF:,,F:FFFFFFF,::FFFFFF:F:FFF,,FF,FF:
@A00941:609:HJ7N2DRXY:1:2101:21757:1094 1:N:0:TAATACAG
CTAGCTTGAGATGTGTATAAGAGACAGAGAATACACTGTAATACAGCCATATTTGATGTATCAAATTTGTAAAGTAACATTGATACTATTTGATTATATAGTCCACAATCCTTATCCATATTTCCCAATTGTCCAGACAATAACCGTTAT
+
FFFFFFFFFFFF:FFFFFFFFFFFFFFFFFFFFFFFFFFFFFFFFFFFFFFFFFFFFFFFFFFFFFFFFFFFFFFFFFFFFFFFFFFFFFFFFFFFFFFFFFFFFFFFFFFFFF,FFFFFF:FFFF:FFFF:FFFFFFFFFFFF:FFFFF
@A00941:609:HJ7N2DRXY:1:2101:21775:1094 1:N:0:TAATACAG
CTAGCTTGAGATGTGTATAAGAGACAGGAGCCACGGCGCCCAGCCTCCCACTGAGAATTAATGCTGCTTTTTTTTCCCGTCAAGCATGCAGTCCCAAGTCTGTCTCTTATACACATCTGCTATGTAGATCGGAAGAGCACACGTCTGAAC
+
FFFFFFFFFFFFFFFFFFFFFFFFFFFFFFFFFFFFFFFFFFFFFFFFFFFFFFFFFFFF:FFF:FFFFFFFFFFFFFFFFFFFFFFFFFFFFFFFFFFFFFFFFFFFFFFFFFFFFFFFFFFFFFFFFFFFFFFFFFFFFFFFFFFFFF
@A00941:609:HJ7N2DRXY:1:2101:21847:1094 1:N:0:TAATACAG
CTAGCTTGAGATGTGTATAAGAGACAGGGTTTTCTTTGGGATTGTTTTCATTTTCAAGTATAGATTCATGTCAGAATGGCCAACTTAACGTGGGTTTCTGTATTCCCTGGTGTTGCTCTTAACCTGAACTCATAATCAGTTGCCATACTG
+
FF:FFFFFFFFFFFFFFFFFFFFFFFFFFFFFF:FFFFFFF,FFFFFFFFFFFFFFFFFFFFFFFFFFFFFFFFFFFFFFFFFFFFFFFFFFFF:FFFFFFFFFFFF:FFFFFFFFFFFFFFFFFFFFFFFFFFFFFFFFFFFFFFFFFF
@A00941:609:HJ7N2DRXY:1:2101:21920:1094 1:N:0:TAATACAG
TGACAAGAGATGTGTATAAGAGACAGTTCAAAGAGATGTCCACGCTTGGGTAAGTAAGTGGCAGCCTAAAAAGTTATAGGCCCACATTGTAGGAAACCTGTAAAGATAGGGACTGAAAACTTAGGACATCTCTGATATTTCGCCAAGTGA
+
FFFFFFFFFFFFFFFFFFFFFFFFFFFFFFFF,FFFFFFFFFFFFFFFFFFFFFFFFFFFFFFFFFFFFFFFFFFFFFFFFFFFF:FFFFFFFFFFF:FFFFFFFFFFFFFFFFFFFFFFFFFFFFFFFFFFFFFFFFFFF:FFFFFFFF
@A00941:609:HJ7N2DRXY:1:2101:22191:1094 1:N:0:TAATACAG
TGACAAGAGATGTGTATAAGAGACAGAATAAAGATGCTAGAGCTCATCATTATTTTTACTTCCTTAGGTTTGTCTGAATTGTATAAATAATTGTGATAACATGTACAAGGATATCTCTGAGATAAAAAGGGTTGTTTATGAATGAATTAT
+
FFFFFFFFFFFFFFFFFFFFFFFFFFF:FFFFFF:FFFFFFFFFFFFFFFFFFFFFFF:FFFF:F,FF,FFFFFFFFF,FFFFFFFFFFFFFFFF:FFFFFFFF:FFFF:FFFFFFFFFFFFFFF:FFFFF:FFFFFFFFFFFFF,FFFF
@A00941:609:HJ7N2DRXY:1:2101:22281:1094 1:N:0:TAATACAG
CTAGCTTGAGATGTGTATAAGAGACAGTGGTTAGCCAGATGATGTCAAAGTCGTATGATAGCATAAAATCCATACCATTGTGGATTATCTCCAAAGGTACTCTGGAATTTGATTGTAGGAGTGGAGAAGTTAATTGGTTGAGGTGATTTA
+
FFFFFFFFFFFFFFFFFFFFFFFFFFFFFFFFFFFFFFFFFFFFFFFFFFFFF:FFFFFFFFFFFFFFFFFFFFFFFFFFFFFFFFFFFFFFF,FFFFFFFFFFFFFF,FFF,FFFFFFFFFFFFFFFFFF:FFFFFFFFFFFFFFFFFF
@A00941:609:HJ7N2DRXY:1:2101:22535:1094 1:N:0:TAATACAG
CTAGCTTGAGATGTGTATAAGAGACAGGTAGAGATGACTTTGGCAAGGTCACATGGAGGAGTCAGGACCCGATCCCAGAGTCCTTTACTGTCCCATACTGCTGCCTCTCCAGCCAGAGGCATGGAGCCTAACCCTGGCTTTGGGAAGGAA
+
FFFFFFFFFFFFFFFFFFFFFFFFFFFF,FFFFFFFFFFFFFFFFFFFFFFFFFFFFFFFFFFFFFFFFFFFFFFFFFFFFFFFFFFFFFFFFFFFFFFFFFFFFFFFFFFFFF:FFFFFFFFFFFFFFFFFFFFFFFFFFFFFFFFFF:
@A00941:609:HJ7N2DRXY:1:2101:22679:1094 1:N:0:TAATACAG
TGACAAGAGATGTGTATAAGAGACAGCCCAAACCCTGTTCGCGCATTAAGCTGCCTTCAGAGCCAACAAGCAGAAATTTTTTGGTGAAGGAAAAGGTGACCATGTGTTAATCGTCCTAGGTGAACTGTCCCTCAGAAAGAACTTAAGCTG
+
FFFFFFFFFFFFFFFFFFFFFFFFFFFFFFFFFFFFFFFFFFFFFFFFFFFFFFFFFFFFFFFFFFFFFFFFFFFFFFFFFFF:FFFFFFFFFF:FFFFF:FFFFFFFFFFFFFFFFFFFFF:FFFFFFFFFFFFFFFFFFFFFFFFFFF
@A00941:609:HJ7N2DRXY:1:2101:22806:1094 1:N:0:TAATACAG
CTAGCTTGAGATGTGTATAAGAGACAGTCTACACGCAGTAAACACAAACTGTAAATGTTAAGAAATTGCCCATGGCATAAGAGTTATCTTCCAAACTTCTCATATGTTAAGGCTACTTTTTTTCTAATCATTTGAAGCTGTCTCTTATAC
+
FFFFFFFFFFFFFFFFFFFFFFFFFFFFFFFFFFFFFFFFFFFFFFFFFFFFFFFFFFFFFFFFFFFFFFFFFFFFFFFFFFFFFFFFFFFFFF:FFFFFFFFFFFF:FFFFFFFFFFFFFFFFFFFFFFFFFFFFFFFFFFFFFFFFFF
@A00941:609:HJ7N2DRXY:1:2101:22824:1094 1:N:0:TAATACAG
CTAGCTTGAGATGTGTATAAGAGACAGATATAATGAGACTCTGTCTCTACAAAAGCAAAGAAAAATTATTAATAGTCAGGTATGGTGGTATGCACCTGTAATCTCAGTTATTTAGGAGCTGTCTCTTATACACATCTGCTATGTAGATCG
+
FFFFFFFFFFFFFFFFFFFFFFFFFFFFFFFFFFFFFFFFFFFFFFFFFFFFFFFFFFFFFFFFFFFFFFFFFFFFFFFFFFFFFFFFFFFFFFF:FFFFFFFFFFFFFFFFFFFFFFFFFFFFFFFFFFFFFFFFFFFF,FFFFFFFFF
@A00941:609:HJ7N2DRXY:1:2101:22914:1094 1:N:0:TAATACAG
CTAGCTTGAGATGTGTATAAGAGACAGGTATAGCATCATGTGACAGACAGCAGACCCTAAAGGAAATCAAAATATTTTACTCCAAAATATATTCTTTGACATATCTTGAAATCGCTCTTCAAAGTGATCTTTTTAGGAGGAAATTTGGAT
+
FFFFFFFFFFFFFFFFFFFFFFFFFFFFFFFFFFFFFFFFFFFFFFFFFFFF:FFFFFFFFFFFFFFFFFFFFFFFFFFFFFFFFFFFFFFFFFFFFFFFFFFF:F:FF:FFFFFFFFFFF:FFFFFFFFFF:FFFFFFF:FF:FFFF:F
@A00941:609:HJ7N2DRXY:1:2101:23276:1094 1:N:0:TAATACAG
CTAGCTTGAGATGTGTATAAGAGACAGATTGTAAGTAGGAACAAATGATAATCTACTTAACCTTTATGTATACCATCATATGCATTGTTCGTGTTGGTTAACCCTGTCTCTTATACACATCTGCTATGTAGATCGGAAGAGCACACGTCT
+
FFFFFFFFFFFFFFFFFFFFFFFFFFFFFFFFFFFFFFFFFFFFFFFFFFFFFFF:FFFF::F:FFFFFFFFFFFFFFFFFFFFFF:FFF:FFFFFFFFFFFFFFFFFFFFFFFFFFFFF:FFF,FFFF,:FF,FF:FFFFFF:FFFF::
@A00941:609:HJ7N2DRXY:1:2101:23601:1094 1:N:0:TAATACAG
CCAAGTCCAGATGTGTATAAGAGACAGGCTCACAAGAACTGCTAACTCATGCCCCCATGTCTAACAACATGGCTTTCTCAACTTTTAAAGGATAACAGCTATCCATTGGTCTTAGGCCCCAAAAATTTTGGTGCAACTCCAAATAAAAGT
+
FFFFFFFFFFFFFFFFFFFFFFFFFFFFFFFFFFF:FFFFFFFFFFFFFFFFFFFFFFFFFFFFFF:FFFFFFF,FFFFFFFFFFFFF,FFFFFFFFFFFFFFFFFFFFFFFFFFFFFFFF:FFFFFFFFFFFFF,FFFFFFFFFFFFFF
@A00941:609:HJ7N2DRXY:1:2101:23619:1094 1:N:0:TAATACAG
CTAGCTTGAGATGTGTATAAGAGACAGCATCTCTTTAGTCCCACCTCAGCTTCCCAGCTACTTGAACCCCGCAAGGTTCAAGGCTCCAATGAGCTATGATCCCACCACAACACTCCAGTCTGCGAGACTGAGGTAACCCCTGTCTAAAAA
+
:FFFFFFFFFFFF:FFFFFFFFFFFFFFFFFFFFFFFFFFFFFFFFFFFFFFFFFFFFFFFFFFFFFFFFFFFFFFFFFFFFFFFFFFFF:FFFFFFFFFFFFFFF:FFFFFFFFFFFFFFFFFFFFFFFFFFFFFFFFFFFFFF:FFFF
@A00941:609:HJ7N2DRXY:1:2101:23746:1094 1:N:0:TAATACAG
CTAGCTTGAGATGTGTATAAGAGACAGTAGTAATTATGTATTGAGGACATAAGAGTACAGAAAAGGACGTGTAACTGTCCTCAAATATCTTATACTCCAACGGGAGGAGATAGATAGTAAACATGCACACAAATAAATAGATAAGATGAA
+
:FFFFFFFFFFFFFFF,FFFFFFFF:FFFFF,F:FFFFFFF,F:::FF:FFF::FFFFFFF:FFFFFF:FFF,F:FFFFFFFFFFFFFFFFFFFFF:FFF:,:FFFFFFFFFFF::F,FFFFFFFFF,:FFFFFFF:FF:F:,FFFF::F
@A00941:609:HJ7N2DRXY:1:2101:23981:1094 1:N:0:TAATACAG
TGACAAGAGATGTGTATAAGAGACAGCCTGTAATCCCAGCACTTGGGGAGGCCAAGGTGGGAGGATCGCTTGAGCCCAGGAGTTTGAGACCAGCATGGGCTGTCTCTTATACACATCTGTATGTTCAGATCGGAAGAGCACACGTCTGAA
+
FFFFFFFFFFFFFFFFFFFFFFFFFFFFFFFFFFFFFFFFFFF:FFFFFFFFFFFFFFFFFFFFFFFFFFFF:FFFFFFFFFFFFFFFFFFFFFFFFFFFFFFFFF:FFFFFFFFFFFFFFF:FFFFFFFFFFFFF:FFFFFFFFFFFFF
@A00941:609:HJ7N2DRXY:1:2101:24126:1094 1:N:0:TAATACAG
CTAGCTTGAGATGTGTATAAGAGACAGTCTTTGTACAGCCTGCAACACACAACTTAATCACCACCTCTCTGGCCACTGCCACAGGTCTTACAGCAGCAGTCCCCAACCTTTTCGGCACCCAGGACTGGTTTTTTTTTATGGACCAGTGGG
+
FFFFFFFFFFFFFFFFFFFFFFFFFFFFFFFFFFFFFFFFFFFFFFFFFFFFFFFF:FFFF:FFFFFFFFFFFFFFFFFFFFFFFFFFFFFFFFFFFFF,FFFFFFFFFFFFFFFFFFFFFFFFFFFF:F:FFFFFFFFFFFFFFFFF:F
@A00941:609:HJ7N2DRXY:1:2101:24523:1094 1:N:0:TAATACAG
CTAGCTTGAGATGTGTATAAGAGACAGCTTCCAAAACTGGAATTCACAGGTTTCCCAAATGCACTTGCACGCCTGGGTTCCTCATCCAGCCCAAGACCTGTCTCTTATACACATCTGCTATGTAGATCTGAAGAGCACACGTCTGAACTC
+
:F:FF,F:F:FFFF::FFFFFFFFFF:FF,FFFFFF::,:F:FFF:FFFF:FF:FFFFFF,FFF:,FFFF:FFF,F:,,FF:FFFFFF:FFFFFF:FFF:FFFFF:FFF:FFFF:,,F:FFFFF:F,F,F:F:FFFFFF,:FF:,FFFFF
@A00941:609:HJ7N2DRXY:1:2101:24668:1094 1:N:0:TAATACAG
TGACAAGAGATGTGTATAAGAGACAGGCCCCACTGCACTCCAGCCTGGGTGAGAGAGCGAGACCCCGTCTCACAAAAAAAAAAAAAAAAAAAAAAAAAGCCCGGCCCCATTGCAAAACCCCTGAAAACCCACCAATTTGGTGGGATGAGG
+
FFFFFFFFFFFFFFFFFFFFFFFFFFFFFFFFFFFFFFFFFFFFFFFFFFFFFFFFFFFFFFFFFFFFFFFFFFFFFFFF:FFFFFFFFFFFFFF,F,,,F:F:,,,,,,,,,,,,,,,,,:,,FF:FF,,,,,,,F:FF,,,:,,,,F,
@A00941:609:HJ7N2DRXY:1:2101:24777:1094 1:N:0:TAATACAG
CTAGCTTGAGATGTGTATAAGAGACAGATCTCATCTAATCCTCAAATAATTCTATGAAGTAGGGATTCCTTCATCCTCATTTTAGAAATGAGAAGAATAAGATTTAGAGGAACTAAGGAACTTGCTCAAGTTTGCATAACTAATAAGGAG
+
FFFFFFFFFFFFFFFFFFFFFFFFFFF:FFFFFFFFFFFFFFFFFFFFFFFFFFFFFFFFFFFFFFFFFFFFFFFFFFFFFFFFFFFFFFFFF:FFFFFFFFFFFFFFFFFFFFFFFFFFFFFFFFFFFFFFFFFFFFFFFFFFFFF:FF
@A00941:609:HJ7N2DRXY:1:2101:24795:1094 1:N:0:TAATACAG
TGACAAGAGATGTGTATAAGAGACAGGTATTTTCTAGAATTTGAATAAAGAAAGAAGTGTCAGATTGAGGTAATTAAAGAATTAAGCAAGGGCCAAGAATTATAAAGGGAATTTTAGGTATGACATGTAGTATGGAGTTTAGCAATGAGG
+
FFFFFFFFFFFFFFFFFFFFFFFFFFFFFFFFFFFFFFFFFFF:FFFFFFFFFFFFFFFFFFFFFFFFFFFFFFFFFFFFFFFFF,FFFFFFFFFFFFFFFFFFFFFFFFFFFFFFFFFFF,F,F,FFFFF:FFFFFFFFF,FFF:FFFF
@A00941:609:HJ7N2DRXY:1:2101:25301:1094 1:N:0:TAATACAG
CTAGCTTGAGATGTGTATAAGAGACAGATATATGTGTGTGTGTGTGTGGGTGTGTGTGTGTGTATGTGTAACTTCCCCCTCTAATTATTAAATAAATAAGCAAATAAATGAAGGTAATACATACTTTATTTCAGAAATGTTGGAAGATTC
+
FFFFFFFFFFFFFFFFFFFFFFFFFFFFFFFFFFFFFFFFFFFFFFFFFFFFFFFFFFFFFFF:FFFFFFF:FFFFFFFFFFFFFFFFFFFFFFFFFFFFFFFFFFFFFFFFFFFFFFF:FFFFFFFFFFFFF:FFFFFFFFFFFFFFFF
@A00941:609:HJ7N2DRXY:1:2101:25789:1094 1:N:0:TAATACAG
CTAGCATGAGATGTGAATAAGAGACAGGTCATTCAGGGTAAGGCTCGCTTCACACTAAACTGTATCATCATGACGTAAATTCACACAAAAAATCACATCTCTCATAAAATACGCAGGACTTAACCCTCTAGCTATAAACTATTTAAAAAG
+
,F:F,:F,F,,F:F,,F,FF,::F,,FFF,,F,F,:,FFF,FF,FF,:FFF:FF,FF:,F,FFF,FF,:FF,FF,:FFFF,FF:F,FFFFFF,:F:FF::FFFF,F::,,,FF,FF:FF:F,,F,FFFFFF:,F,,:F::F,FFFFF:FF
@A00941:609:HJ7N2DRXY:1:2101:26024:1094 1:N:0:TAATACAG
CTAGCTTGAGATGTGTATAAGAGACAGGTTGGTGGGAGTATAAATTAGTTCAACCGCTGTGGAAGACAGTGTGGCTATTCAAAGACCTAAAAACAGAAATGCCATTTGACCCAGCAATCCCATTACTGGGTATATACCCAAAGGAATTTA
+
FFFFFFFFFFFFFFFFFFFFFFFFFFFFFFFFFFFFFFFFFFFFFFFFFFFFFFFFFFFFFFFFFFFFFFFFFFFFFFFFFFFFFFFFFFFFFFFFF:FFFFFFFFFFFFFFFFFFFFFFFFFFFFFFFFFFFFFFFFFFFFF:F:FFFF
@A00941:609:HJ7N2DRXY:1:2101:26205:1094 1:N:0:TAATACAG
CTAGCTTGAGATGTGTATAAGAGACAGGTCATAGTGGGTTCCAATTCCTCAACTCCTACTTGTGTGATCTTGGTCAAATCTGAGCTGTTTCTTCATCTGTAAAAATAAAAATAACAATACAGATTAAGTTGGGTATTATTTGCAAATCAT
+
FFFFFFFFFFFFFFFFFFFFFFFFFFFFFFFFFFFFFFFFFFFFFFFFFFFFFFFFFFFFFFF:FFFFFFFFFFFF:FFF:FFFFFFFFFFFFFFFFFFFFFFFF:FFFFFFFFFFF,FFFFFFFFFFFFFFFFFFFFFFFF,FFFF:F:
@A00941:609:HJ7N2DRXY:1:2101:26404:1094 1:N:0:TAATACAG
CTAGCTTGAGATGTGTATAAGAGACAGACGTAGCAAGACCCCATCTCTACAGAAAAAAAAACCATGTTTTTAAATTAGCCAGGTGTGGTTCTGCACACCTATGGTACCAACTACTCGGGAGGCTGAGGTGGGAAGATCGCCTGAACATGG
+
FFFFFFFFFFFFFFFFFFFFFFFFFFF:FFFFFFFFFFFFFFFFFFFFFFFFFFFFFFFF:FFFFF:FFFFFFFFF:FFFFFFFFFFFFFFFFFFFFFFFFFFFFFFFFFFFF:FF:FFFFFFFFFFFFFFFF:,FFFFFF:FFFFFFFF
@A00941:609:HJ7N2DRXY:1:2101:26512:1094 1:N:0:TAATACAG
CTAGCTTGAGATGTGTATAAGAGACAGGGGCAGACATAAACCACAATGGTTGTAAAGCTAGAATCAGACACATTAATATGTATTATTCCCAATGATTCTACTAAAAATTACAGGAAATTTCCTGCCTTTATTCTTGTCCAAGTGATTCCT
+
FFFFFFFFFFFFFFFFFFFFFFFFFFFFFFFFFFFFFFFFFFFFFFFFFFFFFFFFFFFFFFFFFFFFFFFFFFFFFFFFFFFFFFFFFFFFFFFFFFFFFFFFFFFFFFFFFFF:FFFFF:FF:FFFFFFFFFFFFFFFFFFFFFFFFF
@A00941:609:HJ7N2DRXY:1:2101:26711:1094 1:N:0:TAATACAG
CTAGCTTGAGATGTGTATAAGAGACAGGGACCAAATGATAGAATTTGGAGACAGATTTAGGAAAATTTAAAGAGGAAATTCATAATAATTAGTTTTGCCTCTTATCAAGGAGAATACTCTACATACTTTTCATACAACTGGCAATGTCTT
+
FFFFFFFFFFFFFFFFFFFFFFFFFFFFFFFFFFFFFFFFFFFFFFFFFFFFFFF:FFFFFFFFFFFFFFFFFFFFFF:FFFF:,FFFFFFFFFFFFFFFFFFFFFFFFFFFFFFFFFFFFFFFFFF,FFFFFFFFFFFFFFFFFFFFFF
@A00941:609:HJ7N2DRXY:1:2101:26964:1094 1:N:0:TAATACAG
TGACAAGAGATGTGTATAAGAGACAGTCTGAGGGCTATGACTTCATGAACTAATCATCTCCAAAATGCCCCACCTCTTAATATTATCACATTGAATATTAGGCTCCAGCATATGAATATTGGGAGAACATAAACATTTGGACCATAGCAA
+
FFFFFFFFFFFFFFFFFFFFFFFFFFFFFFFFFFFFFFFFFFFFFFFFFFFFFFFFFFFFFFFFFFFF,FFFFFFFFFFFFF:FFF:FFF,:FFFFFFFFFFFFFFFFFFFFFFFFFFFFFF,FFFFFFFFFFF:FFFFFFF:FFFFFFF
@A00941:609:HJ7N2DRXY:1:2101:27272:1094 1:N:0:TAATACAG
CTAGCTTGAGATGTGTATAAGAGACAGCTTTTATAAAAAAATGCAAGAAATATTGAACAGCCTACAAAGTCTCTACAAGAAGAGAAGAGATCAATTGATACTATCATCAGTGCACTTCAACGTAGCTACTAAAAATGAGACACTGATGAA
+
FFFFFFFFFFFFFFFFFFFFFFFFFFFFFFFFFFFFFFFFF:FFFFFFFF:FFFFFF:FFFFFFFFFFFFFFFFFFFFFFFFFFFF:FFF:FFFFFFFFFFFFFFFFFFFFFFFF:FFFFFFFF,FF:F:FFFFFFFF,F::,F:FF:,F
@A00941:609:HJ7N2DRXY:1:2101:27308:1094 1:N:0:TAATACAG
CTAGCTTGAGATGTGTATAAGAGACAGGGCTCAATTAAAGGACCTAATGCAAACTGTTGTTTCCCTTAAGCCATTGTTCCTTGAAGAAGGGACAATAGACATAGAGCTCTGGGAACAAATGCGGAGAAATATTAACATAGTATGCCTGTC
+
FFFFFFFFFFFFFFFFFFFFFFFFFFFF:F::FFFFFFFFFFF,,FFF:FFF:,:,,F,FFF:,FF,F,:F,F,,:FF,F,FFF:FFF,F,FFFF,F,F:,,F:FF:,FF::F:FF:F:F:FF,:FFFF,,FFFF,F,,:,FF,:,FFFF
@A00941:609:HJ7N2DRXY:1:2101:27471:1094 1:N:0:TAATACAG
CTAGCTTGAGATGTGTATAAGAGACAGCTCCTAAAGTGCTGGAATTACAGGCATGAGCCATCATGCCCAGCCAATGACTCATTTTGTAGATGGGGAAACAGAGGCTCAGAAAGCTTAGAGAACTTTTCTGAGGTCACACAGCTCTTGAAT
+
:FFFFFFFFFFFFFFFFFFFFFFFFFFFFFFFFFFF:FFFF:FFFFFFFFFFFFFFFFFFFFF:FFFF:FFF,FFFF:FFFF:FFFFFFFFFFFFFFFFFFFF,FFFFFFFFF:FFFFFFFFFFF,FFFFFFFFF,F:FFFFF,F:FFF:
@A00941:609:HJ7N2DRXY:1:2101:27489:1094 1:N:0:TAATACAG
TGACAAGAGATGTGTATAAGAGACAGCTCTTATGCGGACCCACCTCCACTTGAGTGAATGACTATCTGAGCCACCCTGGGCATGTGGTCTTCCTGGCCACACAGAAATACCCCGGGTGAAGCCCTTGCTATGGGGCCATCACCATGTTCA
+
FFFFFFFFFFFFFFFFFFFFFFFFFFF:FFFFFFFFFFFFFFFFFFF:FFFFFFFFFFFF:FFFFFFFFFFFFFFFFFFFFFFFFFFFFFFFFFFFFFFFFFFFFFFFFFFFFFFFFF:FFFFFFFFFFFFFFFFFFFFFFFFFFFF:FF
@A00941:609:HJ7N2DRXY:1:2101:27525:1094 1:N:0:TAATACAG
TGACAAGAGATGTGTATAAGAGACAGACTTACAGGTTCCTTATAAGAACATGTTCCAAATGCAAGGCCAGTCTTATAATGAATTTTGTTTAAATCCAGATTCAGAGAAATTTATTCAGCTTGCTTGTTAGAAACAGTGTATTCTGGAAGG
+
FFFFFFFFFFFFFFFFFFFFFFFFFFF:FFFFFFFFFFFFFFFFF:FFFFFFFFFFFFFFFFFFFFFFFFFFFFFFFFFFF,FFFFFFFFFFFFFFFFFFFFFFFF:FFFFFFFFF:FFFFFFFFFFFFFFFF:FFFFFFF,:FFFFFFF
@A00941:609:HJ7N2DRXY:1:2101:27670:1094 1:N:0:TAATACAG
CCAAGTCCAGATGTGTATAAGAGACAGCCTGATAACCTCACAGTAGAAAACCAATAATAAATGTGAAAAGAATGATGGAATTAGAAAATCACCATTTGGCAACCATTGTAATAATCAATTCAAATAAGAATCATCAGATCTGTCTCTTAT
+
FFFFFFFFFFFFFFFFFFFFFFFFFFFFFFFFFFFFFFFFFFFFFFF:FFFFFFFFF,FFF,:FFFFFFFFF,FFFFFFF:FFFFFFFFFFFFF,FFFFFF:F:FF:FFFFF:FFF:FFFFFFFF:F:FF:FFFFFFFFFFF:FFFF,FF
@A00941:609:HJ7N2DRXY:1:2101:27923:1094 1:N:0:TAATACAG
TGACAAGAGATGTGTATAAGAGACAGACTTAGCTTGCACCTCTGTCAAGATTCACTGCCCCTTTTGCAATATTAGAGTTATGAAGAGGTAAAGTTAAACCATTAAGACTGTCTCTTATACACATCTGCTATGTAGATCGGAAGAGCACAC
+
FFFFFF:F:FFFFFFFFFFFFFFFFFF,FFF:::F,FFFFFFFFFFFFFFF,FFF:FFFF:,FFFF:FFFFF:F:F,FFFFFFFFF,:FF,FFFFFFF,FF:FFF:FFF::FFFFFFFF,FFFF,:,FFFF,FFFFFFFFFFFFFFFFFF
@A00941:609:HJ7N2DRXY:1:2101:28266:1094 1:N:0:TAATACAG
TGACAAGAGATGTGTATAAGAGACAGGTATGTAAACAAACTGCAACCTAAGAGTATATTCTTGTAACAAATAGCTGAGTCTCAGCCAGTCACAGCAGCTGAGCTTCAGCCAATCACAGCAGCTGAGCTTCAGCAAATCACAGCAGCTGAG
+
FFFFFFFFFFFFFFFFFFFFFFFFFFFFFFFFFFFFFFFFFFFF:FFFFFFFFFFFFFFFFFF:FFFFF:FFFFFFFFFFFFFFFFFFFFFFFFFFF:FFFFFFFFFFFFFFFFFFFFFFFFFFFFFFFFFFFFFFFFFFFFFFFFFFFF
@A00941:609:HJ7N2DRXY:1:2101:28357:1094 1:N:0:TAATACAG
AACCGCGGAGATGTGTATAAGAGACAGATTCACTGTCACCCACTGCCAGGATGATTGCAGGAGATGCCCGATCATCTCCCCAGTTCGATTTCACTCTTGCGCCCTGTGGTCTCGTCTCCACCTAGAAGCAGGAGAGAGCCTTTAAAAATG
+
FFFFFFFFFFFFFFFFFFFFFFFFFFFFFFFFFFFFFFFFFFFFFFFFFFFFFFFFFFFFFFFFFFFFFFFFFFFFFFFFFFFFFFFFFFFFFFFFFFFFFFFFFFFFFFFFFFFFFFFFFFFFFFFF:FFFFFFFFFFFFFFFFFFFFF
@A00941:609:HJ7N2DRXY:1:2101:28537:1094 1:N:0:TAATACAG
CTAGCTTGAGATGTGTATAAGAGACAGGGTGTATGTGTCGAGGAATTCATCCATTTCTTCTAGATTTTCTAGTTTATTTGCACAGAGGTGTTTGTAGTATTCTCTGATGGTAGTTTGTATTTCTGTGGGATCAGTGGTGATATCCCCTTT
+
FFFFFFFFFFFFFFFFFFFFFFFFFFFFFFFFFFF:FFFFFFF:,FFFFFFFFFFFFFFFFFFFFFFFF:FFFFFF:FFFFFFFFFFFFFF:FFFFFFFFFFF:F:FFFFFFF:F:FFFFFF:FFFFFFFFFFFFFFFFFFFFF,FF,::
@A00941:609:HJ7N2DRXY:1:2101:28628:1094 1:N:0:TAATACAG
TGACAAGAGATGTGTATAAGAGACAGAGTTTATATCTTGCAGAAATGTCAGAATCCCGAGAACAAATAGATCATAAAAGATTCTGGAGAACGAAAGAAACAAAATGAAAAAAAAAACCTAGTTGATGTGCTGAACCTAAATAAGAAAATA
+
,FFFFFFFFF,FFFFFFFFFFFFFFFF,FFFFFFFFFF:FFFFFFFFFFFFFFFFFFFFFFFFFFFFFFFFFFFFFFFFFFFFFFFFFF,FFFFFFFFFFFFFFF:FFFFF:FFFFF::FFFF:FFFFF:FFFFFFF:FFF:FF,FFFFF
@A00941:609:HJ7N2DRXY:1:2101:29134:1094 1:N:0:TAATACAG
ATAGCTTGAGATGTGTATAAGAGACAGACTCTGGGTTGAAAATGAAACCACGCCAAACGGAAGAAAAGTGATAAATTCAAAGTAAGGAAAGAAAAAACAACAGCAAATCTCAATCTGACACACTCTATCTATCTCTCACAGTCAATCTCT
+
,FFF:FF,F,FF,F,:F,:F:F::FFFF:FF:FFFFF:FFFF,,F:,FFF,:::F:F,::FF:,FFF:,,FFFFF,:,FFF,,,F,,FFFF:F,FFF:FFF,,FFFF:,,,F,:,F,,,,,,F,,F,F,F,:,F,FF:,,,,,,,::F,:
@A00941:609:HJ7N2DRXY:1:2101:29405:1094 1:N:0:TAATACAG
CTAGCTTGAGATGTGTATAAGAGACAGCCATATCACTATCTCTAGCAAGTATATAAATATTTTATATCTATTTGATGCACTAATCTCACTTTTGGTCCATCTTACTTTCCTTTTACTACTTCTTGAATTTTGTAGTTTGCTTTTTTTTAA
+
FFFFFFFF:FFFFFFFFFFFFFFFFFFFFFFFFFFFFFFFFFFFFFFFFFFFFFFFFFFFFFFFFFFFFFFF:FFFFFFFFF::FFFF:FFFFFFFFFFFFFF:FFFF::FFFFFFFF:FF:FFFFFFFFFFFFFFFF,FFFFFFFFFFF
@A00941:609:HJ7N2DRXY:1:2101:29731:1094 1:N:0:TAATACAG
CTAGCTTGAGATGTGTATAAGAGACAGCATACATTGTGGACAAAAAAAAACACAAACAACACATAATTAAGTAAATGGAAATTTCCATGCAGTAGAGGGAGATCCTCCATAGAATCACACAGACCACGATATATTACTCAGAGTACGTTG
+
FFFFFFFFFFFFFFFFFFFFFFFFFFFFFF,FF,,,,:F,,FFF,F,,,,:,:FFF,F,,F,F,,,,FF,F,FFF,FFFF:F,,,,F,:F,,,:,,,,,F,F,F,F,F:,,,,,F,,:,,FF:FF,FF,F,,,:,:F,,F,::,,F,F:,
@A00941:609:HJ7N2DRXY:1:2101:29749:1094 1:N:0:TAATACAG
CTAGCTTGAGATGTGTATAAGAGACAGCTACAAACCACTGCTCAATGAAATAAAAGAGGATACAAAGAAATGGAAGAACATTCCATGCTCATGGGTAGGAAGAATCAATATCGTGAAAATGGCCATACTGCCCAAGGTAATTTACAGATT
+
FFFFFFFFFFFFFFFFFFFFFFFFFFFF:FFFFFFFFFF:FFFFF,:FFFFFFFFFFFFFFFFFFFFFFF:,:FFFFFF,FFFFFFFFF:F::FFFFFFFF:FFF,FF,FFFFFFFFFF:,FFFF,FF:FFFFF::F,FFF,FFFFFFFF
@A00941:609:HJ7N2DRXY:1:2101:29785:1094 1:N:0:TAATACAG
CTATCTATAGATGTGTATAAGAGACAGAAAAAGAACGAAGTTATGCTGTTTTGTACAGCCACATGCAGAAGAACAAATAATTACTAATAAAGCTGACAATTATAAACAAATATCACATACTAATAAACACCACACTAATCAACAACAGAA
+
F,,F,,,FFFFFFFFFF:F:FFFFFFFF,,,,F:F:,,,,,:,FF,,,,F:,,,:FFF,:,,:,,F,F:F,:,,,,,,F,,,,,,FF:,,,,FF,:F,,FF,F:,F:,:,F:,F,F,F::,,:F:,FFFF,,:,F::::F,::,,F,F,,
@A00941:609:HJ7N2DRXY:1:2101:29839:1094 1:N:0:TAATACAG
TGACAAGAGATGTGTATAAGAGACAGCATAAATATAGGAGGAATTGGTAGTAGTCCCTGTGAGAAACACTGGTGTTTCATACCAGGGGGATGATCTTGGATTTATAGTAAAAGCTGGAATCAGTGCTTGGCTTTGACATCATGTATTCAT
+
FFFFFFFFFFFFFFFFFFFFFFFFFFF:FFFFFFFFFFFFFFFF:FFFFFFFFFFFFFFFFFFFFFFFF::FFFFFFFFFFF:FFFFFFFFFFFF:FFFFFFFFFFFFFF:FFFFFFFFFFFFFFFFFFFFF:FFFFFFFFFFFFFFFFF
@A00941:609:HJ7N2DRXY:1:2101:30038:1094 1:N:0:TAATACAG
CCAAGTCCAGATGTGTATAAGAGACAGGCACAGAGCAGGGAAGATCCACAAATATTTGCTGGGTGCCTTTATGTGATTACTGAGACATATGAGTAACGATGTGGTTTGGCCTGTCTCTTATACACATCTGTCTGCGAGATCGGAAGAGCA
+
FFFFFFFFFFFFFFFFFFFFFFFFFFFFFFFFFFFFFFFFF:FFFFFFFFFFFFFFFFFFFFFFFFFFFFFFFFFFFFFFFFFFFFFFFFFFF:FFFFF,FFF:FFFFFFFFFFFFFFFFFFFFFFFFF:FF:FFFFFFFFFFFFFFF:F
@A00941:609:HJ7N2DRXY:1:2101:30400:1094 1:N:0:TAATACAG
CTAGCTTGAGATGTGTATAAGAGACAGCCTTAATGTAGGGGAGCAAAAGCCCCACATTCCTCACTACCTACATATTAGATCTCAAGCATTGATTCTCATGATATCTGTAGGAAATGTGCCATGTATTTGCCATTAGAACAAAATGATGAA
+
FFFFFFFFFFFFFFFFFFFFFFFFFFFFFFFFFFFFFFFFFFFFFFFFFFFFFFFFFFFF:FFFFFFFFFFF:FFFFFF:FFFFFFFFFFFFF:FFFFFFFFFF:FFFFFFF:FFFFF:FF:FF:F:FFFFFFFFFFFFF:FFFFFFF,F
@A00941:609:HJ7N2DRXY:1:2101:30436:1094 1:N:0:TAATACAG
CTAGCTTGAGATGTGTATAAGAGACAGGGCATAAAGTCTTTGTTAATAGAACAGAGATAATCTATGACATGAGCAGTTTATAAACAGATGCTGGGAAGAAGATTTAGGAAATAAGGGAGGCAAATTAAAATATGTTTTTATAAAACCTAG
+
FFFFFFFFFFFFFFFFFFFFFFFFFFFFFFFFFFFFFFFFFFFFFFFFFFFFFFFFFFFFFFFFFFFFFFFFFFFFFFFFFFFFFFFFFFF:FFFF:FFFFFFFFFFFF:FFFFFFFFFFFFFFFFFFFFFFFFFFFFFFFFFFFFFFF:
@A00941:609:HJ7N2DRXY:1:2101:30526:1094 1:N:0:TAATACAG
CTAGCTTGAGATGTGTATAAGAGACAGGTCCCAAAGTTCATGTAAGTTACAAGGAAATTCTATTTGAAATAATGACTCTTCCTATACTACTAAGATTCTAACGAAACTGATAATGAGTTTCCTGGTTACCGTGAAAAACTAATTTGAATT
+
FFFF:FFFFFFFFFFFFFFFFF:FFF:F,FF:FFFFFFFFFF:FFF:FF:FFFFFFFFF:FFFFF:FFFFFFFFFFFFFFFF,FFF:FF:FFF,F:F:FFF:::FF:FFFFFFF:F:FFFF,FFFFFFF,F::FFFF,,FF:FFF,FF:F
@A00941:609:HJ7N2DRXY:1:2101:30743:1094 1:N:0:TAATACAG
CCAAGTCCAGATGTGTATAAGAGACAGGAGCAGAACCTATCCCTTCTCTCCAATTCCCTCTTCTATATAACACTGGTCCTGACCTGAACTATTACAATATAGACTGTTAATACATCATACTGCCCAGTTGTGTTTGAATCCGTACTCCCT
+
FFFFFFFFFFFFFFFFFFFFFFFFFFFFFFFFF:,F,FF:F,F,,:FFF:F,F,FFFFFFFFFFFFF,FFFFFFFF:,F:FFFFFFFFFFF:FF:F::FFFFFF:FFFFF,FFFFFFFFFFFFFF,,:,FF:,:FFF,FFFFFF::F:F:
@A00941:609:HJ7N2DRXY:1:2101:30852:1094 1:N:0:TAATACAG
TGACAAGAGATGTGTATAAGAGACAGAACTGTGACCCAGGACTTTGTCTTTTGTATGTACTCCATGACTGAATTAAAGCTACTTCTCAGTATTATTCTTTAATGAAAAAGTTTTGTCCCTTCTGTTTCTGTCAATTGGAGAAATTATTGG
+
FFFFFFFFFFFFFFFFFFFFFFFFFFFFFFFFFFFFFFFFFFFFFF::FFFFFFFFFFFFFFFFFFFFFFFFFFFFFFFFFFFFFFFFFFFFFFFFFFFFFFFFFFFFFFFFFFFFFFFFFFFFF:FFFFFFF:FFFFFFFFFF:FF,FF
@A00941:609:HJ7N2DRXY:1:2101:31051:1094 1:N:0:TAATACAG
CTAGCTTGAGATGTGTATAAGAGACAGAAGCTGCAGCATATATAAAGGTGCAGTGCTCTGAGAAATTGTCTGAACCTAAGTTTTCAAAGTTAATACCATCTTGATTATAAATATTTCAAGGCCAGGCGTGGTGGCTCATGCCTGTAATCC
+
F:,,FF::FFFFFFFFFFFFFFFFFFF:,FFF:FF,FFFFF,FFFFF:FF:F:::F:F:FFFFFFFF,:FF:FF:FF,F,F,FFFFFF:,,FFFF:,FFFF:FF,FFFFFF,FFF,FFFFFF:FFFFFFFF:FFFFFF:FFFFFFF,,FF
@A00941:609:HJ7N2DRXY:1:2101:31286:1094 1:N:0:TAATACAG
CTAGCTTGAGATGTGTATAAGAGACAGAGATAGGATATGGAATGTGAGAGCAAAAGAAATTAAGGAGAATGTAATTGCCTAAGCAACTGGAAAGATAAGAGTTTCTGTTAACTGAGATTGGAAAGAACAGGAAGAAGATGTAATTGGGAT
+
FFFFFFF:FFFFFFFFFFFFFFFFFFFFFFFFFFFFFFFFFFFFFFF:FFFFFFFFFFFF,FFFFFFFFFFFFFFFFFFFFFFFFFFFFFFFFFFFFFFFFFF:FFFFFFF:FFFFFFFFFFFFFF:FFFFF,,FFFFFFF,FFFFFFF:
@A00941:609:HJ7N2DRXY:1:2101:31448:1094 1:N:0:TAATACAG
TGACAAGAGATGTGTATAAGAGACAGATGCTCATCTGATTGGTGAAGCCCGTGTCATATGCCCACATTCTCCCTGATAGGGAGGCTAGAAAACTGACTATCTGGCATTTTCAGTTTGTACAATAGAAGAACTGTCTCTTATACACATCTG
+
FFFFFFFFFFFFFFFFFF:FFFFFFFFFFFFFF:FFFFFFFFFFFFFFFFFFFFFFFFFFFFFFFFFFFFFFFFFFFFFFFFFFFFFFFFFFFFFFFFFFFFFFF:F,FFFFF:FFFFFFFFFFFFFFF,:FFFFFFFFFFF:FF:,FFF
@A00941:609:HJ7N2DRXY:1:2101:31810:1094 1:N:0:TAATACAG
TGACAAGAGATGTGTATAAGAGACAGCCCCAGCTCTTGGCCTGTGGCCCAAGTGCCCCTTTTTGGGGGTGAGAGGGAACCAATATAATGGCAGTGTCTGGTGGTCTGCCCGGCCACTGGATGCTTTACAAACATGACCCAGTAGCAGTCC
+
FFFFFFFFFFFFFFFFFFFFFFFFFFFFFFFFFFFFFF:FF:FFFFFFFFFF,FFFFF,F:FFFFFFF:F,FFFFFF,:FFFFFFFFF,FFFF,FFFFFFFFF,FFFFFFFFFF:F:FFFFFFFFFFFFFFF:F:FFFF::FF:FFFFFF
@A00941:609:HJ7N2DRXY:1:2101:31846:1094 1:N:0:TAATACAG
CTAGCTTGAGATGTGTATAAGAGACAGGACTGAGGGTCCATGGTGCTCCTATATGTTTCTAGATTATTTGTAACATGCTGTTTATATGCATGTATATGTACAAATGTAAGAGCTCTTAGCAAACTTAAGCATACACACAAAGACTTAAAT
+
FFFFFFFFFFFF:FFFFFFFFFFFFFFFFFFFFF:FFFFF,FFFFFFFFF,FFFF:FFFFFFFFFFFFF:FFFFFF:FFFFFFFFFFFFFFFFFFFFFFF:FFFFFFFFFFF:,FFFFFFF:FFFFF::FF:FFFFF:FFF,FFF,FFFF
@A00941:609:HJ7N2DRXY:1:2101:31864:1094 1:N:0:TAATACAG
CCAAGTCCAGATGTGTATAAGAGACAGTCTTGGCACTTTCTGCAAGGATCAATTGACCATAAATATGTGCATTTTTTTCTGGGCTTTCTGTTCTGGTTCATTGGCTTGTATGTCTGTTTTTATGCTGGTACCATGCTGTTTTGATAGCCA
+
FFFFFFFFFFFFFFFFFFFFFFFFFFFFFFFFFFFFFFFFFFFFFFFFFFFFFFFFFFFFFFFFF,FFFFFFFFFFFFF:FFFFF,FFFF,:FFFFFFF::FFFF,FFF::FFF:FFF:FFFFFFFFF:FFF,:F::FF,F,F:FFF:F:
@A00941:609:HJ7N2DRXY:1:2101:32009:1094 1:N:0:TAATACAG
CTAGCTTGAGATGTGTATAAGAGACAGGTTAAGTACAGAAATGAGATATTAGTTGTCATCACTATTATCAATATTTTGGTTTACTTTAGATGATAAAACACAAAAGAAGGAGATAAAATTTATGGCAAGATTAGAATGTGAGGCAAAATT
+
FFFFF,FFFFFFFFFFFFFFFFFFFFFFFFFFFFFFFFF::F:F:FF:FFFFFF,FFF:FF:FFFFF,FFFF,FFFFFFFFFFFFFFFFFFFFF:FFFFFFFFFFFFF,:FFFF:FFFF:,FF:FFFF:FF:F,FF:F:FFFFFF,FFFF
@A00941:609:HJ7N2DRXY:1:2101:32081:1094 1:N:0:TAATACAG
CTAGCTTGAGATGTGTATAAGAGACAGACTGCATTCTAGTCTGAGTGACAGAGCAAGACCCTGCCAAGTGGAAAAATCTAAATATTCATTAACTGATGAACAGAGTAACAAAATGTATTATATGTATATATTGAAATATTATACAGCAAT
+
FFFFFFFFFFFFFFFFFFFFFFFFFFFFFFFFFFFFFFFFFFFFFFFFFFFFFFFFFFFFFFFFFFFFFFFFFFFFFFF:FFFFFFFFFFFFFFFFFFFFFFFFFFFFFFFFFFFFFFFFFFFFFFFFFFFFFFFFFFFFFFFFFFFF:F
@A00941:609:HJ7N2DRXY:1:2101:32154:1094 1:N:0:TAATACAG
CTAGCTTGAGATGTGTATAAGAGACAGGCAGGGGCGCGATCTCGGCTCACTGCAACCTCCGCATCCCCGGTTCCAGCGATTCTCCTGCCTCAGCCTCCCGAGTAGCTGGGATTACAAGTGTGGTCCACCCCGCCCGGCTAACTTTTGTAT
+
FFFFFFFFFFFFFFFFFFFFFFFFFFFFFFFFFFFFFFFFFFFFFFFFFFFFFFFFFFFFFFFFFFFFFF:FFFFFFFFFFFFFFFFFFFFFFFFFFFFFFFF:FFFFF:FFFFFFFFF::FFFF:FFF:FFFFFFFFF,FFF,FFFFF:
@A00941:609:HJ7N2DRXY:1:2101:32208:1094 1:N:0:TAATACAG
CTAGCTTGAGATGTGTATAAGAGACAGAAACTAAGCCAGGCACAGTGGCTCACGCCTGTAATCCCAACACTTTGGGAGGCCAAGGCGGAAAGATCACTTGATCCCAGGAGTTCAAGACAAGCCTGGGCAACATAGTGAGACATTGTCTCT
+
,:FFFF:,FFFFFFF,F,F:FFFFFFFFFF,FFFFFFFF:F:F,FF::FFFF:FFF:FFFFFFFFFFFFF,,FFF,FF,FFF:FF::FFFF,FFFFF,F:FFFFFFFFFFF,FFF,FF,,,,FFFF:FF,F:FFF::FFFF:FFFFF,FF
[truncated: 8,568,062 more chars]
