# Supplementary material for: Concurrent mapping of multiple epigenetic marks and co-occupancy using ACT2-seq
Source: Cell Biosci. 2021 Dec 4;11:198. doi: 10.1186/s13578-021-00711-4 (PMC8642990; doi:10.1186/s13578-021-00711-4)
Supplement: Supplementary file 3 — Additional file 3: Scripts used in data analysis and partitioning. [file 13578_2021_711_MOESM3_ESM.gz › supp_code/example_Act2/example_Act2_A2R1_4_and_A2R2_4_hg19_60_0_mapq10.bed]

chr8	12626766	12626856	A00941:609:HJ7N2DRXY:1:2101:5330:1204	42	+
chr4	65384834	65384924	A00941:609:HJ7N2DRXY:1:2101:27814:2691	42	-
chr11	122891954	122892044	A00941:609:HJ7N2DRXY:1:2101:29143:2769	42	+
chr14	45186316	45186405	A00941:609:HJ7N2DRXY:1:2101:19271:2957	24	+
