# Supplementary material for: Concurrent mapping of multiple epigenetic marks and co-occupancy using ACT2-seq
Source: Cell Biosci. 2021 Dec 4;11:198. doi: 10.1186/s13578-021-00711-4 (PMC8642990; doi:10.1186/s13578-021-00711-4)
Supplement: Supplementary file 3 — Additional file 3: Scripts used in data analysis and partitioning. [file 13578_2021_711_MOESM3_ESM.gz › supp_code/example_Act2/A2R2_4_R1.txt]

@A00941:609:HJ7N2DRXY:1:2101:5538:2879
