# Supplementary material for: Concurrent mapping of multiple epigenetic marks and co-occupancy using ACT2-seq
Source: Cell Biosci. 2021 Dec 4;11:198. doi: 10.1186/s13578-021-00711-4 (PMC8642990; doi:10.1186/s13578-021-00711-4)
Supplement: Supplementary file 3 — Additional file 3: Scripts used in data analysis and partitioning. [file 13578_2021_711_MOESM3_ESM.gz › supp_code/example_Act2/example_Act2_A2R1_1_or_A2R2_1_hg19_60_0_mapq10.bed]

chr14	84548956	84549046	A00941:609:HJ7N2DRXY:1:2101:20726:1063	42	-
chr16	62134987	62135077	A00941:609:HJ7N2DRXY:1:2101:27272:1094	42	-
chr1	31090014	31090104	A00941:609:HJ7N2DRXY:1:2101:28357:1094	42	-
chr19	5069294	5069384	A00941:609:HJ7N2DRXY:1:2101:18973:1125	42	+
chr1	31090014	31090104	A00941:609:HJ7N2DRXY:1:2101:27679:1141	42	-
chr13	100797425	100797515	A00941:609:HJ7N2DRXY:1:2101:24758:1157	42	+
chr9	29506017	29506107	A00941:609:HJ7N2DRXY:1:2101:21585:1172	42	-
chr2	21288782	21288872	A00941:609:HJ7N2DRXY:1:2101:8467:1219	42	+
chr1	31090014	31090104	A00941:609:HJ7N2DRXY:1:2101:27371:1266	42	-
chr8	9252648	9252738	A00941:609:HJ7N2DRXY:1:2101:14977:1313	24	-
chr8	9252648	9252738	A00941:609:HJ7N2DRXY:1:2101:15013:1344	42	-
chr16	13630805	13630895	A00941:609:HJ7N2DRXY:1:2101:7997:1376	42	-
chr4	59369443	59369533	A00941:609:HJ7N2DRXY:1:2101:20573:1454	42	+
chr3	19675905	19675995	A00941:609:HJ7N2DRXY:1:2101:28763:1548	42	+
chr15	74675794	74675884	A00941:609:HJ7N2DRXY:1:2101:8458:1579	42	+
chrX	122133423	122133513	A00941:609:HJ7N2DRXY:1:2101:16758:1642	42	+
chr16	72633786	72633876	A00941:609:HJ7N2DRXY:1:2101:25229:1658	42	-
chr3	97124314	97124404	A00941:609:HJ7N2DRXY:1:2101:2835:1673	40	-
chr14	41053248	41053338	A00941:609:HJ7N2DRXY:1:2101:25518:1689	42	+
chr8	78877897	78877987	A00941:609:HJ7N2DRXY:1:2101:31584:1705	39	-
chr20	46980582	46980672	A00941:609:HJ7N2DRXY:1:2101:15845:1720	42	+
chr1	202491671	202491761	A00941:609:HJ7N2DRXY:1:2101:6442:2315	30	+
chr7	63343167	63343257	A00941:609:HJ7N2DRXY:1:2101:7012:2331	36	-
chr1	6420144	6420234	A00941:609:HJ7N2DRXY:1:2101:17716:2331	23	-
chr6	53885167	53885257	A00941:609:HJ7N2DRXY:1:2101:16188:2409	42	+
chr9	68414071	68414161	A00941:609:HJ7N2DRXY:1:2101:24921:2409	16	-
chr2	151015059	151015149	A00941:609:HJ7N2DRXY:1:2101:28284:2472	24	+
chr21	29363580	29363670	A00941:609:HJ7N2DRXY:1:2101:30210:2519	21	+
chr6	41627943	41628033	A00941:609:HJ7N2DRXY:1:2101:24008:2550	42	+
chr10	35060080	35060170	A00941:609:HJ7N2DRXY:1:2101:30264:2613	42	-
chr6	41627943	41628033	A00941:609:HJ7N2DRXY:1:2101:23981:2691	42	+
chr6	41627943	41628033	A00941:609:HJ7N2DRXY:1:2101:24216:2691	42	+
chr16	31927547	31927637	A00941:609:HJ7N2DRXY:1:2101:28185:1767	24	-
chr5	55391275	55391365	A00941:609:HJ7N2DRXY:1:2101:14516:1892	42	-
chr8	76400915	76401005	A00941:609:HJ7N2DRXY:1:2101:30635:1908	42	-
chr7	43096064	43096154	A00941:609:HJ7N2DRXY:1:2101:27001:1939	42	-
chrX	82289002	82289092	A00941:609:HJ7N2DRXY:1:2101:7844:2080	42	-
chr5	166364524	166364614	A00941:609:HJ7N2DRXY:1:2101:19334:2096	42	+
chr9	112149366	112149456	A00941:609:HJ7N2DRXY:1:2101:16947:2253	42	+
chr1	60142578	60142668	A00941:609:HJ7N2DRXY:1:2101:1777:2284	42	+
chr7	9326376	9326466	A00941:609:HJ7N2DRXY:1:2101:6696:2284	42	+
chr6	41627943	41628033	A00941:609:HJ7N2DRXY:1:2101:24216:2722	42	+
chr4	82226059	82226149	A00941:609:HJ7N2DRXY:1:2101:24605:2769	42	+
chr19	22121984	22122074	A00941:609:HJ7N2DRXY:1:2101:1136:2801	42	+
chr7	103390505	103390595	A00941:609:HJ7N2DRXY:1:2101:23565:2816	42	+
chr3	83555156	83555246	A00941:609:HJ7N2DRXY:1:2101:7826:2832	42	-
chr10	35060080	35060170	A00941:609:HJ7N2DRXY:1:2101:30517:2832	42	-
chr2	169813687	169813777	A00941:609:HJ7N2DRXY:1:2101:9525:2863	42	-
chr4	162479227	162479316	A00941:609:HJ7N2DRXY:1:2101:12201:2863	23	+
chr7	9907312	9907402	A00941:609:HJ7N2DRXY:1:2101:20030:2863	42	-
chr19	35084808	35084898	A00941:609:HJ7N2DRXY:1:2101:1931:2926	38	+
chr9	76833651	76833741	A00941:609:HJ7N2DRXY:1:2101:22245:2942	42	-
chrX	33678829	33678919	A00941:609:HJ7N2DRXY:1:2101:11496:2957	42	+
chr21	28700001	28700091	A00941:609:HJ7N2DRXY:1:2101:19397:2988	42	-
chr12	124439826	124439916	A00941:609:HJ7N2DRXY:1:2101:6307:3020	42	+
chr11	89178743	89178833	A00941:609:HJ7N2DRXY:1:2101:16378:3020	42	-
chr18	27494771	27494861	A00941:609:HJ7N2DRXY:1:2101:9842:3035	42	-
chr2	169813687	169813777	A00941:609:HJ7N2DRXY:1:2101:8196:3098	42	-
chr1	152510888	152510978	A00941:609:HJ7N2DRXY:1:2101:12120:3129	42	-
chr9	114775021	114775111	A00941:609:HJ7N2DRXY:1:2101:1362:3223	42	-
