# Supplementary material for: Concurrent mapping of multiple epigenetic marks and co-occupancy using ACT2-seq
Source: Cell Biosci. 2021 Dec 4;11:198. doi: 10.1186/s13578-021-00711-4 (PMC8642990; doi:10.1186/s13578-021-00711-4)
Supplement: Supplementary file 3 — Additional file 3: Scripts used in data analysis and partitioning. [file 13578_2021_711_MOESM3_ESM.gz › supp_code/example_Act2/A2R1_4_or_A2R2_4_R1.fastq]

@A00941:609:HJ7N2DRXY:1:2101:12481:1063 1:N:0:NAATACAG
TTGGACTAGATGTGTATAAGAGACAGTTGACATACTCATATTGAGGTCTTTTTTATTTTTATTTTTTGAGTACTTTCTGGCAATGTAAGATGATCCAGGCTCACCTTGTGTTTTTTTTCTGCCCCAGTGCGATAATTAGCTGTTTCTTCA
+
FFFFFFFFFFFFFFFFFFFFFFFFFFFFFFFFF,FFFF:FFFFFFFFFF:,,F::FFFFF:FFFFFF::FFFFFFF:FFFFFFFFFFFFFFFFFFFFFFFFF::FF,FFFFFFFFFFFFFFFFFFFFFF:,F::F,F:,:FFFFFFFF:F
@A00941:609:HJ7N2DRXY:1:2101:5330:1204 1:N:0:TAATACAG
TTGGACTAGATGTGTATAAGAGACAGGGCCTGTGCTGGTCAGCAGGAGTTTCTTACCTTCCTTCTTTTTCTCCAAAAGGCATACATTTCACTATTGAGCTTTGTGATTCCTAAATTGTAGTGGGTCTCAGAATCATCTGGGGTGCTTTTC
+
FFFFFFFFFFFFFFFFFFFFFFFFFFFFFFFFFFFFFFFFFFFFFFFFF:FF:FFFFFFFFFFFFFF:FFFFFFFFFFFFFFFFFFFFFFFFFFFFFFFFFFFFFFFFFFFFFFFFF:FFFFFF:FF,FF:FFFFFFFFFFFFF:FF:FF
@A00941:609:HJ7N2DRXY:1:2101:30734:1204 1:N:0:TAATACAG
TTGGACTAGATGTGTATAAGAGACAGCGCCTTGTGTGCTTGAATATGCCACTTGTATGGAGACGACGGAGGGAAGAACTTTCTCTGCTACTGCTTGTACTGATCCTTGTGGGGCAGGTGGTACTTTTGCGTCTTTATCTGTGGGTGCTTC
+
:F:FFFFFFFFFFFFFFFFFFFFFFFFFFF,FFFFFF:FFFFFFFFF:FFFFFFFFFF:FFFFFFF:FFFF,FF:FFFF,F,,FFFFFFFFF,FFFFF,:FFF,FF,:,,:FF:FFFFFFFF:F,FF,::,FFFF,FFFFFFFF:F:FF:
@A00941:609:HJ7N2DRXY:1:2101:15094:1297 1:N:0:TAATACAG
TTGGACTAGATGTGTATAAGAGACAGTTTTAGAGCTGTAGAGTTTTAACCAAAATTTCAAGGGTGCAATTTAACAAATATATCTTTCTTAGGTGAAAATAAAGAAGGATAATTCCTTCATCCCTTCCCTTATTTATTAGCTTTAAAAAAG
+
FFFFFFFFFFFFFFFFFF:FFFFFFFFFFFFFFFFFFFFFFFFFFFFFFFFFFFFFFFFFFFFFFFFFFFFFFFFFFFFFFFFFFFFFFFFFFFFFF:FFFFFFFFFFFFFFF,FFFFFFFFFFFFFFFFFFFFFFFFFFFFFF:FFF,F
@A00941:609:HJ7N2DRXY:1:2101:20925:1470 1:N:0:TAATACAG
TTGGACTAGATGTGTATAAGAGACAGATCCAGAACCACCCAATGAAGCCATTCCCACATTCCTGGCCCTCAGGAACTGTGAACACAATAAATGTTTGTTGTTTTAAGCCCTGTCTCTTATACACATCTGTCTGCGATATCGGAAGAGCAC
+
FF,:F:FFFFFFFFFFFFFFFFFFFFFFF:F:,F:F,FFFFF,:FF::FFFFF:FFFF:FF,F,:FFFFF,:FFFFF:FF:FF,FFFFF:,,FFF::,::FFF::,FF::FFFFFFFF,:F,F,FFFFFF:F::FF,,FF:FF,FFFF:,
@A00941:609:HJ7N2DRXY:1:2101:12057:1611 1:N:0:TAATACAG
TTGGACTAGATGTGTATAAGAGACAGGTTGAGGATGATGTGATACATGATCAACCCACTGAACTCCAGCATGGGCGACAAAAGTGAGACATTACTCTTATAAAAATCTTACTCATAATATCGGAAGAGAAAACGTCTGAACTCAATTAAC
+
,F:FF:FF:F:FF:FF:FF::FF:FFF:F,,,,,F,,FFFFF,,,F,,F::FFF,FFFFF,F,FF,F,,,F,,F,,:,FF,F,F,F,FF,F,,,FFFFFFF,F,FF,FFF,FFFF::,:FF,,FF:F,,F,F,,FF,,FFFFF,F,F,,F
@A00941:609:HJ7N2DRXY:1:2101:2835:1673 1:N:0:TAATACTG
TTGGACTAGATGTGTATAAGAGACAGCAATTAGCAACAAAACAATAAATTGAATAAATTCAAGAAGTTACTTCTTCTTACAAGATTATAAAACACTCTAGATTATGTCATGACTGAAATGAACATCTTACATCTTCTACTTTAATCTGAC
+
FF,,FFFFFFFFFFFFFFFFFFFFFFFFF:,FFF,F:,:F,:,FFFFFF,:FF,FF,FF,F::FFF:,:,FFF:FFF,:,,:,F,F,:FF::,,F,F,FFF:FF,FFF:F:F,,,FFF,,,FFFF::FFF:,F,,:FF:FFFFF,FFF,:
@A00941:609:HJ7N2DRXY:1:2101:8721:1783 1:N:0:TAATACAG
TTGGACTAGATGTGTATAAGAGACAGCTTCACCACCGCACGAGATACTCCTGGGATCTCCCAGCTGCAACTGCTGGGCTTTGGAAGTGAACAGAGGTTTTGTCAATGGGCCAGGAGAGAGCCAGGGAGTCTAAATTAATACAATTATTGT
+
FFFFFFFFFFFFFFFFFFFFFFFFFFFFFFFFFFFFFFFFFF:FFFFFFFFFFFFFFFFFFFFFFFFFFFFFF,FFFFF,FFFFFFFF:FFFFFFFF,FFFFFFFFFFFFFFFFFFFFFFFFFFFFFF,F:FFFFFFFFF:,F,,FFFFF
@A00941:609:HJ7N2DRXY:1:2101:18159:1877 1:N:0:TAATACAG
TTGGACTAGATGTGTATAAGAGACAGAAACTAGACAGAATGATTCTCATAAACTCCTTTGTGATGTGTGCGTTCAACTCACAGAGTTTAACCTTTCTTTTCATAGAGCAGTTAGGAAACACTCTGTTTGTAAAGTCTGCAAGTGGATATT
+
FFFFFFFFFFFFFFFFFFFFFFFFFFFFFFFFFFFFFFFFFFFFFFFFFFFFFFFFFFFFFFFFFFFFFFFFFFF:FFFFFFFFFFFFF:FFFFFFFFFFFFFFFFFFFFFFFFFFFFFFFFFFF,:FFFFF:FFFFFF::FFFFFFF,:
@A00941:609:HJ7N2DRXY:1:2101:16929:1908 1:N:0:TAATACAG
TTGGACTAGATGTTTATAAGAGACAGGACCCACCCAACACATTACTGGGTATAAACCCAAAAAACTAAAAATCAATCTGCTGAAAAGACAAAATAACATTTATGTAAAATTCGGCATTATACACAATAGCAAAGACTTGGAACCAACCCA
+
,F,FF,FF,:,FF,FFFFFFF,FFF:FF:F,F,FF:,::::,FF,:,,,,:F:,FFFF:F,,,F,,:,FFF:FF,,F::F,,,:F,,F,F,F:,,FFFF,:FF,F,,F,F:F,,:,F,FF,:FFF:,FFFFFF,F,:F:,FFFFFFFFFF
@A00941:609:HJ7N2DRXY:1:2101:30897:1924 1:N:0:TAATACAG
TTGGACTAGATGTGTATAAGAGACAGTTTGTCCATTACTTTTGAAGAAAAAATCTTTCTACCAATCATACACATTAATAATGCACCATTTACCACGTCTTGGATCCTGCAATTCTAACTAGCTCCCAGACTGTGGCGATGTTGCTGACCC
+
:F,FF:FF,FFFFFFFFFFFFFFF,FFF:FF,FFF,FF,FF,FFFFFFF,,,F,,FFFFF,FF:F,:FFF,F::,:F,,,FF:FFFFFFF:F,FF,,F,FF,F::FF,,:,,::FFF:FFFF,F::F,::FFFFF,:F,FFFFFFFFF,F
@A00941:609:HJ7N2DRXY:1:2101:27344:2002 1:N:0:TAATACAG
TTGGACTAGATGTGTATAAGAGACAGCAGGGAGAGTCTGCGCCCTCGCCTTTTCCAGCTTCCAGAGGCCACGCACATCCCTTGGCTCATGGCCCCTCCCCTGTCTTCAAGCTGTCTCTTATACACATCTTACTCATAAGATCGGAAGAGC
+
FFFFFFFFFFFFFFFFFFFFFFFFFFFFFFFFFFFFFFFFFFFFFFFFFFFFFFFFFFFFFFFFFFFFFFFFF:FFFFFF:FFFFFFFFFFFFFF:FFFFFFFFFFFFFFFFFF::FF,FFFFFFFFFFFFFFFFFFFFFFFFFFFFFFF
@A00941:609:HJ7N2DRXY:1:2101:8088:2065 1:N:0:TAATACAG
TTGGACTAGATGTGTATAAGAGACAGGAAGAAAGCTATCACAGGCAGAAGGACAGGGTAGCTAGTGATGGAGAAATGTTAGAGAATGTGGCTTCTCTTACTTTGGATGGCTGGAGGTTGGGAAGCTAGGGCGGGAACCTACAAGAGATGA
+
FFFFFFFFFFFFFFFFFFFFFFFFFFFFFF:FFFFF,FFFFFFFFFFFFFFFF::FFFFFFFFF:FFFFFFFFFFFFFFFFF:FFFFFFFFFFFF:FFFFFFFFFFF:F:FFFFFF,FFFFF:FF:,,FFFFFFF,FFFFFFF:FFF:FF
@A00941:609:HJ7N2DRXY:1:2101:24153:2143 1:N:0:TAATACTG
TTGGACTAGATGTGTATAAGAGACAGCTACAAAAAAAACAAAAACTTAAAATGGCATGATGGCAAGTCACTGGAGTCCCAGATAATTGCTATGCGTAAGTGGGAGTAAAGTTAGAAACTCTTAGGCAGAGGTTCCAGTGAACCAATAACA
+
,F::F:FFFFFFF,FFFFFFFFFFFF::,:,:FFFF::::FFFF,F,FF,::,,FF,,F:F:FF:,:,,,,,,F,,,,,F,,FF,,,:,,:,,F,,F,,,FF,,F,FF,:,:,,FF,,:,F,F:,FF,F,:FF,,,,F,F:,FFF,,,,F
@A00941:609:HJ7N2DRXY:1:2101:9860:2253 1:N:0:TAATACAG
CGCGGTTCAGATGTGTATAAGAGACAGGACAAAGACAGTAAATTATTCAACCTGTGACAATTCTGAGAAAACTTACATTTAGTTATCTTGACCAGTCAACCTTGAAGCTGGACAGAGCTGGGGTAAGGGAAAACAGGAATTACGGAAGCT
+
FFFFFFFFFFFFFFFFFFFFFFFFFFFFFFFFFFFFFFFFFFFFFFFFFFFFFFFFFFFFFFFFFFFFFFF:FFFFFF:FFFFFFFFF:FFFFFFFFFFFFFFFFFFFFFFFFFFFFF,FFFFF:FFFFFFFFFFFFFFFFFFFFFFFFF
@A00941:609:HJ7N2DRXY:1:2101:28411:2284 1:N:0:TAATACAG
TTGGACTAGATGTGTATAAGAGACAGGGTAATAAATTATAGGAGAAAATCAAATGTGTTCTTTCAGGTTTTAAAAAAGGATGAAGTATTATTTCATTATGAATATAAGTTATATTAATCAGTTATCTTCAAACAATTCTCTTATAAAAAT
+
FF:FF,FFFFFFFF:FFFFFFFFFFF,:F,:,F,FFF:,FF,FFF::,FFFFF,F:,F,F,FFFF:F,F,F:,,,F::FFFF,,:FFFF:FFF,,FF,,F,:F,FFF,FFF,:F,::FFF,,:FF,F,,,,F,,,,F,FF,FF:,,F,,,
@A00941:609:HJ7N2DRXY:1:2101:27019:2315 1:N:0:TAATACAG
TTGGACTAGATGTGTATAAGAGACAGCAAATAATCACGTCTACACAAAAGCTCAAACCAAAGAACGTCGACTCATTCGCGATACATGGTTTCGGGAGGATAAGCCATTGTCCCTTCTCCACGCGGTAACCCCAAGCATGAACAAAACAGC
+
,:,,FF,F:F:FF,FFFFFFFFFFFFF,,F,F,FF:FFFF,,FF,,F,F,,,,,,,,F,FFF:,F,,FF:,,:F,F:,,,,:,,,,,,::,F,,:F,,:,:,,,,,,,,,,:F,:,,:F,F,F,,,,:,,,:F,,F,,,,,F,,,,F,:,
@A00941:609:HJ7N2DRXY:1:2101:24921:2409 1:N:0:TAATACAG
TTGGACTAGATGTGTATAAGAGACAGCACCTACACCGGGGCGTGGGGAAAGGCGCTTCCTGCACCCCACATGCCCTGCGCTCCTGGGGCTCTCCCACAGGGGGCTTTCGTGAGCCAGGCAGCAAGGGCCATCCCCCTGCTCCAGCCCAGC
+
FFFFFFF:FFF,FFFFFFFFFFFFFFFFFFFFFFFFFFFFFFFFFFFFFFFFFFFFFFFFFFFFFFFFFFFFFFFFFFFFFFFFFFFFFFFFFFFFFFFFFFFFFFFFFFFFFFFFFFFFFFFFFFF:FFFFFFFFFFFFFFFFFFFFFF
@A00941:609:HJ7N2DRXY:1:2101:26530:2472 1:N:0:TAATACAG
CCAAGTCCAGATGTGTATAAGAGACAGGGAAAGACCCTTTGTGGCATGACTCCCTCTGACCTCTCCTGTGTCATTTTAAACCACTTTGCTATCCAGATTCTAGCACAGTGTGGCTTTCTTTCAGTTCCTCCAACATGTCATACTCTTACT
+
FFFFFFFFFFF,FF:FFFFFFFFFFFFFFFFFFFF:FFFFFFFFFFFFFFFFFFFFFFFFFFF:FFFFFFFFFFFFFFFFFFFFFFFFFFFFFFFFFFFFFFFFFFFFFFFFFFFFFFFF:FFFFFFFFFF:FFFF:FFFFFFFFFFFFF
@A00941:609:HJ7N2DRXY:1:2101:18900:2660 1:N:0:TAATACAG
TTGGACTAGATGTGTATAAGAGACAGGTGGTAGAGACAGGTCTAACTCAATGCCACTGAATCAAAAGGAGAGAGGAGGGAGCAGGGAGTGGGAGATCAAGGTGATTAGCATGGATGTTTGCTAATAGGCACTTATTGAAGTTAAGCTTCT
+
FFFFFFFFFFFFFFFFFFFFFFFFFFFFFFFFFFFFFFFFFFFFFFFFFFFFFFFFFFFFFFFFFFFFFFFFFFFFFFFFFFFFFFFFFFFFFFFFFFFFFFFFFFFFFFFFFFFFFFFFF:FFFFFFFFFFFFFFFFFFFFFFFFFFFF
@A00941:609:HJ7N2DRXY:1:2101:27814:2691 1:N:0:TCATACAG
TTGGACTAGATGTGTATAAGAGACAGACTCAGTTTAATTTAAGTCAAAGTAGGGCCTGGAATATCTGTAGTGTTTGTAATGGGTGACAATATCTGAGGAAGAAGAAATAACTATCAGAGATACATCAAGCAAATTGTAAAATAGTGATGT
+
FFFFFFFFFFFFFFFFFFFFFFFFFFFFFFFFFFFFF:F:FF,FFFFFFFFF::FF,FFFFFFF,FFFFFFFFFF:FFFFFF,FFFFFFF:FFFFFFFFFFFF:FFFFFFFFF:FF,FFFFFFFFFF:,,FFFFF,FF,FFFFFFF::,F
@A00941:609:HJ7N2DRXY:1:2101:29143:2769 1:N:0:TAATACAG
TTGGACTAGATGTGTATAAGAGACAGGCTTTGAATCTCTCTGACTTCCTCTTCTGCCCCCAGCTGAAGAAAACTCTCAGCTTTTAAACGGCTCATAGGATTAGATTGGGCCCGCTCAATCTTCCCATTGTAACATCAACTGATTAGTAAA
+
:FFFFFFFFFFFFFFFFFFFFFFFFFFFFFFFF:FFFFFFFF,F:FFFFF,:FFFFFFFFFFFFFFFFFFFFFFFFFFFFFFFFFFFF:FFFFFFFF:FFFF:FFF,F,FFFFFFFFFFFFFF:FFF:F:FFFFFF:FF:FFFF:FF,F:
@A00941:609:HJ7N2DRXY:1:2101:7337:2801 1:N:0:TAATACAG
TTGGACTAGATGTGTATAAGAGACAGGAATGGCATTGGTCTTTTAATAAGGGTTGCATTAAATCTGTAAATTGCTTTGGATAGTATTGTCATTTTAGCAATATTAATTCTTCCAATCCATGACATAGAATATCATTCTTAATGTTTTGTT
+
FFFFFFFFFF,FFFF,FFFFFFFFFFFFF:FFF,,FFFFFFFFFFFFFFFFFFFFF:FF:FFFFFFFFFFFFFFFFFFFFFFFFFFFFF:F:FFFF:,:FFFFFF,FFF:FFF,FFFFFFFFFF,FF:FFFFF,FF,F,F,,:FFFF:FF
@A00941:609:HJ7N2DRXY:1:2101:21603:2895 1:N:0:TAATACAG
TTGGACTAGATGTGTATAAGAGACAGCCCTGTGGTTTTCCCCAAAACCTGATAATAAGTCAAGAGTTAAGAAGGTATGGAGAGGAAATTAAGCTGGAGTGCACTTTGGTCCCAGCTCCACTACAACACTATTTTGTGACCACAGGTAAGT
+
FFFFFFFFFFFFFFFFFFFFFFFFFFFFF:FFFFFFFFFFFFFFFFFF:FF:FFFFFFF::FFFFFFFFFFFFFF:FFFFFFFF:FFFFFF,FFFFFFFFFFFFFFF:FFFF:FF:FFFF:FFFFFF:,F,FFF,F::FFFFFFFFFFFF
@A00941:609:HJ7N2DRXY:1:2101:7835:2942 1:N:0:TAATACAG
TTGGACTAGATGTGTATAAGAGACAGGTTCTACACTGTTCCAAGGGTATATGCCAGTCATTTCTGAGTTGATATTAGGCCGGGACTCAAGATCACCAAATCCCTAAAAAACCACTTACAGTCACAACCATGTCTACTAGATTCCCCATAA
+
FFFFFFFFFFFFFFF:FFFFFFFFFFFFFFFFFFFFFFFFFFF:FFFFFFFFFFFFFFF,FFFFFFFFFFFFFFFFFF:FFFFFFFFFFFFFFFFFFFFFFFFFFFFFFFFFFFFF:FFFFFFFFFFFFFFFFFFF:FFFFFFFFFFFF,
@A00941:609:HJ7N2DRXY:1:2101:19271:2957 1:N:0:TAATACAG
TTGGACTAGATGTGTATAAGAGACAGATCTTAGAGTAAGGAAAACATAATAAAGACAAGAGAATCATCAGAACTTATTTAAAAATCTAAGGTAATTACTGAAGCAGACCTACATAACTCACTAGCCCCTTTGAGAAACTTTATATCTGTC
+
FFFFFFFFFFFFFFFFFFFFFFFFFFFFFFFF:FFFFFFFFFFFFFFFFFFFFFFFFFFFFFFFFFFFFFFFFFFFFFF:FFF:FFFF,FFFFFFFFFFF:FFFFFFFFFFFFFFFFFFFFFFFF,FFF,F:FFFFFFFFFFFFFFFFFF
@A00941:609:HJ7N2DRXY:1:2101:6126:3051 1:N:0:TAATACAG
TTGGACTAGATGTGTATAAGAGACAGCAGTAGACCAGTTGGTAGTTTTAGCACAGGGCCCAGTAGCTAGACTAGAGAGGTGGCATGGGTCTTGGGCATTGAAGAGAAGTACACTTGAGCTTTGTTTTGGAGGTAACATTAAAGCTTTTTA
+
FFFFFFFFFFFFFFFFFFFFFFFFFFFFFFFFFFFFFFFFFFFFFFFFFFFFFFFFFFFFFFFFFFFFFFFFFFFFFFFFFFFF,FFFFF:FFFFFFFFFFFFFFF:FFFFFF:FFFFFF:FFFFFFFFFFF:FFFF:FFFF:FFFFFFF
@A00941:609:HJ7N2DRXY:1:2101:28131:3239 1:N:0:TAATACAC
TGACAAGAGATGTGTATAAGAGACAGGAAGTTCATAGTCGAACAAACAGTTAAAACCACAGCATGTTTACCCGTTCCTTGGGGGATTAATCGATGTCAGGTGTATTTTACCCAATATCTAAAACTCATGTGTGTGTAGTGTACCCAAGTG
+
FFFFFFFFFFFFFFFFFFFFFFFFFF:,,,,,F,,,FF,,:,FF,,F,,,F,,:,FF,,,,F,FFF:,,,,,,,F,,,,,F,,F,:,,,,,,,,,:FFFFF,F,FF,F,,,F,,F,FFF,F,,F,,,F,,,F,::F:,,,,,,,:F,,,F
