# Supplementary material for: Concurrent mapping of multiple epigenetic marks and co-occupancy using ACT2-seq
Source: Cell Biosci. 2021 Dec 4;11:198. doi: 10.1186/s13578-021-00711-4 (PMC8642990; doi:10.1186/s13578-021-00711-4)
Supplement: Supplementary file 3 — Additional file 3: Scripts used in data analysis and partitioning. [file 13578_2021_711_MOESM3_ESM.gz › supp_code/example_Act2/A2R1_4_and_A2R2_4.txt]

@A00941:609:HJ7N2DRXY:1:2101:5330:1204
@A00941:609:HJ7N2DRXY:1:2101:16929:1908
@A00941:609:HJ7N2DRXY:1:2101:27344:2002
@A00941:609:HJ7N2DRXY:1:2101:27814:2691
@A00941:609:HJ7N2DRXY:1:2101:29143:2769
@A00941:609:HJ7N2DRXY:1:2101:19271:2957
