# Supplementary material for: Concurrent mapping of multiple epigenetic marks and co-occupancy using ACT2-seq
Source: Cell Biosci. 2021 Dec 4;11:198. doi: 10.1186/s13578-021-00711-4 (PMC8642990; doi:10.1186/s13578-021-00711-4)
Supplement: Supplementary file 3 — Additional file 3: Scripts used in data analysis and partitioning. [file 13578_2021_711_MOESM3_ESM.gz › supp_code/example_Act2/A2R1_4_or_A2R2_4.txt]

@A00941:609:HJ7N2DRXY:1:2101:12057:1611
@A00941:609:HJ7N2DRXY:1:2101:12481:1063
@A00941:609:HJ7N2DRXY:1:2101:15094:1297
@A00941:609:HJ7N2DRXY:1:2101:16929:1908
@A00941:609:HJ7N2DRXY:1:2101:18159:1877
@A00941:609:HJ7N2DRXY:1:2101:18900:2660
@A00941:609:HJ7N2DRXY:1:2101:19271:2957
@A00941:609:HJ7N2DRXY:1:2101:20925:1470
@A00941:609:HJ7N2DRXY:1:2101:21603:2895
@A00941:609:HJ7N2DRXY:1:2101:24153:2143
@A00941:609:HJ7N2DRXY:1:2101:24921:2409
@A00941:609:HJ7N2DRXY:1:2101:26530:2472
@A00941:609:HJ7N2DRXY:1:2101:27019:2315
@A00941:609:HJ7N2DRXY:1:2101:27344:2002
@A00941:609:HJ7N2DRXY:1:2101:27814:2691
@A00941:609:HJ7N2DRXY:1:2101:28131:3239
@A00941:609:HJ7N2DRXY:1:2101:2835:1673
@A00941:609:HJ7N2DRXY:1:2101:28411:2284
@A00941:609:HJ7N2DRXY:1:2101:29143:2769
@A00941:609:HJ7N2DRXY:1:2101:30734:1204
@A00941:609:HJ7N2DRXY:1:2101:30897:1924
@A00941:609:HJ7N2DRXY:1:2101:5330:1204
@A00941:609:HJ7N2DRXY:1:2101:6126:3051
@A00941:609:HJ7N2DRXY:1:2101:7337:2801
@A00941:609:HJ7N2DRXY:1:2101:7835:2942
@A00941:609:HJ7N2DRXY:1:2101:8088:2065
@A00941:609:HJ7N2DRXY:1:2101:8721:1783
@A00941:609:HJ7N2DRXY:1:2101:9860:2253
