# Supplementary material for: Concurrent mapping of multiple epigenetic marks and co-occupancy using ACT2-seq
Source: Cell Biosci. 2021 Dec 4;11:198. doi: 10.1186/s13578-021-00711-4 (PMC8642990; doi:10.1186/s13578-021-00711-4)
Supplement: Supplementary file 3 — Additional file 3: Scripts used in data analysis and partitioning. [file 13578_2021_711_MOESM3_ESM.gz › supp_code/example_Act2/A2R1_1_and_A2R2_1_R1.fastq]

@A00941:609:HJ7N2DRXY:1:2101:28284:2472 1:N:0:TAATACAG
AACCGCGGAGATGTGTATAAGAGACAGCCTCAGTTTCCAAATCAGTAAAATAAGGCTAATAACTGTAGTTTCTTTACTGGGTTGCGGTGAAGGTTTATGGAAATCATATAAAGTACTTAACAAGAAGTTGAGTACCGAGTAAGTGCTTAA
+
,,,FFF,FFF,::FF,F,FFFFF:,:F:FFFFFFF:F:FF::,,FFFFF,FF:,F,:,F,FF,::FF,FFF,,FFF:FFF:FFFF,,F:FFFF,FFF,,F:FFFF,:,FFFFF,FFFF,F:FFFF:F,FF,FFFF,,FFF,,,F:::FF,
