# Supplementary material for: Concurrent mapping of multiple epigenetic marks and co-occupancy using ACT2-seq
Source: Cell Biosci. 2021 Dec 4;11:198. doi: 10.1186/s13578-021-00711-4 (PMC8642990; doi:10.1186/s13578-021-00711-4)
Supplement: Supplementary file 3 — Additional file 3: Scripts used in data analysis and partitioning. [file 13578_2021_711_MOESM3_ESM.gz › supp_code/example_Act2/AcoArich_R1.fastq]

@A00941:609:HJ7N2DRXY:1:2101:2835:1673 1:N:0:TAATACTG
TTGGACTAGATGTGTATAAGAGACAGCAATTAGCAACAAAACAATAAATTGAATAAATTCAAGAAGTTACTTCTTCTTACAAGATTATAAAACACTCTAGATTATGTCATGACTGAAATGAACATCTTACATCTTCTACTTTAATCTGAC
+
FF,,FFFFFFFFFFFFFFFFFFFFFFFFF:,FFF,F:,:F,:,FFFFFF,:FF,FF,FF,F::FFF:,:,FFF:FFF,:,,:,F,F,:FF::,,F,F,FFF:FF,FFF:F:F,,,FFF,,,FFFF::FFF:,F,,:FF:FFFFF,FFF,:
@A00941:609:HJ7N2DRXY:1:2101:30897:1924 1:N:0:TAATACAG
TTGGACTAGATGTGTATAAGAGACAGTTTGTCCATTACTTTTGAAGAAAAAATCTTTCTACCAATCATACACATTAATAATGCACCATTTACCACGTCTTGGATCCTGCAATTCTAACTAGCTCCCAGACTGTGGCGATGTTGCTGACCC
+
:F,FF:FF,FFFFFFFFFFFFFFF,FFF:FF,FFF,FF,FF,FFFFFFF,,,F,,FFFFF,FF:F,:FFF,F::,:F,,,FF:FFFFFFF:F,FF,,F,FF,F::FF,,:,,::FFF:FFFF,F::F,::FFFFF,:F,FFFFFFFFF,F
@A00941:609:HJ7N2DRXY:1:2101:24921:2409 1:N:0:TAATACAG
TTGGACTAGATGTGTATAAGAGACAGCACCTACACCGGGGCGTGGGGAAAGGCGCTTCCTGCACCCCACATGCCCTGCGCTCCTGGGGCTCTCCCACAGGGGGCTTTCGTGAGCCAGGCAGCAAGGGCCATCCCCCTGCTCCAGCCCAGC
+
FFFFFFF:FFF,FFFFFFFFFFFFFFFFFFFFFFFFFFFFFFFFFFFFFFFFFFFFFFFFFFFFFFFFFFFFFFFFFFFFFFFFFFFFFFFFFFFFFFFFFFFFFFFFFFFFFFFFFFFFFFFFFFF:FFFFFFFFFFFFFFFFFFFFFF
