# Supplementary material for: Concurrent mapping of multiple epigenetic marks and co-occupancy using ACT2-seq
Source: Cell Biosci. 2021 Dec 4;11:198. doi: 10.1186/s13578-021-00711-4 (PMC8642990; doi:10.1186/s13578-021-00711-4)
Supplement: Supplementary file 3 — Additional file 3: Scripts used in data analysis and partitioning. [file 13578_2021_711_MOESM3_ESM.gz › supp_code/example_Act2/A2R1_1_or_A2R2_1_R1.fastq]

@A00941:609:HJ7N2DRXY:1:2101:20726:1063 1:N:0:NAATACAG
AACCGCGGAGATGTGTATAAGAGACAGGTTTAACATGTCTTTGCCAGTTCTAGCTAATTCTATATTTACCTTTGGAGGAGCTAAACTTGGGAAAGAATAAAGATCAGTTTTTGCTTATGTGTGTGAGCACACACACACACATTATCTCTG
+
FFFFFFFFFFFFFFFFFFFFFFFFFFFFFFFFFFFFFFFFFFFFFFFFFFFFFFFFFFFFFFFFFFFFFFF:FFFFFFFFFFFFFFFFFFFFFFFFFFFFFFFFFFFFFFFFFFFFFFFFFFFFFFFFFFFFFFFFFFFFFFFFFFFFFF
@A00941:609:HJ7N2DRXY:1:2101:9155:1094 1:N:0:TAATACAG
AACCGCGGAGATGTGTATAAGAGACAGGTGTAGTTCTGCTCTTTAGCAGGGCCTTTTCCCTACACATATCCCCACCCACTCACAGATGCACACACCACACATACCCTGTCTCTTATACACATCTGCTATGTAGATCGGAAGAGCACACGT
+
FFFFFFFFFFFFFFFFFFFFFFFFFFFFFFFFFFFFFFFFFFFFFFFFFFFFFFFFFFFFF:FFFFFFFFFFFFFFFFFFFFFFFFFFFFFFFFFFFFFFFFFFFFFFFFFF:FFFFFFF:FFF:FF,FFF:FFFFFFFFFFFFFFFFFF
@A00941:609:HJ7N2DRXY:1:2101:21070:1094 1:N:0:TAATACAG
AACCGCGGAGATGTGTATAAGAGACAGGGTACCAAAACAGAGACATAGATAAATGGAACAGAACAGAGCCCTCAGAAATAACGCCGCATATCTACAACTATCTGATCTTTGACAAACCTGAGAAAAACAAGCAATGGGGAAAGGATTCCC
+
F:FFFFFFFFFFFFFFF:FFFFFFFFFFFFFFFFFFFFF,F:FFF:FFFFFFFFFFFFFF:FFFFFFFFFF,FFFFFFFFFF,FFFFF,F,FFFFFFF:FFFFF::F:FFFFFF,FFFF:FFFF:F:FF:FFFFF,FFFF:FFFFFF,FF
@A00941:609:HJ7N2DRXY:1:2101:27272:1094 1:N:0:TAATACAG
CTAGCTTGAGATGTGTATAAGAGACAGCTTTTATAAAAAAATGCAAGAAATATTGAACAGCCTACAAAGTCTCTACAAGAAGAGAAGAGATCAATTGATACTATCATCAGTGCACTTCAACGTAGCTACTAAAAATGAGACACTGATGAA
+
FFFFFFFFFFFFFFFFFFFFFFFFFFFFFFFFFFFFFFFFF:FFFFFFFF:FFFFFF:FFFFFFFFFFFFFFFFFFFFFFFFFFFF:FFF:FFFFFFFFFFFFFFFFFFFFFFFF:FFFFFFFF,FF:F:FFFFFFFF,F::,F:FF:,F
@A00941:609:HJ7N2DRXY:1:2101:28357:1094 1:N:0:TAATACAG
AACCGCGGAGATGTGTATAAGAGACAGATTCACTGTCACCCACTGCCAGGATGATTGCAGGAGATGCCCGATCATCTCCCCAGTTCGATTTCACTCTTGCGCCCTGTGGTCTCGTCTCCACCTAGAAGCAGGAGAGAGCCTTTAAAAATG
+
FFFFFFFFFFFFFFFFFFFFFFFFFFFFFFFFFFFFFFFFFFFFFFFFFFFFFFFFFFFFFFFFFFFFFFFFFFFFFFFFFFFFFFFFFFFFFFFFFFFFFFFFFFFFFFFFFFFFFFFFFFFFFFFF:FFFFFFFFFFFFFFFFFFFFF
@A00941:609:HJ7N2DRXY:1:2101:18973:1125 1:N:0:TAATACAG
AACCGCGGAGATGTGTATAAGAGACAGGTGATGTTCGCCTCTTCTCTGGCTCCTGCCCCCTCCTTATTTATTTTTATTTTTATTTTTATTTTTTTTAATTTTTTGAGACAGAGTCTTGCTCTGTTGCCCAGGCTGGAGTGCCGTGGCGCA
+
FFFFFFFFFFFFFFFFFFFFFFFFFFFFFFFFFFFFF:FFFFFFFFFFFFFFFFFF::FF,FFF:,FFFFF,::FFFFFFF:FFFFFFFFFFFF,FFFF:FFFFFFF:FFFFFFFFFFFFF,FFFFF:FFFF:FFFFFFFFFFFFFFFF,
@A00941:609:HJ7N2DRXY:1:2101:27679:1141 1:N:0:TAATACAG
AACCGCGGAGATGTGTATAAGAGACAGATTCACTGTCACCCACTGCCAGGATGATTGCAGGAGATGCCCGATCATCTCCCCAGTTCGATTTCACTCTTGCGCCCTGTGGTCTCGTCTCCACCTAGAAGCAGGAGAGAGCCTTTAAAAATG
+
FFFFFFFFFFFFFFFFFFFFFFFFFFFFFFFFFFFFFFFFFFFFFFFFFFFFFFFFFFFFFFFFFFFFF:FFFFFFFFFFFFFFFFFFFFFFFFFFFFFFFFFFFFFFFFFFFFFFFF:FFFFFFFFFFFFFFFFFFFFFFFFFFFFFF,
@A00941:609:HJ7N2DRXY:1:2101:24758:1157 1:N:0:TAATACAG
AACCGCGGAGATGTGTATAAGAGACAGCTTGTGTAAGGACACATATGGTATAATGATACCATTAATGGTAAAAGAATCCCAACCTAAAATATCTTTATAGTTACCTATGTAAAAGCATACAGCATAGGTTCTCAACAGTGGCATTGTTCA
+
FFFFFFFFFFFFFFFFFFFFFFFFFFFFFFFFFFFFFFFFFFFFFFFFFFFFFFFFFFFFFFFFFFFFFFFFFFFFFFFFFFFFFFFFFFFFFFFFFFFFFFF:FF:FFFFFFFFF:FFFFF:FFF:FFFFFFFFFFFFF:FFFFFFFFF
@A00941:609:HJ7N2DRXY:1:2101:21585:1172 1:N:0:TAATACAG
AACCGCGGAGATGTGTATAAGAGACAGTTTCAATAGAGCTTCATTTTAGATATATTTTGTTTGATGACTTAGCAAGGAAGCAAATATCAAATAGCTTAGATAAGTAGGATGAAATCTGGTGTTAAAATTATAATTAATAGTAAAGATTCC
+
,FFFFFFFFFFFFFFFFFFFFFFFFFFFFFFFFFFFFFFFFFF:F,FFFFFFFFFFFFFFFFFFFFFFFFFFFFFFFFFFFFFFFFFFFFFFFFFFFFFFFFFFFFFFF:FFFFFFFFFFFFFFFF:FFFFFFFFFFFFFFFFFFFFF:F
@A00941:609:HJ7N2DRXY:1:2101:7880:1204 1:N:0:TAATACAG
AACCGCGGAGATGTGTATAAGAGACAGATTCCGCTCCATTCTGTTGCACTCCACTCCATTCCATTCCACTCAATTTCACTCTATTCTATTCCACTCCTCTCCACTCCCTCCAATCCATTCCATTCCATTCCACTCCACACCACTCCAATC
+
FFFFFFFFFFFFFFFFFFFFFFFFFFFFFFFFFFFFFFF:FFFFFFFFFFFFFFFFFFFFFFFFFFFFFFFFFFF:FF:,FF:::FFF:FFFFFFFF:FFF:,FF:F::FF,F:F:::F:,,FF:F,,F:,,:,FF:F,:::,,F:,,:,
@A00941:609:HJ7N2DRXY:1:2101:8467:1219 1:N:0:TAATACAG
AACCGCGGAGATGTGTATAAGAGACAGTCTTAGTGCAGTAGATGGTTTTTAGCAATTTCTACTATCTGTTGGGTCACACTTAACATAGAGAATGCTTTTGCATTGTGTCTTGTGAAATTTGTTCTAGCTCTACACTTTATAAAACTTTGT
+
F:FFFFFFFFFFFFFFFFFFFFFFFF:FFFFFFFFFFFFFFFFFFFF:FFFFF:FFFFFFFFF:F,F:F:FFFFFFFFFFFFFFFFFFFFF:FFFFFFF:FFFFFFFFFFF::FFFFFFFFFFFFFFFFFF:F,F,FFFFFFFFF,FFFF
@A00941:609:HJ7N2DRXY:1:2101:27371:1266 1:N:0:TAATACAG
AACCGCGGAGATGTGTATAAGAGACAGATTCACTGTCACCCACTGCCAGGATGATTGCAGGAGATGCCCGATCATCTCCCCAGTTCGATTTCACTCTTGCGCCCTGTGGTCTCGTCTCCACCTAGAAGCAGGAGAGAGCCTTTAAAAATG
+
FFFFFFFFFFFFFFFFFFFFFFFFFFFFFFFFFFFFFFFFFFFFFFFFFFFFFFFFFFFFFFFFFFFFFFFFFFFFFFFFFFFFFFFFFFFFFFFFFFFF:FFFFFFFFFFFFFF:FF:FFFFFFFFFFFFFFFFFFFFFFFFFFFFFFF
@A00941:609:HJ7N2DRXY:1:2101:14977:1313 1:N:0:TAATACAG
AACCGCGGAGATGTGTATAAGAGACAGCTATGGGGCTCCTCACTGCTTGAGGCTCCTCACGGCTCTGTGGGGCTCTTCAAAGCTCATAAGTAGAGGCGTGGTTCCACCCAGGTTCTGTAGAAATAAGCCTTGCGGGAATCAAGCCAAAAA
+
FFFFFFFFFFFFFFFFFFFFFFFF:FFFF,:FFFFF,F::FFF:FFF,,FFFF,:F,::FFF:F::,FFF:FF::::FFFFFFF::,F::F,,:FFF,:FFFF,F,FFF,:F::::::,FF,:FFF:,,,F,:,FFF::FFF,FFFFF:,
@A00941:609:HJ7N2DRXY:1:2101:15013:1344 1:N:0:TAATACAG
AACCGCGGAGATGTGTATAAGAGACAGCTATGGGGCTCCTCACTGCTTGAGGCTCCTCACGGCTCTTTGGGGCTCTTCAAAGCTCATAAGTAGAGGCTTGGTTCCTCCCAGGTTCTGTAGAAATAAGCATTTCGGGAATCAAGCCAAAAT
+
FFFFFFFFFFFFFFFFFFFFFFFFFFFF,FFFFFFFFFFFFFF:FFFFFFFFFFFFFF:FFFF,F,FFF:FFFFFFFFFFFFFF:FFFF::FFFFFFFFFFFFFFFFFFFFFF,FFFFFF:FFFF,FFF:FFF,FFFFFFFFFFFFF,FF
@A00941:609:HJ7N2DRXY:1:2101:7997:1376 1:N:0:TAATACAG
AACCGCGGAGATGTGTATAAGAGACAGGTCATTACCTTATTATGGGATTCCAGAAGTGGAGCTGGTATGTCAGAGTTATGAAACATGTTAAGCTTGACTCAAGAACCAGACACCAAATTAATATCCTTTATGCTGAAAGTCAAGAGAAAC
+
F,FFFFFFFF:FFF:,,FFFFFFF:FFFF,F,FFFF:FFFFFFFFFF:::FF,FFFFFFF,FFFFFFFFFFFFFFFFFF,FFFFF:F:FFFF:F:,F,F,FF,FFFFFFF,FFFFFF:FFF,FFFFF,,FFFFFFFFFFFF,FFFFF:FF
@A00941:609:HJ7N2DRXY:1:2101:14452:1376 1:N:0:TAATACAG
AACCGCGGAGATGTGTATAAGAGACAGATTCTATTCAACTCCCTTACTCTCCATTACATTCCATTCCATTCGGGTTGTTCCATTCCATTCCATTCCATTCCACTCCATTCCATTGCACTCGGGTTGATTCCATTCCATTCCATTCCATTC
+
FFFFFFFFFFFFFFFFFFFFFFFFFFFF:FFFFFFFFFFFFFFFFFFFFFFFFFFFFFFFFFFFFFFFFFFFFFFFFFFFFFFFFFFFFFFFFFFFFFFFFFFFFFFFFFFFFFFFFFFFFFFF:FFFFFFFFFFFFFFFFFFFF:FFFF
@A00941:609:HJ7N2DRXY:1:2101:25690:1423 1:N:0:TAATACAG
AACCGCGGAGATGTGTATAAGAGACAGGCTTCAGGGTGAGGAGGAGGCAAAGCCGTGTCTGCTCATCCCAGCCTTAACAGTCAGGGGACTGTCTCTTATACACATCTGCTATGTAGATCGGAAGAGCACACGTCTGAACTCCAGTCACTA
+
FFFFFFFFFFFFFFFFFFFFFFFFFFFFFFFFFFFFFFFFFFFFFFFFFFFFFFFFFFFFFFFFFFFFFFFFFFFFFFFFFFFFFFF,FFFFFFFFFFFFFFFFFFFFFFF:FFF:FFFFFFFFFFFFFFFFFFFFFFFFFFFFFFFFFF
@A00941:609:HJ7N2DRXY:1:2101:31042:1423 1:N:0:TAATACAG
AACCGCGGAGATGTGTATAAGAGACAGATGCTGCTGTCTAGTGTTTATACGAATTCCCGCTTCCAACGAAATCCTCAAAGCAATCCAAATATCCACTTGCAGAATCCACAAAAAGAGTGTTTCAAAACTGCTCTATCAATAGACTGTCTC
+
FFFFFFFFFFFFFFFFFFFFFFFFFFFFFFFFFFFFFFFFFFFFFFFFFFFFFFF:FFFFFFFFFFFFFFFFFFFFF:FFFF,FFFFFFFFFFFFFFFFFFFFFFFFFFFFFFFFFFFFFFFF,:FFFFFFFFFFFFFFFF:FFFFFFFF
@A00941:609:HJ7N2DRXY:1:2101:32904:1423 1:N:0:TAATACAG
AACCGCGGAGATGTGTATAAGAGACAGGCTAGGTAGATGGCATGAGATGGAATTATAGTGACAAAATTAATTAGTTGTTGAAAATATTGTCCCAGTTTGATNTTGCCTTNTAAGTTGGTTAATGTTTCCAAGTATTTAGTCTGTCTCTAA
+
::FFFF,:FFF,FFFFFF:FFFFFF:FF,,:F:,,,F,FF,,,:FFFFF,,:FF,::,:,:F,,,,::FF,::,FFF,FFF,FF,,,:,,FFFFF,,:,,,#,,F:F,,#,,F,F:F:,:,F,FFF,:FFFF,F,,:FF,F:FFF:,,FF
@A00941:609:HJ7N2DRXY:1:2101:6849:1454 1:N:0:TAATACAG
AACCGCGGAGATGTGTATAAGAGACAGTTATAAAATAGCTAGAGAAGCGCTTTCATGTGAAGAGGCGTAGGGTAATGGGATGGTGGCAGAGGATGGCTGTGGTTCGGGCAGGGAAGGCAAGTCTGGGAGAGGGGAGATGCTGTCTCTTAT
+
F,FFFFFFFFFFFFF:F:FFFFFFFFFFFFFFFFFFFFFFFFFFFFFFFFFFFFFFFFFFFFFFFFF::FFFFFFFFFFFFFFFFFFFFFFFFFFFFFFFFFFFFFFFFFFFFF:FFFFFFFFFF:F,FFFFFFFFFFFFFFFFFFFFFF
@A00941:609:HJ7N2DRXY:1:2101:20573:1454 1:N:0:TAATACAG
AACCGCGGAGATGTGTATAAGAGACAGATATTATATCAAATTCAAAATAACTGTATCAGTCTTAATATACTGTAAAGTATGTAGCATCTGTCTTGTCTTTCTTATTAAAATATCTCTTACATCTTTACCTGACCTAAGTCTATAATCAGA
+
FFFFFFFFFFFFFFF::FFFFFFFFFFFFF:FFF,F,:FFF,,FFFF:FFFF,FF:FFFFFFFF:FFFFFFFFFFFFFFFFFF,FFFFFFFFFFFF:FFF,FFFFFFFFFFFFFFFFFF:FFFFFFFF,F,FF,FFF:F:FFFF,FFF,F
@A00941:609:HJ7N2DRXY:1:2101:27326:1470 1:N:0:TAATACAG
AACCGCGGAGATGTGTATAAGAGACAGGGCGTGCACACCTATAGTCCCAGCTACTTGGGAGGCAGAGATGGAAGGATCTCTTGAGGCCCAGGAGGTGGAGGTTGCAGTCAGCTGAGATCATGCCACTGCACTGCAGCTGTCTCTTATACA
+
FFFFFFFFFFFFFFFFFFFFFFFFFFFFFFFFFFFFFFFFFFFFFFFFFFFFFFFFFFFFFFFFFFFFF:FFFFFFFFFFFFFFFFFFFFFFFFFFFFFFFFFFFFFFFFFFFFFFFFFFFFFFFFFFFFFFFFFFFFFFFFFF,FFFFF
@A00941:609:HJ7N2DRXY:1:2101:28763:1548 1:N:0:TAATACAG
AACCGCGGAGATGTGTATAAGAGACAGTCATAACTCTTTCACTGCTGACTTGTTTACCTTTCATCTACTTCTCATATTTTCATGTCCTACGGAGCTCCTGTAGGCAACTGAATTTGGAAACTTTGATCTAAAGCTCTGCTGTCCTTTACA
+
FFFFFFFFFF:FFFFFFFFFFFFFFFFFFFFFFFFFFFFFFFFFFFFFFFFFFFFFFFF:FFF,FFFFFFFFFFFFFFFFFFFFFFFF:FFFFFFFFFFFFFFFF,:FFFFFF,FFFFFFFFFFFFFFFFFF:FFFFFFFFFFFF,FF:F
@A00941:609:HJ7N2DRXY:1:2101:8458:1579 1:N:0:TAATACAG
AACCGCGGAGATGTGTATAAGAGACAGAGATCTAGGAGGCAGGGGATCTTGAGGCCCCAGGTCAGAAAGGCCCCACGCACCTGCCTCTCCCAAGATTTAAAATACCAGGGGGCTAGGGGTTCCCATCCCCTGCTACTAGGCTTCGTGGTG
+
FFFFFFFFFFFFFFFF:FFFFFFFFFFFFFFFFFFFFFFFFFFFFFFF:FFFFFFFFFFFFFFFFFFFFFFFFFFFFFFFFFFFFFFFFFFF:FFFFFFFFFFFFFFFFFFFFF:FFFFFFFFFFFFFFFF:F:FF:FFFFFFFFFFFFF
@A00941:609:HJ7N2DRXY:1:2101:7726:1595 1:N:0:TAATACAG
AACCGCGGAGATGTGTATAAGAGACAGTCTTAATTCAGCTGTGTCATGTACAAAAAGTCAATCTTTCTTGCAAAATCTCTTCCCATCTCCCTAGCTTTTATGTCCTTGAGACCATTCAGAGCTGTCTCTTATACACATCTGTATGTTCAG
+
F,FFFFFFFFFFFFFFFFFFFFFFFFFFFFFFFFFFFFFFFFFFFFFFFFFFFFFFFFFFFFFFFFFFFFFFFFFF:FFFFFFFFFFFFFFFFFFFFFFFFFFFFFFFFFFFFFFFFFFFFFFFFFFFFFFFFFFFFFFFFFFFFFFF:F
@A00941:609:HJ7N2DRXY:1:2101:16758:1642 1:N:0:TAATACAG
AACCGCGGAGATGTGTATAAGAGACAGTTTGGATGCCCTTTATTTCTTTCTCTTGTCTGATTGCCCTGGCTAGGACTTCACAATCTATACATCCAACAAAGAACTAATATCCAGAATCTACAAAGAACTCAAACAAATCAGCAAGAAAAA
+
FFFFFFFFFF:FFFFFFFFFFFFFFFFFFFFFFFFFFFFFFF:FFFFFFFFFFFFFFF:FFFFFFFFFFFFFFFFFFFFFFFFFFFFFFFFFFFFFFFFF:FFFFFFFFFFFFFFFFF:FFFFFFFFFFFFFF:FFF,FFFFFF:FFFFF
@A00941:609:HJ7N2DRXY:1:2101:25229:1658 1:N:0:TAATACAG
AACCGCGGAGATGTGTATAAGAGACAGGTATTAAAGAATGCCCTTAGGATCAACACCTATGGAAGGCAAGGGAGGAAAGCAAGGGTGGGCAAAGGGAGAAATCAAGCTGCATGAAGGCCAAATGCCGGCCTTGACTCACCCTACAGGGAC
+
FFFFFFFFFFFFFFFFFF:F:FFFFFFFFFFFFFFFFFF,FFFFFFFFFFFFFFFFFFFFFF:FFFFFFFFFFFFF:FFF:,:FF,FFFFFFF:FFFFFFFFFFF,FFFFFFFFFFFFFFFFFF,FFFFF,FFFFFFFFFF:FFFFFFF,
@A00941:609:HJ7N2DRXY:1:2101:2835:1673 1:N:0:TAATACTG
TTGGACTAGATGTGTATAAGAGACAGCAATTAGCAACAAAACAATAAATTGAATAAATTCAAGAAGTTACTTCTTCTTACAAGATTATAAAACACTCTAGATTATGTCATGACTGAAATGAACATCTTACATCTTCTACTTTAATCTGAC
+
FF,,FFFFFFFFFFFFFFFFFFFFFFFFF:,FFF,F:,:F,:,FFFFFF,:FF,FF,FF,F::FFF:,:,FFF:FFF,:,,:,F,F,:FF::,,F,F,FFF:FF,FFF:F:F,,,FFF,,,FFFF::FFF:,F,,:FF:FFFFF,FFF,:
@A00941:609:HJ7N2DRXY:1:2101:2880:1689 1:N:0:TAATACAG
AACCGCGGAGATGTGTATAAGAGACAGCCCAGACTCCTGTGGGTATAGTCTGGCCAAGGCAGAGTTAGCATAGGACTGTCACCTCCCTCCTTCTACATACTCCTGTCTCTTATACACATCTGCTATGTAGATCGGAAGAGCACACGTCTG
+
FFFFFFFFFFFFFFFFFFFFFFFFFFFFFFFFFFFFFFFFFFFFFFFFFFFFFFFFFFFFFFFFFFFFFFFFF:FFFFFFFFFFFFFFFFFFFFFFF,FFFFFFFFFFFFFFFFFFFF,FF::FF:FF,,FFFF:FFFFF:FFFFFFFFF
@A00941:609:HJ7N2DRXY:1:2101:25518:1689 1:N:0:TAATACAG
AACCGCGGAGATGTGTATAAGAGACAGGGTGGTGTAGTTCCAGTCTGTCTCTGAAGATCTGAGAACTAGGAACACCAGTGGTGTAAGTTCCAGTGCAAAACAGAAGACTGATGTCCCAGCTTAAGAACTCAGGTAAAGAGAGAATTCTCA
+
FFFFFFFFFF:FFFFFFFFFFFFFFFFFFFFFFFFFFFF:FFFFFFFFFFFFFFF,FFFFFFFFFFF::FFFFFFFFFFFF,FFFFFFFFF:FFFFF:FFFFF:F:FFFF:F,FFFFFFFF:FFF:FF,F,:F:FFFFFFFFFFFFFFF:
@A00941:609:HJ7N2DRXY:1:2101:31584:1705 1:N:0:TAATACAG
AACCGCGGAGATGTGTATAAGAGACAGACCCAATAGATAACTGCCTTCTTATGTGTAGACCTTGGATGGACATGTCACTGCCTGGATCACTGTGACACTGGCGCAATACACAGAGCATTTTGAAAATCACTAAATCTAGAATTTCTAACT
+
FFFFFFFFFFFFFFFFFFFFFFFFFFFFFFFFF,FFFFFF:,,FF,FF::FFFFFF::FF:FF,F:F:,FFF,,FFFF,:F:,F,,FFFF:F:,FFFFFFFFFF:,FFFFF:FFFFF,:FFFFFFFF:F,,FFF,FFF,FF,:FFFFFFF
@A00941:609:HJ7N2DRXY:1:2101:15845:1720 1:N:0:TAATACAG
AACCGCGGAGATGTGTATAAGAGACAGGAGGCTTACTCTGTCACCCAGGCTGGAGTGCAGTGGCACAATCATAGCTCACTGCAGCCTCAAACTCCTGGGCTCAAGCAATCCTCCCACCTCAGCTTCCCAAGAAGTTGGGACTACAGATGT
+
F,FFF:FFFFFFFFFFFFFFFFFFFFFFFFFFFFFFFFFFF:FFFFFF:FFFFFFFFFFFFFFFFFFFFFFFF:FFFFFF:FFFFFFFF,F:FFFFFFFFFFFFFFFFFFF:FFFFFFFFFFFF:FFFFFFFFFFF:FFFFFFFFFFFFF
@A00941:609:HJ7N2DRXY:1:2101:24641:1736 1:N:0:TAATACAG
AACCGCGGAGATGTGTATAAGAGACAGATATTATAAACCTCTAATGCTTCCAAATGTACACAAATACACCAGAGGCTCTGAGATGTCCTACATAAAGGCTGTCTCTTATACACATCTGTATGTTCAGATCGGAAGAGCACACGTCTGAAC
+
F:FFFFFFFFFFFFFFFFFFFFFFFFFFFFFFFFFFFFFFFFFFFFFFFFFFFFFFFFFFF:F:FFFFFFFFFFFFFFFFFFFFFFFFFFFFFFFFFFFFFFFFFFFFFFFFFFFFFFFFFFFFFFFFFFFFFFFFFFFFFFFFFFFFFF
@A00941:609:HJ7N2DRXY:1:2101:21251:1752 1:N:0:TAATACAG
AACCGCGGAGATGTGTATAAGAGACAGCTTCAAACCTTAGCCCCGAATTCCTGGCGGAGATGGATTTGAGGTTTCCTCCCATGTCCTCCTTCGGTGGCCTTACGATTAAAGCTCTGTCTCTTATACACATCTGCTATGTAGATCGGAAGA
+
FFFFFFFFFFFFFFFFFFFFFFFFFFFFFFFFFFFFFFFFFFFFFFFFFFFFFFFFFFFFFFFFFFFFFFFFFFFFFFFFFFFFFFFFFFFFFFFFFFFFFFFFFFFFFFFFFFFFFFFFFFF:FFFFF:FFFF:F:FFFFFFFFFF,FF
@A00941:609:HJ7N2DRXY:1:2101:28185:1767 1:N:0:TAATACAG
AACCGCGGAGATGTGTATAAGAGACAGCCAATAGCTGAAGGCTTTACCACATTAATCACAATTGTAGGGTCTCTCTCCAGTATGTCTTCACAGATGTTTAGTTATGTATGACCTAGAGTTGAAGGCTTTGCCACATTCTTCACATATGTA
+
F,FFFFFFFFFFF:F,FFFF,FF,,FFF:,,FF,FF,FFFFFFFF:,:FF:,,,FFFF,,,,F,F:,FFF:FFF:F:,F,:,,,:,FFF,:,:F,::,,F,F,,,FF,F,::F,:,FF,F:F:,F,:,,F,:::,:F:,F:F,F,,,FF:
@A00941:609:HJ7N2DRXY:1:2101:22408:1846 1:N:0:TAATACAG
AACCGCGGAGATGTGTATAAGAGACAGGGATTGAGAAACTCACTCAAAACCACTCAACTACATGGAAACTGAACAACCTGCTCCTGAATGACTACTGGGTACATAACGAAATGAAGGCAGAAATAAAGATGTTCTTTGAAACCAATGAGA
+
FFFFFFFFFFFFFFFFFFFFFFFFFFFFFFFFFFFFFFFFFFFFFFFFFFFFFFFFFFFFFFFFFFFFFFFFFFFFFFFFFFFFFFFFFFFFF:FFFFFFFFFFF:FFFFFFFFFFFFFFFFFFFFFF:FFFFFFFFFFFFFFFFFFFFF
@A00941:609:HJ7N2DRXY:1:2101:14516:1892 1:N:0:TAATACAG
AACCGCGGAGATGTGTATAAGAGACAGGCTTCTATTCATGTGACATAAAAGTACTTCCAAAAGGCTTTTAAGAGAAGCCAATGACACTTACTGACTCCTTAGACACTGATAATAAAAAACGACAGGTTATGAGGAAGCAAAGCCACATTT
+
F:FFFFFFFFFFFFF:FFFFFFFFFFFFFFFFFFFFFFFFFFFFFFFFFFFFFFFFFFFFFFFFFFFFFFFFFFFFFFFFFFF,FFF,FFFFFFFF,:FFFFFFFF:FFFFFFFFFFFFFFFFFFFFFFFF,FFF,FFF:F:FFFFF,FF
@A00941:609:HJ7N2DRXY:1:2101:30635:1908 1:N:0:TAATACAG
AACCGCGGAGATGTGTATAAGAGACAGCCTTATATTCATTTTTTAAATTTGAGGAAATAGAATGAGAAAGGCTATCAAAGATACTGAGATAAAGTCTACTAAGAAAGGCTGATCCATACTGTCCCTGTGTAAATCGCAGTTCTCTCATCA
+
FFFFFFFFFFFFF:FFFFFFFF:FFFFFFFFFFFFF,F:FFF:FF:,FFF,,:F,:F:F,F:,,,:,FF,,,FFF,:FF,,,F,F,FF::FFFF,,FF,FFF,FF,F,FF:FF,F,FFFF,F,,F,FFFFFF,,,FF:,FF:FF,FF:,,
@A00941:609:HJ7N2DRXY:1:2101:30897:1924 1:N:0:TAATACAG
TTGGACTAGATGTGTATAAGAGACAGTTTGTCCATTACTTTTGAAGAAAAAATCTTTCTACCAATCATACACATTAATAATGCACCATTTACCACGTCTTGGATCCTGCAATTCTAACTAGCTCCCAGACTGTGGCGATGTTGCTGACCC
+
:F,FF:FF,FFFFFFFFFFFFFFF,FFF:FF,FFF,FF,FF,FFFFFFF,,,F,,FFFFF,FF:F,:FFF,F::,:F,,,FF:FFFFFFF:F,FF,,F,FF,F::FF,,:,,::FFF:FFFF,F::F,::FFFFF,:F,FFFFFFFFF,F
@A00941:609:HJ7N2DRXY:1:2101:27001:1939 1:N:0:TAATACAG
AACCGCGGAGATGTGTATAAGAGACAGCTATAGTCCATCTTTGTCCAAATAGCAATAAAGAGGATAAAAAAGAAAAATGGGATGAAGCATTAACTCCCTTCCCCTGGCCACCTGTTCTAAACCCTTCTGGAAGCAGCAAAGGACAGAAGC
+
F:FFFFFFFFFFFFFFFFFFFFFFFFFFFFFF,FFFF:FFFF:F:FFFFFFFFFFFFFF:F,FF:FFFFFF,FFFFF:F::FFFFFFFF:F:FFF:FFFFFFFF,,FFFFFF,F:FFFFFFFFF,FF::FF::FFFFFFF::F:FFFFFF
@A00941:609:HJ7N2DRXY:1:2101:32796:2049 1:N:0:TAATACAG
AACCGCGGAGATGTGTATAAGAGACAGGTAGTATCCTGGCGGGGGTTGATGTCGTGACGGAGACATATGAAATACAAGCACACAAAAACATAAGAAATGACATGGGTGAGACACTGCAACTTGAACACTGACAACAGTACTATAACGGTA
+
FF,:,,,:FFFFFFFFFFFFFFFFFFF,FF:F,,,,,FF,,F,,,FFF,F,F,,,,,,,,,F:,F,,,F,,F,:FF,F:,,F:,,F:,F,,:,F,,FF,FF::F,F,,,F:FFFFF,,FFFFF,,,,,F,FF,,,F,,,,,,F,F::FF,
@A00941:609:HJ7N2DRXY:1:2101:19587:2065 1:N:0:TAATACAG
AACCGCGGAGATGTGTATAAGAGACAGCTTCGAAGCGTTTGAAATCTGCACTAGCATATTCCAAAAACAGACTGTTTCGACTCTGCTCTCTCTAAAGAAAGGTTCAACTCTGTGAGTTGAATACACACAACACAAAGAAGTTACTGAGAA
+
FFFFFFFFFFFFFFFFFFFFFFFFFFFFFFFFFF:FFFFFFFFFFFFFFFFFFFFFFFFF,FFF:FF:FFFF:FFFF:FFFFFFFFFFFFFFFFFF::FFFF:FFFF::FF::FFFFFFFFFF,FFFFFFFFFF:F:FFF:FFF,FFFFF
@A00941:609:HJ7N2DRXY:1:2101:7844:2080 1:N:0:TAATACAG
AACCGCGGAGATGTGTATAAGAGACAGGTATCATATGCTTTGGTAGCTTTTATACAATTCAAGTATTTGATCACTTCATGATGTCTCATAGGCTTTATTTATTTTTTATTCTTTTTTTTTCTTTTTGGCTTCCTGAGTTAATTCAAAAAT
+
FFFFFFFFFFFFFFFFFFFFFFFF,FFFF:F:FFFF,:FFFF:FFF,,F:FFFFFFF,FFF::F:FFF,:F,FFFFFFFFF,:F::F::FFF,,,:,,FFFFFFFFF:FF,FFFFFFFFF,FFFFF,,:,F,,FF:FFF,FFF,FFFF,,
@A00941:609:HJ7N2DRXY:1:2101:19334:2096 1:N:0:TAATACAG
AACCGCGGAGATGTGTATAAGAGACAGGAACAGTTCACAGCCCAGTTCAATGAAATACCCCTTCCAACATGATCCTATTATTGGTGCCACGACAGTGTTTGATATAACATCATAGGACAGAATGCTTGGTATTTCTTTTATTAGTCTGGT
+
F,FFFFFFFFFFFFFFFFFFFFFFFFFFFFFFFFFFFFFFFFFFFFFFFFFFFFFFFFFFFFFFFFFFFFFFFFFFFFFFFFFFFFFFFFFFFFFFFFFFFFFFFFFFFFFFFFFFFFFFFFFFF:FF:,FFFFFFFFFF,F:FF:FFFF
@A00941:609:HJ7N2DRXY:1:2101:16947:2253 1:N:0:TAATACAG
AACCGCGGAGATGTGTATAAGAGACAGGCTCGGGTGACTGGGCAGATGGGTGCCACTGGCCAGACTGGTGAGCTCAGGGCGTGTACCACCTGGGTGCAGGTGCATGGCTGACAGCTTCAGCTTCAGGCACCTTGTATGTGAGGACACTCA
+
FFFFFFFFFF:FFFFFFFFFFFFFFFFFFFFFFFFFFFFFFFFFFF:FFFFFFFFFFFFFFFFFFFFFFFFFFFFFFFFFFFFFFFFFFF,FFFFFFFFFFFFFFFFFFFFFFFFFFFFFFFFFFFFFFFFFFFFF:FFFFFFFFFFFF:
@A00941:609:HJ7N2DRXY:1:2101:1777:2284 1:N:0:TAATACAG
AACCGCGGAGATGTGTATAAGAGACAGGTCTGGAGCTCTGTGCTTGCTTTACTGTCCTCAGACGATGTCACTTGTTCTCTCTGGGTGCTTGTTTTATTTGTCTGTTTTATGTATTTTTTTTAATGTTTAAATAAGAATTGCCACCCATAT
+
FFFFFFFFFFFFFFF:FFFFFFFFFFFFFFFFFFFFFFFFFFFFFFFFFFFFFFFFFFFFFFFFFFFFFFFFFFFFFFFFFFFFFFFF::FFF:FF,FFFFFFF:FFFFF:FFFFFFFFFFFFFFFFFFFFFFFFF,FFFFFFFFF,:FF
@A00941:609:HJ7N2DRXY:1:2101:5683:2284 1:N:0:TAATACAG
AACCGCGGAGATGTGTATAAGAGACAGGATGGCGCTAAAGCGTTCACGAGCAACCACTGACATGATTCAATCACCTTCCACCAGACCCCACGTCCAATACCTGTCTCTTATACACATCTGCTATGTAGATCGGAAGAGCACACGCTGAAC
+
FFFFFFFFFFFFFFFFFF:FFFFFFFFFFFFFFFFFFFFFFFFFFFFFFFFFFFFFFFFFFFFFFFFFFFFFFFFFFFFFFF:FFFFFFFFFFFFFFFFFFFFFFFFFFFFFFFFFFFFFFFFFFF,FFFFFFFFFFFFFFFFFFFFFFF
@A00941:609:HJ7N2DRXY:1:2101:6696:2284 1:N:0:TAATACAG
AACCGCGGAGATGTGTATAAGAGACAGGACAGGAGGAGGGATCCAAGATGTATCTAGAAAAATAGAGCTGACAGGACTTGAAGTTCCAATGGATTGGTTCAGAACACTGCAAACTACATTTTATGCCAAGCAATATTAAGTTAAGTGCGA
+
FFFFFFFFFFFFFFFFFFFFFFFFFFFFF:FFFFFFFFFFFFFFFFFFFFFFFF:FFFFFFFFF:F:FFFFFFFFFF:FFFF:FFFFF,FFF:FFFFFFFFFFFFFFFFFF:FF:FFFFFFFFFFFFFFFFF,FFFFFFFFFFFFFFFFF
@A00941:609:HJ7N2DRXY:1:2101:6442:2315 1:N:0:TAATACAG
AACCGCGGAGATGTGTATAAGAGACAGTTTAAATGCTTTCACTCCATTCAATAGAGGGCAGGAAAGAAGATAAAAAGAAGCAAAGGAAAAACATGGAAATAGGAAATACAAAATAAAATATGTAAGTAGTCATAATATAAATTAATCTAC
+
FFFFFFFFFFFFFFFFFFFFFFFFFFFF:FFFFFFFF:FFFF:FFF,FFFF:F:FF:FFFFFFF:F:F:::FFFF:FFFFFF,FFFF,FFFFFF:FF:F:FFFFFFFFFFFFF,FFFF:FFFFF:FFFFF,FFFFFF:F:FFFFFFFFF:
@A00941:609:HJ7N2DRXY:1:2101:7012:2331 1:N:0:TAATACAG
AACCGCGGAGATGTGTATAAGAGACAGAACTTGATTTGATTCTAAGTTCTTGCTCACATAGTTGTAGAAAGAGGAGAGAACATCGTTTTTTATTGTTTACATTAGGCCACGAGTATCTTTGCATGTTGCTACTATTTATATTGGCTTTTT
+
FFFFFFFFFFFFFFFFFFFFFFFFFFFFFFFFFF:FFFFFFFFFFFFFFFFFFFFFFF:FFFFF:FFFFFFFFFFFFFFFFFFFFFFFF,FFF:FFFFFFFFFFF:FFFFFFFFFFFFFFF:FFFFFF:FFFFFFFFFFFFFFF:FFFFF
@A00941:609:HJ7N2DRXY:1:2101:17716:2331 1:N:0:TAATACAG
AACCGCGGAGATGTGTATAAGAGACAGTACCTGGGCGGGGGCAGCACCAGCCTCCCTGTGCGACCCAGAGCTTGTGGGGTTTGTAAGCTGAAAATGACTTTTTCTTTGTTTTTGCACATAGGTGAGAGGACTTGTACTTTTAGGACTGGG
+
,:FF,FFFFF:FFF:,,,FF:,,F::,F,F:F,F:,:FFFFF::::FFF,FF,,FF,FF:,F:FF:F,,,F,,F::FFFFFFFFFF:FF::FFF,,,:,,,FF,:FF,,F:,F:FFFF:FFFF:,:FFF,F,,,,,,F,:FFF::F,:,,
@A00941:609:HJ7N2DRXY:1:2101:16188:2409 1:N:0:TAATACAG
AACCGCGGAGATGTGTATAAGAGACAGCTTAAAAAGCACATGCCCAAAGTTTACTAATATGGAAAGAAAAAAGTTAAAATGCATTTAAAAGTAAAAAGGAAACCCAGATATGGTAAGCATAAAGGCTTAGTGGTCATAAAACCTTTATGA
+
FFFFFFFFFFFFFFFFFFFFFFFFFFFFFFFFFFFFFFFF,:FFFFFFFFFFFFFFFFFFFFFFFFFFFFFFFFFFFFFF,,F,FFFFFFFFFFFFF,:FFF::FFFFFFFFFFFF,FFFFFF,:FFFFFFFFFFFFF:FF::FF:FF,F
@A00941:609:HJ7N2DRXY:1:2101:24921:2409 1:N:0:TAATACAG
TTGGACTAGATGTGTATAAGAGACAGCACCTACACCGGGGCGTGGGGAAAGGCGCTTCCTGCACCCCACATGCCCTGCGCTCCTGGGGCTCTCCCACAGGGGGCTTTCGTGAGCCAGGCAGCAAGGGCCATCCCCCTGCTCCAGCCCAGC
+
FFFFFFF:FFF,FFFFFFFFFFFFFFFFFFFFFFFFFFFFFFFFFFFFFFFFFFFFFFFFFFFFFFFFFFFFFFFFFFFFFFFFFFFFFFFFFFFFFFFFFFFFFFFFFFFFFFFFFFFFFFFFFFF:FFFFFFFFFFFFFFFFFFFFFF
@A00941:609:HJ7N2DRXY:1:2101:5846:2472 1:N:0:TAATACAG
AACCGCGGAGATGTGTATAAGAGACAGGATGGCGCTAAAGCGTTCACGAGCAACCACTGACATGATTCAATCACCTTCCACCAGACCCCACGTCCAATACCTGTCTCTTATACACATCTGCTATGTAGATCGGAAGAGCACACGCTGAAC
+
FFFFFFFFFFFFFFFFFFFFFFFFFFFFFFFFFFFFFFFFFFFFFFFFFFFFFFFFFFFFFFFFFFFFFFFFFFFFFFFFFFFFFFFFFFFFFFFFFFFFFF:FFFFFFFFFFFFFFFFF:,FFFFF:FFFFFFFFFFFFFFFFFFFFFF
@A00941:609:HJ7N2DRXY:1:2101:28284:2472 1:N:0:TAATACAG
AACCGCGGAGATGTGTATAAGAGACAGCCTCAGTTTCCAAATCAGTAAAATAAGGCTAATAACTGTAGTTTCTTTACTGGGTTGCGGTGAAGGTTTATGGAAATCATATAAAGTACTTAACAAGAAGTTGAGTACCGAGTAAGTGCTTAA
+
,,,FFF,FFF,::FF,F,FFFFF:,:F:FFFFFFF:F:FF::,,FFFFF,FF:,F,:,F,FF,::FF,FFF,,FFF:FFF:FFFF,,F:FFFF,FFF,,F:FFFF,:,FFFFF,FFFF,F:FFFF:F,FF,FFFF,,FFF,,,F:::FF,
@A00941:609:HJ7N2DRXY:1:2101:25021:2519 1:N:0:TAATACTG
AACCGCGGAGATGTGTATAAGAGACAGGTACTAGACCTTCCCCCACCCCACCAACTACCACTAGGTAGAAGAAAAATCTAACATAGAATATTACTTTTCAAAAAAACTACTATGGGACTAAATGCAGTACCAACACAATCTTTTAATTAC
+
,::F:,,FFFFFFFFFFFFFFFFFFFF,:,FFF,FF,FF,F,,FFFF:FF:F,F:FF,,F,FFF,F:,:FFFFFF:,,,FF:F:,F,:,FF:F:,,,FF:FF,FF,FFFF::,:FFFFFFFF:,:F,,FF,F,,F,,,,F,FFFF,FF:F
@A00941:609:HJ7N2DRXY:1:2101:30210:2519 1:N:0:TAATACAG
AACCGCGGAGATGTGTATAAGAGACAGCTTATATACTGCTAATGGGATATAAATTCATACAGCCATAATGGAAAACAGTAGCGTTTTTTCAAAACACTATGTATAAAATTTCCATATTATCCAGCAATCTTACTGTTGTATATTTATCTG
+
FFFFFFFFFFFFFFFFFFFFFFFFFFFF:FFFFFFFFFFFFFFFFFFFFFFFFFF,FFFFFFFFFFFFFFFFFFFFFFFF:FFFFFFFFFFF:FFFFF:FFFFFFFFFFFFF:F:FFFFF::FFFFF:,FFF,FFF,,,FFFFFFFF,FF
@A00941:609:HJ7N2DRXY:1:2101:24008:2550 1:N:0:TAATACAG
AACCGCGGAGATGTGTATAAGAGACAGGTTCCCAGCAGGGAGTGTTCTCCAGCGCTCCTAGCCTGCTGGGCTGTGGAAGAAAAGCCCCCAGAGGCAGAAGGGGGCCAGGGTGTCCCTCCCTGAGAAGGACCAGCGAACAGGCAGGCATTG
+
FFFFFFFFFFFFFFFFFFFFFFFFFFFFFFFFFFFFFFFFFFFFFFFFFFFFFFFFFFFFFFFFFFFFFFFFFFFFFFF:FFFFFFFFFFFFFFFFFFFFFFFFFFFFFFFFFFFFFFFFFFFFFFFFFFFFFFFFFFFFFFFFFFFFFF
@A00941:609:HJ7N2DRXY:1:2101:10022:2597 1:N:0:TAATACAG
AACCGCGGAGATGTGTATAAGAGACAGCATTAAAACATTATCCATATAACCAATAAGGTTGTTTCACTTTCTTCCCATTCATGTGTTCACTGGAATCTGTCTCTTATACACATCTGCTATGTAGATCGGAAGAGCACACGTCTGAACTCC
+
FFFFFFFFFFFFFFFFFFFFFFFFFFFFFFFFFFFFF,FFFFFFFFFFFFFFFFFFFFFFFFFFFFFFFFFFFFFFFFFFFFFFFFFFFFFFFFFFFFFFFFFFFFFFFFFFFFFFFFFFFFFFFFFFFFFFFFFFFFFFFFFFFFFFFF
@A00941:609:HJ7N2DRXY:1:2101:30264:2613 1:N:0:TAATACAG
AACCGCGGAGATGTGTATAAGAGACAGGAGCTGCACCGTCTTTCTTCCTGATGTAACCATTGTGCCCAGCACATTTAGCATCACCATTTGCTTTCAAAAGCCAGAACATTTTAATCAGAGGAATGCAAACTTTTAAAAGACATTATGAAT
+
F:FFFFFFFFFFF:FFFFFFFFFFF:FFFFFFFFFFFFFFF,FF:FFFFFFFFFFFFFFF:FFFFFF:FFFFFFFFFFFFFFFFF::FFFFFFFFFF,F:FFFFFFFF:FFFFFFFFFFFFFFFFFF:FFF,FFFFF,:FFFFFFFFFFF
@A00941:609:HJ7N2DRXY:1:2101:5412:2628 1:N:0:TAATACAG
AACCGCGGAGATGTGTATAAGAGACAGACCACATACAGGCCGTAGCGGTCGCACAGCGTGTACCACAGCGGATGGTTCGGATAATGCGAACAGCTGTCTCTTATACACAACTGCTATGTAGATCGGAAGAGCACACGTCTGAACTCCAGT
+
F,FFFFFFFFFFFFFFFFFFFFFFFFFFF:FFF,FFF,FFFF:FFFFFFFFFFFFF::FFFFFFFFF:FF::FF,:F:F:FFFFF,F:FF:FF:FFF,FFFFFFFFFFF,::FFFFFFFFFFFFFFF,FFFFFF:FFFFFFFFFFFFF,F
@A00941:609:HJ7N2DRXY:1:2101:10031:2675 1:N:0:TAATACAG
AACCGCGGAGATGTGTATAAGAGACAGCATTAAAACATTATCCATATAACCAATAAGGTTGTTTCACTTTCTTCCCATTCATGTGTTCACTGGAATCTGTCTCTTATACACATCTGCTATGTAGATCGGAAGAGCACACGTCTGAACTCC
+
FFFFFFFFFFFFFFFFFFFFFFFFFFFFFFFFFFFFF:FFFFFFFFFFFFFFFFFFFFFFFF:FFFFFFFFFFFFFFFFFFFFFFFFFFFFFFF:FFFFFFFFFF:FFFFFFFFFFF,::FFFFFFFFFFFFFFFFFFFFFFFFFFFFFF
@A00941:609:HJ7N2DRXY:1:2101:23981:2691 1:N:0:TAATACAG
AACCGCGGAGATGTGTATAAGAGACAGGTTCCCAGCAGGGAGTGTTCTCCAGCGCTCCTAGCCTGCTGGGCTGTGGAAGAAAAGCCCCCAGAGGCAGAAGGGGGCCAGGGTGTCCCTCCCTGAGAAGGACCAGCGAACAGGCAGGCATTG
+
,FF,FFFFFFF:FF:FFFFFFFFFFFFFFFF:F:F:FFFFFFFFFFFFFFFFF:FFFF,FFFFF:FFFFFFFFFF:FF:FFFFF,FFFFFFFFFFFFFFFFFFFFFFFFF,FFFFFFFFFFFFFFFFFFFFFFFFFFFFFFFFFFFFF,F
@A00941:609:HJ7N2DRXY:1:2101:24216:2691 1:N:0:TAATACAG
AACCGCGGAGATGTGTATAAGAGACAGGTTCCCAGCAGGGAGTGTTCTCCAGCGCTCCTAGCCTGCTGGGCTGTGGAAGAAAAGCCCCCAGAGGCAGAAGGGGGCCAGGGTGTCCCTCCCTGAGAAGGACCAGCGAACAGGCAGGCATTG
+
FFFFFFFFFFFFFFFFFFFFFFFFFFFFFFFF:FFFFFFFFFFFFFFFFFFFFFFFFFFF,FFFFFFFFFFFFFFFFFFFFFFFFFFFFFFFFFFFFFFFFFFFFFFFFFFFFFFFFFFFFFFFFFFFFFFFFFFFFFFFFFFFFFFFFF
@A00941:609:HJ7N2DRXY:1:2101:24216:2722 1:N:0:TAATACAG
AACCGCGGAGATGTGTATAAGAGACAGGTTCCCAGCAGGGAGTGTTCTCCAGCGCTCCTAGCCTGCTGGGCTGTGGAAGAAAAGCCCCCAGAGGCAGAAGGGGGCCAGGGTGTCCCTCCCTGAGAAGGACCAGCGAACAGGCAGGCATTG
+
F,FFFFFFFFFFFFFFFFFFFFFFFFFFFFFFFFFFFFFFFFFFFFFFFFFFFFFFFFFFFFFFFFFFFFFFFFFFFFF:FFFFFFFFFFFFFFFFFFFFFFFFFFFFFFFFFFFFFFFFFFFFFFFFFFFFFFFFFFFFFF:FFFFFFF
@A00941:609:HJ7N2DRXY:1:2101:24605:2769 1:N:0:TAATACAG
AACCGCGGAGATGTGTATAAGAGACAGGTAATAAAGAGCAAACTTGAAATCTGGGCTCTTTTCTCTCAAACCATTTATAAGCATGCTCTGTATCGCAACCTGTGCTAGAAGTTGTGGATGTCAAGATGGATAGTAACAATTCTAGCTTTA
+
FFFFFFFFFFFFFFFF,FFFFFFFFFFFFFFFFFFFFF:FFFFFF:FFF::FFFFFFFFFFF,F:FFF:F,::,,:FFFF::F,FFFFFFFFF:F:,FFF:FFFFFFF,F:FFFFFFFFF,FFFFFFF,,F,:FFF:FF:FFFFFF:FF:
@A00941:609:HJ7N2DRXY:1:2101:1136:2801 1:N:0:TAATACAG
AACCGCGGAGATGTGTATAAGAGACAGGGTAAAAATACTGCACAACTCAATTCCTGAGTTAACATCAAAGCTTGACGGAGACAAAACAAGGACAATGATAGACAATCTCANTCATAAAGACAATTTTTTTTTGAGACTGTGTCTCACTCT
+
FFFFFFFFFFFFF,FFFFFFFFFFFFFFFFF:FFFFFF:FFFFFFFF:FF,FFFFFFF:F:FFFFF,FF:FFFFFFF:FFFFFFFFFF,:F:F:F:FFFFFFFFFFFFFF#FFF:FFFFFFF:FF:FF:F:FFFFFFFF:FFF,:FFFFF
@A00941:609:HJ7N2DRXY:1:2101:23565:2816 1:N:0:TAATACAG
AACCGCGGAGATGTGTATAAGAGACAGCTGCAGTGCAGCGGCATGATCTCGGCTCACTGCAACCTTAGTCTCCTGGGTTCAAGCAATTCTCCTCTTTCAGCCTCCTGAGTAGCTGGAATTACAGGTGCCTACTACCATGACTGGTTAATT
+
FFFFFFFFFFFFFFFFFFFFFFFFFFFFFFFFFFFFFFFFFFFFFFFFFFFFFFFFFFFFFFFFFFFFFFF:FFFFFFF:FFFFFFFFFFFFFFFFF:FFFFFFFFFFFFFFFFFFFFFFFFFFFFFFFFFFF:FFFFFFFFFFFFFFFF
@A00941:609:HJ7N2DRXY:1:2101:7826:2832 1:N:0:TAATACAG
AACCGCGGAGATGTGTATAAGAGACAGGTCTATGTGTCTGTTTTTATGCTAGTACCATGCTGATTTGGTAACTATAGTTCTGCAGTATAATTTGAAATCAGGCTAAGTGATTCTTCCAGTTTTGTTCTTTTTCCCCAGGATAGTTTTGTC
+
FFFFFFFFFFFFFFFFFFFFFFFFFFFFFFFFFFFFF:FFF:FFFFF:FFFFFFFFFFFFFFFFFFFFFFFF:FFF:FFFFFFFFFFFFFFFFFFFFFFFFF,FFFF,FFFF:FFF:,:F:FFF:FF,FFFFF,F:,FFF:FFFF,FFF,
@A00941:609:HJ7N2DRXY:1:2101:30517:2832 1:N:0:TAATACAG
AACCGCGGAGATGTGTATAAGAGACAGGAGCTGCACCGTCTTTCTTCCTGATGTAACCATTGTGCCCAGCACATTTAGCATCACCATTTGCTTTCAAAAGCCAGAACATTTTAATCAGAGGAATGCAAACTTTTAAAAGACATTATGAAT
+
FFFFFFFFFFFFFFF:FFFFFFFFFFFFFFFFFFFFFFFFFFFFFFFFFFFF:FFFFFFFF:FFFFFFFFFFFFFFFFFF:FFFFFFFFFFFFFFFFFF:FFFF:FFF:FFFFFFFFFFF:FFFF:FFFFFFF:FFFFFFF:FFFFFFFF
@A00941:609:HJ7N2DRXY:1:2101:9525:2863 1:N:0:TAATACAG
AACCGCGGAGATGTGTATAAGAGACAGGGTAGGTATTCTTGTTATTTCTATTTTACAAAGGAGCAAACCAAGGCACAGAGAGCTTAGGCTAGCAAGTGGTGGAGTTGGGATTCAAATCCAGCCAGTGTAACTGTAGAGCCAGGTTCTAGT
+
FFFFFFFFFFFFFFFF:F,FFFFFFFFFFFFFFF:FFFFFFFFFFFFFFFFFFFFFFFF:FFFFFFF:FFFFFFFFFF,FF:F:FFFFFFFFFFFF,FFFFFFFFFFFF,FFFFFFF:,:F,FFF:FFFFF:FFF:FFFFFF,FFFFF:F
@A00941:609:HJ7N2DRXY:1:2101:12201:2863 1:N:0:TAATACAG
AACCGCGGAGATGTGTATAAGAGACAGCTATACAGCAATAAGAGCTATGAACTGTGGATATTTGCAACAATGCAGATGGATATCCAGATAATTATGCTGAGTGAAAAACGTTTTATAAAACAATCCCAGAAGGATGTACAGCTGTCTCTT
+
FFFFFFFFFFFFFFFFFFFFFFFFFFFFFFFFFF:FFFFFF:F:FFFFFFFFFFFFFFFFFFFFFFF:FF:FFFFFFFFFFFFFFFFFF,F::FFFFFFFFFFFFFF:FFFFFFFFFFFFFFF,::FFFFF:FFFFFF::,FFFFFFF:F
@A00941:609:HJ7N2DRXY:1:2101:20030:2863 1:N:0:TAATACAG
AACCGCGGAGATGTGTATAAGAGACAGGTACAGACTTGATGTGTAGTACATTTTATATTTTAGCTTTATAACCTGGAGTCAAATACTGCAAAGAAATTTCCCTTTACATTGAAAATTTGGCTGTTTGACACAAGAGGCCTAGCTTTCAGT
+
FFFFFFFFFFFFFFFFFF:FF:FFFFFF:FFFFFF:FFFFFFFFFFFFF,,F,F:FFFFFFF:,F,F:FF::F,FFFFF:FFF,FF::FFFFFFFF:,F,,FF:FFFFFFF,FFF:FF::,FF::F::F:FFF,::FFFF:F:,FF:FFF
@A00941:609:HJ7N2DRXY:1:2101:1931:2926 1:N:0:TAATACAG
AACCGCGGAGATGTGTATAAGAGACAGGCTGTGTACTCATCATCAGTGCTTTGGTGCAGTGATTGTGGTTCCCTGCATGCCTAGGCCTCTCCCGGGCACCAGGGGCAGAGGTTCTCCCCTTGCAGAGTTGCAGCGTCTGGGTCGAGGACT
+
FFFFFFFFFFFFFFFFFFFFFFFFFFFFFFFFFFFFFFF:FFFFFFFFFFFFFFFFFFFFFFFFFFFFFFFFFFFFF:FFFFFFFFFFFFFFFFFFFFFFFFFFFFFFFFFFFFFFFFFFFFFFFFFFFFFFFFF:F,FFFFFFFFF:FF
@A00941:609:HJ7N2DRXY:1:2101:22245:2942 1:N:0:TAATACAG
AACCGCGGAGATGTGTATAAGAGACAGGAGCACAGCAACTGTGAGGCATTGAACTTGATGCTGTCCTCTTAGAGCAAAAAGGAAAATGACCAAACACAGCTGAAGCCTGCCCAAGGAGGGAACATTTAAACTAGCCCTAGCCAGAGGGGA
+
FFFFFFFFFFFFFFFFFFFFFFFFFFF,FFFFFF,FFFFF:FF:,F::,,::F,FFF:F,FF:FF,FFF:FFFFF,F:FF,:FFF::,::FFFFFF,F::F:,F,FF,F,:,F,F:FFFFF,FF:,FFFFF,:,F:F:F,F:,FFFFFFF
@A00941:609:HJ7N2DRXY:1:2101:11496:2957 1:N:0:TAATACAG
AACCGCGGAGATGTGTATAAGAGACAGGGTCTTATTATGCTAGAGAACATTGACTTTGTAATATTCAGTGGGACATTACAGTTCTGGAGCTTATGAGATGAGATAAATCAGAATGGATTTATAGAACTGAAGGTCAAAAATGTAGACAAC
+
::F:F,FFFFFFFFFFF,FFFFF:FFFFFFFFFFFFFFFFFFFF:FF:FFFFFFFFFFFFFFFFFFFFFFFFFFFFFFFF,FF:FFFF:FFFFFFFFFFFF,F:FFFFFFFFFFF,FFFFFFFF:FFFFFFFFFFFFFFFFFFFFFFFFF
@A00941:609:HJ7N2DRXY:1:2101:19397:2988 1:N:0:TAATACAG
AACCGCGGAGATGTGTATAAGAGACAGAGGATATGGTGCAGACTTGTAGATGGCAATTTTCTCCCTGTGCCTCTTCACATCGTGTTGCCTCTATGTGTTCTGTCTCTGTGTCCAAATTGTCCCTTTTTAATAAGGACATCAGTCATATTG
+
FFFFFFFFFFFF:FFFFFFFFFFFFFFFFFFFFFFFFFFFFFFFFFFFFFFFFFFFFFFFFFFFFFFFFFFFFFFFFFF:FFFFFFFFF:FFFFFFFFFFFFFFFFFFFFFFFFFFFFFFF:FFFFFF,FFFFF:FFFFFFFFFFFFFFF
@A00941:609:HJ7N2DRXY:1:2101:21920:3004 1:N:0:TAATACAG
AACCGCGGAGATGTGTATAAGAGACAGGTTCTGGGTGATTTCTGCAAAACTATGCTCTACGCCATTATCATAATTCTATAGATTTAATTCTGCTTCTAAGACCAGTCTCTTATACACATCTGCTATGTAGATCGGAAGAGCACACGTCTG
+
FFFFFFFFFFFFFFFFFFFFFFFFFFFF:FFFFFF:FFFFFFFFFFFFFFF:FFFFFFFFFFFFFFFFFFFF:FFFFFFFFF:FFFFFFFFFFFFFFFFFFFF,FFFFFFFFFFFFFFFFFFFF:,FF:FFFFFFFFFFFFFFFFFFFFF
@A00941:609:HJ7N2DRXY:1:2101:6307:3020 1:N:0:TAATACAG
CTAGCTTGAGATGTGTATAAGAGACAGGTTCTAGCTAGTGATACTTTCCTTTAATGGAAGGGGAAGTAAGCAGTTCATATCCAACTGGTCTTTCCATTTCCACCTCAGATTGAGATTACTGCCAATTTTAATTGTCTACTAGTTGATAAC
+
FFFFFFFFFFFFFFFFFFFFFFFFFFFFFFFFFFFFFFFFFFFFFFFFFFFFFFFFFFFFFFFFFFFFFFFFF:FFFFFFFFFFFFF:FFFFFFFFFFFFFFFFFFFFFFFFFFFFFFFF:FFFFFFFFFFFFFFFFF,FFFFFF:FFF,
@A00941:609:HJ7N2DRXY:1:2101:16378:3020 1:N:0:TAATACAG
AACCGCGGAGATGTGTATAAGAGACAGGGTGTAAAGTCTATGACTAGATTTATTTATTTAAATGTGAATGCTTCCTTGTTTCAGGTCCATTTGTGACAAACGCATTTTCTTCTTTGTATTGCTTTTGCTCTTTTGCCAAAGATCAATTGA
+
F,FFFFFFFFFFFFFFFFFFFFFFFFFFFFFFFFFFFFFFFFFFFFFFFFFFFFFFFFFFFFFFFFFFFFFFFFFFFFFFFFFFFFFFFFFFFFFFFFFFFFFFFFFFFF::FFFFFFFFFFFFFFFFFFFFFFFFFFFFFF:FF:F:FF
@A00941:609:HJ7N2DRXY:1:2101:20681:3020 1:N:0:TAATACAG
AACCGCGGAGATGTGTATAAGAGACAGGTTTTCTGGCTGCACAAATGTCTTCTTTTGAGAAGTGTCTGTTCATGTCCTTTGCCCACTTTTTGATGGGGTTGTTTTTTTCTTGTAAATTTGTTTGAGTTCATTGTATATTATGGATATTAG
+
F:FFFFFFFFFFFFFFFFFFFFFFFFFFFFFFFFFFFFFFFFFFFFFFFFFFFFFFFFFFFFFFFFFFFFFFFFFFFFFFFFFFFFF,FFFFFFFFFF:FFFFFFFFF,FF:FF:FFFFFFFFF,:FF,,FF:FF,FFF,FFFFFFFF::
@A00941:609:HJ7N2DRXY:1:2101:9842:3035 1:N:0:TAATACAG
AACCGCGGAGATGTGTATAAGAGACAGCTCTGGTTGTCTGACCATTTGGAATTTGATGACCTCTAGGCAAGAGAGGAAAAAAACAATTTTTACAAGGTTAAATATGCATGGGTTAAGTGTGTATTGAAAAAGGAAAGAATCTATTGCCAA
+
FFFFFFFFFFF,FFF:FF,FFFF,FFFFF,FFFFF,F,F,FFFF:FFFF:FFFF,FFFF:FFFFF:FFFFF:FF,FFFFF:F,,FF,F,:FF,FF,FF,FFFFFF,,F:,:F:FFFF:FFFFFFF,FF,FFF,FFF,FF:F,,,FF,,FF
@A00941:609:HJ7N2DRXY:1:2101:27091:3067 1:N:0:TAATACAG
AACCGCGGAGATGTGTATAAGAGACAGGGTGGGAGGGGTCCAGGGATAAAAAAACTACACATGAGGTACAATGGACAATACTCGGGTATCAAGTGCACTAAAATCTCAGAATTCACCACTATATAATCTGTCTCTTATACACATCTGCTA
+
FFFFFFFFFFFFFFFFFFFFFFFFFFFFFFFFFFFFFFFFFFFFFFFFFFFFFFFFFFFF:FFFFFFFFFFFFFFFF:FFFFFFFFF:FFFFFFFFFFF:FFFFFFFFFFFFFFFFFFFFFFFFFFFFFFFFFFFFFFFFFFFFFFF:,F
@A00941:609:HJ7N2DRXY:1:2101:8196:3098 1:N:0:TAATACAG
AACCGCGGAGATGTGTATAAGAGACAGGGTAGGTATTCTTGTTATTTCTATTTTACAAAGGAGCAAACCAAGGCACAGAGAGCTTAGGCTAGCAAGTGGTGGAGTTGGGATTCAAATCCAGCCAGTGTAACTGTAGAGCCAGGTTCTAGT
+
F:FFFFFFFFFFFFFF:F:FFFFFFFFFFF,F:FFFFFFFFFF:FFF:FFFFFFF,FFFFFFFFFFFFFFFFFFFFFFFFFFFFFFFFFFFFFFFFFFFFFFFFFFFFFFFFFFF:FF:FFFFF:FFFFF,FFFFFFFFF,FFFFFFFFF
@A00941:609:HJ7N2DRXY:1:2101:27914:3114 1:N:0:TAATACAG
AACCGCGGAGATGTGTATAAGAGACAGATATAATATATATTTTGTGAACTTTGATATTTCATGTACAGTATTTGATATATATTTTGGTACTATGATATTTTATTTACACTATATAATCTATATTTGATGTACTATCATATTTTATGTACC
+
FFFFFFFFFFFFFFFFFFFFFFFFFFFFFF,FFFF:F,:,:FF,::FF,,F,:,F:F:FFFFFFF::,FFFFFFF,F,F,F,F:,F:,:F,,F:F,F,FFFF,,:F::,:FFFFFFFFFFFF,:,:FF,,:,F,F:FFFFFFFF:,F:,F
@A00941:609:HJ7N2DRXY:1:2101:12120:3129 1:N:0:TAATACAG
AACCGCGGAGATGTGTATAAGAGACAGAGTCTCAATAGAAATTTATTAATGAAGGAATATGGGAATGAAGGACTTGAAGTAGGAGGAATTTCATGGAGTGAGGAGGGCTGGTGCTGGCCATTAGGAAGGGGAGGAGGCTGAAGCCAAATG
+
FFFFFFFFFFF,FFFFFFFFFFFFFFFFFFFFFFFFFFFFFFFFFFF:FFF:FFFFFFFFFFFF,FFFFFFFFFFF:FFFFFFFFFFFFFFF:FFFFFFFFFFFFFFFFFFFFFFFFFF:,FFFFF:FFFF,FFFFFFFFFFFFFF:,FF
@A00941:609:HJ7N2DRXY:1:2101:1362:3223 1:N:0:TAATACAG
AACCGCGGAGATGTGTATAAGAGACAGCATTATAGCTCTGCCTTTTCAGAATCTCATTTCCCAGGCTCACATGTCCACCAGTCCCTACTTTCTGAGGATGACTTTTTCTGTCTCAGATTCCCTTGTGTAGGGAACATTCTCTTCCAGTGA
+
F:FFFFFF:FF,F,FFF:FFFFFFFFFFF,F::FFF:FFFFF,:FFFFFF:FF:FFF,::FFFFFFFFFFFFFFFF,FFF:FFFF,,F,,FF:FFFFFFFFFF,::FF,FFFFFFFFFFFFF,,FFFFFFFFF,F::,FFFFFFFF:FFF
@A00941:609:HJ7N2DRXY:1:2101:14389:3270 1:N:0:TAATACAG
AACCGCGGAGATGTGTATAAGAGACAGTCATTAACCATCACCAAAATCCAAATCAAAGCCACAGTGAGATATAACCTCATACCTGTTAGAATGGCTACTATGAAAAACCTGTCTCTTATACACATCTGTATGTTCAGATCGGAAGAGCAC
+
F:FFFFFFFFFFFFFFFFFFFFFFFFFFFFFFFFFFFFFFFFFFFFFFFFFFFFFFFFFFFFFFFFFFFFFFF:FFFFFFFFFFFFFFFFFFFFFFFFF:FFFFFFFFFFFFFFFFFFFFFFFFFFFF:FFFFFFFFFFFFFFFF:FFFF
