# Supplementary material for: Concurrent mapping of multiple epigenetic marks and co-occupancy using ACT2-seq
Source: Cell Biosci. 2021 Dec 4;11:198. doi: 10.1186/s13578-021-00711-4 (PMC8642990; doi:10.1186/s13578-021-00711-4)
Supplement: Supplementary file 3 — Additional file 3: Scripts used in data analysis and partitioning. [file 13578_2021_711_MOESM3_ESM.gz › supp_code/example_Act2/example_Act2_AcoArich_hg19_60_0_mapq10.bed]

chr3	97124314	97124404	A00941:609:HJ7N2DRXY:1:2101:2835:1673	40	-
chr9	68414071	68414161	A00941:609:HJ7N2DRXY:1:2101:24921:2409	16	-
