# Supplementary material for: Concurrent mapping of multiple epigenetic marks and co-occupancy using ACT2-seq
Source: Cell Biosci. 2021 Dec 4;11:198. doi: 10.1186/s13578-021-00711-4 (PMC8642990; doi:10.1186/s13578-021-00711-4)
Supplement: Supplementary file 3 — Additional file 3: Scripts used in data analysis and partitioning. [file 13578_2021_711_MOESM3_ESM.gz › supp_code/data/adapter_in_library.txt]

Antibody-1	Ab1 Adapter-A	Ab1 Adapter-B	Antibody-2	Ab2 Adapter-A	Ab2 Adapter-B
H3K4me3	A2R1-1	A2R2-1	H3K27ac	A2R1-4	A2R2-4
