# Supplementary material for: Concurrent mapping of multiple epigenetic marks and co-occupancy using ACT2-seq
Source: Cell Biosci. 2021 Dec 4;11:198. doi: 10.1186/s13578-021-00711-4 (PMC8642990; doi:10.1186/s13578-021-00711-4)
Supplement: Supplementary file 3 — Additional file 3: Scripts used in data analysis and partitioning. [file 13578_2021_711_MOESM3_ESM.gz › supp_code/src/Act2_initial.m]

path = '/data/kuw/biocore/wlku/pipeline/run1373_KZ2316_KZ2317_Ben_Act2/supp_code';
listing = dir(strcat(char(path),'/*R1.fastq'));
fsize = max(size(listing));
filename = cell([fsize,1]);
foldername = filename;
filename2 = filename;
for i =1:fsize
    filename(i) = cellstr(listing(i).name);
    a = strsplit(char(filename(i)),'_R1.fastq');
    filename2(i) = cellstr(strrep(filename(i),'R1','R2'));
    foldername(i) = cellstr(a(1));
end;    

fp = fopen(strcat(char(path),'/script_mv1'),'w');
for  i=1:fsize
    infoldername = strcat(char(path),'/',char(foldername(i)));
    infile1 = strcat(char(path),'/',char(filename(i)));
    infile2 = strcat(char(path),'/',char(filename2(i)));
    fprintf(fp,'%s %s\n','mkdir ',char(infoldername));
    fprintf(fp,'%s %s %s\n','mv ',char(infile1), char(infoldername));
    fprintf(fp,'%s %s %s\n','mv ',char(infile2),char(infoldername));
    fclose(fp);
end;
