# Supplementary material for: Concurrent mapping of multiple epigenetic marks and co-occupancy using ACT2-seq
Source: Cell Biosci. 2021 Dec 4;11:198. doi: 10.1186/s13578-021-00711-4 (PMC8642990; doi:10.1186/s13578-021-00711-4)
Supplement: Supplementary file 3 — Additional file 3: Scripts used in data analysis and partitioning. [file 13578_2021_711_MOESM3_ESM.gz › supp_code/src/Act2_sublibrary_mapping.m]

A2R1_2	= 'GGTTATAAGATGTGTATAAGAGACAG';
A2R1_3	= 'CCAAGTCCAGATGTGTATAAGAGACAG';
A2R1_4	= 'TTGGACTAGATGTGTATAAGAGACAG';
A2R1_5	= 'CAGTGGATAGATGTGTATAAGAGACAG';
A2R1_6	= 'TGACAAGAGATGTGTATAAGAGACAG';
A2R1_7	= 'CTAGCTTGAGATGTGTATAAGAGACAG';
A2R1_8	= 'TCGATCCAGATGTGTATAAGAGACAG';
A2R1_9	= 'CCTGAACTAGATGTGTATAAGAGACAG';
A2R1_10	= 'TTCAGGTAGATGTGTATAAGAGACAG';

A2R2_1	= 'AGCGCTAAGATGTGTATAAGAGACAG';
A2R2_2	= 'GATATCGAAGATGTGTATAAGAGACAG';
A2R2_3	= 'CGCAGACAGATGTGTATAAGAGACAG';
A2R2_4	= 'TATGAGTAAGATGTGTATAAGAGACAG';
A2R2_5	= 'AGGTGCGAGATGTGTATAAGAGACAG';
A2R2_6	= 'GAACATACAGATGTGTATAAGAGACAG';
A2R2_7	= 'ACATAGCAGATGTGTATAAGAGACAG';
A2R2_8	= 'GTGCGATAAGATGTGTATAAGAGACAG';
A2R2_9	= 'CCAACAGAGATGTGTATAAGAGACAG';
A2R2_10	= 'TTGGTGAGAGATGTGTATAAGAGACAG';
A2RB_1 = 'CGCGGTTCAGATGTGTATAAGAGACAG';


AAA = {A2R1_1,A2R1_2,A2R1_3,A2R1_4,A2R1_5,A2R1_6,A2R1_7,A2R1_8,A2R1_9,A2R1_10,A2R2_1,A2R2_2,A2R2_3,A2R2_4,A2R2_5,A2R2_6,A2R2_7,A2R2_8,A2R2_9,A2R2_10,A2RB_1};
AAAt = {'A2R1_1','A2R1_2','A2R1_3','A2R1_4','A2R1_5','A2R1_6','A2R1_7','A2R1_8','A2R1_9','A2R1_10','A2R2_1','A2R2_2','A2R2_3','A2R2_4','A2R2_5','A2R2_6','A2R2_7','A2R2_8','A2R2_9','A2R2_10','A2RB_1'};

AAA1 = AAA;
for i= 1:21
    AAA1{i} = AAA{i}(1:10);
end;    
    
AAA = AAA1;

path = '/data/kuw/biocore/wlku/pipeline/run1373_KZ2316_KZ2317_Ben_Act2/supp_code'; %need to change
a = readtable(strcat(char(path),'/data/adapter_in_library.txt'),'ReadVariableNames',1,'delimiter','\t'); % modify adapter_in_library.txt  
msize = size(a,1);
index =zeros(msize,4);
xx = [2,3,5,6];
for i = 1:msize
    for j= 1:4
        b1 = table2array(a(:,xx(j)));
        b2 = cellstr(strrep(b1,'-','_'));
        q = find(strcmp(AAAt,b2));
        index(i,j) = q;
    end;
end;    

clear XA SA;
XA={};
SA={};

for i=1:msize
    XA2{i}={char(AAA(index(i,1))),char(AAA(index(i,2))),char(AAA(index(i,3))),char(AAA(index(i,4)))};
    SA2{i}={char(AAAt(index(i,1))),char(AAAt(index(i,2))),char(AAAt(index(i,3))),char(AAAt(index(i,4)))};
end;    

listing = dir(strcat(char(path),'/*/*_R1.fastq'));
msize = max(size(listing));
filename1  = cell([msize, 1]);
foldername = filename1;
filename2 = filename1;
for i = 1:msize
    filename1(i) = cellstr(listing(i).name);
    a = strsplit(char(filename(i)),'_R1.fastq');
    filename2(i) = cellstr(strrep(filename1(i),'R1','R2'));
    foldername(i) = cellstr(a(1));    
end;


    
command1 = 'grep -B 1 ';
command2 = '|grep @';
command3 = '|awk ''{print $1}''>';
for i= 1:msize
    infile1 = strcat(char(path),'/',char(foldername(i+0)),'/',filename1(i+0));
    infile2 = strcat(char(path),'/',char(foldername(i+0)),'/',filename2(i+0));
    outfile1 = strcat(char(path),'/',char(foldername(i+0)),'/',char(SA2{i}(1)),'_R1.txt');
    outfile2 = strcat(char(path),'/',char(foldername(i+0)),'/',char(SA2{i}(1)),'_R2.txt');
    outfile3 = strcat(char(path),'/',char(foldername(i+0)),'/',char(SA2{i}(2)),'_R1.txt');
    outfile4 = strcat(char(path),'/',char(foldername(i+0)),'/',char(SA2{i}(2)),'_R2.txt');
    outfile5 = strcat(char(path),'/',char(foldername(i+0)),'/',char(SA2{i}(3)),'_R1.txt');
    outfile6 = strcat(char(path),'/',char(foldername(i+0)),'/',char(SA2{i}(3)),'_R2.txt');
    outfile7 = strcat(char(path),'/',char(foldername(i+0)),'/',char(SA2{i}(4)),'_R1.txt');
    outfile8 = strcat(char(path),'/',char(foldername(i+0)),'/',char(SA2{i}(4)),'_R2.txt');
    fp = fopen(strcat(char(path),'/',char(foldername(i+0)),'/','script_get_AR'),'w');
    fprintf(fp, '%s %s %s%s%s%s\n', char(command1),char(XA2{i}(1)),char(infile1),char(command2),char(command3),char(outfile1));
    fprintf(fp, '%s %s %s%s%s%s\n', char(command1),char(XA2{i}(1)),char(infile2),char(command2),char(command3),char(outfile2));
    fprintf(fp, '%s %s %s%s%s%s\n', char(command1),char(XA2{i}(2)),char(infile1),char(command2),char(command3),char(outfile3));
    fprintf(fp, '%s %s %s%s%s%s\n', char(command1),char(XA2{i}(2)),char(infile2),char(command2),char(command3),char(outfile4));
    fprintf(fp, '%s %s %s%s%s%s\n', char(command1),char(XA2{i}(3)),char(infile1),char(command2),char(command3),char(outfile5));
    fprintf(fp, '%s %s %s%s%s%s\n', char(command1),char(XA2{i}(3)),char(infile2),char(command2),char(command3),char(outfile6));
    fprintf(fp, '%s %s %s%s%s%s\n', char(command1),char(XA2{i}(4)),char(infile1),char(command2),char(command3),char(outfile7));
    fprintf(fp, '%s %s %s%s%s%s\n', char(command1),char(XA2{i}(4)),char(infile2),char(command2),char(command3),char(outfile8));
    fclose(fp);
end;
command1 = 'grep -Fwf';
for i=1:msize
    infile1 = strcat(char(path),'/',char(foldername(i+0)),'/',char(SA2{i}(1)),'_R1.txt');
    infile2 = strcat(char(path),'/',char(foldername(i+0)),'/',char(SA2{i}(2)),'_R2.txt');
    infile3 = strcat(char(path),'/',char(foldername(i+0)),'/',char(SA2{i}(3)),'_R1.txt');
    infile4 = strcat(char(path),'/',char(foldername(i+0)),'/',char(SA2{i}(4)),'_R2.txt');
    outfile1 = strcat(char(path),'/',char(foldername(i+0)),'/',char(SA2{i}(1)),'_and_',char(SA2{i}(2)),'.txt');
    outfile2 = strcat(char(path),'/',char(foldername(i+0)),'/',char(SA2{i}(3)),'_and_',char(SA2{i}(4)),'.txt');
    outfile3 = strcat(char(path),'/',char(foldername(i+0)),'/',char(SA2{i}(1)),'_and_',char(SA2{i}(4)),'.txt');
    outfile4 = strcat(char(path),'/',char(foldername(i+0)),'/',char(SA2{i}(3)),'_and_',char(SA2{i}(2)),'.txt');
    fp = fopen(strcat(char(path),'/',char(foldername(i+0)),'/','script_get_enrich'),'w');
    fprintf(fp, '%s %s %s%s%s\n', char(command1),char(infile1),char(infile2),' > ',char(outfile1));
    fprintf(fp, '%s %s %s%s%s\n', char(command1),char(infile3),char(infile4),' > ',char(outfile2));
    fprintf(fp, '%s %s %s%s%s\n', char(command1),char(infile1),char(infile4),' > ',char(outfile3));
    fprintf(fp, '%s %s %s%s%s\n', char(command1),char(infile3),char(infile2),' > ',char(outfile4));
    fclose(fp);
end;

command1 = 'cat';
for i=1:msize
    infile1 = strcat(char(path),'/',char(foldername(i+0)),'/',char(SA2{i}(1)),'_R1.txt');
    infile2 = strcat(char(path),'/',char(foldername(i+0)),'/',char(SA2{i}(2)),'_R2.txt');
    infile3 = strcat(char(path),'/',char(foldername(i+0)),'/',char(SA2{i}(3)),'_R1.txt');
    infile4 = strcat(char(path),'/',char(foldername(i+0)),'/',char(SA2{i}(4)),'_R2.txt');
    outfile1 = strcat(char(path),'/',char(foldername(i+0)),'/',char(SA2{i}(1)),'_or_',char(SA2{i}(2)),'.txt');
    outfile2 = strcat(char(path),'/',char(foldername(i+0)),'/',char(SA2{i}(3)),'_or_',char(SA2{i}(4)),'.txt');
    fp = fopen(strcat(char(path),'/',char(foldername(i+0)),'/','script_get_all_signal'),'w');
    fprintf(fp, '%s %s %s%s%s\n', char(command1),char(infile1),char(infile2),'|sort|uniq > ',char(outfile1));
    fprintf(fp, '%s %s %s%s%s\n', char(command1),char(infile3),char(infile4),'|sort|uniq > ',char(outfile2));
    fclose(fp);
end;

command1 = 'grep -A 3 --no-group-separator -Fwf';
command2 = strcat(char(path),'/src/chipseq_pipeline_SEQ_hg19');
for i=1:msize
        fp = fopen(strcat(char(path),'/',char(foldername(i+0)),'/','script_get_sim_and_map'),'w');  
        infile1a = strcat(char(path),'/',char(foldername(i+0)),'/',char(SA2{i}(1)),'_and_',char(SA2{i}(4)),'.txt');
        infile2a = strcat(char(path),'/',char(foldername(i+0)),'/',char(SA2{i}(3)),'_and_',char(SA2{i}(2)),'.txt');
        outfile1a = strcat(strcat(char(path),'/',char(foldername(i+0)),'/AcoArich.txt'));
        fprintf(fp, '%s %s %s%s%s\n', 'cat',char(infile1a),char(infile2a),'|sort|uniq > ',char(outfile1a));
        fprintf(fp, '%s %s\n', 'rm',char(infile1a));
        fprintf(fp, '%s %s\n', 'rm',char(infile2a));   
        infile1 = strcat(char(path),'/',char(foldername(i+0)),'/',char(SA2{i}(1)),'_and_',char(SA2{i}(2)),'.txt');
        infile2 = strcat(char(path),'/',char(foldername(i+0)),'/',char(SA2{i}(3)),'_and_',char(SA2{i}(4)),'.txt');
        infile3 = strcat(char(path),'/',char(foldername(i+0)),'/',char(SA2{i}(1)),'_or_',char(SA2{i}(2)),'.txt');
        infile4 = strcat(char(path),'/',char(foldername(i+0)),'/',char(SA2{i}(3)),'_or_',char(SA2{i}(4)),'.txt');
        infile5 = strcat(char(path),'/',char(foldername(i+0)),'/','AcoArich.txt');
        finfile =  strcat(strcat(char(path),'/',char(foldername(i+0)),'/',char(filename1(i+0))));
        outfile1 = strcat(char(path),'/',char(foldername(i+0)),'/',char(SA2{i}(1)),'_and_',char(SA2{i}(2)),'_R1.fastq');
        outfile2 = strcat(char(path),'/',char(foldername(i+0)),'/',char(SA2{i}(3)),'_and_',char(SA2{i}(4)),'_R1.fastq');
        outfile3 = strcat(char(path),'/',char(foldername(i+0)),'/',char(SA2{i}(1)),'_or_',char(SA2{i}(2)),'_R1.fastq');
        outfile4 = strcat(char(path),'/',char(foldername(i+0)),'/',char(SA2{i}(3)),'_or_',char(SA2{i}(4)),'_R1.fastq');    
        outfile5 = strcat(char(path),'/',char(foldername(i+0)),'/','AcoArich_R1.fastq');
        fprintf(fp, '%s %s %s%s%s\n', char(command1),char(infile1),char(finfile),' > ',char(outfile1));
        fprintf(fp, '%s %s %s%s%s\n', char(command1),char(infile2),char(finfile),' > ',char(outfile2));
        fprintf(fp, '%s %s %s%s%s\n', char(command1),char(infile3),char(finfile),' > ',char(outfile3));
        fprintf(fp, '%s %s %s%s%s\n', char(command1),char(infile4),char(finfile),' > ',char(outfile4));
        fprintf(fp, '%s %s %s%s%s\n', char(command1),char(infile5),char(finfile),' > ',char(outfile5));    
        
        foutfile1 = strcat(char(path),'/',char(foldername(i+0)),'/',char(foldername(i+0)),'_',char(SA2{i}(1)),'_and_',char(SA2{i}(2)),'_hg19');
        foutfile2 = strcat(char(path),'/',char(foldername(i+0)),'/',char(foldername(i+0)),'_',char(SA2{i}(3)),'_and_',char(SA2{i}(4)),'_hg19');
        foutfile3 = strcat(char(path),'/',char(foldername(i+0)),'/',char(foldername(i+0)),'_',char(SA2{i}(1)),'_or_',char(SA2{i}(2)),'_hg19');
        foutfile4 = strcat(char(path),'/',char(foldername(i+0)),'/',char(foldername(i+0)),'_',char(SA2{i}(3)),'_or_',char(SA2{i}(4)),'_hg19');    
        foutfile5 = strcat(char(path),'/',char(foldername(i+0)),'/',char(foldername(i+0)),'_','AcoArich_hg19');    
        fprintf(fp, '%s %s %s %s %s\n', char(command2),char(outfile1),'200 75',char(foutfile1),'hg19 60 0');
        fprintf(fp, '%s %s %s %s %s\n', char(command2),char(outfile2),'200 75',char(foutfile2),'hg19 60 0');
        fprintf(fp, '%s %s %s %s %s\n', char(command2),char(outfile3),'200 75',char(foutfile3),'hg19 60 0');
        fprintf(fp, '%s %s %s %s %s\n', char(command2),char(outfile4),'200 75',char(foutfile4),'hg19 60 0');
        fprintf(fp, '%s %s %s %s %s\n', char(command2),char(outfile5),'200 75',char(foutfile5),'hg19 60 0');    
    fclose(fp);
end;


for i=1:msize
    fp = fopen(strcat(char(path),'/',char(foldername(i+0)),'/script_run'),'w');  
    infile1 = strcat(char(path),'/',char(foldername(i+0)),'/script_get_AR');
    infile2 = strcat(char(path),'/',char(foldername(i+0)),'/script_get_enrich');
    infile3 = strcat(char(path),'/',char(foldername(i+0)),'/script_get_all_signal');
    infile4 = strcat(char(path),'/',char(foldername(i+0)),'/script_get_sim_and_map');    
	fprintf(fp, '%s %s\n', 'sh',char(infile1));
	fprintf(fp, '%s %s\n', 'sh',char(infile2));
	fprintf(fp, '%s %s\n', 'sh',char(infile3));	
	fprintf(fp, '%s %s\n', 'sh',char(infile4));	
	fclose(fp);
end;

fp = fopen(strcat(char(path),'/src/sh_script_run'),'w');  
for i=1:msize
    infile1 = strcat(char(path),'/',char(foldername(i+0)),'/script_run');    
	fprintf(fp, '%s %s\n', 'sh',char(infile1));

end;
fclose(fp);
