# Supplementary material for: Concurrent mapping of multiple epigenetic marks and co-occupancy using ACT2-seq
Source: Cell Biosci. 2021 Dec 4;11:198. doi: 10.1186/s13578-021-00711-4 (PMC8642990; doi:10.1186/s13578-021-00711-4)
Supplement: Supplementary file 3 — Additional file 3: Scripts used in data analysis and partitioning. [file 13578_2021_711_MOESM3_ESM.gz › supp_code/src/chipseq_pipeline_SEQ_hg19]

# $_1: s_1_sequence.gz $_2: window size $_3: shift size $_4: tag $_5: mm8/hg18 $_6: index length $_7: 3 trim

module load bowtie
module load samtools
module load bedtools
P1='/fdb/igenomes/Homo_sapiens/UCSC/hg19/Sequence/Bowtie2Index/genome'
P2='/data/kuw/biocore/wlku/pipeline/run1373_KZ2316_KZ2317_Ben_Act2/supp_code/src/'
bowtie2  -p 18 -q -5 $6 -3 $7 -x  $P1  -U $1 |samtools view -bS - > $4.bam
samtools view -b -F 4 -q 10 $4.bam  |bamToBed -i stdin | awk 'BEGIN {OFS="\t"}; {print $1,$2,$3,$4,$5,$6}' >$4_$6_$7_mapq10.bed
S3=$P2'RemoveRedudantReads'
S4=$4_$6_$7'_mapq10.bed'
S5=4_$6_$7'_mapq10_noDup.bed'
eval $S3 $S4 $S5
